# Supplementary material for: The erosion of biodiversity and biomass in the Atlantic Forest biodiversity hotspot
Source: Nat Commun. 2020 Dec 11;11:6347. doi: 10.1038/s41467-020-20217-w (PMC7733445; doi:10.1038/s41467-020-20217-w)
Supplement: Supplementary file 3 — Supplementary Data 1 [file 41467_2020_20217_MOESM3_ESM.xlsx]

## Sheet: SuppData1
TreeCo ID	Country	State/Department	County, Locality	Land conservation category	Size protected area (ha)	Bio-region (TNC)	Sampling method	Sample arrangement	Dbh cutoff criteria (cm)	Sampling effort (ha)	Biomass loss	Species loss	Wood density loss	Maximum height loss	Seed mass loss	Ecological groups loss	Extinction level loss	Endemism level loss	Temperature (oC)	Mean diurnal range (oC)	Isothermality	Rainfall (mm)	Rainfall seasonality (mm)	Relative humidity (%)	Cloud cover (%)	Frost frequency (days)	Direct radiation (MJ/cm2.yr)	Slope declivity (o)	Soil quality	Organic Matter (%)	Cation retention (cmolc/kg)	Fragment disturbance level	Fragment size (ha)	Landscape Forest cover (%)	Landscape Core Forest cover (%)	Mean shape index	Med. fragment distance (m)	reference ID	Full reference	Year_publication	Year_data
4	Brazil	Espírito Santo	Serra, APA Lagoa do Jacunem, media	APA	1332	Bahia Coastal	plots	systematic	4.8_5.0	0.2	-0.0988106	-0.208967	0.0160915	-0.0381087	-0.145667	-0.465891	-0.318359	-0.726192	23.5	9	61.4	1312	-332.8	79.5	65.4	0	1.091	15	9	0.86	1.66	high	12.83	27.9	1.1	2.064	1810.73	3	MAGNAGO, L.F.S.; SIMONELLI, M.; MARTINS, S.V.; MATOS, F.A.R. & DEMUNER, V.G. 2011. Variações estruturais e características edáficas em diferentes estádios sucessionais de floresta ciliar de tabuleiro, ES. Revista Árvore 35 (3): 445-456.	2011	NA
5	Brazil	Espírito Santo	Serra, APA Lagoa do Jacunem, avancado	APA	1332	Bahia Coastal	plots	systematic	4.8_5.0	0.2	-0.0843041	-0.140139	0.151428	0.0865703	-0.0305504	-0.402889	-0.494674	-0.834064	23.5	9	61.2	1311	-332.8	79.5	65.4	0	1.088	11	9	0.86	1.66	medium	6.11	25.3	0.9	1.821	2030.35	3	MAGNAGO, L.F.S.; SIMONELLI, M.; MARTINS, S.V.; MATOS, F.A.R. & DEMUNER, V.G. 2011. Variações estruturais e características edáficas em diferentes estádios sucessionais de floresta ciliar de tabuleiro, ES. Revista Árvore 35 (3): 445-456.	2011	NA
8	Brazil	Espírito Santo	Cachoeiro do Itapemirim, RPPN Cafundó (Fazenda Boa Esperança)	protected	517	Bahia Interior	plots	systematic	4.8_5.0	2.5	0.0364045	-0.0156145	0.191026	0.23638	-0.234477	0.0860056	-0.208759	0.44055	22.9	11.4	63.4	1179	-359.9	78.5	64.9	0	1.063	7	10	2.45	0.69	medium	546.37	45.1	26.5	1.401	2530.35	6	ARCHANJO, K.M.P.A.; SILVA, G.F.; CHICHORRO, J.F. & SOARES, C.P.B. 2012. Estrutura do componente arbóreo da Reserva Particular do Patrimônio Natural Cafundó, Cachoeiro de Itapemirim, Espírito Santo, Brasil. Floresta 42 (1): 145-160.	2012	NA
9	Brazil	Espírito Santo	Cachoeiro do Itapemirim, FLONA de Pacotuba	protected	449	Bahia Coastal	plots	systematic	4.8_5.0	2.4	-0.1222	-0.0535095	0.144791	0.021309	-0.111925	0.0627262	-0.201275	0.238194	22.8	11.3	63.6	1189	-364.9	78.6	64.9	0	0.901	20	10	2.45	0.69	high	450	37.4	17.1	1.398	2293.64	7	ABREU, K.M,P.; SILVA, G.F. & SILVA, A.G. 2013. Análise fitossociológica da Floresta Nacional de Pacotuba, Cachoeiro de Itapemirim, ES – Brasil. Cerne 19 (1): 157-168.	2013	NA
10	Brazil	Espírito Santo	Sooretama, REBIO de Sooretama	protected	27859	Bahia Coastal	plots	contiguous	4.8_5.0	1	0.0525611	0.0487056	-0.0137497	0.165458	0.00135756	0.0426647	-0.0107702	0.0719282	23.4	8.9	61.3	1273	-226.7	81.5	67.5	0	1.033	3	10	2.45	0.69	low	24250	100	100	1	0	8	PAULA, A. & SOARES, J.J. 2010. Estrutura horizontal de um trecho de floresta ombrófila densa das terras baixas na Reserva Biológica de Sooretama, Linhares, ES. Floresta 41 (2): 321-334.	2010	NA
11	Brazil	Espírito Santo	Santa Maria de Jetibá, Distrito de Rio Claro, Sitio Palmares	private	NA	Bahia Coastal	plots	systematic	4.8_5.0	0.24	-0.327028	-0.38482	NA	NA	NA	NA	NA	NA	18.1	12.1	64.4	1278	-152.6	78.7	66.5	0	0.973	15	8	2.71	0.94	high	475.65	61.1	15.8	1.966	2039.92	9	IMAÑA-ENCINAS, J.; PAULA, J.E. & CONCEIÇÃO, C.A. 2012. Florística, volume e biomassa lenhosa de um fragmento de mata atlântica no município de Santa Maria de Jetibá, Espírito Santo. Floresta, 42 (3): 565-576.	2012	NA
12	Brazil	Espírito Santo	Santa Maria de Jetibá, Distrito de Rio Claro, Sitio Palmares	private	NA	Bahia Coastal	plots	systematic	4.8_5.0	0.24	-0.0261587	-0.121157	NA	NA	NA	NA	NA	NA	18.1	12.1	64.4	1278	-152.6	78.7	66.5	0	0.973	15	8	2.71	0.94	low	475.65	61.1	15.8	1.966	2039.92	9	IMAÑA-ENCINAS, J.; PAULA, J.E. & CONCEIÇÃO, C.A. 2012. Florística, volume e biomassa lenhosa de um fragmento de mata atlântica no município de Santa Maria de Jetibá, Espírito Santo. Floresta, 42 (3): 565-576.	2012	NA
13	Brazil	Espírito Santo	Linhares, Sitio Paraiso/Fazenda Por do Sol/Fazenda Olinda	private	NA	Bahia Coastal	PCQ	systematic	4.8_5.0	0.59	-0.172252	-0.0836965	0.151272	-0.0528018	-0.147189	-0.426686	-0.0228002	-0.608318	23.5	9	61.7	1267	-257.8	81.5	67.5	0	1.009	4	10	0.86	1.66	medium	78.28	11.6	3.4	1.426	1788.77	10	PAULA, A.; LOPES, W.P. & SILVA, A.F. 2009. Florística e estrutura de fragmentos florestais no entorno da lagoa Juparanã, Linhares, Espírito Santo, Brasil. Boletim do Museu de Biologia Mello Leitão (Nova Série), 26: 5-23.	2009	NA
16	Brazil	Espírito Santo	Guarapari, PE Paulo César Vinha (PEPCV)	protected	1500	Bahia Coastal	plots	systematic	4.8_5.0	1	-0.0792562	-0.147289	-0.00110429	-0.115278	0.0546605	0.0250954	0.237305	0.292199	23.4	9	59.9	1251	-306.8	79.1	65.4	0	1.028	1	8	1.21	0.45	medium	175.25	19.9	6.5	1.603	996.47	12	ASSIS, A.M.; PEREIRA, O.J. & THOMAZ, L. 2004. Fitossociologia de uma floresta de restinga no Parque Estadual Paulo César Vinha, Setiba, município de Guarapari (ES). Revista Brasileira de Botânica 27 (2): 349-361.	2004	NA
21	Brazil	Espírito Santo	Guarapari, PE Paulo César Vinha (PEPCV)	protected	1500	Bahia Coastal	plots	systematic	4.8_5.0	0.5	-0.0653515	-0.134833	NA	NA	NA	NA	NA	NA	23.4	9	59.9	1251	-306.8	79.1	65.4	0	1.019	1	8	1.21	0.45	medium	175.25	22.9	8	1.538	1131.18	17	FABRIS, L.C. & CÉSAR, O. 1996. Estudos florísticos em uma mata litorânea no sul do estado do Espírito Santo, Brasil. Boletim do Museu de Biologia Mello Leita~o 5: 15-46.	1996	1993
25	Brazil	Espírito Santo	Itarana, Reserva Maniero	private	NA	Bahia Coastal	PCQ	systematic	4.8_5.0	0.11	-0.0856708	-0.0283615	0.180062	-0.106867	-0.0159832	0.0605444	-0.209372	-0.221726	19.9	11.3	65.9	1266	-283.2	78.6	66.3	0	1.129	21	13.1	2.14	5.4	high	70	28.7	4.8	1.513	2156.2	21	HENCKER, C.; ASSIS, A.M. & DE LIRIO, E.J. 2012 Fitossociologia de um trecho de floresta estacional semidecidual no município de Itarana (ES). Natureza on line 10 (3): 153-159.	2012	NA
26	Brazil	Espírito Santo	Itapemirim, Fragmento florestal de restinga	APA	5242	Bahia Interior	plots	systematic	4.8_5.0	2	-0.076561	0.0341276	NA	NA	NA	NA	NA	NA	23.3	9.5	59.2	1124	-352.5	79.3	64.9	0	1.042	1	6.5	2.93	0.47	high	65	19.8	5.9	1.366	1833.8	22	LEITE, V.R. 2010. Análise estrutural e da vulnerabilidade ambiental de um fragmento florestal de restinga ao sul do estado do Espírito Santo. Dissertação (Mestrado). Universidade Federal do Espírito Santo, Jerônimo Monteiro, ES, Brasil. 102 p.	2010	NA
28	Brazil	Espírito Santo	Vila Velha, PMN de Jacarenema, Barra do Jucu	protected	269	Bahia Coastal	plots	systematic	4.8_5.0*	0.25	-0.029676	-0.0324022	-0.105448	-0.0704527	-0.0588211	-0.264232	-0.153537	-0.290004	23.5	9.2	59.8	1283	-307.8	79	65.4	0	1.037	4	6.5	3.1	0.495	low	12.44	10.6	0.4	1.493	1675.49	24	MAGNAGO, L.F.S. 2009. Gradiente vegetacional e pedológico em mata de restinga no estado do Espírito Santo. Dissertação (Mestrado). Universidade Federal de Viçosa, Viçosa. 122p.	2009	NA
29	Brazil	Espírito Santo	Vila Velha, PMN de Jacarenema, Barra do Jucu	protected	269	Bahia Coastal	plots	systematic	4.8_5.0*	0.25	-0.10985	-0.102477	0.122326	-0.155671	0.00920291	-0.187088	-0.0725787	0.199396	23.5	9.2	59.8	1283	-307.8	79	65.4	0	1.029	5	8	1.21	0.45	low	44.64	10.7	0.4	1.539	1624.47	24	MAGNAGO, L.F.S. 2009. Gradiente vegetacional e pedológico em mata de restinga no estado do Espírito Santo. Dissertação (Mestrado). Universidade Federal de Viçosa, Viçosa. 122p.	2009	NA
30	Brazil	Espírito Santo	Vila Velha, PMN de Jacarenema, Barra do Jucu	protected	269	Bahia Coastal	plots	systematic	4.8_5.0*	0.25	-0.00458227	-0.144057	-0.193778	0.10396	0.1846	-0.067322	-0.391111	-0.315893	23.5	9.2	59.8	1283	-307.8	79	65.4	0	1.045	3	5	8.845	18.69	low	44.64	10.5	0.4	1.505	1415.19	24	MAGNAGO, L.F.S. 2009. Gradiente vegetacional e pedológico em mata de restinga no estado do Espírito Santo. Dissertação (Mestrado). Universidade Federal de Viçosa, Viçosa. 122p.	2009	NA
31	Brazil	Espírito Santo	Vila Velha, PMN de Jacarenema, Barra do Jucu	protected	269	Bahia Coastal	plots	systematic	4.8_5.0*	0.25	-0.31254	-0.162777	-0.0602541	-0.0397184	0.185858	-0.0482183	-0.621544	-0.113313	23.5	9.2	59.8	1282	-307.8	79	65.4	0	1.04	2	3.5	40	12	low	44.64	10.6	0.4	1.49	1495.44	24	MAGNAGO, L.F.S. 2009. Gradiente vegetacional e pedológico em mata de restinga no estado do Espírito Santo. Dissertação (Mestrado). Universidade Federal de Viçosa, Viçosa. 122p.	2009	NA
34	Brazil	Espírito Santo	Linhares, RF de Linhares	protected	21787	Bahia Coastal	plots	contiguous	4.8_5.0	0.1	0.0636777	0.0414895	NA	NA	NA	NA	NA	NA	23.7	8.6	60.3	1299	-197.6	82	67.6	0	1.061	3	8.3	2.41	0.99	low	17726	96.4	89.8	1.314	1074.18	27	PEIXOTO, A.L.; ROSA, M.M.T. & JOELS, L.C.M. 1995. Diagramas de perfil e de cobertura de um trecho da floresta de tabuleiro na Reserva Florestal de Linhares (Espírito Santo, Brasil). Acta Botanica Brasilica 9 (2): 177-193.	1995	NA
41	Brazil	São Paulo	Bertioga, Jardim São Lourenço	private	NA	Serra Do Mar	plots	systematic	9.8_10.0	1.781	-0.19134	NA	NA	NA	NA	NA	NA	NA	21.8	8.8	51.8	3062	0	81.6	77	0.00755747	1.025	3	6.5	3.1	0.495	high	6638.27	89.2	78.4	1.239	1765.27	34	FRANÇA, F.S. & ROLIM, S.G. 2000. Estrutura de um trecho de floresta de restinga no município de Bertioga (SP). In: Anais do 5º Simpósio sobre Ecossistemas Brasileiros 3: 84-91.	2000	NA
45	Brazil	Espírito Santo	Vitória, PE Fonte Grande, Gruta do morcego	protected	218	Bahia Coastal	plots	contiguous	3.0_3.2	0.5	-0.0950012	-0.115622	NA	NA	NA	NA	NA	NA	22.5	9	61.7	1292	-299	78.9	65.4	0	1.127	18	8.3	2.41	0.99	high	31.08	23.6	7.2	1.609	2111.94	38	SAITER, F.Z.; DAN, M.L. & THOMAZ, L.D. 2011. Floristic and structure of a secondary urban forest with a long history of man-made disturbances in Espírito Santo state, Brazil. Brazilian Geographical Journal 2 (1): 69-85.	2011	NA
46	Brazil	Espírito Santo	Conceição da Barra, FLONA do Rio Preto, ME	protected	2817	Bahia Coastal	plots	systematic	9.8_10.0	8.25	-0.0859445	-0.00360889	NA	NA	NA	NA	NA	NA	23.8	8.3	61.4	1383	-124.5	81.5	68.5	0	1.037	4	9.5	2.37	2.01	high	1850	81.8	68.7	1.692	2113.27	39	SALOMÃO, A.L.F. 1998. Subsídios técnicos para a elaboração do Plano de Manejo da Floresta Nacional do Rio Preto - ES. Tese (Doutorado). Universidade Federal de Viçosa, Viçosa, 132p.	1998	NA
46.2	Brazil	Espírito Santo	Conceição da Barra, FLONA do Rio Preto, MEI	protected	2817	Bahia Coastal	plots	systematic	9.8_10.0	2	-0.188614	-0.0190332	NA	NA	NA	NA	NA	NA	23.9	8.3	61.2	1379	-125.5	81.6	68.5	0	1.017	2	9.5	2.37	2.01	high	1920.14	90.1	70.3	2.252	2975.08	39	SALOMÃO, A.L.F. 1998. Subsídios técnicos para a elaboração do Plano de Manejo da Floresta Nacional do Rio Preto - ES. Tese (Doutorado). Universidade Federal de Viçosa, Viçosa, 132p.	1998	NA
48	Brazil	Espírito Santo	Linhares, RF de Linhares, Estrada do Flamengo	protected	21787	Bahia Coastal	plots	systematic	4.8_5.0	0.93	-0.139659	-0.190886	0.0857004	-0.109472	-0.108219	-0.162493	-0.415797	-0.16831	23.5	8.9	61	1283	-216.7	81.9	67.5	0	1.033	4	9.5	2.37	2.01	low	17801.5	89.2	84.2	1.279	165.6	41	SIMONELLI, M.; SOUZA, A.L.; PEIXOTO, A.L. & SILVA, A.F. 2008. Floristic composition and structure of the tree component of a muçununga forest in the Linhares Forest Reserve, Espírito Santo, Brasil. In: THOMAS, W.W. (ed.) The Atlantic coastal forest of northeastern Brazil. The New York Botanical Garden Press, New York, pp. 351-370.	2008	NA
49	Brazil	Espírito Santo	Conceição da Barra, Fragmento florestal da Bahia Sul Celulose	private	NA	Bahia Coastal	plots	systematic	4.8_5.0	1.125	0.000809522	0.0094184	0.0529276	0.133446	-0.0263349	-0.104587	-0.0265007	-0.165033	23.8	8.5	62.1	1367	-125.5	81.5	68.5	0	1.061	1	9	0.86	1.66	medium	1900	30.2	13.6	1.609	2437.73	42	SOUZA, A.L.; MEIRA-NETO, J.A.A. & SCHETTINO, S. 1998. Avaliação florística, fitossociológica e paramétrica de um fragmeno de floresta atlântica secundária, município de Pedro Canário, Espírito Santo. Sociedade de Investigações Florestais (Documentos SIF no. 18), Viçosa. 121p.	1998	NA
50	Brazil	Espírito Santo	Santa Maria de Jetibá, Fragmento1	private	NA	Bahia Coastal	plots	systematic	4.8_5.0	0.6	-0.0412749	0.0354647	NA	NA	NA	NA	NA	NA	19.3	12	64.7	1288	-174.6	78.8	66.5	0	1.102	8	10	2.45	0.69	high	128	46.2	4.8	1.671	2288.24	43	TEIXEIRA, R.N.C. 2007. Importância de remanescentes de floresta pluvial Atlântica na conservação dos macacos muruquis (Brachyteles hypoxanthus E. Geoffroy), no Estado do Espírito Santo. Dissertação (Mestrado). Universidade Federal de Viçosa, Viçosa. 78p.	2007	NA
51	Brazil	Espírito Santo	Santa Maria de Jetibá, Fragmento2	private	NA	Bahia Coastal	plots	systematic	4.8_5.0	0.57	-0.0697074	0.0323287	NA	NA	NA	NA	NA	NA	19.3	12	64.8	1282	-178.6	78.8	66.5	0	0.896	20	8	2.71	0.94	high	226	41.1	6.6	1.696	2484.54	43	TEIXEIRA, R.N.C. 2007. Importância de remanescentes de floresta pluvial Atlântica na conservação dos macacos muruquis (Brachyteles hypoxanthus E. Geoffroy), no Estado do Espírito Santo. Dissertação (Mestrado). Universidade Federal de Viçosa, Viçosa. 78p.	2007	NA
53	Brazil	Espírito Santo	Linhares, Reserva Natural da Companhia Vale do Rio Doce S.A., Mata da Oiticica	protected	21787	Bahia Coastal	plots	systematic	9.8_10.0	6.4	NA	0.0151998	NA	NA	NA	NA	NA	NA	23.6	8.6	60.6	1296	-195.6	82	67.6	0	1.055	2	9	0.86	1.66	low	16250.5	100	97.9	1	0	45	JESUS, R.M. & ROLIM, S.G 2005. Fitossociologia da Mata Atlântica de Tabuleiro. Boletim Técnico da Sociedade de Investigação Florestal (Documentos SIF no. 19), Viçosa. 149p.	2005	NA
53.3	Brazil	Espírito Santo	Linhares, Reserva Natural da Companhia Vale do Rio Doce S.A., Mata da Macanaíba	protected	21787	Bahia Coastal	plots	systematic	9.8_10.0	9.6	NA	-0.0173289	NA	NA	NA	NA	NA	NA	23.5	9.1	61.5	1277	-221.7	81.9	67.5	0	1.069	7	9	0.86	1.66	low	17801.5	61.5	54.8	1.373	1513.99	45	JESUS, R.M. & ROLIM, S.G 2005. Fitossociologia da Mata Atlântica de Tabuleiro. Boletim Técnico da Sociedade de Investigação Florestal (Documentos SIF no. 19), Viçosa. 149p.	2005	NA
53.6	Brazil	Espírito Santo	Linhares, Reserva Natural da Companhia Vale do Rio Doce S.A., Mata da Caingá	protected	21787	Bahia Coastal	plots	systematic	9.8_10.0	24	-0.0435012	-0.0297553	NA	NA	NA	NA	NA	NA	23.6	8.6	60.8	1298	-193.6	82	67.6	0	1.065	3	9	0.86	1.66	low	17801.5	97.3	94.7	1.299	144	45	JESUS, R.M. & ROLIM, S.G 2005. Fitossociologia da Mata Atlântica de Tabuleiro. Boletim Técnico da Sociedade de Investigação Florestal (Documentos SIF no. 19), Viçosa. 149p.	2005	NA
53|53.3|53.6	Brazil	Espírito Santo	Linhares, Reserva Natural da Companhia Vale do Rio Doce S.A., Mata da Oiticica, Mata da Macanaíba e Mata da Caingá	protected	21787	Bahia Coastal	NA	systematic	9.8_10.0	40	NA	NA	0.0802901	0.0610983	-0.0729391	-0.0358312	-0.130763	0.0552742	23.6	8.7	60.9	1293	-200.7	82	67.6	0	1.064	3.8	9	0.86	1.66	low	17801.5	89.1	85.6	1.269	449.76	45	JESUS, R.M. & ROLIM, S.G 2005. Fitossociologia da Mata Atlântica de Tabuleiro. Boletim Técnico da Sociedade de Investigação Florestal (Documentos SIF no. 19), Viçosa. 149p.	2005	NA
55	Brazil	Espírito Santo	Linhares, Fazenda Caliman (Caliman Agricola)	private	NA	Bahia Coastal	plots	systematic	9.8_10.0	4.9	-0.0903427	0.0474332	0.062917	0.0381966	-0.0424261	-0.116406	-0.172028	-0.0523322	23.7	8.8	60.9	1284	-214.7	81.8	67.5	0	1.055	1	10	2.45	0.69	high	429	35.8	16.6	1.603	1821.99	47	LOPEZ, J.A. 1996. Caracterização fitossociológica e avaliação econômica de um fragmento de Mata Atlântica secundária, Município de Linhares-ES. Dissertação (Mestrado em Ciência Florestal). Universidade Federal de Viçosa, Viçosa. 71p.	1996	NA
63	Brazil	Minas Gerais	Varginha, Parque Florestal Municipal São Francisco de Assis	protected	110	Alto Paraná	plots	systematic	4.8_5.0	1	-0.144631	-0.0839739	0.0112954	-0.00628628	-0.258268	-0.200911	0.0674612	-0.583294	19.2	13.1	61.1	1573	-286.1	76.2	66.8	0.278908	1.087	9	10	2.095	1.08	high	10	16.8	0.6	1.418	1932.46	55	NAVES, R.P. & VAN DEN BERG, E. 2012. Caracterização de uma floresta estacional semidecidual em Varginha, MG. e comparação com remanescentes na região. Cerne 18 (3): 361-370.	2012	NA
64	Brazil	Minas Gerais	Poços de Caldas, PM da Serra de São Domingos	protected	253	Alto Paraná	plots	systematic	4.8_5.0	1.1	-0.099002	-0.00370908	-0.0902035	-0.013709	-0.0604592	-0.0987008	-0.169679	-0.0918072	17.7	11.6	60.2	1602	-209.9	76	72.1	0.0676437	0.748	15	8	2.71	0.94	high	673.67	23.9	8.6	1.549	1605.56	56	COSTA, M.P.; PEREIRA, J.A.A.; FONTES, M.A.L.; MELO, P.H.A.; PIFANO, D.S.; PELLICCIOTTII, A.S.; POMPEU, P.V. & SILVA, R.A. 2011. Estrutura e diversidade da comunidade arbórea de uma floresta superomontana, no planalto de Poços de Caldas (MG). Ciência Florestal 21 (4): 711-725.	2011	NA
65	Brazil	Minas Gerais	Piedade do Rio Grande, Região do alto Rio Grande	private	NA	Alto Paraná	plots	systematic	4.8_5.0	0.72	0.0372264	0.0235559	-0.165943	0.226464	-0.0488074	-0.0236042	0.175525	-0.0112952	18.3	11.1	61.1	1586	-242.5	78.7	66.1	0.0524138	0.811	18	9.8	2.9	1.115	high	30.2	11.5	0.7	1.371	2016	57	CARVALHO, W.A.C.; OLIVEIRA-FILHO, A.T.; FONTES, M.A.L. & CURI, N. 2007. Variação espacial da estrutura da comunidade arbórea de um fragmento de floresta semidecídua em Piedade do Rio Grande, MG. Revista Brasileira de Botânica 30 (2): 321-341.	2007	NA
68	Brazil	Minas Gerais	Itambé do Mato Dentro, Cabeça de Boi	APA	130372	Bahia Interior	PCQ	systematic	4.8_5.0	0.11	0.0703255	-0.0422734	0.0891601	0.0615877	0.108273	-0.146603	0.107431	-0.141039	19.9	12.2	62.2	1573	-318.8	76.6	66.5	0.00650862	0.923	20	8	2.71	0.94	high	8	20.6	2.8	1.355	2234.6	59	SANTOS, M.F.; SERAFIM, H. & SANO, P.T. 2012. Composição e estrutura arbórea em floresta estacional semidecidual no Espinhaço Meridional (Serra do Cipó, MG). Rodriguésia 63 (4): 985-997.	2012	NA
69	Brazil	Minas Gerais	São Sebastião da Bela Vista, Margem do Rio Sapucaí	private	NA	Alto Paraná	plots	systematic	4.8_5.0	1.08	0.00832937	-0.207884	0.0652815	-0.109513	-0.154302	-0.498734	-0.523349	-0.226225	19.6	13.6	61.1	1620	-262	76.6	70.9	0.363276	0.949	3	8.5	2.38	1.6	high	4.9	10.8	0.8	1.446	1902.16	60	SILVA, A.C.D.; Van Den BERG, E.; HIGUCHI, P.; OLIVEIRA-FILHO, A.T.; MARQUES, J.J.G.D.S.; APPOLINÁRIO, V.; PIFANO, D.S.; OGOSUKU, L.M. & NUNENS, M. 2009. Tree community floristic and structure of alluvial forest fragments in São Sebastião da Bela Vista, Minas Gerais, Brazil. Brazilian Journal of Botany 32 (2): 283-297.	2009	NA
77	Brazil	Minas Gerais	Ingaí, Mata da Ilha	private	NA	Alto Paraná	plots	systematic	4.8_5.0	1	-0.112205	-0.0588227	-0.0644368	-0.0194552	-0.0600517	-0.256111	-0.805617	-0.500872	19.3	13.3	62.6	1620	-308.2	77.1	64.9	0.0477802	1.029	4	10	2.45	0.69	medium	16.14	14.6	0.4	1.567	2098.79	66	BOTREL, R.T.; OLIVEIRA-FILHO, A.T.; RODRIGUES, L.A. & CURI, N. 2002. Composição florística e estrutura da comunidade arbórea de um fragmento de floresta estacional semidecidual em Ingaí, MG, e a influência de variáveis ambientais na distribuição das espécies. Revista Brasileira de Botânica 25 (2): 195-213.	2002	2000
78	Brazil	Minas Gerais	Viçosa, Fazenda Bom Sucesso	private	NA	Bahia Interior	plots	systematic	4.8_5.0	0.5	0.0154304	0.0084749	-0.159052	0.0755948	0.208267	0.129021	0.548552	-0.0856786	19.2	12.6	61.4	1337	-280.7	79.7	66.5	0.0323563	1.09	9	10	2.45	0.69	low	35	36.7	11.2	1.466	2131.1	67	CAMPOS, E.P.; SILVA, A.F.; MEIRA-NETO, J.A.A.; MARTINS, S.V. 2006. Florística e estrutura horizontal da vegetação arbórea de uma ravina em um fragmento florestal no município de Viçosa – MG. Revista Árvore 30 (6): 1045-1054.	2006	NA
80	Brazil	Minas Gerais	Bocaina de Minas, Mata da Cachoeira do Rio Grande, Fragmento154	APA	296663	Alto Paraná	plots	systematic	4.8_5.0	1.04	-0.0806188	-0.0427582	-0.178999	0.0239443	-0.264386	-0.280909	-0.12738	-0.129741	16	11.9	59.6	1615	-154.8	78.8	70.2	1.03226	0.766	23	10	2.095	1.08	low	13.29	68.9	34.8	1.59	1304.61	69	CARVALHO, D.A.; OLIVEIRA-FILHO, A.T.; VAN DEN BERG, E.; FONTES, M.A.L.; VILELA, E.A.; MARQUES, J.J.S.G.S. M. & CARVALHO, W.A.C. 2005. Variações florísticas e estruturais do componente arbóreo de uma floresta ombrófila alto-montana às margens do Rio Grande, Bocaina de Minas, MG, Brasil. Acta Botanica Brasilica 19 (1): 91-109.	2005	NA
81	Brazil	Minas Gerais	Lavras, Parque Ecológico Quedas do Rio Bonito	protected	235	Alto Paraná	plots	systematic	4.8_5.0	2.4	-0.168503	-0.0153775	-0.111667	-0.0422011	-0.108744	-0.17082	-0.160022	-0.127373	17.9	12.5	64.3	1613	-307.2	76.7	64.9	0.0477802	0.718	23	8	2.71	0.94	medium	138.03	20.6	2.2	1.519	2349	70	DALANESI, P.E.; OLIVEIRA-FILHO, A.T. & FONTES, M.A.L. 2004. Flora e estrutura do componente arbóreo da floresta do Parque Ecológico Quedas do Rio Bonito, Lavras – MG, e correlações entre a distribuição das espécies e variáveis ambientais. Acta Botanica Brasilica 18 (4): 737-757.	2004	2001
82	Brazil	Minas Gerais	Camanducaia, Matão, Nascente do rio Camanducaia	APA	180373	Alto Paraná	plots	systematic	4.8_5.0	0.75	-0.0342007	-0.163597	-0.119071	0.00831941	-0.0801998	-0.149462	-0.373935	-0.408733	12.9	12	53.4	1556	-49.9	79.4	73.8	0.664497	1.078	8	10	2.45	0.69	medium	1903.64	70.1	45.1	1.536	1732.23	71	FRANÇA, G.S. & STEHMANN, J.R. 2004. Composição florística e estrutura de componente arbóreo de uma floresta altimontana no município de Camanducaia, Minas Gerais, Brasil. Revista Brasileira de Botânica 27 (1): 19-30.	2004	NA
83	Brazil	Minas Gerais	Lavras, Mata da Lagoa	private	NA	Alto Paraná	plots	systematic	4.8_5.0	1.16	-0.067969	0.0299194	0.0852177	0.0429978	-0.0748981	-0.0653934	-0.378117	-0.121819	19.5	12.1	61.5	1630	-316.2	76.5	64.9	0.0477802	0.854	20	14.1	3.59	9.79	high	3.99	5.5	0.1	1.379	1927.94	72	MACHADO, E.L.M.; OLIVEIRA-FILHO, A.T.; CARVALHO, W.A.C.; SOUZA, J.S.; BORÉM, R.A.T. & BOTEZELLI, L. 2003. Análise comparativa da estrutura e flora do compartimento arbóreo-arbustivo de um remanescente florestal na Fazenda Beira Lago, Lavras, MG. Revista Árvore 28 (4): 499-516.	2004	2003
86	Brazil	Minas Gerais	Luminárias, Mata do Galego	private	NA	Alto Paraná	plots	systematic	4.8_5.0	1.28	-0.0981455	-0.00984949	-0.0821713	-0.0100945	-0.194231	-0.388765	-0.297149	-0.38962	19.1	13	63.4	1609	-305.2	77.2	64.9	0.0477802	1.045	7	8.3	2.41	0.99	medium	77	11.3	1.2	1.37	2087.22	75	RODRIGUES, L.A.; CARVALHO, D.A.; OLIVEIRA-FILHO, A.T.; BOTREL, R.T. & SILVA, E.A. 2003. Florística e estrutura da comunidade arbórea de um fragmento florestal em Luminárias, MG. Acta Botanica Brasilica 17 (1): 71-87.	2003	2000
87	Brazil	Minas Gerais	Uberlândia, Bacia Hidrográfica rio Araguari	private	NA	Alto Paraná	plots	contiguous	4.8_5.0	1.1	0.0141396	-0.0884966	0.0979681	-0.181446	-0.110912	-0.39382	-0.0202712	-0.69272	22.2	11.6	66.9	1524	-436.2	72.5	61.5	0	0.984	14	5	2.76	0.76	high	14.01	15.1	0.7	1.451	2296.65	76	RODRIGUES, V.H.P.; LOPES, S.F.; ARAÚJO, G.M. & SCHIAVINI, I. 2010. Composição, estrutura e aspectos ecológicos da floresta ciliar do rio Araguari no Triângulo Mineiro. Hoehnea 37 (1): 87-105.	2010	NA
89	Brazil	Minas Gerais	Viçosa	private	NA	Bahia Interior	plots	contiguous	4.8_5.0	0.5	-0.108485	-0.0679979	-0.116142	0.0199876	-0.137912	-0.605855	-0.0530143	-0.702736	19	12.4	61.1	1364	-289.7	79.7	66.5	0.0323563	0.784	20	10	2.45	0.69	high	48	34.3	6.4	1.633	1991.3	78	SILVA, N.R.S.; MARTINS, S.V.; MEIRA NETO, J.A. & SOUZA, A.L. 2004. Composição florística e estrutura de uma floresta estacional semidecidual montana em Viçosa, MG. Revista Árvore 28 (3): 397-405.	2004	NA
91	Brazil	Minas Gerais	Araponga, Pousada Serra D'Água (entorno do PE Serra do Brigadeiro)	APA	9694	Bahia Interior	PCQ	systematic	4.8_5.0	0.34	NA	-0.0119435	NA	NA	NA	NA	NA	NA	17	12.5	61.9	1349	-173.2	79.1	66.8	0.0680891	0.964	7	10	2.45	0.69	high	130	62.2	26.5	1.481	1752.18	80	SOARES, M.P.; SAPORETTI-JÚNIOR, A.W.; MEIRA NETO, J.A.; SILVA, A.F. & SOUZA, A.L. 2006. Composição florística do estrato arbóreo de floresta atlântica interiorana em Araponga - Minas Gerais. Revista Árvore 30 (5): 859-870.	2006	NA
93	Brazil	Minas Gerais	Lavras, Mata do Capivari	private	NA	Alto Paraná	plots	contiguous	4.8_5.0	1.12	-0.114101	-0.0264216	-0.0117112	-0.00510562	-0.0390156	-0.214988	-0.0598488	-0.0768903	19.5	12.9	63	1649	-314.2	76.7	64.9	0.0477802	0.962	22	10	2.48	2.655	medium	9.78	15	0.7	1.503	2070.38	82	SOUZA, J.S.; ESPÍRITO-SANTO, F.D.B.; FONTES, M.A.L.; OLIVEIRA-FILHO, A.T. & BOTEZELLI, L. 2003. Análise das variações florísticas e estruturais da comunidade arbórea de um fragmento de floresta semidecídua às margens do rio Capivari, Lavras-MG. Revista Árvore 27 (2): 185-206.	2003	1997
94	Brazil	Minas Gerais	Araguari, Fazenda da Mata, Reserva Legal	private	NA	Alto Paraná	plots	systematic	4.8_5.0	1	-0.0516038	-0.0196638	-0.336975	0.119144	0.0280901	-0.211426	-0.153867	-0.687139	21.2	12.4	66.3	1524	-423.3	72.2	61.3	0	1.017	4	10.5	2.38	7.19	medium	200	10.5	1.3	1.419	1920.33	83	VALE, V.S.; SCHIAVINI, I.; LOPES, S.F.; DIAS-NETO, O.C.; OLIVEIRA, A.P. & GUSSON, A.E. 2009. Composição florística e estrutura do componente arbóreo em um remanescente primário de floresta estacional semidecidual em Araguari, Minas Gerais, Brasil. Hoehnea 36 (3): 417-429.	2009	NA
95	Brazil	Minas Gerais	Itutinga, Mata de Camargos	private	NA	Alto Paraná	plots	systematic	4.8_5.0*	0.84	-0.0625793	-0.029767	-0.0880423	0.0484157	-0.0365464	-0.0647792	0.0593119	-0.511341	18.9	12.3	61.6	1651	-283.9	77.4	64.9	0.0477802	1.062	6	8	2.71	0.94	high	7.55	5.6	0	1.358	1697.02	84	van den BERG, E. & OLIVEIRA-FILHO, A.T. 2000. Composição florística e estrutura fitossociológica de uma floresta ripária em Itutinga, MG, e comparação com outras áreas. Revista Brasileira de Botânica 22 (3): 231-253.	2000	1994
96	Brazil	Minas Gerais	Rio Preto	private	NA	Bahia Interior	plots	contiguous	3.0_3.2	0.25	-0.0297178	-0.0739661	-0.49885	0.0903262	-0.188424	-0.301966	-0.531449	-0.287629	17.1	10.2	59.4	1487	-183	79.7	69.3	0.0170259	0.924	18	10	2.45	0.69	medium	4.5	69.3	27.8	1.732	2111.9	85	VALENTE, A.S.M.; GARCIA, P.O.; SALIMENA, F.R.G. & OLIVEIRA-FILHO, A.T. 2011. Composição, estrutura e similaridade florística da Floresta Atlântica, na Serra Negra, Rio Preto – MG. Rodriguésia 62 (2): 321-340.	2011	NA
97	Brazil	Minas Gerais	Rio Preto, Fazenda Funil	private	NA	Bahia Interior	plots	contiguous	3.0_3.2	0.25	-0.0529577	0.00645074	0.0279528	-0.0256083	0.131031	-0.146769	-0.0910479	-0.0473851	18.2	10.3	59.1	1489	-183	79.7	69.3	0.0170259	0.928	20	8	2.71	0.94	medium	10.7	58.9	23.9	1.628	1875.51	85	VALENTE, A.S.M.; GARCIA, P.O.; SALIMENA, F.R.G. & OLIVEIRA-FILHO, A.T. 2011. Composição, estrutura e similaridade florística da Floresta Atlântica, na Serra Negra, Rio Preto – MG. Rodriguésia 62 (2): 321-340.	2011	NA
98	Brazil	Minas Gerais	Rio Preto, Mata de Cambuí	private	NA	Bahia Interior	plots	contiguous	3.0_3.2	0.25	-0.131157	-0.261959	0.299257	-0.156601	-0.170148	-0.280244	0.836684	-0.796057	18.3	10.5	58.8	1521	-200.2	79.7	70	0.00309626	0.776	17	10.8	1.87	7.145	medium	26	45.6	9.7	1.637	2242.03	85	VALENTE, A.S.M.; GARCIA, P.O.; SALIMENA, F.R.G. & OLIVEIRA-FILHO, A.T. 2011. Composição, estrutura e similaridade florística da Floresta Atlântica, na Serra Negra, Rio Preto – MG. Rodriguésia 62 (2): 321-340.	2011	NA
100	Brazil	Minas Gerais	Marliéria, PE do Rio Doce, Lagoa Carioca	protected	35970	Bahia Interior	plots	systematic	4.8_5.0	1	NA	-0.300564	NA	NA	NA	NA	NA	NA	22	11.8	63	1419	-422.1	78.9	66.2	7.18e-06	1.099	6	9.3	2.48	0.55	high	33879.1	82.4	58.3	2.507	167.42	87	CAMARGOS, V.L.; SILVA, A.F.; MEIRA-NETO, J.A.A. & MARTINS, S.V. 2008. Influência de fatores edáficos sobre variações florísticas na Floresta Estacional Semidecídua no entorno da Lagoa Carioca, Parque Estadual do Rio Doce, MG, Brasil. Acta Botanica Brasilica 22 (1): 75-84.	2008	NA
102	Brazil	Minas Gerais	Uberlândia, Fazenda Experimental do Glória (FEG)	private	NA	Alto Paraná	plots	contiguous	4.8_5.0	1	-0.0988161	-0.0798756	-0.0551876	0.0526687	-0.017081	-0.20722	-0.0778096	-0.465012	20.6	12	67.7	1531	-408.2	72.8	61.5	0	1.009	9	10	2.095	1.08	low	30	1.2	0	1.676	654.45	89	LOPES, S.D.F.; SCHIAVINI, I.; PRADO-JÚNIOR, J.A.; GUSSON, A.E.; SOUZA-NETO, A.R.; VALE, V.S. & DIAS-NETO, O.C. 2011. Ecological characterization and diametric distribution of arboreal vegetation in remanescent of seasonal semideciduous forest gloria's experimental farm, Uberlandia, MG. Bioscience Journal, 27(2): 322-335.	2011	NA
106	Brazil	Minas Gerais	Nova Lima, APA Sul RMBH	APA	163251	Bahia Interior	plots	systematic	4.8_5.0	0.44	NA	0.0406073	NA	NA	NA	NA	NA	NA	18	12.1	65.5	1549	-404.4	76	64.1	0.00174569	1.08	5	11	1.395	1.495	high	58.44	26.6	4.5	1.511	2061.4	93	WERNECK, M.S.; REZENDE, S.G.; BRINA, A.E. & FRANCESCHINELLI, E.V. 2010. Composição florística do componente arbóreo e afinidade fitogeográfica de uma floresta semidecídua em Nova Lima, MG. Revista Brasileira de Botânica 33 (4): 547-561.	2010	NA
109	Brazil	Minas Gerais	Mariana	private	NA	Bahia Interior	plots	systematic	4.8_5.0	1	-0.110047	-0.0772661	-0.306815	0.12899	-0.128797	-0.331554	-0.132562	-0.368953	19.5	12.4	63.4	1576	-340	78.4	65.6	0.00806034	1.085	2	11	1.395	1.495	high	5125.9	70.8	36.7	1.541	1435.9	96	GONÇALVES, I.S.; DIAS, H.C.T.; MARTINS, S.V. & SOUZA, A.L. 2011. Fatores edáficos e as variações florísticas de um trecho de mata ciliar do rio Gualaxo do Norte, Mariana, MG. Revista Árvore 35 (6): 1235-1243.	2011	NA
110	Brazil	Minas Gerais	Caratinga, Lagoa Silvana, Mata1	APA	5793	Bahia Interior	plots	systematic	4.8_5.0	0.3	-0.224665	-0.16226	NA	NA	NA	NA	NA	NA	22.3	11.2	64.1	1357	-413.8	78.8	66.6	0	0.915	16	9.3	2.48	0.55	high	239.98	51.2	19	1.65	1850.4	97	SOUZA, A.L.; BOINA, A.; SOARES, C.P.B.; VITAL, B.R.; GASPAR, R.O. & LANA, J.M. 2012. Estrutura fitossociológica, estoques de volume, biomassa, carbono e dióxido de carbono em floresta estacional semidecidual. Revista Árvore 36 (1): 169-179.	2012	2007
111	Brazil	Minas Gerais	Caratinga, Lagoa Silvana, Mata2	APA	5793	Bahia Interior	plots	systematic	4.8_5.0	0.8	-0.0869597	-0.122806	NA	NA	NA	NA	NA	NA	22.2	11.2	64.1	1364	-413.8	78.8	66.6	0	0.984	9	9.3	2.48	0.55	medium	23.68	45.3	12.9	1.522	2412	97	SOUZA, A.L.; BOINA, A.; SOARES, C.P.B.; VITAL, B.R.; GASPAR, R.O. & LANA, J.M. 2012. Estrutura fitossociológica, estoques de volume, biomassa, carbono e dióxido de carbono em floresta estacional semidecidual. Revista Árvore 36 (1): 169-179.	2012	2007
112	Brazil	Minas Gerais	Viçosa, campus UFV, Mata da Agronomia	other	1611	Bahia Interior	plots	systematic	4.8_5.0	0.25	-0.178532	-0.100041	NA	NA	NA	NA	NA	NA	19.3	12.7	61.1	1344	-286.7	79.7	66.5	0.0323563	0.965	23	10	2.45	0.69	high	26.44	31.8	7.5	1.572	2011.73	98	BRAGA, A.J.T.; BORGES, E.E.L. & MARTINS, S.V. 2011. Florística e estrutura da comunidade arbórea de uma floresta estacional semidecidual secundária em Viçosa, MG. Revista Árvore 35 (3): 493-503.	2011	NA
113	Brazil	Minas Gerais	Viçosa, campus UFV, Mata da Agronomia	other	1611	Bahia Interior	plots	systematic	4.8_5.0	0.25	-0.132097	-0.13869	NA	NA	NA	NA	NA	NA	19.3	12.7	61.1	1344	-286.7	79.7	66.5	0.0323563	1.051	19	10	2.45	0.69	high	26.44	32.7	7.3	1.542	2116.93	98	BRAGA, A.J.T.; BORGES, E.E.L. & MARTINS, S.V. 2011. Florística e estrutura da comunidade arbórea de uma floresta estacional semidecidual secundária em Viçosa, MG. Revista Árvore 35 (3): 493-503.	2011	NA
118	Brazil	Minas Gerais	Uberlândia, Fazenda Irara, Reserva Legal	private	NA	Alto Paraná	plots	contiguous	4.8_5.0	1	-0.0886432	-0.110441	-0.0766791	0.0408841	-0.0542497	-0.253031	-0.056941	-0.392274	20.6	11.9	69.6	1562	-395.1	72.8	61.7	0	0.95	11	10	2.45	0.69	high	14.9	3.2	0.2	1.381	1742.74	100	PRADO-JÚNIOR, J.A.P.; VALE, V.S.; OLIVEIRA, A.P.; GUSSON, A.E.; DIAS-NETO, O. C.; LOPES, S.F. & SCHIAVINI, I. 2010. Estrutura da comunidade arbórea em um fragmento de Floresta Estacional Semidecidual localizada na Reserva Legal da Fazenda Irara, Uberlândia, MG. Bioscience Journal 26 (4): 638-647.	2010	NA
121	Brazil	Minas Gerais	Monte Carmelo, PM da Matinha	protected	130	Alto Paraná	PCQ	systematic	4.8_5.0	0.467	-0.108956	-0.0716109	NA	NA	NA	NA	NA	NA	20.2	10.8	66	1494	-416	73	61.6	0	1.014	7	11.5	3.62	1.98	high	126	11	2.6	1.382	1958.13	102	PRADO-JÚNIOR, J.A.; LOPES, S.F.; VALE, V.S.; DIAS-NETO, O.C. & SCHIAVINI, I. 2012. Comparação florística, estrutural e ecológica da vegetação arbórea das fitofisionomias de um remanescente urbano de cerrado. Bioscience Journal 28 (3): 456-471.	2012	NA
124	Brazil	Minas Gerais	Ouro Preto, PE Itacolomi, Córrego do Manso, Fazenda Sao Jose do Manso	protected	6172	Bahia Interior	plots	systematic	4.8_5.0	0.42	-0.19391	-0.139202	-0.0893397	0.145202	-0.177588	-0.203159	-0.459652	-0.217639	16.1	10.7	62.6	1581	-222.2	78.6	65.3	0.0526868	1.1	2	7.3	3.45	4.86	medium	6550.29	56.3	28	1.518	1781	103	PEDREIRA, G. & SOUSA, H.C. 2011. Comunidade arbórea de uma mancha florestal permanentemente alagada e de sua vegetação adjacente em Ouro Preto-MG, Brasil. Ciência Floresta 21 (4): 663-675.	2011	NA
125	Brazil	Minas Gerais	Araguari, Floresta John Kennedy	protected	11	Alto Paraná	plots	systematic	4.8_5.0	0.8	NA	-0.0915134	0.0185213	0.028658	-0.00960081	-0.191049	-0.200273	-0.648299	20.4	11.5	67.3	1517	-401.2	72.3	61.5	0	1.047	6	10	2.095	1.08	high	11.2	1	0	1.355	1548.59	104	SOUZA, J.P.; ARAÚJO, G.M.; SCHIAVINI, I. & DUARTE, P.C. 2006. Comparison between canopy trees and arboreal lower strata of urban semideciduous seasonal forest in Araguari – MG. Brazilian Archives of Biology and Technology 49 (5): 775-783.	2006	NA
129	Brazil	Minas Gerais	Viçosa, EEx Mata do Paraíso	protected	194	Bahia Interior	plots	systematic	4.8_5.0	0.3	-0.183539	-0.158549	-0.204652	0.0561907	-0.521099	-0.620296	-0.556596	-0.155425	19.1	12.4	61.1	1342	-280.7	79.7	66.5	0.0323563	0.957	18	10	2.45	0.69	high	255.65	43.8	12.6	1.463	2121.22	106	PINTO, S.I.C.; MARTINS, S.V.; SILVA, A.G.; BARROS, N.F., DIAS, H.C.T. & SCOSS, L.M. 2007. Structure of the tree-shrub component in two successional stages of semideciduous forest in the Mata do Paraíso Forest Reserve, Viçosa, MG, Brazil. Revista Árvore 31 (5): 823-833.	2007	NA
130	Brazil	Minas Gerais	Viçosa, EEx Mata do Paraíso	protected	194	Bahia Interior	plots	systematic	4.8_5.0	0.3	-0.000739466	-0.0872233	-0.165287	0.101152	0.216343	-0.0274232	0.308435	-0.360344	19	12.5	61.2	1343	-280.7	79.7	66.5	0.0323563	1.073	9	8.3	2.41	0.99	medium	255.65	34.5	9.7	1.596	2315.56	106	PINTO, S.I.C.; MARTINS, S.V.; SILVA, A.G.; BARROS, N.F., DIAS, H.C.T. & SCOSS, L.M. 2007. Structure of the tree-shrub component in two successional stages of semideciduous forest in the Mata do Paraíso Forest Reserve, Viçosa, MG, Brazil. Revista Árvore 31 (5): 823-833.	2007	NA
131	Brazil	Minas Gerais	Viçosa, Fazenda Bom Sucesso	private	NA	Bahia Interior	plots	contiguous	3.0_3.2	0.175	0.17599	-0.100452	-0.754022	0.132144	-0.0753555	-0.0250169	0.0566828	-0.387502	19.2	12.6	61.4	1337	-280.7	79.7	66.5	0.0323563	1.066	4	8.3	2.41	0.99	high	0.175	38.8	12.9	1.488	2120.62	107	MEIRA-NETO, J.A.; RÊGO, M.M.; COELHO, D.J.S. & RIBEIRO, F.G. 2003. Origem, sucessão e estrutura de uma floresta de galeria periodicamente alagada em Viçosa-MF. Revista Árvore 27 (4): 561-574.	2003	NA
132	Brazil	Minas Gerais	Alpinópolis, Margem do Rio Grande, fragmento1	private	NA	Alto Paraná	plots	systematic	4.8_5.0	0.48	-0.000381932	-0.134636	0.720705	0.170078	-0.106819	-0.0142917	-0.921995	-0.450355	20.6	12.1	58.5	1628	-306.2	75.5	67.6	0.0479598	0.965	6	13.3	2.26	5.69	high	5	4.7	0	1.506	1771.85	108	FAGUNDES, L.M.; CARVALHO, D.A.; VAN DEN BERG, E.; MARQUES, J.J.G.S.M. & MACHADO, E.L.M. 2007. Florística e estrutura do estrato arbóreo de dois fragmentos de florestas decíduas às margens do rio Grande, em Alpinópolis e Passos, MG. Acta Botanica Brasilica 21 (1): 65-78.	2007	NA
133	Brazil	Minas Gerais	Passos, Margem do Rio Grande, fragmento2	private	NA	Alto Paraná	plots	systematic	4.8_5.0	0.52	-0.0621242	-0.0693426	0.596141	0.312815	-0.0751865	-0.0463062	-0.35955	-0.40312	20.8	11.5	58.4	1623	-308.2	75.2	67.6	0.0479598	1.095	11	11.5	4.08	16.415	high	20	5.7	0.8	1.393	2021.08	108	FAGUNDES, L.M.; CARVALHO, D.A.; VAN DEN BERG, E.; MARQUES, J.J.G.S.M. & MACHADO, E.L.M. 2007. Florística e estrutura do estrato arbóreo de dois fragmentos de florestas decíduas às margens do rio Grande, em Alpinópolis e Passos, MG. Acta Botanica Brasilica 21 (1): 65-78.	2007	NA
134	Brazil	Minas Gerais	Camanducaia, Monte Verde, Trilha para a Pedra do Selado	APA	180373	Serra Do Mar	plots	systematic	4.8_5.0	0.35	-0.101769	-0.148114	0.294551	-0.181231	-0.260691	-0.220859	-0.0769419	-0.0629429	13	10.4	53	1443	-48	79.7	74.7	0.426243	1.113	29	8	2.71	0.94	high	4790.29	86.5	56.7	1.955	1059.87	109	MEIRELES, L.D.; SHEPHERD, G.J. & KINOSHITA, L.S. 2008. Variações na composição florística e estrutura fitossociológica de uma floresta ombrófila densa alto-montana na Serra da Mantiqueira, Monte Verde, MG. Revista Brasileira de Botânica 31 (4): 559-574.	2008	NA
135	Brazil	Minas Gerais	Viçosa, campus UFV, Mata da Biologia	other	1611	Bahia Interior	plots	contiguous	4.8_5.0	1	-0.0474008	-0.0546788	0.0380671	0.0344298	-0.00671176	-0.163586	-0.210309	-0.361955	19.6	12.6	61.1	1340	-286.7	79.7	66.5	0.0323563	1.066	10	10	2.45	0.69	high	102.43	27.2	4.9	1.514	2216.54	110	FERREIRA-JÚNIOR, W.G.; SILVA, A.F.; MEIRA NETO, J.A.; SCHAEFFER, C.E.G.R.; DIAS, A.S.; IGNÁCIO, M. & MEDEIROS, M.C.M.P. 2007. Composição florística da vegetação arbórea de um trecho de floresta estacional semidecídua em Viçosa, Minas Gerais, e espécies de maior ocorrência na região. Revista Árvore 31 (6): 1131-1143.	2007	NA
136	Brazil	Minas Gerais	Viçosa, EEx Mata do Paraíso, Mata da Pedreida	protected	194	Bahia Interior	plots	systematic	4.8_5.0	1	-0.0827472	-0.0576873	-0.165904	0.0898025	-0.162166	-0.494017	-0.172179	-0.311763	19.1	12.4	61.1	1342	-280.7	79.7	66.5	0.0323563	0.92	24	10	2.45	0.69	high	255.65	42.1	11.5	1.526	2223.51	111	MARANGON, L.C.; SOARES, J.J.; FELICIANO, A.L.P. & BRANDÃO, C.F.L.S. 2007. Estrutura fitossociológica e classificação sucessional do componente arbóreo de um fragmento de floresta estacional semidecidual, no município de Viçosa, Minas Gerais. Cerne 13 (2): 208-221.	2007	NA
137	Brazil	Minas Gerais	Viçosa, campus UFV, Mata da Silvicultura	other	1611	Bahia Interior	plots	systematic	4.8_5.0	1	-0.0430349	-0.0385	NA	NA	NA	NA	NA	NA	19.3	12.6	61.3	1344	-288.7	79.7	66.5	0.0323563	0.899	11	10	2.45	0.69	medium	54.08	24.7	6.4	1.45	2148.53	112	FIGUEIREDO, L.T.M.; SOARES, C.P.B.; SOUZA, A.L.; MARTINS, S.V. 2013. Floristic changes in a tropical semideciduous forest in Viçosa, MG, between 1994 and 2008. Floresta 43 (2): 169-179.	2013	2008
138	Brazil	Minas Gerais	Uberlândia, PM do Sabiá	protected	137	Alto Paraná	plots	systematic	4.8_5.0	1.04	-0.0922572	-0.0917707	-0.140474	0.0635731	-0.143544	-0.375452	-0.513779	-0.508455	20.6	11.2	69.9	1525	-408.2	72.8	61.5	0	1.084	8	10	2.095	1.08	high	21	1	0	1.408	1611	113	ROSA, A.G. & SCHIAVINI, I. 2006. Estrutura da comunidade arbórea em um remanescente florestal urbano (Parque do Sabiá, Uberlândia, MG). Bioscience Journal 22 (1): 151-162.	2006	NA
142	Brazil	Minas Gerais	Juiz de Fora, campus UFJF	other	83	Bahia Interior	plots	systematic	4.8_5.0	1	-0.15597	-0.202808	0.0948787	-0.00684701	-0.504882	-0.666236	-0.491252	-0.264976	19.9	10	60.4	1527	-198.1	80.3	69.3	0.00556035	0.902	22	10	2.45	0.69	high	2	25.5	14.3	1.479	1966.87	116	FONSECA, C.R. & CARVALHO, F.A. 2012. Aspectos florísticos e fitossociológicos da comunidade arbórea de um fragmento urbano de floresta Atlântica (Juiz de Fora, MG, Brasil). Bioscience Journal 28 (5): 820-832.	2012	NA
144	Brazil	Minas Gerais	Uberlândia, PM do Sabiá	protected	137	Alto Paraná	plots	systematic	4.8_5.0*	0.3	NA	-0.0185456	NA	NA	NA	NA	NA	NA	20.6	11.2	69.9	1525	-408.2	72.8	61.5	0	1.08	7	10	2.095	1.08	high	35	0.2	0	1.608	182.47	118	SALLES, J.C. & SCHIAVINI, I. 2007. Estrutura e composição do estrato de regeneração em um fragmento florestal urbano: implicações para a dinâmica e a conservação da comunidade arbórea. Acta Botanica Brasilica 21 (1): 223-233.	2007	NA
147	Brazil	Minas Gerais	Tiradentes, Serra de São José	protected	3717	Alto Paraná	plots	systematic	4.8_5.0	0.9	-0.222998	-0.0257256	-0.115988	-0.0111537	-0.201634	-0.372005	-0.769928	-0.26841	18.9	11.8	62.8	1538	-307	77.5	66.1	0.0524138	0.982	11	9.8	2.9	1.115	high	260	25.7	6.9	1.486	2181.75	121	GONZAGA, A.P.D.; OLIVEIRA-FILHO, A.T.; MACHADO, E.L.M.; HARGREAVES, P. & MACHADO, J.N.M. 2008. Diagnóstico florístico-estrutural do componente arbóreo da floresta da serra de São José, em Tiradentes, Minas Gerais, baseado na comparação com 23 remanescentes florestais da região. Acta Botanica Brasilica 22 (2): 501-516.	2008	NA
158	Brazil	Minas Gerais	Coqueiral, próximo à represa de Furnas	APA	6838	Alto Paraná	plots	systematic	4.8_5.0	0.8	-0.0704953	0.0302584	0.0341542	0.0903644	-0.00937515	-0.0894637	0.45938	-0.0759484	19.1	12.4	61.2	1650	-316.3	76	65.5	0.0664511	0.969	10	10	2.095	1.08	high	10	16.9	0.5	1.449	2212.6	130	MOREIRA, A.M.; MENINO, G.C.O.; SANTOS, R.M.; PIFANO, D.S.; BORÉM, R.A.T.; ALMEIDA, C.A.M. & DOMINGOS, D.Q. 2013. Composição florística e estrutura da comunidade arbórea de um fragmento de Floresta Estacional Semidecidual em Coqueiral, MG, Brasil. Revista Brasileira de Biociências 11 (1): 43-51.	2013	NA
160	Brazil	Minas Gerais	Inconfidentes, Rodovia MG 290	other	NA	Alto Paraná	plots	systematic	4.8_5.0	1.16	-0.0604044	-0.0890347	-0.355189	-0.00503687	0.185386	-0.00469977	0.926262	-0.0479114	18.8	12.7	62.1	1605	-213	77	73	0.405395	0.671	25	10	1.93	0.635	medium	23	10.2	0.7	1.39	2139.57	132	HIGASHIKAWA, E.M. 2009. Fitossociologia de um fragmento florestal com monodominância de Euterpe edulis Mart. Dissertação (Mestrado). Universidade Federal de Lavras, Lavras. 36p.	2009	NA
162	Brazil	Minas Gerais	Juiz de Fora, campus UFJF	other	83	Bahia Interior	plots	systematic	4.8_5.0	0.35	NA	-0.0977183	NA	NA	NA	NA	NA	NA	19.7	9.9	60.9	1505	-199.1	80.3	69.3	0.00556035	0.771	20	10	2.45	0.69	high	4.5	7.8	0.2	1.459	2122.4	134	ALMEIDA, D.S. & SOUZA, A.L. 1997. Florística e estrutura de um fragmento de floresta Atlântica no município de Juiz de Fora, Minas Gerais. Revista Árvore 21 (2): 221-230.	1997	NA
164	Brazil	Minas Gerais	Arcos, Fazenda Faroeste	private	NA	Alto Paraná	plots	systematic	4.8_5.0*	1.2	-0.132818	-0.140445	0.305839	0.166695	-0.103533	-0.119297	-0.267616	-0.310785	20.9	13.2	59.1	1558	-344.5	76.7	64.5	0.0878376	1.097	18	13.3	3.26	6.815	high	412.51	29.7	5	1.617	2031.58	135	ALMEIDA, H.S. 2008. Influence of environmental and spatial variables in the structure of a tree community in area under tension between Seasonal Deciduous Forest and Semideciduous forest in the southwest of Minas Gerais, Brazil. Universidade Federal de Lavras, Lavras. 46p.	2008	NA
169	Brazil	Minas Gerais	Uberlândia, EEc do Panga	protected	400	Alto Paraná	plots	systematic	3.0_3.2	0.5	-0.135286	-0.0492489	NA	NA	NA	NA	NA	NA	21.1	12.2	68	1528	-400.2	72.9	61.7	0	1.077	4	10	2.095	1.08	low	39	5.1	0.1	1.368	2125.51	140	ARAÚJO, G.M. & HARIDASAN, M. 1997. Estrutura fitossociológica de duas matas mesófilas semidecíduas, em Uberlândia, Triângulo Mineiro. Naturalia 22: 115-129.	1997	NA
171	Brazil	Minas Gerais	Araguari, Bosque Municipal John Kennedy	other	11	Alto Paraná	plots	systematic	3.0_3.2	1.2	-0.00353557	-0.0687561	0.0518745	0.0909074	0.0425673	-0.179833	-0.280592	-0.587641	20.4	11.5	67.3	1517	-401.2	72.3	61.5	0	1.066	4	10	2.095	1.08	high	11.2	1	0	1.355	1538.98	141	ARAÚJO, G.M.; GUIMARÃES, A.J.M. & NAKAJIMA, J.N. 1997. Fitossociologia de um remanescente de mata mesófila semidecídua urbana, Bosque John Kennedy, Araguari, MG, Brasil. Revista Brasileira de Botânica 20 (1): 67-77.	1997	NA
174	Brazil	Minas Gerais	Carbonita, CAF Santa Bárbara Ltda, APP	private	NA	Atlantic Dry	plots	contiguous	3.0_3.2	0.5	-0.0711418	-0.0310079	NA	NA	NA	NA	NA	NA	20.5	11.9	67	1187	-499	76.1	66.3	0	0.969	4	10	2.45	0.69	high	69.2	8.2	1.1	1.7	2373.46	144	BATISTA, M.L. 2007. Estrutura e diversidade da flora lenhosa no domínio de cerrado em Carbonita, MG. Dissertação (Mestrado). Universidade Federal de Viçosa, Viçosa. 49p.	2007	NA
177	Brazil	Minas Gerais	São João del Rei, campus Tancredo de Almeida Neves (Universidade Federal de São João del Rei)	other	NA	Alto Paraná	plots	systematic	4.8_5.0	0.54	0.0469874	-0.250111	-0.135916	-0.135759	-0.299355	-0.732774	-0.923188	-0.885896	19.3	12.2	62.7	1530	-313	77.2	66.1	0.0524138	0.993	5	10	2.45	0.69	high	3.2	10	0	1.407	1844.7	146	CAMPOS, A.C.A.L.; SANTOS, A.C.P.; VAN DEN BERG, E.; QUINELATO, M. & CERQUEIRA, F.M. 2006. Levantamento florístico e fitossociológico da mata ciliar do Rio das Mortes em São João del-Rei, Minas Gerais. Revista Brasileira de Biociências 5(2): 1177-1179.	2006	NA
180	Brazil	Minas Gerais	Morro do Pilar, PARNA da Serra do Cipó, capão A	protected	31010	Bahia Interior	plots	systematic	4.8_5.0	0.05	-0.0518856	-0.0766656	NA	NA	NA	NA	NA	NA	17.1	11.3	64	1552	-313.8	76.1	64.6	0.00702586	1.002	7	5	2.76	0.76	low	0.5	10.7	2.7	1.48	2043.23	148	CAMPOS, M.T.V.A. 1995. Composição florística e aspectos da estrutura e da dinâmica de três capões na Serra do Cipó, Minas Gerais, Brasil. Dissertação (Mestrado). Universidade de São Paulo, São Paulo. 87p.	1995	1994
186	Brazil	Minas Gerais	Piedade do Rio Grande, Mata dos Pinheiros	private	NA	Alto Paraná	plots	systematic	4.8_5.0	1.2	0.0143799	-0.00305537	-0.167578	0.158189	-0.145056	-0.249203	0.0626627	-0.020118	18.3	11.1	61.1	1586	-242.5	78.7	66.1	0.0524138	0.837	19	10	2.45	0.69	low	30	10.8	1.2	1.308	2008.87	154	CARVALHO, W.A.C. 2002. Variações da composição e estrutura do compartimento arbóreo da vegetação de oito fragmentos de floresta semidecídua do vale do Alto Rio Grande, MG. Dissertação (Mestrado). Universidade Federal de Lavras, Lavras. 168p.	2002	NA
187	Brazil	Minas Gerais	Bom Sucesso, Rio das Mortes	private	NA	Alto Paraná	plots	systematic	4.8_5.0	0.375	0.0738727	0.0102169	0.0320568	0.0823336	0.0160667	-0.189977	-0.504178	-0.194625	19.5	12.1	62.8	1745	-302.2	76.8	64.9	0.0477802	0.908	13	9.8	2.9	1.115	low	14.25	31.6	7	1.428	2083.75	154	CARVALHO, W.A.C. 2002. Variações da composição e estrutura do compartimento arbóreo da vegetação de oito fragmentos de floresta semidecídua do vale do Alto Rio Grande, MG. Dissertação (Mestrado). Universidade Federal de Lavras, Lavras. 168p.	2002	1997
188	Brazil	Minas Gerais	Itumirim, Curva	private	NA	Alto Paraná	plots	systematic	4.8_5.0	0.375	0.0456744	-0.0238315	0.0439489	0.0571663	-0.182977	-0.317641	-0.453245	-0.222814	19.4	12.5	62.6	1691	-311.2	76.8	64.9	0.0477802	1.058	15	9.8	2.9	1.115	low	55.11	18.3	1.8	1.536	2177	154	CARVALHO, W.A.C. 2002. Variações da composição e estrutura do compartimento arbóreo da vegetação de oito fragmentos de floresta semidecídua do vale do Alto Rio Grande, MG. Dissertação (Mestrado). Universidade Federal de Lavras, Lavras. 168p.	2002	1997
189	Brazil	Minas Gerais	Ibituruna, Ibituruna	private	NA	Alto Paraná	plots	systematic	4.8_5.0	0.375	-0.0395348	-0.0371318	-0.0646551	0.0471766	-0.132099	-0.312174	-0.0380604	-0.30794	19.8	12	59.7	1707	-316.2	76.6	64.9	0.0477802	0.932	15	10	2.095	1.08	low	59.77	17	1.8	1.413	1975.57	154	CARVALHO, W.A.C. 2002. Variações da composição e estrutura do compartimento arbóreo da vegetação de oito fragmentos de floresta semidecídua do vale do Alto Rio Grande, MG. Dissertação (Mestrado). Universidade Federal de Lavras, Lavras. 168p.	2002	1997
190	Brazil	Minas Gerais	Perdões, Pedra Negra	private	NA	Alto Paraná	plots	systematic	4.8_5.0	0.375	0.0484988	0.0210182	-0.0207804	-0.0299651	-0.0833019	-0.11117	0.471069	-0.286251	19.6	12.6	62	1696	-314.2	76.4	64.9	0.0477802	1.056	5	9	2.65	0.86	low	72.77	11.5	1.5	1.408	2157.39	154	CARVALHO, W.A.C. 2002. Variações da composição e estrutura do compartimento arbóreo da vegetação de oito fragmentos de floresta semidecídua do vale do Alto Rio Grande, MG. Dissertação (Mestrado). Universidade Federal de Lavras, Lavras. 168p.	2002	1997
191	Brazil	Minas Gerais	Ibituruna, Lafite	private	NA	Alto Paraná	plots	systematic	4.8_5.0	0.375	0.083519	0.00545412	0.0491864	0.129484	-0.0493356	0.0151869	-0.00845272	-0.0568146	19.6	12.4	62.4	1696	-311.2	76.8	64.9	0.0477802	1.063	4	10	2.095	1.08	low	25	16.8	1.6	1.502	2233	154	CARVALHO, W.A.C. 2002. Variações da composição e estrutura do compartimento arbóreo da vegetação de oito fragmentos de floresta semidecídua do vale do Alto Rio Grande, MG. Dissertação (Mestrado). Universidade Federal de Lavras, Lavras. 168p.	2002	1997
199	Brazil	Minas Gerais	Tombos, RPPN Dr Marcos de Vidigal Vasconcelos	protected	84	Bahia Interior	PCQ	systematic	3.0_3.2	0.311	-0.0493944	-0.0806541	NA	NA	NA	NA	NA	NA	21.4	12	61.3	1235	-290.9	78.2	66.8	0.0680891	0.772	25	10	2.45	0.69	high	279.53	38.7	14.2	1.488	2057.29	159	COSENZA, B.A.P. 2003. Florística e fitossociologia na Reserva Particular do Patrimônio Natural – RPPN, “Dr. Marcos Vidigal de Vasconcelos”, no município de Tombos, MG. Dissertação (Mestrado). Universidade Federal de Viçosa, Viçosa.	2003	NA
200	Brazil	Minas Gerais	Uberaba, Fazenda Sucupira-Caçu	APA	52746	Alto Paraná	plots	systematic	4.8_5.0	1	0.0879023	-0.0424934	0.0600355	0.087535	-0.0490436	-0.0301513	-0.307025	-0.507034	21.3	12.2	68.7	1595	-366.3	72.7	62.1	7.18e-06	1.057	3	10	2.095	1.08	low	70	7.3	0.8	1.618	1768.67	160	DIAS-NETO, O.C.; SCHIAVINI, I.; LOPES, S.F.; VALE, V.S.; GUSSON, A.E. & OLIVEIRA, A. P. 2009. Estrutura fitossociológica e grupos ecológicos em fragmento de floresta estacional semidecidual, Uberaba, Minas Gerais, Brasil. Rodriguésia 60 (4): 1087-1100.	2009	NA
201	Brazil	Minas Gerais	Lavras, Mata da Subestação	other	600	Alto Paraná	plots	systematic	4.8_5.0	2.08	-0.116076	-0.0327233	-0.0465431	0.0179869	-0.133353	-0.228012	-0.375988	-0.157337	19.1	12.5	62.7	1631	-316.2	76.5	64.9	0.0477802	1.02	10	10	2.095	1.08	high	8.75	7.6	0.1	1.369	2323.99	161	ESPÍRITO-SANTO, F.D.B.; OLIVEIRA-FILHO, A.T.; MACHADO, E.L.M.; SOUZA, J.S.; FONTES, M.A.L. & MARQUES, J.J.G.S.M. 2002. Variáveis ambientais e a distribuição de espécies arbóreas em um remanescente de floresta estacional semidecídua montana no campus da Universidade Federal de Lavras, MG. Acta Botanica Brasilica 16 (3): 331-356.	2002	NA
203	Brazil	Minas Gerais	Poços de Caldas, PM da Serra de São Domingos, Mata da Colina	protected	253	Alto Paraná	plots	systematic	4.8_5.0	1.12	-0.229672	0.029072	0.0382146	0.0506344	-0.217175	-0.287554	-0.470159	-0.255388	16.1	10.9	58.8	1613	-202.9	76	72.1	0.0676437	1.07	7	6.5	7.98	0.67	medium	673.67	53.5	18.3	1.608	1888.14	163	FERNANDES, F.A.B. 2003. Estudos de gradientes vegetacionais em uma floresta semidecídua altimontana no planalto de Poços de Caldas, MG. Dissertação (Mestrado). Universidade Federal de Lavras, Lavras, MG. 157p.	2003	2002
205	Brazil	Minas Gerais	Rio Vermelho, Área da Companhia do Vale do Rio Doce, Tratamento 1	private	NA	Bahia Interior	plots	systematic	4.8_5.0	2	-0.152671	-0.188049	NA	NA	NA	NA	NA	NA	20.5	11.6	62.6	1375	-349.2	78.3	67.1	0.000416667	0.964	20	10	2.45	0.69	high	97.95	56.7	16.2	1.549	2306.96	165	FERREIRA, R.L.C. 1997. Estrutura e dinâmica de uma floresta secundária de transição, Rio Vermelho e Serra Azul de Minas, MG. Tese (Doutorado). Universidade Federal de Viçosa, Viçosa. 208p.	1997	1996
211.5	Brazil	Minas Gerais	Juiz de Fora, REBIO Florestal Municipal Santa Cândida, Interior	protected	113	Bahia Interior	plots	systematic	4.8_5.0	0.5	-0.0220615	-0.0740293	NA	NA	NA	NA	NA	NA	18.7	10.3	60.8	1512	-198	80.3	69.3	0.00556035	0.843	18	10	2.45	0.69	medium	113.3	16	4.4	1.388	2075.67	171	GARCIA, P.O. 2007. Estrutura e composição do estrato arbóreo em diferentes trechos da Reserva Biológica Municipal Santa Cândida, Juiz de Fora-MG. Dissertação (Mestrado). Universidade Federal de Juiz de Fora, Juiz de Fora, MG. 91p.	2007	NA
214	Brazil	Minas Gerais	Bambuí, NA, Fragmento08	private	NA	Alto Paraná	plots	systematic	4.8_5.0	0.65	-0.229807	0.00413523	-0.15012	-0.0167965	-0.191689	-0.350871	-0.0201202	-0.535433	20.6	13.3	58.5	1559	-339	76.9	64.5	0.0878376	1.049	6	8	2.71	0.94	high	34.95	12.8	2.6	1.515	1579.14	173	GOMIDE, L.R. 2004. Um modelo fitogeográfico para a bacia do rio São Francisco. Dissertação (Mestrado). Universidade Federal de Lavras, Lavras, MG. 268p.	2004	NA
215	Brazil	Minas Gerais	Ibiaí, Fragmento105	NA	NA	Atlantic Dry	plots	systematic	4.8_5.0	0.75	-0.110449	-0.170676	-0.114604	-0.194345	-0.119721	-0.535583	-0.28805	0.0355777	23.3	14.4	65.9	1169	-650.2	71.7	62.1	0	1.043	1	11.3	2.03	6.65	high	15.15	17.3	2.6	1.551	2277.73	173	GOMIDE, L.R. 2004. Um modelo fitogeográfico para a bacia do rio São Francisco. Dissertação (Mestrado). Universidade Federal de Lavras, Lavras, MG. 268p.	2004	NA
222	Brazil	Minas Gerais	Martinho Campos, Fragmento27	NA	NA	Alto Paraná	plots	systematic	4.8_5.0	0.475	-0.113224	-0.0232969	-0.0116251	0.0246407	0.0658514	-0.0172016	-0.127817	-0.27719	21.8	13.5	62.9	1359	-454	75.6	62.3	0.00159483	1.069	3	8.5	2.38	1.6	medium	15.31	4.5	0.1	1.532	1813.38	173	GOMIDE, L.R. 2004. Um modelo fitogeográfico para a bacia do rio São Francisco. Dissertação (Mestrado). Universidade Federal de Lavras, Lavras, MG. 268p.	2004	NA
228	Brazil	Minas Gerais	Iguatama, Fragmento14	NA	NA	Alto Paraná	plots	systematic	4.8_5.0	1.05	-0.131983	-0.254981	0.0037726	-0.0835485	-0.148717	-0.368973	-0.251949	-0.560748	21	13.6	59.1	1534	-359.2	76.8	64.5	0.0878376	1.044	1	10	2.095	1.08	high	43.4	2.5	0	1.344	1482.19	173	GOMIDE, L.R. 2004. Um modelo fitogeográfico para a bacia do rio São Francisco. Dissertação (Mestrado). Universidade Federal de Lavras, Lavras, MG. 268p.	2004	NA
230	Brazil	Minas Gerais	Lagoa da Prata, Fragmento17	NA	NA	Alto Paraná	plots	systematic	4.8_5.0	1.5	-0.181173	-0.0134387	-0.0704912	-0.0168826	-0.195289	-0.277919	-0.0808743	-0.597151	21	13.6	59.2	1512	-351.2	76.8	64.5	0.0878376	1.065	5	10	2.095	1.08	medium	165.26	10.4	4.4	1.35	2301.16	173	GOMIDE, L.R. 2004. Um modelo fitogeográfico para a bacia do rio São Francisco. Dissertação (Mestrado). Universidade Federal de Lavras, Lavras, MG. 268p.	2004	NA
232	Brazil	Minas Gerais	São Romão, Fragmento66	NA	NA	Atlantic Dry	plots	systematic	4.8_5.0	1.25	0.0377196	-0.161883	0.119047	-0.0318192	0.16068	-0.272736	-0.236257	-0.152279	23.6	14.2	67.3	1041	-660	71.6	61.3	0	1.081	2	8	1.21	0.45	high	40.57	11.2	1.3	1.376	1762.22	173	GOMIDE, L.R. 2004. Um modelo fitogeográfico para a bacia do rio São Francisco. Dissertação (Mestrado). Universidade Federal de Lavras, Lavras, MG. 268p.	2004	NA
243	Brazil	Minas Gerais	Ipiaçu, Fazenda Tucumã	private	NA	Alto Paraná	plots	systematic	4.8_5.0	1	-0.215726	-0.189921	0.12357	0.0644561	-0.248313	-0.509625	-0.0282329	-0.152938	23.1	12.4	67.2	1568	-394.4	73.6	60	0	1.058	3	10	2.095	1.08	high	106.41	5.5	0	2.012	1456.83	178	GUSSON, A.E.; LOPES, S.F.L.; DIAS NETO, O.C.; VALE, V.S.; OLIVEIRA, A.P. & SCHIAVINI, I. 2009. Características químicas do solo e estrutura de um fragmento de floresta estacional semidecidual em Ipiaçu, Minas Gerais, Brasil. Rodriguésia 60 (2): 403-414.	2009	2007
256	Brazil	Minas Gerais	São Gonçalo do Rio Abaixo, Estação de Pesquisa e Desenvolvimento Ambiental de Peti	other	606	Bahia Interior	PCQ	systematic	4.8_5.0	0.084	-0.195145	-0.112961	NA	NA	NA	NA	NA	NA	19.9	12.4	62.1	1565	-348.1	77.5	65.8	0.00351293	0.852	17	10	2.45	0.69	high	605	63.3	25	2.097	2288.51	188	LOPES, R.M.F.; FRANÇA, G.S.; SILVA, F.R.G.; SPÓSITO, T.C.S. & STEHMANN, J.R. 2009. Estrutura do componente arbóreo de floresta estacional semidecidual montana secundária no Alto Rio Doce, Minas Gerais, Brasil. Rodriguésia 60 (4): 1037-1053.	2009	NA
257	Brazil	Minas Gerais	São Gonçalo do Rio Abaixo, Estação de Pesquisa e Desenvolvimento Ambiental de Peti	other	606	Bahia Interior	PCQ	systematic	4.8_5.0	0.084	-0.0742979	-0.0732276	NA	NA	NA	NA	NA	NA	19.8	12.4	62.3	1567	-348.1	77.5	65.8	0.00351293	0.789	26	10	2.45	0.69	high	65	62.8	25.5	2.064	2147.48	188	LOPES, R.M.F.; FRANÇA, G.S.; SILVA, F.R.G.; SPÓSITO, T.C.S. & STEHMANN, J.R. 2009. Estrutura do componente arbóreo de floresta estacional semidecidual montana secundária no Alto Rio Doce, Minas Gerais, Brasil. Rodriguésia 60 (4): 1037-1053.	2009	NA
259	Brazil	Minas Gerais	Marliéria, PE do Rio Doce	protected	35970	Bahia Interior	PCQ	systematic	4.8_5.0	0.51	-0.0630706	-0.0435438	-0.171725	0.0765758	-0.00696617	-0.264239	-0.181108	-0.497888	22.1	11.6	62.9	1420	-422.1	78.9	66.2	7.18e-06	1.088	11	10	2.45	0.69	high	36900	79.6	58	2.689	144.5	190	LOPES, W.P.; SILVA, A.F.; SOUZA, A.L. & MEIRA-NETO, J.A. 2002. Estrutura fitossociológica de um trecho de vegetação arbórea no Parque Estadual do Rio Doce - Minas Gerais, Brasil. Acta Botanica Brasilica 16 (4): 443-456.	2002	NA
267	Brazil	Minas Gerais	Viçosa, campus UFV	other	1611	Bahia Interior	plots	systematic	3.0_3.2	1	-0.0511156	-0.0608818	-0.00457156	0.059	-0.168459	-0.325455	-0.185456	-0.308392	19.3	12.6	61.3	1344	-288.7	79.7	66.5	0.0323563	0.899	11	10	2.45	0.69	medium	54.08	24	7.3	1.415	2341.46	197	MEIRA-NETO, J.A. & MARTINS, F.R. 2000. Estrutura da Mata da Silvicultura, uma Floresta Semidecidual Montana no município de Viçosa-MG. Revista Árvore 24 (2): 151-160.	2000	NA
271	Brazil	Minas Gerais	Ponte Nova, Usina Hidrelétrica de Pilar, Mata de galeria de Ponte Nova	private	NA	Bahia Interior	PCQ	systematic	4.8_5.0	0.291	-0.108158	-0.147569	NA	NA	NA	NA	NA	NA	21.1	12.6	61.7	1459	-364.9	79.1	65.5	0.000617816	0.833	25	10.8	1.87	7.145	low	20	19.3	2.4	1.434	1888.08	201	MEIRA-NETO, J.A.; SOUZA, A.L.; SILVA A.F. & PAULA, A. 1997. Estrutura de uma floresta estacional semidecidual aluvial em área diretamente afetada pela Usina Hidrelétrica de Pilar, Ponte Nova, Zona da Mata de Minas Gerais. Revista Árvore 21 (2): 213-219.	1997	NA
272	Brazil	Minas Gerais	Ponte Nova, Usina Hidrelétrica de Pilar (FESSm), Mata do Brito	private	NA	Bahia Interior	PCQ	systematic	4.8_5.0	0.224	-0.113585	-0.0972403	NA	NA	NA	NA	NA	NA	20.4	12.6	61.4	1470	-353	79.2	65.6	0.00806034	0.836	18	10	2.45	0.69	medium	15	21.2	2.3	1.468	1801.1	202	MEIRA-NETO; J.A.; SOUZA, A.L.; SILVA A.F. & PAULA, A. 1997. Estrutura de uma floresta estacional semidecidual submontana em área diretamente afetada pela Usina Hidrelétrica de Pilar, Ponte Nova, Zona da Mata de Minas Gerais. Revista Árvore 21 (3): 337-344.	1997	NA
273	Brazil	Minas Gerais	Ponte Nova, Usina Hidrelétrica de Pilar (FESSm), Mata de ilha de Ponte Nova	private	NA	Bahia Interior	PCQ	systematic	4.8_5.0	0.256	-0.0539435	-0.0611123	NA	NA	NA	NA	NA	NA	20.9	12.7	61.8	1472	-368.9	79.1	65.5	0.000617816	0.875	13	10	2.45	0.69	medium	7.89	25	3.5	1.469	1940.77	203	MEIRA-NETO; J.A.; SOUZA, A.L.; SILVA A.F. & PAULA, A. 1997. Estrutura de uma floresta estacional semidecidual insular em área de influência da Usina Hidrelétrica de Pilar, Ponte Nova, Zona da Mata de Minas Gerais. Revista Árvore 21 (4): 493-500.	1997	NA
274	Brazil	Minas Gerais	Guaraciaba, mata de ilha de Guaraciaba	APA	16589	Bahia Interior	PCQ	systematic	4.8_5.0	0.115	0.0101486	-0.0991183	NA	NA	NA	NA	NA	NA	20.2	12.6	61.4	1463	-347	79.3	66.6	0.0166882	1.038	5	8.5	2.38	1.6	low	2	17.2	1.9	1.438	2027.25	204	MEIRA-NETO; J.A.; SOUZA, A.L.; SILVA A.F. & PAULA, A. 1998. Estrutura de uma floresta estacional semidecidual insular em área diretamente afetada pela Usina Hidrelétrica de Pilar, Guaraciaba, Zona da Mata de Minas Gerais. Revista Árvore 22(2): 179-184.	1998	NA
281	Brazil	Minas Gerais	Belo Horizonte, PE do Rola-Moça	protected	3940	Bahia Interior	plots	systematic	4.8_5.0	0.36	-0.0755586	-0.0453945	0.088362	0.0288574	0.00322999	-0.0305035	-0.190324	-0.287871	17.4	12.1	66	1538	-366.9	75.9	64.1	0.0681537	1.076	8	10	2.095	1.08	medium	202.3	20.3	4.2	1.45	2133.58	206	RIBEIRO, S.T.M. 1999. Florística e estrutura fitossociológica de um trecho de floresta de galeria do Parque Estadual do Rola-Moça na região metropolitana de Belo Horizonte - MG. Dissertação (Mestrado). Universidade Federal de Viçosa, Viçosa, 91 p.	1999	NA
294	Brazil	Minas Gerais	Carrancas, Fazenda Chapada das Perdizes e Fazenda Mata da Arapuca	private	NA	Alto Paraná	plots	systematic	4.8_5.0	1.2	-0.0680864	0.00370114	-0.0911935	0.115436	-0.0843987	-0.0906374	0.215634	-0.231431	15.7	11.1	62.2	1627	-226.6	78.1	66.8	0.267931	1.097	9	8	2.76	3.39	low	36	24.7	7.9	1.436	2239.58	219	OLIVEIRA-FILHO, A.T.; CARVALHO, D.A.; FONTES, M.A.L.; Van Den BERG, E.; CURI, N. & CARVALHO, W.A.C. 2004. Variações estruturais do compartimento arbóreo de uma floresta semidecídua alto-montana na chapada das Perdizes, Carrancas, MG. Revista Brasileira de Botânica 27 (2): 291-309.	2004	NA
295	Brazil	Minas Gerais	Lavras, RF da UFLA	other	600	Alto Paraná	plots	contiguous	4.8_5.0	5.04	-0.196922	-0.149049	-0.17889	0.0246062	-0.252217	-0.184727	0.2292	-0.422169	19.1	12.3	62.3	1629	-316.2	76.5	64.9	0.0477802	0.925	10	12.8	3.78	1.38	high	5.8	6.9	0.1	1.329	2119.83	220	OLIVEIRA-FILHO, A.T.; SCOLFORO, J.R. & MELLO, J.M. 1994b. Composição florística e estrutura comunitária de um remanescente de floresta semidecídua montana em Lavras (MG). Revista Brasileira de Botânica 17 (2): 159-174.	1994	1988
306	Brazil	Minas Gerais	Uberlândia, EEc do Panga	protected	400	Alto Paraná	plots	systematic	3.0_3.2	0.5	-0.309049	-0.095772	NA	NA	NA	NA	NA	NA	21.1	12.2	68	1528	-400.2	72.9	61.7	0	1.083	5	11	3.09	0.655	high	15	2.2	0	1.452	1888.53	223	PAIVA, L.V.; ARAÚJO, G.M. & PEDRONI, F. 2007. Structure and dynamics of a woody plant community of a tropical semi-deciduous forest in the 'Estação Ecológica do Panga', municipality of Uberlândia, Minas Gerais, Brazil. Revista Brasileira de Botânica 30 (3): 365-373.	2007	NA
307	Brazil	Minas Gerais	Viçosa, campus UFV, Mata da Biologia (face sudeste)	other	1611	Bahia Interior	plots	contiguous	4.8_5.0	1	-0.0480845	-0.136172	-0.035853	-0.0839029	-0.0407575	-0.0702056	-0.196255	-0.354122	19.5	12.7	61.5	1344	-286.7	79.7	66.5	0.0323563	0.903	9	10	2.45	0.69	high	102.43	26.9	7.9	1.552	2069.69	224	PAULA, A; SILVA, A.F.; MARCO-JÚNIOR, P.; SANTOS, F.A.M. & SOUZA, A.L. 2004. Sucessão ecológica da vegetação arbórea em uma Floresta Estacional Semidecidual, Viçosa, MG, Brasil. Acta Botanica Brasilica 18 (3): 401-699.	2004	NA
311	Brazil	Minas Gerais	Cássia, Fazenda Reata	private	NA	Alto Paraná	plots	systematic	9.8_10.0	12	-0.162354	-0.15	NA	NA	NA	NA	NA	NA	20.2	11.2	58.3	1642	-303	73.8	69.5	0.0103161	0.949	13	10	2.095	1.08	high	90	11.2	2	1.347	1943.09	228	PELLICO-NETTO, S. & CORAIOLA, M. 2003. Análise da estrutura horizontal de uma Floresta Estacional Semidecidual localizada no município de Cássia - MG. Revista Acadêmica: Ciências Agrárias e Ambientais 1 (2): 11-20.	2003	NA
317	Brazil	Minas Gerais	Itamonte, Fazenda Pinhão Assado (antigo Hotel Casa Alpina)	APA	296663	Alto Paraná	plots	systematic	4.8_5.0	0.6	-0.0995033	-0.0374145	0.154594	-0.0698552	-0.109536	-0.237772	-0.944195	-0.247401	13.5	12.8	58.8	1646	-137.8	79.4	70.2	1.03226	1.103	18	8	2.71	0.94	low	22100	74.4	47.2	1.515	1239.68	234	POMPEU, P.V. 2011. Composição e estrutura de uma floresta ombrófila densa ao longo de um gradiente altitudinal na serra da Mantiqueira, Minas Gerais. Dissertação (Mestrado). Universidade Federal de Lavras, Lavras. 105p.	2011	NA
317.2	Brazil	Minas Gerais	Itamonte, Fazenda Pinhão Assado (antigo Hotel Casa Alpina)	APA	296663	Alto Paraná	plots	systematic	4.8_5.0	0.6	-0.0327974	-0.0477834	0.206725	-0.0876224	-0.0535427	-0.121294	-0.361867	-0.0746362	12.6	13.1	59	1658	-137.8	79.4	70.2	1.03226	1.057	24	8	2.71	0.94	low	22100	83	55.6	1.471	1812.27	234	POMPEU, P.V. 2011. Composição e estrutura de uma floresta ombrófila densa ao longo de um gradiente altitudinal na serra da Mantiqueira, Minas Gerais. Dissertação (Mestrado). Universidade Federal de Lavras, Lavras. 105p.	2011	NA
317.8	Brazil	Minas Gerais	Itamonte, Fazenda Pinhão Assado (antigo Hotel Casa Alpina)	APA	296663	Alto Paraná	plots	systematic	4.8_5.0	0.6	-0.130953	-0.0374679	-0.0314631	-0.303149	-0.219982	-0.328583	-0.382342	0.173563	11.5	12.6	57.8	1711	-64.7	79.5	70.2	1.03226	1.053	5	8	2.71	0.94	low	22100	89.7	64	1.701	1075.53	234	POMPEU, P.V. 2011. Composição e estrutura de uma floresta ombrófila densa ao longo de um gradiente altitudinal na serra da Mantiqueira, Minas Gerais. Dissertação (Mestrado). Universidade Federal de Lavras, Lavras. 105p.	2011	NA
318	Brazil	Minas Gerais	Uberlândia, Fazenda São José	private	NA	Alto Paraná	plots	systematic	4.8_5.0	1	0.00112381	-0.0772361	0.0178101	0.125594	0.123919	-0.0086455	-0.191107	-0.612743	20.6	11.2	69.2	1523	-416.2	72.7	61.5	0	1.067	4	10	2.095	1.08	high	22.3	1.7	0	1.325	1187.03	235	PRADO-JÚNIOR, J.A.; LOPES, S.F.; VALE, V.S.; OLIVEIRA, A.P.; GUSSON, A.E.; DIAS-NETO, O.C. & SCHIAVINI, I. 2011. Estrutura e caracterização sucessional da comunidade arbórea de um remanescente de floresta estacional semidecidual, Uberlândia, MG. Caminhos de Geografia 12 (39): 81-93.	2011	NA
319	Brazil	Minas Gerais	Ouro Branco, PE Serra do Ouro Branco, Rio Garcia	protected	7520	Bahia Interior	plots	systematic	4.8_5.0	0.58	NA	0.0595055	NA	NA	NA	NA	NA	NA	16.5	10.9	63.4	1580	-265.8	78.1	65.3	0.0526868	0.98	5	8	2.71	0.94	high	190	44.1	11.9	1.833	2245.36	236	RAMOS, E.S.; SILVA, S.R.D.F.; RODRIGUES, J.M. & NERI, A.V. 2012. Diversidade e estrutura de um remanescente de floresta ripária montana em Ouro Branco, Minas Gerais, Brasil. Global Science and Technology 5 (2): 133-149.	2012	NA
321	Brazil	Minas Gerais	Araponga, PE da Serra do Brigadeiro	protected	149843	Bahia Interior	plots	contiguous	4.8_5.0*	1	-0.237668	-0.142217	-0.217388	0.012244	-0.389644	-0.499769	-0.545965	-0.329186	15.2	11.2	61.1	1346	-174.2	79.1	66.8	0.0680891	0.96	13	10	2.45	0.69	high	11738.2	81.1	50.1	1.549	1552.6	238	RIBEIRO, C.A.N. 2003. Florística e fitossociologia de um trecho de floresta atlântica de altitude da Fazenda da Neblina, Parque Estadual da Serra do Brigadeiro, Minas Gerais. Dissertação (Mestrado). Universidade Federal de Viçosa, Viçosa, 75 p.	2003	NA
322	Brazil	Minas Gerais	Coqueiral, Fazenda Lagoa	private	NA	Alto Paraná	plots	systematic	4.8_5.0	0.68	-0.0128721	0.0561241	-0.202109	-0.080116	-0.209954	-0.157629	-0.196127	-0.097914	19.7	13.5	61.7	1647	-311.3	75.8	65.5	0.0664511	1.051	3	13.3	2.26	5.69	medium	10	7.6	0.2	1.484	2034	239	ROCHA, C.T.V.; CARVALHO, D.A.; FONTES, M.A.L.; OLIVEIRA-FILHO, A.T.; Van Den BERG, E.; MARQUES, J.J.G.S.M. 2005. Comunidade arbórea de um continuum entre floresta paludosa e de encosta em Coqueiral, Minas Gerais, Brasil. Revista Brasileira de Botânica 28: 203-217.	2005	NA
323	Brazil	Minas Gerais	Coqueiral, Fazenda Lagoa	private	NA	Alto Paraná	plots	systematic	4.8_5.0	0.32	-0.0595509	0.0231375	-0.175312	0.17414	-0.0255055	-0.0371622	-0.171245	-0.0634891	19.7	13.5	61.7	1647	-311.3	75.8	65.5	0.0664511	1.103	15	4.5	3.28	3.745	medium	10	7.5	0.2	1.468	2073.51	239	ROCHA, C.T.V.; CARVALHO, D.A.; FONTES, M.A.L.; OLIVEIRA-FILHO, A.T.; Van Den BERG, E.; MARQUES, J.J.G.S.M. 2005. Comunidade arbórea de um continuum entre floresta paludosa e de encosta em Coqueiral, Minas Gerais, Brasil. Revista Brasileira de Botânica 28: 203-217.	2005	NA
334	Brazil	Minas Gerais	Itamonte, APA Serra da Mantiqueira	APA	296663	Alto Paraná	plots	contiguous	4.8_5.0	0.6	-0.14364	-0.116608	0.175054	-0.137857	-0.306742	-0.328203	-0.519598	-0.155021	14.7	12.8	59.3	1651	-137.8	79.3	70.2	1.03226	1.089	19	8	2.71	0.94	medium	4.21	78.4	49.6	1.596	1477.09	245	SANTANA, G.C. 2010. Estrutura de uma floresta ombrófila densa montana com monodominância de dossel por Eremanthus erythropappus (DC.) Macleish (candeia) na serra da Mantiqueira, em Itamonte, Minas Gerais. Dissertação (Mestrado). Universidade Federal de Lavras, Lavras. 58p.	2010	2009
335	Brazil	Minas Gerais	Viçosa, Fazenda Bom Sucesso	private	NA	Bahia Interior	plots	systematic	4.8_5.0	1	0.0487967	0.0127065	-0.0949586	0.0317545	0.169987	0.130897	0.480089	-0.12655	19.2	12.6	61.4	1337	-280.7	79.7	66.5	0.0323563	1.091	9	10	2.45	0.69	low	35	37.8	10.2	1.529	2371.17	246	SANTOS, M.L., MEIRA-NETO, J.A.A.; SILVA, A.F.; VENÂNCIO, S.M. & CAMPOS, É.P. 2013. Estrutura fitossociológica e raridade em um trecho de floresta estacional semidecidual primária na zona da mata de Minas Gerais. Global Science and Technology 6 (1): 101-107.	2013	NA
336	Brazil	Minas Gerais	Itambé do Mato Dentro, Distrito de Santana do Rio Preto	APA	130372	Bahia Interior	PCQ	systematic	4.8_5.0	0.17	-0.146374	-0.0217866	NA	NA	NA	NA	NA	NA	18	11.6	63.1	1573	-312.8	76.5	66.5	0.00650862	0.968	11	8	2.71	0.94	medium	89.47	23.5	2.6	1.403	1967.74	247	SANTOS, M.F. 2009. Análise florística em floresta estacional semidecidual na encosta leste da serra do Cipó. Dissertação (Mestrado). Universidade de São Paulo, São Paulo, 124 p.	2009	NA
340	Brazil	Minas Gerais	NA, Margem do Rio Carinhanha	NA	NA	Atlantic Dry	PCQ	systematic	3.0_3.2	0.037	NA	-0.13714	NA	NA	NA	NA	NA	NA	24.7	12.7	73.2	908	-926.1	63.8	59.2	0	1.095	1	10.8	1.87	7.145	high	1.5	27.6	4.1	1.531	2171.1	251	SANTOS, R.M. & VIEIRA, F.A. 2006. Florística e estrutura da comunidade arbórea de fragmentos de matas ciliares dos rios São Francisco, Cochá e Carinhanha, norte de Minas Gerais, Brasil. Revista Científica Eletrônica de Engenharia Florestal 8: 1-18.	2006	NA
341	Brazil	Minas Gerais	Montalvânia, Margem do Rio Cocha	NA	NA	Atlantic Dry	PCQ	systematic	3.0_3.2	0.037	NA	-0.159489	NA	NA	NA	NA	NA	NA	24.7	12.8	73.4	945	-870.7	64.8	59.2	0	1.09	2	8.5	2.38	1.6	high	25.45	17.3	2.7	1.403	1977.59	251	SANTOS, R.M. & VIEIRA, F.A. 2006. Florística e estrutura da comunidade arbórea de fragmentos de matas ciliares dos rios São Francisco, Cochá e Carinhanha, norte de Minas Gerais, Brasil. Revista Científica Eletrônica de Engenharia Florestal 8: 1-18.	2006	NA
347	Brazil	Minas Gerais	Viçosa, campus UFV, Mata da Biologia (face sudeste)	other	1611	Bahia Interior	plots	contiguous	4.8_5.0	1	-0.0273483	-0.0828378	0.0199317	0.131768	-0.0833276	-0.0738551	-0.260155	-0.291917	19.6	12.6	61.1	1340	-286.7	79.7	66.5	0.0323563	0.954	10	10	2.45	0.69	medium	102.43	27.3	6	1.541	2106.68	256	SEVILHA, A.C.; PAULA, A; LOPES, W.P. & SILVA, A.F. 2001. Fitosociologia de estrato arbóreo de um trecho de Floresta Estacional no Jardim Botânico da Universidade Federal de Viçosa (face sudoeste), Viçosa, Minas Gerais. Revista Árvore, 25(4): 431-443.	2001	1995
348	Brazil	Minas Gerais	Viçosa, campus UFV, Mata da Biologia (face sudeste)	other	1611	Bahia Interior	plots	contiguous	4.8_5.0	1	-0.0787233	-0.141929	0.157704	0.0831079	-0.0635795	-0.127309	-0.120771	-0.39662	19.3	12.7	61.3	1344	-286.7	79.7	66.5	0.0323563	0.858	15	10	2.45	0.69	medium	102.43	22.1	5.3	1.479	2143.7	257	SILVA, A.F.; FONTES, N.R.L. & LEITÃO-FILHO, H.F. 2000. Composição florística e estrutura horizontal de estrato arbóreo de um trecho da Mata da Biologia da Universidade Federal de Viçosa - Zona da Mata de Minas Gerais. Revista Árvore 24: 397-405.	2000	NA
351	Brazil	Minas Gerais	Viçosa, Fazenda São Geraldo	private	NA	Bahia Interior	PCQ	systematic	4.8_5.0	0.403	NA	-0.0648277	NA	NA	NA	NA	NA	NA	19.3	12.7	61.3	1344	-286.7	79.7	66.5	0.0323563	0.883	17	10	2.45	0.69	high	32	21.5	5.8	1.516	2217.29	260	SILVA, S.F.; OLIVEIRA, R.V.; SANTOS, N.R.L. & PAULA, A. 2003. Composição florística e grupos ecolológicos das espécies de um trecho de floresta semidecídua submontana da Fazenda São Geraldo, Viçosa-MG. Revista Árvore 27 (3): 311-319.	2003	NA
352	Brazil	Minas Gerais	Ibituruna, Fazenda Coqueiro	private	NA	Alto Paraná	plots	systematic	4.8_5.0	1.04	-0.115873	0.0517223	-0.067072	0.0660317	-0.0763841	-0.15408	-0.198863	-0.307888	19.7	11.9	60.5	1704	-311.2	76.6	64.9	0.0477802	0.975	8	10	2.45	0.69	medium	57.06	14.1	1.3	1.39	2101.04	261	SILVA, V. F.; VENTURIN, N.; OLIVEIRA-FILHO, A.T.; CARVALHO, W.A.C.; Van Den BERG, E. & MACEDO, R.L. G. 2003. Caracterização estrutural de um fragmento de floresta semidecídua no município de Ibituruna, MG. Cerne 9 (1): 95-110.	2003	NA
360	Brazil	Minas Gerais	Ibirité, PE Serra do Rola Moça, APE Taboões	protected	3940	Bahia Interior	PCQ	systematic	4.8_5.0	0.065	-0.0172262	-0.132926	NA	NA	NA	NA	NA	NA	17.3	12	65.4	1537	-370.9	75.9	64.1	0.0681537	1.098	7	8	2.71	0.94	high	108	18.1	3.4	1.466	2331.2	268	SPÓSITO, T.C. & STEHMANN, J.R. 2006. Heterogeneidade florística e estrutural de remanescentes florestais da Área de Proteção Ambiental ao Sul da Região Metropolitana de Belo Horizonte (APA Sul-RMBH). Acta Botanica Brasilica 20 (2): 347-362.	2006	NA
361	Brazil	Minas Gerais	Catas Altas, RPPN Serra do Caraça	protected	10118	Bahia Interior	PCQ	systematic	4.8_5.0	0.028	-0.0788167	-0.0817202	NA	NA	NA	NA	NA	NA	16.5	10.8	63.2	1577	-258.6	77.8	65.6	0.00806034	1.088	15	11	1.395	1.495	high	118	46.7	11.7	1.691	1960.93	268	SPÓSITO, T.C. & STEHMANN, J.R. 2006. Heterogeneidade florística e estrutural de remanescentes florestais da Área de Proteção Ambiental ao Sul da Região Metropolitana de Belo Horizonte (APA Sul-RMBH). Acta Botanica Brasilica 20 (2): 347-362.	2006	NA
362	Brazil	Minas Gerais	Itabirito, Fazenda Serra Verde	APA	163251	Bahia Interior	PCQ	systematic	4.8_5.0	0.031	-0.0916428	-0.102559	NA	NA	NA	NA	NA	NA	18	11.6	64.4	1566	-287.6	77.8	65.3	0.0526868	1.067	12	11	1.395	1.495	high	130	57.6	22.8	1.404	2396.2	268	SPÓSITO, T.C. & STEHMANN, J.R. 2006. Heterogeneidade florística e estrutural de remanescentes florestais da Área de Proteção Ambiental ao Sul da Região Metropolitana de Belo Horizonte (APA Sul-RMBH). Acta Botanica Brasilica 20 (2): 347-362.	2006	NA
363	Brazil	Minas Gerais	Nova Lima, APE Fechos	protected	602	Bahia Interior	PCQ	systematic	4.8_5.0	0.044	-0.0757794	-0.0973926	NA	NA	NA	NA	NA	NA	16.2	11.5	65.7	1550	-330.2	76.2	65.3	0.0526868	1.124	17	8	2.71	0.94	high	347	37.4	14.5	1.699	2204.59	268	SPÓSITO, T.C. & STEHMANN, J.R. 2006. Heterogeneidade florística e estrutural de remanescentes florestais da Área de Proteção Ambiental ao Sul da Região Metropolitana de Belo Horizonte (APA Sul-RMBH). Acta Botanica Brasilica 20 (2): 347-362.	2006	NA
364	Brazil	Minas Gerais	Nova Lima, Condomínio Jardins de Petrópolis	APA	163251	Bahia Interior	PCQ	systematic	4.8_5.0	0.042	-0.0252895	-0.0791109	NA	NA	NA	NA	NA	NA	18.9	11.9	65.2	1557	-359.8	76.3	65.3	0.0526868	1.128	18	11	1.395	1.495	high	1330	53.6	24.9	1.538	1519.84	268	SPÓSITO, T.C. & STEHMANN, J.R. 2006. Heterogeneidade florística e estrutural de remanescentes florestais da Área de Proteção Ambiental ao Sul da Região Metropolitana de Belo Horizonte (APA Sul-RMBH). Acta Botanica Brasilica 20 (2): 347-362.	2006	NA
365	Brazil	Minas Gerais	Nova Lima, RPPN Capitão do Mato	protected	894	Bahia Interior	PCQ	systematic	4.8_5.0	0.028	-0.0945513	-0.0194364	NA	NA	NA	NA	NA	NA	17.1	11.4	65.3	1561	-338.2	76.5	65.3	0.0526868	0.879	13	11	1.395	1.495	medium	982.6	31.2	11.2	1.432	2142.63	268	SPÓSITO, T.C. & STEHMANN, J.R. 2006. Heterogeneidade florística e estrutural de remanescentes florestais da Área de Proteção Ambiental ao Sul da Região Metropolitana de Belo Horizonte (APA Sul-RMBH). Acta Botanica Brasilica 20 (2): 347-362.	2006	NA
366	Brazil	Minas Gerais	Nova Lima, RPPN Mata do Jambreiro	protected	912	Bahia Interior	PCQ	systematic	4.8_5.0	0.04	-0.00753292	-0.107758	NA	NA	NA	NA	NA	NA	18.6	12.2	65.5	1549	-404.4	76	64.1	0.00174569	0.921	25	11	1.395	1.495	medium	1717.1	50.4	29.3	1.423	2876.8	268	SPÓSITO, T.C. & STEHMANN, J.R. 2006. Heterogeneidade florística e estrutural de remanescentes florestais da Área de Proteção Ambiental ao Sul da Região Metropolitana de Belo Horizonte (APA Sul-RMBH). Acta Botanica Brasilica 20 (2): 347-362.	2006	NA
367	Brazil	Minas Gerais	Rio Acima, Condomínio Canto das Águas	APA	163251	Bahia Interior	PCQ	systematic	4.8_5.0	0.032	-0.109897	-0.0704746	NA	NA	NA	NA	NA	NA	18.5	12	64.1	1570	-342.1	76.7	65.3	0.0526868	0.926	7	11	1.395	1.495	high	66.9	31.3	7.2	1.511	2244.25	268	SPÓSITO, T.C. & STEHMANN, J.R. 2006. Heterogeneidade florística e estrutural de remanescentes florestais da Área de Proteção Ambiental ao Sul da Região Metropolitana de Belo Horizonte (APA Sul-RMBH). Acta Botanica Brasilica 20 (2): 347-362.	2006	NA
375	Brazil	Minas Gerais	Poços de Caldas, Córrego do Meio (Alcoa)	private	NA	Alto Paraná	PCQ	systematic	4.8_5.0	0.427	-0.134495	-0.0402885	-0.0788695	0.00940234	-0.0871578	-0.199375	-0.368632	-0.343384	16.8	11.5	59.3	1626	-210	76	70.8	0.198254	0.815	17	10	2.095	1.08	high	22.94	37.8	7.6	1.683	1764.95	275	VILELA, V.M.F.N. & RODRIGUES, R.R. 2007. Fitossociologia de um fragmento de floresta estacional semidecidual montana na área de concessão do córrego do Meio II, Poços de Caldas-MG. Relatório Final, ALCOA Alumínio S.A., Poços de Caldas.	2007	2005
388	Brazil	Minas Gerais	Santa Rita de Caldas, Bairro rural do Pião	private	NA	Alto Paraná	plots	systematic	4.8_5.0	1	-0.00810375	-0.0729933	-0.145789	-0.0642598	-0.324417	-0.292169	-0.123481	0.0345887	17.9	12.5	61.5	1631	-184.7	76.4	73	0.405395	0.856	15	4.5	3.28	3.745	high	10.5	10.7	0.1	1.404	2169.85	282	LOURES, L.; CARVALHO, D.A.; MACHADO, E.L.M. & MARQUES, J.J.G.S. 2007. Florística, estrutura e características do solo de um fragmento de floresta paludosa no sudeste do Brasil. Acta Botanica Brasilica 21 (4): 885-896.	2007	NA
389	Brazil	Minas Gerais	Dionísio, Zona de Amortecimento do PE do Rio Doce, Mata do Mumbaça	protected	35970	Bahia Interior	plots	systematic	4.8_5.0	0.18	-0.185337	-0.158077	NA	NA	NA	NA	NA	NA	22.3	11.2	62.9	1389	-422.1	79	66.2	7.18e-06	1.048	3	8.5	3.91	0.83	high	36900	70.8	42.9	1.808	1224.78	283	DRUMOND, M.A.; SILVA, A.F. 1998. Fitosociologia y composición florística del bosque Salão Dourado del Parque Estadual do Rio Doce, Minas Gerais, Brasil. Congresso Latinoamericano, Validivia, Chile, Actas... Valdivia: IUFRO, 1998. 1CD-ROM.	1998	1996
390	Brazil	Minas Gerais	Timóteo, PE do Rio Doce, Mata do Salão Dourado	protected	35970	Bahia Interior	plots	systematic	4.8_5.0	1	-0.014345	-0.088583	NA	NA	NA	NA	NA	NA	22	12	63.3	1406	-416.1	78.8	66.2	7.18e-06	1.097	9	8.5	3.91	0.83	medium	36900	97.6	92.2	1.435	0	283	DRUMOND, M.A.; SILVA, A.F. 1998. Fitosociologia y composición florística del bosque Salão Dourado del Parque Estadual do Rio Doce, Minas Gerais, Brasil. Congresso Latinoamericano, Validivia, Chile, Actas... Valdivia: IUFRO, 1998. 1CD-ROM.	1998	1994
391	Brazil	Minas Gerais	Uberlândia, PM do Sabiá	protected	137	Alto Paraná	plots	contiguous	4.8_5.0	1	NA	-0.118824	-0.0792413	0.0798312	-0.143382	-0.330284	-0.113456	-0.471795	20.6	11.2	69.9	1525	-408.2	72.8	61.5	0	1.079	9	10	2.095	1.08	high	35	0.2	0	1.772	222.4	284	LOPES, S.F., VALE, V.S., JÚNIOR, J.A.P., DE OLIVEIRA, A.P. & SCHIAVINI, I. 2012. Estrutura e grupos ecológicos de um remanescente florestal urbano com histórico de perturbação recente em Uberlândia, MG.Biotemas, 25(4): 91-102.	2012	NA
403	Brazil	Minas Gerais	Uberaba, Mata do carrinho	other	13	Alto Paraná	plots	contiguous	4.8_5.0	0.6	NA	-0.00727518	-0.179386	0.0287976	-0.085034	-0.162899	-0.505608	-0.527683	21.2	11.9	68.5	1597	-363.4	72.6	63.3	0.000107759	1.011	5	10	2.095	1.08	medium	13.26	0.7	0	1.569	2610.01	291	PEGORARI, P.O. 2007. Fitossociologia de três fragmentos florestais urbanos de Úberaba, Minas Gerais. Dissertação (Mestrado). Universidade Federal Urbelândia, Uberlândia. 52p.	2007	NA
404	Brazil	Minas Gerais	Uberaba, Mata do Ipê	other	4	Alto Paraná	plots	contiguous	4.8_5.0	0.6	NA	-0.0345604	-0.34221	-0.123203	-0.324003	-0.321227	-0.610516	-0.796948	21	11.9	68	1600	-363.4	72.7	63.3	0.000107759	1.066	4	10	2.095	1.08	high	3.5	0.1	0	1.056	2286.2	291	PEGORARI, P.O. 2007. Fitossociologia de três fragmentos florestais urbanos de Úberaba, Minas Gerais. Dissertação (Mestrado). Universidade Federal Urbelândia, Uberlândia. 52p.	2007	NA
405	Brazil	Minas Gerais	Uberaba, Parque Jacarandá	other	3	Alto Paraná	plots	systematic	4.8_5.0	0.6	NA	-0.00711443	-0.134864	0.109254	-0.0703301	-0.195348	-0.524009	-0.792983	21.3	11.8	68.2	1598	-363.4	72.7	63.3	0.000107759	1.002	7	10	2.095	1.08	high	3.33	3.1	0	1.446	957.7	291	PEGORARI, P.O. 2007. Fitossociologia de três fragmentos florestais urbanos de Úberaba, Minas Gerais. Dissertação (Mestrado). Universidade Federal Urbelândia, Uberlândia. 52p.	2007	NA
445	Brazil	Minas Gerais	Arinos, NA, Fragmento048	NA	NA	Atlantic Dry	plots	systematic	4.8_5.0	1.25	-0.0192313	-0.0146817	NA	NA	NA	NA	NA	NA	23.6	14.2	67.3	1041	-660	71.6	61.3	0	1.078	3	11.3	2.03	6.65	medium	54.39	7.2	0.7	1.494	1597.14	293	MELO, D.D.V. 2008. Florística, Análise Fitossociológica e Modelo para revegetação da bacia do Rio São Francisco. Dissertação (Mestrado). Universidade Federal de Lavras. Lavras. 256p.	2008	NA
446	Brazil	Minas Gerais	Curvelo, fragmento19	NA	NA	Atlantic Dry	plots	systematic	4.8_5.0	2	-0.449744	-0.14727	NA	NA	NA	NA	NA	NA	22	13.2	64.4	1381	-535.1	74.6	63.1	0	1.027	9	10	2.095	1.08	high	150.35	7.6	0	1.919	1663.77	293	MELO, D.D.V. 2008. Florística, Análise Fitossociológica e Modelo para revegetação da bacia do Rio São Francisco. Dissertação (Mestrado). Universidade Federal de Lavras. Lavras. 256p.	2008	NA
449	Brazil	Minas Gerais	Vargem Bonita, fragmento08	NA	NA	Alto Paraná	plots	systematic	4.8_5.0	0.6	-0.120462	0.089774	NA	NA	NA	NA	NA	NA	20.3	12.8	59.4	1615	-308.1	76.1	66	0.0551509	1.063	3	10	2.095	1.08	medium	21.83	5.8	0.2	1.375	1764.78	293	MELO, D.D.V. 2008. Florística, Análise Fitossociológica e Modelo para revegetação da bacia do Rio São Francisco. Dissertação (Mestrado). Universidade Federal de Lavras. Lavras. 256p.	2008	NA
450	Brazil	Minas Gerais	Varjão de Minas, fragmento18	NA	NA	Atlantic Dry	plots	systematic	4.8_5.0	1.9	-0.198436	-0.148274	NA	NA	NA	NA	NA	NA	19.8	11.1	65	1484	-452.5	73.1	61.9	0	1.069	3	10	2.095	1.08	high	132.91	8.6	0.6	1.407	2600.1	293	MELO, D.D.V. 2008. Florística, Análise Fitossociológica e Modelo para revegetação da bacia do Rio São Francisco. Dissertação (Mestrado). Universidade Federal de Lavras. Lavras. 256p.	2008	NA
475	Brazil	Minas Gerais	Viçosa, Fazenda Bom Sucesso	private	NA	Bahia Interior	plots	systematic	3.0_3.2	0.053	0.0839814	0.0502147	NA	NA	NA	NA	NA	NA	19.2	12.6	61.4	1337	-280.7	79.7	66.5	0.0323563	1.088	8	10	2.45	0.69	low	34	37.9	10	1.549	2443.58	294	LEMOS, P.H.D. 2008. Efeito de borda no componente arbóreo de um fragmento de floresta semidecídua. Dissertação (Mestrado). Universidade Federal Viçosa, Viçosa. 55p	2008	NA
500	Brazil	Minas Gerais	Extrema, Serra do Lopo, Face Noroeste	APA	180373	Serra Do Mar	plots	systematic	4.8_5.0	0.3	-0.354171	0.0682967	0.108123	0.0950417	-0.0543066	-0.260675	-0.0403452	-0.290797	14.8	10.2	56	1484	-135.3	78.8	74.7	0.426243	1.119	19	8.3	2.41	0.99	high	1784.05	81.8	64.2	1.33	1204.62	303	YAMAMOTO, L. F. 2009. Florística e fitossociologia de espécies arbóreas ao longo de um gradiente altitudinal no extremo sul da Mantiqueira (Serra do Lopo) - MG/SP. Tese (Doutorado). Universidade de Campinas, Campinas. 169p.	2009	NA
501	Brazil	São Paulo	Joanópolis, Serra do Lopo, Face Sudeste	APA	272706	Serra Do Mar	plots	systematic	4.8_5.0	0.3	-0.291282	-0.0106373	-0.106484	0.12327	-0.0751439	0.0987819	-0.209144	-0.597361	15.5	10.5	57.5	1484	-135.3	78.9	74.7	0.426243	0.629	28	8.3	2.41	0.99	high	1784.05	83.7	65.2	1.315	1047.42	303	YAMAMOTO, L. F. 2009. Florística e fitossociologia de espécies arbóreas ao longo de um gradiente altitudinal no extremo sul da Mantiqueira (Serra do Lopo) - MG/SP. Tese (Doutorado). Universidade de Campinas, Campinas. 169p.	2009	NA
520	Brazil	Mato Grosso do Sul	Jardim, Santuário do Prata	private	NA	Alto Paraná	plots	systematic	3.0_3.2	0.9	-0.111718	-0.0833397	NA	NA	NA	NA	NA	NA	24.2	11.8	60.9	1623	-195	77	59.4	0	1.001	8	8.3	2.41	0.99	high	33.6	16.9	5.4	1.42	1904.84	314	BATTILANI, J.L.; SCREMIN-DIAS, E. & SOUZA, A.L.T. 2005. Fitossociologia de um trecho de mata ciliar do rio da Prata, Jardim, MS, Brasil. Acta Botanica Brasilica 19 (3): 597-608.	2005	NA
528	Brazil	Mato Grosso do Sul	Dourados, Mata de Dourados	private	NA	Alto Paraná	plots	contiguous	4.8_5.0	0.36	-0.13331	-0.157375	0.182134	0.0965663	-0.248386	-0.20177	-0.472265	-0.787707	22.8	11.4	60.9	1591	-105	77.3	61	0.00311782	1.005	2	12.8	3.78	1.38	high	300	17.1	12.4	1.237	2080.6	321	SCIAMARELLI, A. 2005. Estudo floristico e fitossociologico da" Mata de Dourados" Fazenda Paradouro, Dourados, Mato Grosso do Sul, Brasil. Tese (Doutorado). Universidade Estadual de Campinas, Campinas. 130p.	2005	NA
529	Brazil	Mato Grosso do Sul	Itaquaraí	private	NA	Alto Paraná	PCQ	systematic	4.8_5.0	0.136	NA	-0.20923	NA	NA	NA	NA	NA	NA	21.6	12.2	60.6	1641	-48.2	76.9	62.5	0.00196121	0.998	3	10	2.095	1.08	high	11	0.8	0	1.26	1722.82	322	RAMOS, J.P. & ZUCCA, C.F. 2011. Estudo florístico e parâmetros fitossociológicos em fragmento de mata urbana no município de Itaquiraí/MS. Anais do Encontro de Iniciação Científica, v. 1, n. 1.	2011	2009
531	Brazil	Mato Grosso do Sul	Jatei, lagoa Finado Raimundo	protected	73345	Alto Paraná	plots	contiguous	4.8_5.0	1	-0.0422945	-0.0555451	0.122696	0.158388	-0.0158896	-0.0185255	0.0778756	-0.660414	22.5	12.2	63.1	1513	-132.7	74.2	63.9	0.00012931	1.026	2	8.5	1.485	0.975	high	119.17	36.1	8.4	1.647	1798.49	324	ASSIS, M.A. 1991. Fitossociologia de um remanescente de mata ciliar do Rio Ivinheima. Dissertação (Mestrado). Universidade Estadual de Campinas, Campinas. 163p.	1991	NA
560	Brazil	Mato Grosso do Sul	Taquarussu, Intermediário	APA	1005188	Alto Paraná	plots	contiguous	4.8_5.0	0.315	-0.169669	-0.255103	-0.328509	-0.0884398	-0.369331	-0.621538	-0.944515	-0.828271	22.6	12.4	62.8	1434	-161.7	72.7	65.3	0.00012931	1.064	12	10.8	1.87	7.145	high	122.06	18.4	4	1.862	1600.92	340	ROMAGNOLO, M.B. & SOUZA, M.C. 2000. Análise florística e estrutural de florestas ripárias do alto rio Paraná, Taquaruçu, MS. Acta Botanica Brasilica 14 (2): 163-174.	2000	NA
561	Brazil	Mato Grosso do Sul	Taquarussu, Jusante	APA	1005188	Alto Paraná	plots	contiguous	4.8_5.0	0.315	-0.0859749	-0.17863	-0.294948	-0.0781578	-0.144622	-0.244412	-0.944737	-0.95626	22.5	12.4	62.9	1439	-161.7	72.8	65.3	0.00012931	1.017	4	10.8	1.87	7.145	high	9.82	20.7	3.6	1.64	2054.06	340	ROMAGNOLO, M.B. & SOUZA, M.C. 2000. Análise florística e estrutural de florestas ripárias do alto rio Paraná, Taquaruçu, MS. Acta Botanica Brasilica 14 (2): 163-174.	2000	NA
562	Brazil	Mato Grosso do Sul	Taquarussu, Montante	APA	1005188	Alto Paraná	plots	contiguous	4.8_5.0	0.315	0.0388487	-0.166141	-0.24244	0.0511598	-0.280898	-0.342573	-0.943138	-0.862452	22.6	12.3	62.6	1433	-164.7	72.6	65.3	0.00012931	0.981	6	10.8	1.87	7.145	high	122.06	16.3	2.7	1.681	1351.58	340	ROMAGNOLO, M.B. & SOUZA, M.C. 2000. Análise florística e estrutural de florestas ripárias do alto rio Paraná, Taquaruçu, MS. Acta Botanica Brasilica 14 (2): 163-174.	2000	NA
569	Brazil	Paraná	Guaraqueçaba, RPPN Serra do Itaqui	protected	3526	Serra Do Mar	plots	contiguous	4.8_5.0	0.16	-0.0336935	0.0129672	NA	NA	NA	NA	NA	NA	21.5	7.4	47.2	2016	0	81.4	76.2	0.000344828	1.012	3	7.3	3.45	4.86	low	7300	78.8	70.6	1.324	543.94	346	ZACARIAS, R.R.; BRITEZ, R.M.; GALVÃO F.; BOEGER, M.R.T. 2012. Phytosociology analysis of two sites in the Dense Alluvial Ombrophilous Forest with hydromorphic soils, Paraná, Brazil. Floresta 42(4):769-782	2012	NA
570	Brazil	Paraná	Guaraqueçaba, RPPN Serra do Itaqui	protected	3526	Serra Do Mar	plots	contiguous	4.8_5.0	0.16	-0.0335293	-0.0289753	NA	NA	NA	NA	NA	NA	21.5	7.4	47	2017	0	81.4	76.2	0.000344828	1.001	3	6	4.41	2.41	low	7300	82.3	74.8	1.361	504.53	346	ZACARIAS, R.R.; BRITEZ, R.M.; GALVÃO F.; BOEGER, M.R.T. 2012. Phytosociology analysis of two sites in the Dense Alluvial Ombrophilous Forest with hydromorphic soils, Paraná, Brazil. Floresta 42(4):769-782	2012	NA
571	Brazil	Paraná	Tibagi, Fazenda Batavo, Rio Iapó	APA	392363	Araucaria	plots	contiguous	4.8_5.0	1	-0.0703268	0.0539714	0.0977479	-0.0553837	-0.0799588	-0.110183	-0.464417	-0.185384	18.8	13	62.2	1391	-20.5	77.4	77.4	0.458592	1	1	7.3	3.45	4.86	low	37.02	20.4	2	1.765	2116.54	347	DIAS, M.C.; VIEIRA, A.O.S.; NAKAJIMA, J.N.; PIMENTA, J.A. & LOBO, P.C. 1998. Composição florística e fitossociologia do componente arbóreo das florestas ciliares do Rio Iapó, na bacia do Rio Tibagi, Tibagi, PR. Revista Brasileira de Botânica 21 (2): 183-196.	1998	NA
572	Brazil	Paraná	Sapopema, Fazenda Bom Sucesso, Rio Tibagi	private	NA	Araucaria	plots	contiguous	4.8_5.0	1	-0.0990169	-0.0104834	0.124865	0.0192852	-0.161881	-0.189196	-0.355802	-0.075831	20.2	12.5	61.8	1528	-44.5	74.2	71	0.100424	1.014	17	10.5	2.38	7.19	low	1063.38	38.9	12.9	1.779	2166.84	348	SILVA, F.C.; FONSECA, E.P.; SOARES-SILVA, L.H.; MÜLLER, C. & BIANCHINI, E. 1995. Composição florística e fitossociológica do componente arbóreo das florestas ciliares da Bacia do Rio Tibagi. 3. Fazenda Bom Sucesso, município de Sapopema, PR. Acta Botanica Brasilica 9: 289-302.	1995	NA
573	Brazil	Paraná	Piraquara, AEIT do Marumbi, Mananciais da Serra	protected	66733	Araucaria	plots	systematic	3.0_3.2	0.28	-0.00901116	0.0492894	NA	NA	NA	NA	NA	NA	16.6	10.1	58.2	1903	0	81	76.8	0.0414296	0.976	10	8	2.71	0.94	low	224652	93.7	82.9	1.64	64.8	349	REGINATO, M. & GOLDENBERG, R. 2007. Análise florística, estrutural e fitogeográfica da vegetação em região de transição entre as Florestas Ombrófilas Mista e Densa Montana, Piraquara, Paraná, Brasil. Hoehnea 34 (3): 349-364.	2007	NA
574	Brazil	Paraná	Diamante do Norte, EEc de Caiuá, margem do Rio Paranapanema	protected	1449	Alto Paraná	plots	systematic	4.8_5.0	1.2	NA	-0.0678249	-0.0492373	0.129492	-0.164499	-0.317616	-0.430336	-0.612511	22.3	12.6	63.5	1391	-180.8	70.7	67	0.000553161	1.066	7	5	8.845	18.69	medium	1427.3	32.9	15.1	1.72	1621.37	350	COSTA-FILHO, L.V.; NANNI, M.R. & CAMPOS, J.B. 2006. Floristic and Phytosociological Description of a riparian forest and the relationship with the edaphic environment in Caiuá Ecological Station - Paraná - Brazil. Brazilian Archives of Biology and Technology 49 (5): 785-798.	2006	NA
576	Brazil	Paraná	Diamante do Norte, EEc de Caiuá	protected	1449	Alto Paraná	plots	systematic	4.8_5.0	4.35	NA	-0.102846	0.311286	0.0067319	-0.0528224	-0.15935	0.0882484	-0.289891	22.3	12.4	63.2	1385	-186.8	70.5	67	0.000553161	1.034	4	13.3	2.26	5.69	high	1441.82	51.6	39.6	1.417	397.21	351	DEL QUIQUI, E.M.; MARTINS, S.S.; SILVA, I.C.; BORGHI, W.A.; SILVA, O.H.; SAKURAGUI, C.M. & PACHECO, R.B. 2007. Estudo fitossociológico de um trecho da floresta estacional semidecidual em Diamante do Norte, Estado do Paraná, Brasil. Acta Scientiarum Agronomica 29 (2): 283-290.	2007	NA
577	Brazil	Paraná	Tibagi, PE do Guartelá	protected	798	Araucaria	plots	systematic	4.8_5.0	0.5	-0.0682246	0.0939643	0.206378	-0.0498573	-0.0358461	-0.0996171	-0.595606	-0.423597	16.6	12	58.3	1507	0	78.2	77.4	0.458592	0.983	2	6.5	7.98	0.67	low	14	16.3	1.5	1.436	1931.63	352	CARMO, M.R.B. & ASSIS, M.A. 2012. Caracterização florística e estrutural das florestas naturalmente fragmentadas no Parque Estadual do Guartelá, município de Tibagi, estado do Paraná. Acta Botanica Brasilica 26 (1): 133-145.	2012	NA
578	Brazil	Paraná	Fernandes Pinheiro, FLONA de Irati	protected	3802	Araucaria	plots	systematic	9.8_10.0	25	NA	-0.0880423	-0.131979	-0.099977	-0.0900566	-0.0845359	-0.0467288	-0.263301	17.2	11.4	58.2	1521	0	78.9	76.7	0.328333	1.015	5	10	2.095	1.08	medium	1272.9	51.1	32	1.783	1979.24	353	SAWCZUK A.R.; FIGUEIREDO-FILHO A.DIAS A.N.; WATZLAWICK L.F.; STEPKA T.F. 2012. Changes in structure and floristic diversity from 2002 to 2008 in Montane Mixed Rain Forest in central southern region of Paraná State, Brazil. Floresta 4 (1): 1-10.	2012	NA
579	Brazil	Paraná	Paranaguá, PE do Palmito	protected	530	Serra Do Mar	plots	contiguous	4.8_5.0	0.28	-0.0751864	-0.0942689	0.0723773	0.0762286	0.130061	-0.00583572	0.594835	-0.168845	21.1	6.9	44.7	2000	0	81.8	76.9	0.0122701	0.996	2	6.5	3.1	0.495	low	2700	94.7	82.4	1.387	1440.28	354	ROTTA, E.; BOERGER, M.R.T. & GRODZKI, L. 1997. Levantamento florístico e fitossociológico de um trecho de Floresta Ombrófila Densa das Terras Baixas no Parque Estadual do Palmito, Paranaguá, PR. Brazilian Archives of Biology and Technology 40b: 849-861.	1997	NA
580	Brazil	Paraná	Telêmaco Borba, Fazenda Monte Alegre	private	NA	Araucaria	plots	contiguous	4.8_5.0	1	-0.140533	0.0472771	-0.0570324	-0.115989	-0.123618	-0.154355	-0.44243	-0.562156	18.7	12.9	61.6	1428	-19.8	76.6	73.4	0.156149	1.023	2	7	3.28	3.745	high	247.61	63.2	47.5	1.383	1414.32	355	NAKAJIMA, J.N.; SOARES-SILVA, L.H.; MEDRI, M.E.; GOLDENBERG, R. & CORREA, G.T. 1996. Composição florística e fitossociologia do componente arbóreo das florestas ripárias da bacia do Rio Tibagi: 5. Fazenda Monte Alegre, município de Telêmaco Borba, PR. Arquivos de Biologia e Tecnologia de São Paulo 39: 933-948.	1996	NA
582	Brazil	Paraná	Guarapuava, PMN das Araucárias	protected	104	Araucaria	plots	systematic	4.8_5.0	0.32	0.103424	-0.0467322	NA	NA	NA	NA	NA	NA	16.3	11.1	59	1748	0	77.3	75	0.38107	0.992	5	8	7.07	2.04	low	41	8.1	1	1.475	1641.24	357	CORDEIRO, J. & RODRIGUES, W.A. 2007. Caracterização fitossociológica de um remanescente de floresta ombrófila mista em Guarapuava. Revista Árvore 31 (3): 545-554.	2007	NA
583	Brazil	Paraná	Marechal Cândido Rondon, Margem esquerda do rio Paraná, Remanescente de floresta ripária em Iguiporã	private	NA	Alto Paraná	plots	systematic	9.8_10.0	0.06	NA	-0.365026	NA	NA	NA	NA	NA	NA	21	12	57.2	1736	-12	78	61.2	0.0315733	1.021	3	14.1	3.59	9.79	low	334.77	20.3	1.4	1.545	2546.62	358	KIPPER, J.,CHAMBÓ, E.D., STEFANELLO, S., GARCIA, R.C. 2010. Floristic survey of a tree component of riparian forest in Paraná river, Marechal Cândido Rondon, Paraná. Scientia Agraria Paranaensis 9(1): 82-92	2010	NA
584	Brazil	Paraná	Irati, Parque Ambiental Rubens Dalle Grave	protected	12	Araucaria	plots	systematic	9.8_10.0	0.56	-0.0636149	-0.198529	-0.18151	-0.00277618	-0.116297	-0.463896	-0.182085	-0.386299	17.4	11.6	58.5	1510	0	79	76.7	0.328333	0.843	15	10	2.095	1.08	medium	9.68	15.7	0.4	1.452	2036.6	359	VALÉRIO, A.F.; WATZLAWICK, L.F.; SAUERESSIG, D.; PUTON, V. & PIMENTEL, A. 2008. Análise da composição florística e da estrutura horizontal de uma Floresta Ombrófila Mista Montana, Município de Irati, PR - Brasil. Revista Acadêmica Ciências Agrárias e Ambientais 6: 137-147.	2008	NA
585	Brazil	Paraná	Quedas do Iguaçu, Fazenda Rio das Cobras, Mata do Palmital	private	NA	Alto Paraná	PCQ	systematic	4.8_5.0	0.61	-0.0702624	-0.0722058	-0.254262	-0.0676248	-0.036516	-0.181947	0.272439	-0.189467	19.2	12.3	57.7	1866	0	78.2	66.6	0.111451	1.004	2	12.8	3.78	1.38	medium	266.678	33.2	17.1	1.511	2657.32	360	VIANI, R.A.G.; COSTA, J.C.; ROZZA, A.F.; BUFO, L.B.V.; FERREIRA, M.A.P. & OLIVEIRA, A.C.P. 2011. Caracterização florística e estrutural de remanescentes florestais de Quedas do Iguaçu, Sudoeste do Paraná. Biota Neotropica 11 (1): 115-128.	2011	2006
586	Brazil	Paraná	Quedas do Iguaçu, Fazenda Rio das Cobras, Mata do Polonês	private	NA	Alto Paraná	PCQ	systematic	4.8_5.0	0.52	-0.000350624	-0.147466	-0.00373372	-0.0729875	-0.215031	-0.214459	-0.401896	-0.28456	18.6	12.7	57.4	1858	0	78.1	67.5	0.143987	0.712	21	12.8	3.78	1.38	medium	476.56	43.6	16.7	1.531	2039.13	360	VIANI, R.A.G.; COSTA, J.C.; ROZZA, A.F.; BUFO, L.B.V.; FERREIRA, M.A.P. & OLIVEIRA, A.C.P. 2011. Caracterização florística e estrutural de remanescentes florestais de Quedas do Iguaçu, Sudoeste do Paraná. Biota Neotropica 11 (1): 115-128.	2011	2006
587	Brazil	Paraná	Quedas do Iguaçu, Fazenda Rio das Cobras, Reserva das Antas	private	NA	Alto Paraná	PCQ	systematic	4.8_5.0	0.5	-0.0768771	-0.0965018	-0.18139	0.0319842	-0.215716	0.0878682	-0.03282	-0.0867406	18.2	12.5	58.2	1883	0	78.3	67.5	0.143987	0.928	4	12.8	3.78	1.38	medium	30	31.7	5.4	1.728	2133.06	360	VIANI, R.A.G.; COSTA, J.C.; ROZZA, A.F.; BUFO, L.B.V.; FERREIRA, M.A.P. & OLIVEIRA, A.C.P. 2011. Caracterização florística e estrutural de remanescentes florestais de Quedas do Iguaçu, Sudoeste do Paraná. Biota Neotropica 11 (1): 115-128.	2011	2006
588	Brazil	Paraná	Pinhais, Condomínio Residencial Alphaville Graciosa	private	NA	Araucaria	plots	systematic	4.8_5.0	0.15	-0.053742	-0.0100356	NA	NA	NA	NA	NA	NA	17	10.9	58.8	1719	0	80.6	77.3	0.33806	0.971	4	6.5	7.98	0.67	low	11.62	21.9	3.1	1.483	1886.5	361	SEGER, C.D.; DLUGOSZ, F.L.; KURASZ, G.; MARTINEZ, D.T.; RONCONI, E.; MELO, L.A.N.; BITTENCOURT, S.M.; BRAND, M.A.; CARNIATTO, I.; GALVÃO, F. & RODERJAN, C.V. 2005. Levantamento florístico e análise fitossociológica de um remanescente de Floresta Ombrófila Mista localizado no Município de Pinhais, Paraná - Brasil. Floresta 35 (2): 291-302.	2005	NA
589	Brazil	Paraná	Guarapuava, Sítio Paiol Velho, Rio das Mortes	private	NA	Araucaria	plots	contiguous	4.8_5.0	0.66	-0.0494189	-0.175158	-0.0827002	0.186768	-0.288668	-0.474931	-0.202412	-0.254594	16.1	11.1	59.5	1744	0	77.3	75	0.38107	0.75	18	8	2.71	0.94	high	21	51.3	20.8	1.595	1600.86	362	LIMA, T.E.O.; HOSOKAWA, R.T. & MACHADO, S.D. 2012. Fitossociologia do componente arbóreo de um fragmento de floresta ombrófila mista aluvial no município de Guarapuava, Paraná. Floresta 42(3): 553-564.	2012	NA
592	Brazil	Paraná	Antonina, RPPN Rio Cachoeira	protected	4292	Serra Do Mar	plots	systematic	4.8_5.0	0.15	-0.0118459	-0.036546	NA	NA	NA	NA	NA	NA	20.8	8.2	49.5	1962	0	80.9	76.8	0.0414296	1.07	11	8	2.71	0.94	low	179200	95.6	87.6	1.823	174.6	365	LIEBSCH, D.; GOLDENBERG, R. & MARQUES, M.C.M. 2007. Florística e estrutura de comunidades vegetais em uma cronoseqüência de Floresta Atlântica no Estado do Paraná, Brasil. Acta Botanica Brasilica 21 (4): 983-992.	2007	2005
593	Brazil	Paraná	Antonina, RPPN Rio Cachoeira	protected	4292	Serra Do Mar	plots	systematic	4.8_5.0	0.15	-0.0894128	-0.0699712	NA	NA	NA	NA	NA	NA	21.5	8.1	49.1	1962	0	80.9	76.8	0.0414296	0.823	20	8.3	2.41	0.99	low	179200	90.7	76.5	1.974	440.3	365	LIEBSCH, D.; GOLDENBERG, R. & MARQUES, M.C.M. 2007. Florística e estrutura de comunidades vegetais em uma cronoseqüência de Floresta Atlântica no Estado do Paraná, Brasil. Acta Botanica Brasilica 21 (4): 983-992.	2007	2005
595	Brazil	Paraná	Morretes, AEIT do Marumbi, Morro Mãe Catira	protected	66733	Araucaria	plots	systematic	3.0_3.2	0.05	-0.0915595	-0.175528	NA	NA	NA	NA	NA	NA	14.9	9.9	57.1	1924	0	80.7	76.8	0.0414296	1.082	21	5	2.76	0.76	low	28200	99	94.5	1.476	0	366	KOEHLER, A.; GALVÃO, F. & LONGHI, S.J. 2002. Floresta Ombrófila Densa Altomontana: aspectos florísticos e estuturais de diferentes trechos na serra do Mar, PR. Ciência Florestal 12 (2): 27-39.	2002	2000
596	Brazil	Paraná	Quatro Barras, Morro Anhangava	protected	3053	Araucaria	plots	systematic	3.0_3.2	0.1	-0.0156883	-0.21153	NA	NA	NA	NA	NA	NA	15.9	10.3	57.7	1879	0	80.7	76.8	0.0414296	1.05	22	5	2.76	0.76	low	28200	96.2	84.9	2.338	0	366	KOEHLER, A.; GALVÃO, F. & LONGHI, S.J. 2002. Floresta Ombrófila Densa Altomontana: aspectos florísticos e estuturais de diferentes trechos na serra do Mar, PR. Ciência Florestal 12 (2): 27-39.	2002	2000
597	Brazil	Paraná	Morretes, Marumbi, Ponta do Tigre	protected	66733	Araucaria	plots	systematic	3.0_3.2	0.05	-0.0235928	-0.0433987	NA	NA	NA	NA	NA	NA	14.8	10.1	57.8	1944	0	81	76.8	0.0414296	1.039	18	5	2.76	0.76	low	28200	100	99.8	1.012	0	366	KOEHLER, A.; GALVÃO, F. & LONGHI, S.J. 2002. Floresta Ombrófila Densa Altomontana: aspectos florísticos e estuturais de diferentes trechos na serra do Mar, PR. Ciência Florestal 12 (2): 27-39.	2002	2000
598	Brazil	Paraná	Piraquara, AEIT do Marumbi, Morro do Vigia	protected	66733	Araucaria	plots	systematic	3.0_3.2	0.05	-0.057876	-0.0281986	NA	NA	NA	NA	NA	NA	14.8	10.1	58	1902	0	81	76.9	0.0122701	1.1	21	5	2.76	0.76	low	28200	96.6	90.8	1.412	112.78	366	KOEHLER, A.; GALVÃO, F. & LONGHI, S.J. 2002. Floresta Ombrófila Densa Altomontana: aspectos florísticos e estuturais de diferentes trechos na serra do Mar, PR. Ciência Florestal 12 (2): 27-39.	2002	2000
599	Brazil	Paraná	Tijucas do Sul, Serra do Salto	APA	163060	Araucaria	plots	systematic	3.0_3.2	0.05	-0.109407	-0.154478	NA	NA	NA	NA	NA	NA	14.8	9.9	57.2	1733	0	81.4	78.3	0.387744	0.982	23	5	2.76	0.76	low	120480	96.7	88.8	1.524	91.88	366	KOEHLER, A.; GALVÃO, F. & LONGHI, S.J. 2002. Floresta Ombrófila Densa Altomontana: aspectos florísticos e estuturais de diferentes trechos na serra do Mar, PR. Ciência Florestal 12 (2): 27-39.	2002	2000
600	Brazil	Paraná	Tijucas do Sul, Morro Araçatuba	APA	199597	Araucaria	plots	systematic	3.0_3.2	0.05	-0.00946646	-0.11886	NA	NA	NA	NA	NA	NA	14.6	9.6	56.4	1764	0	82.1	76.9	0.0122701	1.015	19	5	2.76	0.76	low	85700	86.1	61.9	1.578	1708.35	366	KOEHLER, A.; GALVÃO, F. & LONGHI, S.J. 2002. Floresta Ombrófila Densa Altomontana: aspectos florísticos e estuturais de diferentes trechos na serra do Mar, PR. Ciência Florestal 12 (2): 27-39.	2002	2000
603	Brazil	Rio Grande do Sul	São Marcos, Criúva	private	NA	Araucaria	plots	systematic	9.8_10.0	0.8	NA	-0.0860789	NA	NA	NA	NA	NA	NA	15.4	10.3	54.9	2030	0	79.1	66	0.353649	0.856	4	6.5	7.98	0.67	high	16	15.2	2.2	1.302	1796.61	369	RONDON-NETO, R.M.; WATZLAWICK, L.F. & CALDEIRA, M.V.W. 2001. Diversidade florística e síndromes de dispersão de diásporos das espécies arbóreas de um fragmento de Floresta Ombrófila Mista. Revista Ciências Exatas e Naturais 3 (2): 209-216.	2001	1999
606	Brazil	Paraná	São João do Triunfo, EEx Professor Rudi Arno Seitz, Parcela06	protected	32	Araucaria	plots	contiguous	9.8_10.0	1	-0.0936742	-0.128124	-0.124865	0.280522	0.137241	-0.15461	0.197235	-0.0288918	17.2	11.6	58	1508	-7.5	79.8	78.6	0.486027	0.974	3	10	2.095	1.08	low	72.37	45.1	11	1.501	2089.91	372	DURIGAN, M.E. 1999. Florística, dinâmica e análise protéica de uma Floresta Ombrófila Mista em São João do Triunfo-PR. Dissertação (Mestrado). Universidade Federal do Paraná, Curitiba, Paraná, Brasil.	1999	1997
606.3	Brazil	Paraná	São João do Triunfo, EEx Professor Rudi Arno Seitz, Parcela14	protected	32	Araucaria	plots	contiguous	9.8_10.0	1	-0.119265	-0.0830313	NA	NA	NA	NA	NA	NA	17.3	11.6	58	1508	-7.5	79.8	78.6	0.486027	0.991	0	10	2.095	1.08	medium	72.37	47.4	12.8	1.536	2024.66	372	DURIGAN, M.E. 1999. Florística, dinâmica e análise protéica de uma Floresta Ombrófila Mista em São João do Triunfo-PR. Dissertação (Mestrado). Universidade Federal do Paraná, Curitiba, Paraná, Brasil.	1999	1997
606.6	Brazil	Paraná	São João do Triunfo, EEx Professor Rudi Arno Seitz, Parcela16	protected	32	Araucaria	plots	contiguous	9.8_10.0	1	-0.035516	-0.118345	-0.144253	0.262406	0.0608764	-0.0901739	0.188331	0.0735243	17.2	11.6	58	1508	-7.5	79.8	78.6	0.486027	0.958	4	10	2.45	0.69	low	72.37	45.5	11.1	1.551	2088.93	372	DURIGAN, M.E. 1999. Florística, dinâmica e análise protéica de uma Floresta Ombrófila Mista em São João do Triunfo-PR. Dissertação (Mestrado). Universidade Federal do Paraná, Curitiba, Paraná, Brasil.	1999	1997
606.9	Brazil	Paraná	São João do Triunfo, EEx Professor Rudi Arno Seitz, Parcela28	protected	32	Araucaria	plots	contiguous	9.8_10.0	1	0.00288986	-0.143144	NA	NA	NA	NA	NA	NA	17.2	11.6	58	1508	-7.5	79.8	78.6	0.486027	0.944	8	10	2.095	1.08	low	72.37	46.4	11.7	1.54	2209.59	372	DURIGAN, M.E. 1999. Florística, dinâmica e análise protéica de uma Floresta Ombrófila Mista em São João do Triunfo-PR. Dissertação (Mestrado). Universidade Federal do Paraná, Curitiba, Paraná, Brasil.	1999	1997
608	Brazil	Paraná	Fernandes Pinheiro, FLONA de Irati, Branquilho	protected	3802	Araucaria	plots	systematic	9.8_10.0	0.2	-0.0281044	-0.207278	NA	NA	NA	NA	NA	NA	17.5	11.4	58	1524	0	78.8	76.7	0.328333	0.953	4	7.3	3.45	4.86	high	550	61.6	33.2	1.857	2342.67	374	GALVÃO, F.; KUNIYOSHI, Y.S. & RODERJAN, C.V. 1989. Levantamento fitossociológico das principais associações arbóreas da Floresta Nacional de Irati – PR. Floresta 19: 30-49.	1989	NA
608.1	Brazil	Paraná	Fernandes Pinheiro, FLONA de Irati	protected	3802	Araucaria	plots	systematic	9.8_10.0	0.18	-0.0437819	-0.0922182	NA	NA	NA	NA	NA	NA	17.5	11.4	58	1524	0	78.8	76.7	0.328333	0.953	4	10	2.095	1.08	high	550	61.6	33.2	1.857	2342.67	374	GALVÃO, F.; KUNIYOSHI, Y.S. & RODERJAN, C.V. 1989. Levantamento fitossociológico das principais associações arbóreas da Floresta Nacional de Irati – PR. Floresta 19: 30-49.	1989	NA
608.2	Brazil	Paraná	Fernandes Pinheiro, FLONA de Irati, Monjoleiro	protected	3802	Araucaria	plots	systematic	9.8_10.0	0.26	0.010174	-0.0716452	NA	NA	NA	NA	NA	NA	17.5	11.4	58	1524	0	78.8	76.7	0.328333	0.953	4	10	2.095	1.08	high	550	61.6	33.2	1.857	2342.67	374	GALVÃO, F.; KUNIYOSHI, Y.S. & RODERJAN, C.V. 1989. Levantamento fitossociológico das principais associações arbóreas da Floresta Nacional de Irati – PR. Floresta 19: 30-49.	1989	NA
608.3	Brazil	Paraná	Fernandes Pinheiro, FLONA de Irati, Maria-preta	protected	3802	Araucaria	plots	systematic	9.8_10.0	0.18	0.0965513	-0.200112	NA	NA	NA	NA	NA	NA	17.5	11.4	58	1524	0	78.8	76.7	0.328333	0.953	4	10	2.095	1.08	medium	550	61.6	33.2	1.857	2342.67	374	GALVÃO, F.; KUNIYOSHI, Y.S. & RODERJAN, C.V. 1989. Levantamento fitossociológico das principais associações arbóreas da Floresta Nacional de Irati – PR. Floresta 19: 30-49.	1989	NA
608.4	Brazil	Paraná	Fernandes Pinheiro, FLONA de Irati, Pinheiro_bravo	protected	3802	Araucaria	plots	systematic	9.8_10.0	0.2	0.079441	-0.224283	NA	NA	NA	NA	NA	NA	17.5	11.4	58	1524	0	78.8	76.7	0.328333	0.953	4	10	2.095	1.08	medium	550	61.6	33.2	1.857	2342.67	374	GALVÃO, F.; KUNIYOSHI, Y.S. & RODERJAN, C.V. 1989. Levantamento fitossociológico das principais associações arbóreas da Floresta Nacional de Irati – PR. Floresta 19: 30-49.	1989	NA
608.5	Brazil	Paraná	Fernandes Pinheiro, FLONA de Irati, Erva mate/Cambui	protected	3802	Araucaria	plots	systematic	9.8_10.0	0.4	-0.0201725	-0.116773	NA	NA	NA	NA	NA	NA	17.5	11.4	58	1524	0	78.8	76.7	0.328333	0.953	4	10	2.095	1.08	high	550	61.6	33.2	1.857	2342.67	374	GALVÃO, F.; KUNIYOSHI, Y.S. & RODERJAN, C.V. 1989. Levantamento fitossociológico das principais associações arbóreas da Floresta Nacional de Irati – PR. Floresta 19: 30-49.	1989	NA
608.6	Brazil	Paraná	Fernandes Pinheiro, FLONA de Irati, Xaxim/Canela branca	protected	3802	Araucaria	plots	systematic	9.8_10.0	0.36	0.0215183	-0.0450336	NA	NA	NA	NA	NA	NA	17.5	11.4	58	1524	0	78.8	76.7	0.328333	0.953	4	10	2.095	1.08	high	550	61.6	33.2	1.857	2342.67	374	GALVÃO, F.; KUNIYOSHI, Y.S. & RODERJAN, C.V. 1989. Levantamento fitossociológico das principais associações arbóreas da Floresta Nacional de Irati – PR. Floresta 19: 30-49.	1989	NA
609	Brazil	Paraná	Matinhos, Alexandra-Matinhos, ALE	private	NA	Serra Do Mar	plots	systematic	9.8_10.0	0.2	0.0860851	-0.0398687	NA	NA	NA	NA	NA	NA	20.7	6.8	45	1981	0	82.5	76.9	0.0122701	0.927	5	3.5	37.24	11.2	medium	7050	82.1	70.3	1.524	945.48	375	GALVÃO, F.; RODERJAN, C.V.; ZILLER, S.R. & KUNIYOSHI, Y.S. 2002. Composição florística e fitossociologia de caxetais do litoral do estado do Paraná - Brasil. Floresta 32 (1): 17-39.	2002	NA
610	Brazil	Paraná	Pontal do Paraná, Atami, ATA	private	NA	Serra Do Mar	plots	systematic	9.8_10.0	0.2	0.00424294	-0.115581	NA	NA	NA	NA	NA	NA	21.2	6.4	43.4	2082	0	82.1	65.5	0.000258621	0.911	6	3.5	37.24	11.2	low	15.28	53.7	42.2	1.449	1514.52	375	GALVÃO, F.; RODERJAN, C.V.; ZILLER, S.R. & KUNIYOSHI, Y.S. 2002. Composição florística e fitossociologia de caxetais do litoral do estado do Paraná - Brasil. Floresta 32 (1): 17-39.	2002	NA
611	Brazil	Paraná	Guaraqueçaba, Batuva, BAT	APA	228287	Serra Do Mar	plots	systematic	9.8_10.0	0.16	0.00262145	-0.312318	NA	NA	NA	NA	NA	NA	21.8	7.6	48.3	2082	0	81.6	76.2	0.000344828	0.946	4	3.5	37.24	11.2	low	6.8	98.8	93.9	1.564	0	375	GALVÃO, F.; RODERJAN, C.V.; ZILLER, S.R. & KUNIYOSHI, Y.S. 2002. Composição florística e fitossociologia de caxetais do litoral do estado do Paraná - Brasil. Floresta 32 (1): 17-39.	2002	NA
612	Brazil	Paraná	Matinhos, Cabaraquara, CAB	APA	163060	Serra Do Mar	plots	systematic	9.8_10.0	0.32	0.0797397	-0.157015	NA	NA	NA	NA	NA	NA	20.9	7.3	47.2	1973	0	82.6	76.9	0.0122701	1.029	11	3.5	37.24	11.2	low	450	68.9	46.9	1.971	1358.73	375	GALVÃO, F.; RODERJAN, C.V.; ZILLER, S.R. & KUNIYOSHI, Y.S. 2002. Composição florística e fitossociologia de caxetais do litoral do estado do Paraná - Brasil. Floresta 32 (1): 17-39.	2002	NA
613	Brazil	Paraná	Guaratuba, Guaratuba 1, GT1	NA	NA	Serra Do Mar	plots	systematic	9.8_10.0	0.3	-0.0559305	-0.126779	NA	NA	NA	NA	NA	NA	21	6.9	45.3	1984	0	82.3	76.9	0.0122701	0.956	2	3.5	37.24	11.2	low	33	88.8	74.4	1.568	808.75	375	GALVÃO, F.; RODERJAN, C.V.; ZILLER, S.R. & KUNIYOSHI, Y.S. 2002. Composição florística e fitossociologia de caxetais do litoral do estado do Paraná - Brasil. Floresta 32 (1): 17-39.	2002	NA
614	Brazil	Paraná	Guaratuba, Guaratuba 2, GT2	APA	163060	Serra Do Mar	plots	systematic	9.8_10.0	0.4	0.0698444	0.166012	NA	NA	NA	NA	NA	NA	21	7.5	47.7	1930	0	82.5	76.9	0.0122701	0.997	1	3.5	37.24	11.2	low	29.5	76.9	51.8	2.71	2305.28	375	GALVÃO, F.; RODERJAN, C.V.; ZILLER, S.R. & KUNIYOSHI, Y.S. 2002. Composição florística e fitossociologia de caxetais do litoral do estado do Paraná - Brasil. Floresta 32 (1): 17-39.	2002	NA
615	Brazil	Paraná	Morretes, Passa-Sete, PST	private	NA	Serra Do Mar	plots	systematic	9.8_10.0	0.26	-0.0449428	-0.344284	NA	NA	NA	NA	NA	NA	21.3	8.1	48.9	1993	0	81.3	76.9	0.0122701	0.908	9	3.5	37.24	11.2	low	19.64	87.6	59.4	1.913	2072.81	375	GALVÃO, F.; RODERJAN, C.V.; ZILLER, S.R. & KUNIYOSHI, Y.S. 2002. Composição florística e fitossociologia de caxetais do litoral do estado do Paraná - Brasil. Floresta 32 (1): 17-39.	2002	NA
616	Brazil	Paraná	Guaraqueçaba, PARNA do Superagüi, Ilha do Superagui	protected	33988	Serra Do Mar	plots	systematic	4.8_5.0*	0.75	-0.0436414	-0.0778736	-0.0696002	0.00927072	-0.142129	-0.340314	-0.305553	-0.293863	21.4	7.4	47.4	2231	0	82.1	76.2	0.000344828	0.971	1	8	2.71	0.94	low	11435.5	81.9	71.7	1.775	2821	376	JASTER, C.B. 1995. Análise Estrutural de Algumas Comunidades Florestais no Litoral do Estado do Paraná, na Área de Domínio da Floresta Ombrófila Densa – Floresta Atlântica. Dissertação (Mestrado) (versão traduzida para a língua portuguesa). Forstwissenschaftlicher Fachbereich, Abt. Tropen-Subtropen. Georg-August-Universität Göttingen. Göttingen, Alemanha. 1995. 116 p.	1995	NA
617	Brazil	Paraná	Guaraqueçaba, PARNA do Superagüi, Ilha do Superagui	protected	33988	Serra Do Mar	plots	systematic	4.8_5.0*	0.45	-0.0509869	-0.112933	0.0386806	0.0507647	-0.131419	-0.129202	-0.33728	-0.396186	21.4	7.4	47.7	2215	0	82.1	76.2	0.000344828	0.788	20	8.3	2.41	0.99	medium	292.93	71.7	62.1	1.915	2503.23	376	JASTER, C.B. 1995. Análise Estrutural de Algumas Comunidades Florestais no Litoral do Estado do Paraná, na Área de Domínio da Floresta Ombrófila Densa – Floresta Atlântica. Dissertação (Mestrado) (versão traduzida para a língua portuguesa). Forstwissenschaftlicher Fachbereich, Abt. Tropen-Subtropen. Georg-August-Universität Göttingen. Göttingen, Alemanha. 1995. 116 p.	1995	NA
618	Brazil	Paraná	Guaraqueçaba, PARNA do Superagüi, Ilha do Superagui	protected	33988	Serra Do Mar	plots	systematic	9.8_10.0*	0.81	-0.241166	-0.142419	0.0442446	-0.0551774	-0.00311772	-0.27292	0.0473899	-0.336449	21.4	7.4	47.4	2239	0	82.1	76.2	0.000344828	1.007	4	8	1.21	0.45	low	10300	89	77.6	1.36	874.3	376	JASTER, C.B. 1995. Análise Estrutural de Algumas Comunidades Florestais no Litoral do Estado do Paraná, na Área de Domínio da Floresta Ombrófila Densa – Floresta Atlântica. Dissertação (Mestrado) (versão traduzida para a língua portuguesa). Forstwissenschaftlicher Fachbereich, Abt. Tropen-Subtropen. Georg-August-Universität Göttingen. Göttingen, Alemanha. 1995. 116 p.	1995	NA
619	Brazil	Paraná	Guaraqueçaba, PARNA do Superagüi, Ilha do Superagui	protected	33988	Serra Do Mar	plots	systematic	9.8_10.0*	0.24	-0.405402	-0.390225	-0.170754	-0.10537	-0.0466566	-0.251713	0.725711	0.183429	21.4	7.2	47.1	2237	0	82.1	76.2	0.000344828	0.991	2	6.5	3.1	0.495	low	10300	82.7	68	1.491	1213.8	376	JASTER, C.B. 1995. Análise Estrutural de Algumas Comunidades Florestais no Litoral do Estado do Paraná, na Área de Domínio da Floresta Ombrófila Densa – Floresta Atlântica. Dissertação (Mestrado) (versão traduzida para a língua portuguesa). Forstwissenschaftlicher Fachbereich, Abt. Tropen-Subtropen. Georg-August-Universität Göttingen. Göttingen, Alemanha. 1995. 116 p.	1995	NA
620	Brazil	Paraná	Curitiba, Fazenda Gralha Azul e Fazenda Rio Grande	private	NA	Araucaria	plots	systematic	9.8_10.0	4	-0.0848677	-0.0936755	NA	NA	NA	NA	NA	NA	16.6	10.6	57.5	1447	-10.5	81	78.3	0.387744	1.056	11	8	6.48	1.92	medium	15.5	32.6	11.5	1.421	2103.82	377	KOEHLER, A.; PÉLLICO-NETO, S.; SANQUETTA, C. R. 1998. Análise da estrutura de uma Floresta Ombrófila Mista semidevastada, Fazenda Gralha Azul, região metropolitana de Curitiba, com implicação ao manejo. Revista Acadêmica (Curitiba) 1: 37-60. Número dedicado à Agronomia.	1998	NA
627	Brazil	Paraná	Morretes, APA Guaricana	APA	163060	Araucaria	plots	systematic	9.8_10.0	1.02	0.0360354	-0.138748	NA	NA	NA	NA	NA	NA	17.4	9.6	55.9	1807	0	81.6	76.9	0.0122701	0.936	8	8	2.71	0.94	medium	131050	96.5	90.7	1.854	0	384	SCHORN, L.A. 1992. Levantamento florístico e análise estrutural em três unidades edáficas em uma Floresta Ombrófila Densa Montana no estado do Paraná. Dissertação (Mestrado). Universidade Federal do Paraná, Curitiba, 146 p.	1992	1988-1990
627.3	Brazil	Paraná	Morretes, APA Guaricana	APA	163060	Araucaria	plots	systematic	9.8_10.0	1.02	-0.103892	-0.0653002	NA	NA	NA	NA	NA	NA	17.1	9.6	55.8	1821	0	81.6	76.9	0.0122701	0.983	8	7	3.28	3.745	medium	131050	96.5	90.7	1.854	11.85	384	SCHORN, L.A. 1992. Levantamento florístico e análise estrutural em três unidades edáficas em uma Floresta Ombrófila Densa Montana no estado do Paraná. Dissertação (Mestrado). Universidade Federal do Paraná, Curitiba, 146 p.	1992	1988-1990
627.6	Brazil	Paraná	Guaratuba, APA Guaricana	APA	163060	Serra Do Mar	plots	systematic	9.8_10.0	1.02	0.0319536	-0.108102	NA	NA	NA	NA	NA	NA	18.2	9.5	55.4	1809	0	81.7	76.9	0.0122701	0.749	23	5	2.76	0.76	medium	131050	99	97	1.226	0	384	SCHORN, L.A. 1992. Levantamento florístico e análise estrutural em três unidades edáficas em uma Floresta Ombrófila Densa Montana no estado do Paraná. Dissertação (Mestrado). Universidade Federal do Paraná, Curitiba, 146 p.	1992	1988-1990
639	Brazil	Paraná	Campo Mourão, Margem do Córrego dos Papagaios	NA	NA	Araucaria	plots	contiguous	3.0_3.2	0.36	NA	-0.305471	NA	NA	NA	NA	NA	NA	19.8	12.3	64	1610	-19.1	72.9	69.8	0.0322629	0.899	10	11.5	3.62	1.98	medium	269	10.7	0.4	1.549	2361.96	388	ALCANTARA, H. 2012. Estudo fitossociológico no remanescente florestal nas margens dos rios córrego Água dos Papaguaios e do Campo, Campo Mourão Paraná. In: III Simpósio Ambiental da Universidade Tecnológica Federal do Paraná.	2012	NA
640	Brazil	Paraná	Araucária, Margem do Rio Barigui, Planície aluvial	private	NA	Araucaria	plots	systematic	4.8_5.0	0.2	-0.0675405	-0.175715	0.235019	-0.202786	-0.419917	-0.756284	-0.684628	-0.23836	17	11	58.2	1471	-15.5	80.7	78.3	0.387744	0.93	5	7.3	3.45	4.86	low	5	24.6	4.6	1.363	2136.4	389	BARDDAL, M.L.; RODERJAN, C.V.; GALVÃO, F. & CURCIO, G.R. 2004. Caracterização florística e fitossociológica de um trecho sazonalmente inundável de floresta aluvial, em Araucária, PR. Ciência Florestal 14 (2): 37-50.	2004	NA
641	Brazil	Paraná	Campo Mourão, Remanescente florestal circundante a um afloramento rochoso, transectoA	private	NA	Araucaria	plots	contiguous	3.0_3.2	0.09	-0.187799	-0.0577718	NA	NA	NA	NA	NA	NA	20.1	12.1	62.9	1596	-21.4	72.1	69.8	0.0322629	1.03	6	2	6.48	1.13	medium	17	15.7	2.5	1.53	1821.05	390	SILVA, A.R. Aspectos fitossociológicos e pedológicos em remanescente florestal e florística em afloramento rochoso no Município de Campo Mourão, Paraná, Brasil. UFPR, Curitiba, 2011.	2011	2010
642	Brazil	Paraná	Campo Mourão, Remanescente florestal circundante a um afloramento rochoso, transectoB	private	NA	Araucaria	plots	contiguous	3.0_3.2	0.09	-0.259942	0.0553254	NA	NA	NA	NA	NA	NA	20.1	12	62.7	1596	-21.4	72.1	69.8	0.0322629	1.023	3	2	6.48	1.13	medium	17	15.9	2.5	1.493	1838.57	390	SILVA, A.R. Aspectos fitossociológicos e pedológicos em remanescente florestal e florística em afloramento rochoso no Município de Campo Mourão, Paraná, Brasil. UFPR, Curitiba, 2011.	2011	2010
643	Brazil	Paraná	Campo Mourão, Remanescente florestal circundante a um afloramento rochoso, transectoC	private	NA	Araucaria	plots	contiguous	3.0_3.2	0.09	-0.124222	-0.0409271	NA	NA	NA	NA	NA	NA	20.1	12	62.7	1596	-21.4	72.1	69.8	0.0322629	0.97	8	2	6.48	1.13	medium	17	15.8	2.5	1.529	1850.11	390	SILVA, A.R. Aspectos fitossociológicos e pedológicos em remanescente florestal e florística em afloramento rochoso no Município de Campo Mourão, Paraná, Brasil. UFPR, Curitiba, 2011.	2011	2010
654	Brazil	Paraná	Londrina, PE Mata dos Godoy	protected	690	Alto Paraná	plots	systematic	4.8_5.0	0.6	-0.0669053	-0.0153788	0.0954652	0.101542	0.0166727	-0.219551	-0.0408141	-0.247912	20.7	12.8	64.9	1586	-52.6	70.1	68.8	0.013671	0.94	20	13	3.465	11.15	medium	920	54.1	38.1	1.431	2426.29	397	SILVEIRA, M. 1993. Estrutura vegetacional em uma topossequência no Parque Estadual Mata dos Godoy, Londrina, PR. Dissertação (Mestrado). Universidade Federal do Paraná, Curitiba, 142 p.	1993	1992
655	Brazil	Paraná	Campo Magro	private	NA	Araucaria	plots	systematic	4.8_5.0	0.12	-0.0599028	0.105764	NA	NA	NA	NA	NA	NA	16.8	10.9	58.5	1583	0	80.1	77.3	0.33806	0.857	9	6.5	7.98	0.67	high	8.4	20.2	0.7	1.519	2129.52	398	SONDA, C.; OLIVEIRA, E.A.; LOPEZ, M.R.Q & BONNET, B. 1999. Estudo fitossociológico de uma reserva legal: conhecer para intervir. Cadernos de Biodiversidade 2 (1): 62-72.	1999	NA
659	Brazil	Paraná	Guaraqueçaba, Morro do Quitumbê	APA	191596	Serra Do Mar	plots	systematic	3.0_3.2	0.4	-0.0267068	0.060604	NA	NA	NA	NA	NA	NA	21.5	7.6	48	2111	0	81.6	76.2	0.000344828	0.672	24	8	2.71	0.94	low	120	60.7	44.5	1.581	597.86	400	ATHAYDE, S.F. 1997. Composição florística e estrutura fitossociológica em quatro estágios sucessionais de uma Floresta Ombrófila Densa Submontana como subsídio ao manejo ambiental - Guaraqueçaba - PR. Dissertação (Mestrado). Universidade Federal do Paraná, Curitiba, PR.	1997	1995
660	Brazil	Paraná	Foz do Jordão, Usina Hidrelétrica Fundão	private	NA	Araucaria	plots	systematic	9.8_10.0	0.75	-0.162397	-0.116792	NA	NA	NA	NA	NA	NA	17.7	12.2	58.5	1845	-1.8	78.5	69.5	0.19908	1.088	14	8	2.71	0.94	high	318.48	48.7	27.8	1.491	2168.42	401	CONSÓRCIO FUNDÃO. 1999. Estudo de Impacto Ambiental: Usina Hidrelétrica Fundão, rio Jordão, bacia do rio Iguaçu, Estado do Paraná. Consórcio Fundão, Curitiba, v. II, PR.	1999	NA
661	Brazil	Paraná	Pinhão, Margem do Rio Pinhão	NA	NA	Araucaria	plots	systematic	9.8_10.0	0.5	NA	-0.196685	NA	NA	NA	NA	NA	NA	17.5	12.3	58.5	1815	0	78.4	72.9	0.489741	0.828	12	10.8	1.87	7.145	medium	297.04	30	12.7	1.463	1717.42	402	CONSÓRCIO SANTA CLARA. 1999. Estudo de Impacto Ambiental: Usina Hidrelétrica Santa Clara, bacia do rio Iguaçu, Estado do Paraná. Consórcio Santa Clara, Curitiba, v. I/II, PR.	1999	NA
662	Brazil	Paraná	Candói, Usina Hidrelétrica Santa Clara	protected	632	Araucaria	plots	systematic	9.8_10.0	0.75	-0.220092	-0.161336	NA	NA	NA	NA	NA	NA	17.5	12.3	58.5	1815	0	78.4	72.9	0.489741	0.792	15	8	2.71	0.94	medium	297.04	29.7	12.8	1.484	1752.48	402	CONSÓRCIO SANTA CLARA. 1999. Estudo de Impacto Ambiental: Usina Hidrelétrica Santa Clara, bacia do rio Iguaçu, Estado do Paraná. Consórcio Santa Clara, Curitiba, v. I/II, PR.	1999	NA
668	Brazil	Paraná	Piraquara, AEIT do Marumbi, sopé entre Morro do Canal e do Vigia	protected	66733	Araucaria	plots	systematic	3.0_3.2	0.2	-0.0501486	0.0366526	NA	NA	NA	NA	NA	NA	15.9	10.2	58.1	1894	0	81	76.9	0.0122701	0.931	5	8	2.71	0.94	medium	224652	92.3	77	1.915	119	407	LACERDA, A.E.B. 1999. Levantamento florístico e estrutural de vegetação secundária em área de contato da Floresta Ombrófila Densa e Mista - PR. Dissertação (Mestrado). Universidade Federal do Paraná, Curitiba, PR.	1999	NA
668.5	Brazil	Paraná	Piraquara, AEIT do Marumbi, sopé entre Morro do Canal e do Vigia	protected	66733	Araucaria	plots	systematic	3.0_3.2	0.36	-0.00529844	0.00546108	NA	NA	NA	NA	NA	NA	15.9	10.2	58.1	1894	0	81	76.9	0.0122701	1.011	13	8	2.71	0.94	medium	224652	93.5	80.1	1.387	119	407	LACERDA, A.E.B. 1999. Levantamento florístico e estrutural de vegetação secundária em área de contato da Floresta Ombrófila Densa e Mista - PR. Dissertação (Mestrado). Universidade Federal do Paraná, Curitiba, PR.	1999	NA
669	Brazil	Paraná	Quatro Barras, PE Serra da Baitaca, Morro do Anhangava	protected	3053	Araucaria	plots	systematic	3.0_3.2	0.1	-0.00661899	-0.168933	NA	NA	NA	NA	NA	NA	15.2	10.4	57.5	1868	0	80.7	77.3	0.33806	0.85	21	2	6.48	1.13	low	20	94.6	82.8	2.446	0	408	PORTES, M.C.G.; GALVÃO, F. & KOEHLER, A. 2001. Caracterização florística e estrutural de uma Floresta Ombrófila Densa Altomontana: do morro do Anhangava, Quatro Barras - PR. Floresta 31 (1/2): 9-18.	2001	NA
670	Brazil	Paraná	Morretes, PE do Pico do Marumbi, Serra do Marumbi	protected	8745	Araucaria	plots	systematic	3.0_3.2	0.08	-0.029152	0.0562205	NA	NA	NA	NA	NA	NA	14.6	9.7	57.6	1965	0	81	76.8	0.0414296	0.858	23	3.5	37.24	11.2	low	28200	99	93.8	1.536	0	409	ROCHA, M.R.L. 1999. Caracterização fitossociológica e pedológica de uma floresta ombrófila densa no parque estadual do pico do Marumbi – Morretes, PR. Dissertação (Mestrado). Universidade Federal do Paraná, Curitiba.	1999	NA
671	Brazil	Paraná	Quatro Barras, PE Serra da Baitaca, Morro do Anhangava	protected	3053	Araucaria	plots	systematic	3.0_3.2	0.16	-0.117052	-0.136529	NA	NA	NA	NA	NA	NA	16.5	10.4	57.6	1871	0	80.7	77.3	0.33806	0.612	29	3.5	37.24	11.2	low	28200	96.2	85.9	1.653	37.59	410	RODERJAN, C.V. 1994. O gradiente da floresta ombrófila densa no morro do Anhangava, Quatro Barras, PR - Aspectos climáticos, pedológicos e fitossociológicos. Tese (Doutorado). Universidade Federal do Paraná, Curitiba, 119 p.	1994	NA
671.3	Brazil	Paraná	Quatro Barras, PE Serra da Baitaca, Morro do Anhangava	protected	3053	Araucaria	plots	systematic	3.0_3.2	0.26	-0.00851633	-0.0509819	NA	NA	NA	NA	NA	NA	16.5	10.4	57.6	1871	0	80.7	77.3	0.33806	0.715	20	2	6.48	1.13	low	28200	95.3	83.2	1.396	2095.2	410	RODERJAN, C.V. 1994. O gradiente da floresta ombrófila densa no morro do Anhangava, Quatro Barras, PR - Aspectos climáticos, pedológicos e fitossociológicos. Tese (Doutorado). Universidade Federal do Paraná, Curitiba, 119 p.	1994	NA
671.6	Brazil	Paraná	Quatro Barras, PE Serra da Baitaca, Morro do Anhangava	protected	3053	Araucaria	plots	systematic	3.0_3.2	0.16	0.127851	0.0648052	NA	NA	NA	NA	NA	NA	16.5	10.4	57.6	1871	0	80.7	77.3	0.33806	1.001	11	6.5	7.98	0.67	low	28200	93.9	79.2	1.982	23.8	410	RODERJAN, C.V. 1994. O gradiente da floresta ombrófila densa no morro do Anhangava, Quatro Barras, PR - Aspectos climáticos, pedológicos e fitossociológicos. Tese (Doutorado). Universidade Federal do Paraná, Curitiba, 119 p.	1994	NA
674	Brazil	Paraná	Pontal do Paraná, Margem do rio Guaraguaçu, Curva1	private	NA	Serra Do Mar	plots	systematic	4.8_5.0*	0.2	-0.0436383	-0.0160148	0.239073	-0.280367	0.234889	0.13951	0.378997	0.340792	21	7	45.5	1992	0	82.2	76.9	0.0122701	0.99	1	3.5	37.24	11.2	medium	7050	100	99.5	1.025	0	413	SVOLENSKI, A.C. 2000. Aspectos fitossociológicos e pedológicos de três superfícies de agradação do Rio Guaraguaçu, litoral do Paraná. Dissertação (mestrado). Universidade Federal do Paraná, Curitiba. 83 p.	2000	NA
675	Brazil	Paraná	Pontal do Paraná, Margem do rio Guaraguaçu, Curva3	private	NA	Serra Do Mar	plots	systematic	4.8_5.0*	0.2	-0.025878	-0.101842	0.218205	-0.330251	0.291016	0.158278	0.424168	0.357642	21	7	45.5	1992	0	82.2	76.9	0.0122701	0.958	4	3.5	37.24	11.2	medium	7050	100	99.5	1.025	0	413	SVOLENSKI, A.C. 2000. Aspectos fitossociológicos e pedológicos de três superfícies de agradação do Rio Guaraguaçu, litoral do Paraná. Dissertação (mestrado). Universidade Federal do Paraná, Curitiba. 83 p.	2000	NA
676	Brazil	Paraná	Pontal do Paraná, Margem do rio Guaraguaçu, Curva2	private	NA	Serra Do Mar	plots	systematic	4.8_5.0*	0.2	-0.0308769	-0.0300882	0.306944	-0.350263	0.278579	0.185142	0.433849	0.374247	21	7	45.5	1992	0	82.2	76.9	0.0122701	0.997	1	3.5	37.24	11.2	medium	7050	100	99.4	1.025	0	413	SVOLENSKI, A.C. 2000. Aspectos fitossociológicos e pedológicos de três superfícies de agradação do Rio Guaraguaçu, litoral do Paraná. Dissertação (mestrado). Universidade Federal do Paraná, Curitiba. 83 p.	2000	NA
682	Brazil	Paraná	Ibiporã, Fazenda Doralice	private	NA	Alto Paraná	PCQ	systematic	4.8_5.0	0.774	-0.0520729	-0.0358946	-0.242624	0.110758	-0.00129465	-0.0253713	0.220721	-0.0894987	21.6	12.1	63.1	1426	-134.2	70.7	68.3	0.0169325	0.988	4	13	3.465	11.15	medium	81.5	9.4	3.2	1.306	2370.74	415	CARMO, M.R.B. 1995. Levantamento florístico e fitossociológico do remanescente florestal da Fazenda Doralice, Ibiporã - PR. Monografia (Graduação). Universidade Estadual de Londrina, Londrina, PR.	1995	NA
685	Brazil	Paraná	Morretes, PE do Pico do Marumbi	protected	8745	Araucaria	PCQ	systematic	4.8_5.0	0.132	-0.122394	-0.052188	NA	NA	NA	NA	NA	NA	20.1	8.4	50.9	1971	0	81.1	76.9	0.0122701	0.93	5	8	2.71	0.94	low	28200	99.5	96.6	1.284	0	418	SILVA, F.C. 1989. Composição florística e estrutura fitossociológica da floresta tropical ombrófila da encosta atlântica no município de Morretes (Paraná). Boletim de Pesquisa Florestal, 18/19: 31-49.	1989	1994
691	Brazil	Paraná	Cornélio Procópio, PE Mata São Francisco	protected	833	Alto Paraná	plots	systematic	4.8_5.0	0.84	NA	0.02058	NA	NA	NA	NA	NA	NA	20.8	12.4	64.1	1294	-148.7	71.2	68.3	0.0169325	1.077	12	13.5	3.19	11.26	high	832.58	40.2	31.4	1.392	1346.38	424	ZAMA, M. Y.; BOVOLENTA, Y. R.; CARVALHO, E. D. S.; RODRIGUES, D. R.; ARAUJO, C. G. D.; SORACE, M. A. D. F. & LUZ, D. G. 2012. Floristic composition and diaspore dispersal syndromes of shrubs and tree species in Parque Estadual Mata São Francisco, Paraná State, Brazil. Hoehnea 39(3): 369-378.	2012	NA
692	Brazil	Paraná	Paranaguá, Ilha do Mel, Rio Cassual	protected	2241	Serra Do Mar	plots	contiguous	4.8_5.0	0.56	0.0546112	-0.103897	-0.099003	-0.0366513	-0.187033	-0.316073	0.113348	-0.0854018	21.2	7	46.3	2138	0	82.1	65.5	0.000258621	0.985	1	6.5	3.1	0.495	low	2240	52.8	49.2	1.244	977.54	425	SILVA, S.M.; BRITEZ, R.M.; SOUZA, W.S. & JOLY, A.A. 1993. Fitossociologia do componente arbóreo da floresta de restinga da Ilha do Mel, Paranaguá, PR. In: WATANABE, S. (org.). 3° Simpósio de Ecossistema da Costa Brasileira: Subsídios a um gerenciamento ambiental, Anais... ACIESP, São Paulo, v. 3, p. 33-48.	1993	1994
695	Brazil	Paraná	Morretes, PARNA de Saint-Hilaire-Lange, face norte da Torre da Prata	protected	25119	Serra Do Mar	plots	contiguous	9.8_10.0	0.2	0.0492993	-0.0112323	NA	NA	NA	NA	NA	NA	16.8	8.2	50.7	1989	0	81.6	76.9	0.0122701	1.074	15	9	2.65	0.86	low	131050	98.8	89.8	1.78	64.6	428	BLUM, C.T. 2006. A Floresta Ombrófila Densa na Serra da Prata, Parque Nacional Saint-Hilaire/Lange, PR - caracterização florística, fitossociológica e ambiental de um gradiente altitudinal. Dissertação (Mestrado). Universidade Federal do Paraná. Curitiba, Paraná.	2006	NA
696	Brazil	Paraná	Morretes, PARNA de Saint-Hilaire-Lange, face norte da Torre da Prata	protected	25119	Serra Do Mar	plots	contiguous	9.8_10.0	0.2	0.0279783	0.00634913	NA	NA	NA	NA	NA	NA	17.7	8.2	50.7	1989	0	81.6	76.9	0.0122701	1.084	6	9	2.65	0.86	low	131050	98.8	89.8	1.819	16.15	428	BLUM, C.T. 2006. A Floresta Ombrófila Densa na Serra da Prata, Parque Nacional Saint-Hilaire/Lange, PR - caracterização florística, fitossociológica e ambiental de um gradiente altitudinal. Dissertação (Mestrado). Universidade Federal do Paraná. Curitiba, Paraná.	2006	NA
697	Brazil	Paraná	Morretes, PARNA de Saint-Hilaire-Lange, face norte da Torre da Prata	protected	25119	Serra Do Mar	plots	contiguous	9.8_10.0	0.2	0.0732672	-0.0427043	NA	NA	NA	NA	NA	NA	15	8.9	54.7	1990	0	81.7	76.9	0.0122701	1.085	41	7	3.28	1.65	low	131050	99.1	89.5	1.69	0	428	BLUM, C.T. 2006. A Floresta Ombrófila Densa na Serra da Prata, Parque Nacional Saint-Hilaire/Lange, PR - caracterização florística, fitossociológica e ambiental de um gradiente altitudinal. Dissertação (Mestrado). Universidade Federal do Paraná. Curitiba, Paraná.	2006	NA
698	Brazil	Paraná	Morretes, PARNA de Saint-Hilaire-Lange, face norte da Torre da Prata	protected	25119	Serra Do Mar	plots	contiguous	9.8_10.0	0.2	0.0186626	-0.0430514	NA	NA	NA	NA	NA	NA	16.8	8.5	53	1988	0	81.6	76.9	0.0122701	1.052	34	7	3.28	1.65	low	131050	99	89.3	1.749	0	428	BLUM, C.T. 2006. A Floresta Ombrófila Densa na Serra da Prata, Parque Nacional Saint-Hilaire/Lange, PR - caracterização florística, fitossociológica e ambiental de um gradiente altitudinal. Dissertação (Mestrado). Universidade Federal do Paraná. Curitiba, Paraná.	2006	NA
699	Brazil	Paraná	Morretes, PARNA de Saint-Hilaire-Lange, face norte da Torre da Prata	protected	25119	Serra Do Mar	plots	contiguous	9.8_10.0	0.2	0.0222801	-0.00750149	NA	NA	NA	NA	NA	NA	16.8	8.5	53	1988	0	81.6	76.9	0.0122701	1.073	26	8	2.71	0.94	low	131050	99.1	90.2	1.672	0	428	BLUM, C.T. 2006. A Floresta Ombrófila Densa na Serra da Prata, Parque Nacional Saint-Hilaire/Lange, PR - caracterização florística, fitossociológica e ambiental de um gradiente altitudinal. Dissertação (Mestrado). Universidade Federal do Paraná. Curitiba, Paraná.	2006	NA
700	Brazil	Paraná	Morretes, PARNA de Saint-Hilaire-Lange, face norte da Torre da Prata	protected	25119	Serra Do Mar	plots	contiguous	9.8_10.0	0.2	-0.0157444	-0.0181701	NA	NA	NA	NA	NA	NA	16.8	8.4	52.2	1988	0	81.6	76.9	0.0122701	1.082	18	8	2.71	0.94	low	131050	99.1	91.3	1.599	0	428	BLUM, C.T. 2006. A Floresta Ombrófila Densa na Serra da Prata, Parque Nacional Saint-Hilaire/Lange, PR - caracterização florística, fitossociológica e ambiental de um gradiente altitudinal. Dissertação (Mestrado). Universidade Federal do Paraná. Curitiba, Paraná.	2006	NA
701	Brazil	Paraná	Morretes, PARNA de Saint-Hilaire-Lange, face norte da Torre da Prata	protected	25119	Serra Do Mar	plots	contiguous	9.8_10.0	0.2	-0.00217993	-0.0714052	NA	NA	NA	NA	NA	NA	15	8.9	54.7	1989	0	81.7	76.9	0.0122701	0.988	45	7	3.28	1.65	low	131050	99.2	91	1.603	0	428	BLUM, C.T. 2006. A Floresta Ombrófila Densa na Serra da Prata, Parque Nacional Saint-Hilaire/Lange, PR - caracterização florística, fitossociológica e ambiental de um gradiente altitudinal. Dissertação (Mestrado). Universidade Federal do Paraná. Curitiba, Paraná.	2006	NA
702	Brazil	Paraná	Morretes, PARNA de Saint-Hilaire-Lange, face norte da Torre da Prata	protected	25119	Serra Do Mar	plots	contiguous	9.8_10.0	0.2	0.0414197	0.0017823	NA	NA	NA	NA	NA	NA	16.8	8.9	54.7	1988	0	81.7	76.9	0.0122701	1.057	39	2	6.48	1.13	low	131050	99.1	90	1.672	0	428	BLUM, C.T. 2006. A Floresta Ombrófila Densa na Serra da Prata, Parque Nacional Saint-Hilaire/Lange, PR - caracterização florística, fitossociológica e ambiental de um gradiente altitudinal. Dissertação (Mestrado). Universidade Federal do Paraná. Curitiba, Paraná.	2006	NA
703	Brazil	Paraná	Paranaguá, Ilha do Mel, EE3_floresta_permanentemente_inundada	protected	2241	Serra Do Mar	plots	systematic	4.8_5.0	0.4	0.125516	-0.0211464	-0.130753	0.0503306	0.0973713	0.0910072	0.517295	0.159898	21.3	7.1	46.1	2144	0	82.1	65.5	0.000258621	0.961	3	6.5	2.93	0.47	low	2240	37.4	33.2	1.693	352.95	429	SILVA, S.M. 1998. As formações vegetais da planície litorânea da ilha do Mel, Paraná, Brasil: composição florística e principais características estruturais. Tese (Doutorado). Universidade Estadual de Campinas, Campinas, 262 p.	1998	NA
704	Brazil	Paraná	Paranaguá, Ilha do Mel, EE1_floresta_seca	protected	2241	Serra Do Mar	plots	systematic	4.8_5.0	0.3	-0.143365	-0.244589	-0.028501	-0.0956891	-0.19514	-0.275053	-0.420566	-0.18407	21.3	7.1	46.4	2138	0	82.1	65.5	0.000258621	0.998	3	6.5	2.93	0.47	low	2240	44.7	40.8	1.961	121.39	429	SILVA, S.M. 1998. As formações vegetais da planície litorânea da ilha do Mel, Paraná, Brasil: composição florística e principais características estruturais. Tese (Doutorado). Universidade Estadual de Campinas, Campinas, 262 p.	1998	NA
705	Brazil	Paraná	Paranaguá, Ilha do Mel, EE2_floresta_periodicamente_inundada	protected	2241	Serra Do Mar	plots	systematic	4.8_5.0	0.3	0.00887937	-0.0209915	-0.105519	0.119507	-0.0138063	0.0813991	-0.0100061	-0.154516	21.3	7	46.3	2144	0	82.1	65.5	0.000258621	0.994	2	6.5	2.93	0.47	low	2240	39.5	35.4	1.966	188.63	429	SILVA, S.M. 1998. As formações vegetais da planície litorânea da ilha do Mel, Paraná, Brasil: composição florística e principais características estruturais. Tese (Doutorado). Universidade Estadual de Campinas, Campinas, 262 p.	1998	NA
706	Brazil	Paraná	Paranaguá, Ilha do Mel, Praia Grande	protected	338	Serra Do Mar	plots	systematic	4.8_5.0	0.3	-0.110118	-0.165021	-0.184213	-0.0390476	-0.24353	-0.296201	-0.565868	-0.191024	21.2	7	46.1	2147	0	82.2	65.5	0.000258621	0.962	3	6.5	2.93	0.47	low	240	17.9	11.5	1.608	422.98	429	SILVA, S.M. 1998. As formações vegetais da planície litorânea da ilha do Mel, Paraná, Brasil: composição florística e principais características estruturais. Tese (Doutorado). Universidade Estadual de Campinas, Campinas, 262 p.	1998	NA
707	Brazil	Paraná	Fênix, PE Vila Rica do Espírito Santo	protected	354	Alto Paraná	plots	systematic	4.8_5.0	1	0.0604362	-0.0841823	-0.229878	0.140393	0.129612	0.0595386	0.345814	-0.299575	21.3	12.8	62.4	1528	-98.5	70	71.5	0.0189655	1.002	6	14.1	3.59	9.79	low	353.86	24.1	15.2	1.565	1833.99	430	BORGO, M. 1999. Caracterização do componente arbóreo de um remanescente de Floresta Estacional Semidecidual Submontana no Parque Estadual de Vila Rica do Espírito Santo, Fênix - PR. Monografia (Graduação). Universidade Federal do Paraná, Curitiba, PR.	1999	NA
714	Brazil	Paraná	Santa Mariana, PE Mata São Francisco	protected	833	Alto Paraná	plots	systematic	4.8_5.0	2.5	NA	-0.0999645	-0.193017	0.011182	-0.103497	-0.292131	-0.0799156	-0.220212	20.8	12.4	63.8	1292	-148.7	71.2	68.3	0.0169325	1.009	9	14.1	3.59	9.79	high	832.58	48.6	39.3	1.47	3026.4	437	TOMÉ, M.V.D.F.; MIGLIORANZA, E.; VILHENA, A.H.T. & FONSECA, É.P. 1999. Composição florística e fitossociológica do Parque Estadual Mata São Francisco. Revista do Instituto Florestal 11 (1): 13-23.	1999	NA
715	Brazil	Paraná	Tibagi, Margem do Rio Barrinha	NA	NA	Araucaria	plots	systematic	4.8_5.0	1	NA	-0.0470211	NA	NA	NA	NA	NA	NA	17.9	12.1	60.2	1545	0	78.2	77.4	0.458592	1.008	4	7.3	3.45	4.86	high	360.38	38.2	11.1	1.52	2478.53	438	VIEIRA, A.O.S.; DIAS, M.C.; SILVA, S.M.; COLLI, S.; MARQUES, M.C.M. Composição florística e fitossociologia do componente arbóreo das florestas ciliares da bacia do rio Tibagi. 5. Rio Barrinha, Tibagi, PR. In: BARBOSA, L. M.; KAGEYAMA, P. Y.; MANTOVANI, W. (orgs.). SIMPÓSIO SOBRE MATA CILIAR, 2., 1995, Ribeirão Preto. Resumos... Ribeirão Preto: SBB, 1995. p. 317.	1995	NA
716	Brazil	Paraná	Londrina, PE Mata dos Godoy	protected	690	Alto Paraná	plots	systematic	4.8_5.0	1	0.0328893	-0.0292202	-0.0969566	0.0858199	0.0068448	-0.0439757	0.237875	-0.23539	20.7	12.8	65.1	1581	-51.6	70	68.8	0.013671	1.034	6	13	3.465	11.15	medium	920	48.2	35.2	1.353	2818.72	439	SOARES-SILVA, L.H. Fitossociologia arbórea da porção norte do Parque Estadual Mata dos Godoy, Londrina – Pr. Curitiba, 1990. Dissertação (Mestrado) – Setor de Ciências Biológicas, Universidade Federal do Paraná. 196p.	1990	1989
725	Brazil	Paraná	Rebouças, Marmeleiro de Baixo	private	NA	Araucaria	plots	contiguous	9.8_10.0	1	-0.0987962	-0.129865	0.0597823	-0.0663479	-0.261637	0.156025	-0.34857	-0.439811	17.3	11.7	58.4	1613	0	79.1	77.3	0.432033	0.979	7	5	6	2	high	16.8374	32.8	4.8	1.806	1715.14	448	ALBUQUERQUE, J.M.; WATZLAWICK, L.F. & MESQUITA, N.S. 2011. Efeitos do uso em sistema faxinal na florística e estrutura em duas áreas da floresta ombrófila mista no município de Rebouças, PR. Ciência Florestal 21 (2): 323-334.	2011	NA
726	Brazil	Paraná	Rebouças, Marmeleiro de Cima	private	NA	Araucaria	plots	contiguous	9.8_10.0	1	-0.232849	-0.26106	0.154261	-0.139982	-0.26121	-0.0533135	-0.663491	-0.188873	17.4	11.8	58.3	1618	0	79.1	77.3	0.432033	1.026	7	5	6	2	high	60.5	33.6	5.4	1.758	1889.93	448	ALBUQUERQUE, J.M.; WATZLAWICK, L.F. & MESQUITA, N.S. 2011. Efeitos do uso em sistema faxinal na florística e estrutura em duas áreas da floresta ombrófila mista no município de Rebouças, PR. Ciência Florestal 21 (2): 323-334.	2011	NA
727	Brazil	Paraná	Londrina, PE Mata dos Godoy	protected	690	Alto Paraná	plots	systematic	4.8_5.0	0.5	NA	-0.120377	0.0622199	-0.056169	-0.0482723	-0.189946	-0.429838	-0.251722	20.6	12.8	64.9	1594	-52.6	70.2	68.8	0.013671	0.918	12	13.3	2.26	5.69	low	920	55	37.2	1.405	1827.28	449	BIANCHINI, E.B.; POPOLO, R.S.; DIAS, M.C. & PIMENTA, J.A. 2003. Diversidade e estrutura de espécies arbóreas em uma área alagável do município de Londrina, sul do Brasil. Acta Botanica Brasilica 17 (3): 405-419.	2003	NA
732	Brazil	Paraná	Diamante do Norte, EEc de Caiuá, margem do Reservatório de Rosana	protected	1449	Alto Paraná	plots	systematic	4.8_5.0	1.05	-0.231181	-0.0501186	-0.163305	0.113118	-0.179954	-0.402648	-0.0625665	-0.46265	22.3	12.4	63.3	1388	-186.8	70.6	67	0.000553161	1.033	3	13.3	2.26	5.69	high	1229.3	52.4	41.3	1.426	1043.42	454	BORGHI, W.A.; MARTINS, S.S.; DEL QUIQUI, E.M. & NANNI, M.R. 2004. Caracterização e avaliação da mata ciliar à montante da Hidrelétrica de Rosana, na Estação Ecológica do Caiuá, Diamante do Norte, PR. Cadernos de Biodiversidade 4 (2): 9-18.	2004	NA
738	Brazil	Paraná	Guarapuava, Fazenda Três Capões, Pedoambiente1	private	NA	Araucaria	plots	systematic	4.8_5.0	0.22	-0.0355443	-0.156703	0.108892	-0.237439	-0.220178	-0.57422	-0.475999	-0.148095	17	12	60.5	1806	0	77.6	72.5	0.321307	0.974	5	8	2.71	0.94	low	81.99	14.2	2.3	1.33	2181.16	460	CORDEIRO, J. 2010. Compartimentação pedológico-ambiental e sua influência sobre a florística e estrutura de um remanescente de Floresta Ombrófila Mista na região de Guarapuava, PR. Tese (Doutorado). Universidade Federal do Paraná, Curitiba, Paraná, Brasil.	2010	NA
739	Brazil	Paraná	Guarapuava, Fazenda Três Capões, Pedoambiente2	private	NA	Araucaria	plots	systematic	4.8_5.0	0.2	0.0556651	-0.120735	0.0523072	0.169915	-0.0574444	-0.337064	0.0354805	-0.0469336	17	12	60.5	1806	0	77.6	72.5	0.321307	0.97	7	12.5	0.88	2.11	low	81.99	14	2.2	1.355	2156.76	460	CORDEIRO, J. 2010. Compartimentação pedológico-ambiental e sua influência sobre a florística e estrutura de um remanescente de Floresta Ombrófila Mista na região de Guarapuava, PR. Tese (Doutorado). Universidade Federal do Paraná, Curitiba, Paraná, Brasil.	2010	NA
740	Brazil	Paraná	Guarapuava, Fazenda Três Capões, Pedoambiente3	private	NA	Araucaria	plots	systematic	4.8_5.0	0.22	0.0439226	-0.120041	-0.0382629	0.291856	-0.104154	-0.24954	-0.277633	-0.104287	17	12	60.5	1805	0	77.6	72.5	0.321307	0.958	4	8	7.07	2.04	low	81.99	13.9	2.3	1.333	2317.97	460	CORDEIRO, J. 2010. Compartimentação pedológico-ambiental e sua influência sobre a florística e estrutura de um remanescente de Floresta Ombrófila Mista na região de Guarapuava, PR. Tese (Doutorado). Universidade Federal do Paraná, Curitiba, Paraná, Brasil.	2010	NA
741	Brazil	Paraná	Guarapuava, Fazenda Três Capões, Pedoambiente4	private	NA	Araucaria	plots	systematic	4.8_5.0	0.16	0.0140803	-0.0926881	0.141909	-0.0577974	-0.0936595	-0.421879	-0.477801	-0.0873755	17	12	60.5	1805	0	77.6	72.5	0.321307	0.936	4	6.5	7.98	0.67	low	81.99	14.1	2.5	1.352	2289.5	460	CORDEIRO, J. 2010. Compartimentação pedológico-ambiental e sua influência sobre a florística e estrutura de um remanescente de Floresta Ombrófila Mista na região de Guarapuava, PR. Tese (Doutorado). Universidade Federal do Paraná, Curitiba, Paraná, Brasil.	2010	NA
743	Brazil	Paraná	Ventania, Fazenda Califórnia	private	NA	Araucaria	plots	contiguous	4.8_5.0	1	-0.120232	0.00960609	-0.0227327	-0.0176181	-0.126874	-0.125842	-0.0440396	-0.325047	17.7	12.4	61.3	1427	-25.9	76	74.6	0.265553	0.993	7	5	2.76	0.76	low	14.17	29.8	2.5	1.808	2227.32	462	ESTEVAN, D.A. 2006. A vegetação no município de Ventania (Paraná, Brasil). Dissertação (Mestrado). Universidade Estadual de Londrina, Londrina, PR.	2006	NA
745	Brazil	Paraná	Tijucas do Sul, area A	private	NA	Araucaria	plots	systematic	3.0_3.2	0.2	-0.158662	0.010554	NA	NA	NA	NA	NA	NA	16.2	9.8	54.6	1586	0	81.6	78.3	0.387744	0.938	9	8	7.07	2.04	low	6	43.7	11	1.411	2154.57	464	GERALDI, S.E.; KOEHLER, A.B. & KAUANO, E.E. 2005. Levantamento Fitossociológico de dois fragmentos da Floresta Ombrófila Mista em Tijucas do Sul, PR. Revista Acadêmica 5 (2): 27-36.	2005	NA
745.5	Brazil	Paraná	Tijucas do Sul, area B	private	NA	Araucaria	plots	systematic	3.0_3.2	0.2	0.00363764	0.0744332	NA	NA	NA	NA	NA	NA	16.2	9.9	54.9	1579	0	81.6	78.3	0.387744	0.923	6	8	7.07	2.04	low	30	36.2	8.4	1.486	2060.6	464	GERALDI, S.E.; KOEHLER, A.B. & KAUANO, E.E. 2005. Levantamento Fitossociológico de dois fragmentos da Floresta Ombrófila Mista em Tijucas do Sul, PR. Revista Acadêmica 5 (2): 27-36.	2005	NA
746.6	Brazil	Paraná	Guaraqueçaba, PARNA do Superagüi (Ilha das Peças), Floresta de Restinga	protected	33988	Serra Do Mar	plots	contiguous	9.8_10.0	2.2	-0.0877753	-0.0914818	0.0766273	-0.0883459	-0.148112	-0.39989	-0.48626	-0.331182	21.4	6.7	45.2	2173	0	82.1	76.2	0.000344828	0.984	3	6.5	2.93	0.47	low	8128.65	56.7	51.2	1.452	58.2	465	JASTER, C.B. 2002. A estrutura como indicadora do nível de desenvolvimento sucessional de comunidades arbóreas da restinga – uma proposta metodológica.Tese (Doutorado). Universidade Federal do Paraná, Curitiba, PR.	2002	NA
746.9	Brazil	Paraná	Guaraqueçaba, PARNA do Superagüi (Ilha das Peças), Caxetal Avançado	protected	33988	Serra Do Mar	plots	contiguous	9.8_10.0	2	-0.146998	-0.0480551	-0.026502	-0.165238	-0.128527	-0.256013	0.10427	-0.129796	21.3	6.7	45.2	2167	0	82.1	76.2	0.000344828	1.004	2	3.5	37.24	11.2	low	8128.65	61	55.6	1.335	324.15	465	JASTER, C.B. 2002. A estrutura como indicadora do nível de desenvolvimento sucessional de comunidades arbóreas da restinga – uma proposta metodológica.Tese (Doutorado). Universidade Federal do Paraná, Curitiba, PR.	2002	NA
747	Brazil	Paraná	Curitiba, PM do Barigui	protected	140	Araucaria	PCQ	systematic	3.0_3.2	0.935	-0.112151	-0.0395424	-0.259984	0.0751476	-0.225659	-0.0634409	-0.498991	-0.144231	16.9	11.3	58.5	1576	-0.5	80.4	77.3	0.33806	0.886	7	8	2.71	0.94	medium	17.5	16	1.3	1.401	1883.34	466	KOZERA, C.; DITTRICH, V.A.O. & SILVA, S.M. 2006. Fitossociologia do componente arbóreo de um fragmento de floresta ombrófila mista montana, Curitiba, PR, BR. Revista Floresta 36 (2): 225-237.	2006	NA
749	Brazil	Paraná	Guarapuava, Sítio Paiol Velho, Rio das Pedras	private	NA	Araucaria	plots	contiguous	4.8_5.0	0.28	-0.120334	-0.152185	NA	NA	NA	NA	NA	NA	16.1	11.1	59.5	1744	0	77.3	75	0.38107	0.92	16	5	2.76	0.76	low	26.5	52.2	22	1.456	1849.84	468	LIMA, T.E.O.; HOSOKAWA, R. T.; MACHADO, S. D. A. & KLOCK, U. 2012. Caracterização fitossociológica da vegetação no entorno de nascentes de um fragmento de Floresta Ombrófila Mista Montana na bacia do rio das Pedras, Guarapuava (PR). Ambiência 8(2): 229-244.	2012	NA
750	Brazil	Paraná	General Carneiro, Fazenda das Indústrias Pedro N. Pizzatto Ltda., PELD – Site 9	private	NA	Araucaria	plots	contiguous	9.8_10.0	4	-0.0620732	-0.0924421	-0.156115	0.225888	-0.0209534	-0.22066	-0.00593918	-0.170931	15.5	12.2	58.1	1701	0	79.9	75.2	0.395625	1.031	7	2	6.48	1.13	low	147.5	71.3	43.3	1.681	1235.51	469	MOGNON, F.; DALLAGNOL, F.; SANQUETTA, C.; CORTE, A.P. & MAAS, G. 2012. Uma década de dinâmica florística e fitossociológica em Floresta Ombrófila Mista Montana no Sul do Paraná. Revista de Estudos Ambientais 14(1): 43-59.	2012	2009
754	Brazil	Paraná	Araucária, Área particular no distrito de General Lúcio	private	NA	Araucaria	plots	contiguous	3.0_3.2	0.2	-0.0622275	-0.0673665	NA	NA	NA	NA	NA	NA	16.9	10.9	57.6	1429	-6.5	80.4	78.9	0.465575	1	3	7	3.28	3.745	medium	11.73	26.9	3.2	1.539	1856.4	473	PASDIORA, A.L. 2003. Florística e Fitossociologia de um trecho de Floresta Ripária em dois compartimentos ambientais do rio Iguaçu, Paraná, Brasil. Dissertação (Mestrado). Universidade Federal do Paraná. Curitiba, Paraná, Brasil.	2003	NA
755	Brazil	Paraná	Curitiba, Campus Jardim Botânico UFPR (Campus III), Capão do Tigre	other	146	Araucaria	plots	systematic	4.8_5.0	0.36	-0.175879	0.0331072	-0.101822	0.147714	-0.276931	-0.273055	-0.398656	-0.402635	17	11.3	59.2	1590	-2.5	80.6	77.3	0.33806	0.937	6	6.5	7.98	0.67	medium	12.96	1.4	0.2	1.304	773.79	474	RONDON-NETO, R.M.; KOZERA, C.; ANDRADE, R.R.; CECY, A.T.; HUMMES, A.P.; FRITZSONS, E.; CALDEIRA, M.V.W.; MACIEL, M.Z.M. & SOUZA, M.K.F. 2002. Caracterização florística e estrutural de um fragmento de Floresta Ombrófila Mista, em Curitiba, PR - Brasil. Floresta 32 (1): 3-16.	2002	NA
764	Brazil	Paraná	Londrina, PE Mata dos Godoy, Ribeirão dos Apertados	protected	690	Alto Paraná	plots	systematic	4.8_5.0	0.6	-0.189912	-0.060046	0.067484	-0.0220887	-0.0298222	-0.196882	-0.365115	-0.0979659	20.6	12.8	64.9	1588	-52.6	70.1	68.8	0.013671	0.847	18	13.3	2.26	5.69	medium	920	60.9	41	1.535	2217.72	483	SOARES-SILVA, L.H.; KAWAKITA, K.K. & SILVA, F.C. 1998. Fitossociologia de um trecho de floresta de galeria no Parque Estadual Mata dos Godoy, Londrina, PR, Brasil. Boletim do Herbário Ezechias Paulo Heringer 3: 46-62.	1998	NA
765	Brazil	Paraná	Matinhos, PE do Rio da Onça	protected	118	Serra Do Mar	plots	contiguous	4.8_5.0*	0.1	-0.0488814	-0.0815101	-0.0356177	7.68e-05	-0.321895	-0.489314	-0.599277	-0.158253	21	7	45.5	1981	0	82.3	76.9	0.0122701	0.96	3	6.5	2.93	0.47	medium	7050	90.5	77.9	1.437	736.52	484	SONEHARA, J.S. 2005. Aspectos florísticos e fitossociológicos de um trecho de vegetação de restinga no Parque Estadual do Rio da Onça, Matinhos, PR. Dissertação (Mestrado). Universidade Federal do Paraná, Curitiba.	2005	NA
767	Brazil	Paraná	Astorga, Margem esquerda do Rio Ribeirão Aurora	private	NA	Alto Paraná	plots	systematic	4.8_5.0	0.75	-0.300888	-0.136364	NA	NA	NA	NA	NA	NA	21	12.5	62.6	1379	-123	65.1	70.8	0.00929598	1.029	1	10.8	1.87	7.145	high	227.96	8.6	0.5	1.576	1636.06	486	VEIGA, M.P.; MARTINS, S.S.; Silva, I.C.; TORMENA, C.A. & SILVA, O.H. 2003. Avaliação dos aspectos florísticos de uma mata ciliar no Norte do Estado do Paraná. Acta Scientiarum 25 (2): 519-525.	2003	NA
770	Brazil	Paraná	General Carneiro, Fazenda das Indústrias Pedro N. Pizzatto Ltda.	private	NA	Araucaria	plots	systematic	9.8_10.0	0.288	-0.0284483	-0.0409658	NA	NA	NA	NA	NA	NA	15.8	12.3	58.3	1700	0	79.9	75.2	0.395625	0.674	24	6.5	7.98	0.67	low	150	79.5	53.2	1.517	1731.62	487	WATZLAWICK, L.F.; SANQUETTA, C.R.; VALÉRIO, A.F. & SILVESTRE, R. 2005. Caracterização da composição florística e estrutura de uma Floresta Ombrófila Mista, no Município de General Carneiro (PR). Ambiência 1 (2): 229-237.	2005	NA
777.3	Brazil	Paraná	Antonina, RPPN Rio Cachoeira	protected	4292	Serra Do Mar	plots	systematic	4.8_5.0	1.508	-0.0594437	-0.162545	-0.173992	0.067447	-0.266488	-0.319727	-0.399509	-0.250826	21.6	7.8	48	1982	0	80.9	76.8	0.0414296	0.962	1	8	2.71	0.94	high	4800	92	75.2	3.245	0	494	BORGO, M. 2010. A Floresta Atlântica do litoral norte do Paraná, Brasil: aspectos florísticos, estruturais e estoque de biomassa ao longo do processo sucessional. Tese (Doutorado) - Universidade Federal do Paraná, Setor de Ciências Agrárias, Programa de Pós-Graduação em Engenharia Florestal. 165p.	2010	NA
777.6	Brazil	Paraná	Antonina, RPPN Rio Cachoeira	protected	4292	Serra Do Mar	plots	systematic	4.8_5.0	3.77	-0.0269459	-0.149033	-0.0587093	0.0279841	-0.196603	-0.205963	-0.418141	-0.224294	20.8	8.2	49.5	1957	0	80.9	76.8	0.0414296	1.091	17	8	2.71	0.94	medium	179000	97.1	90.2	1.898	0	494	BORGO, M. 2010. A Floresta Atlântica do litoral norte do Paraná, Brasil: aspectos florísticos, estruturais e estoque de biomassa ao longo do processo sucessional. Tese (Doutorado) - Universidade Federal do Paraná, Setor de Ciências Agrárias, Programa de Pós-Graduação em Engenharia Florestal. 165p.	2010	NA
777.9	Brazil	Paraná	Antonina, RPPN Rio Cachoeira	protected	4292	Serra Do Mar	plots	systematic	4.8_5.0	3.644	0.0428751	-0.120779	-0.0168568	0.0677931	-0.0737339	-0.0388329	-0.148247	-0.208924	21.3	8.3	50	1926	0	80.8	76.8	0.0414296	1.08	19	8	2.71	0.94	low	179000	95	88.1	1.423	466.19	494	BORGO, M. 2010. A Floresta Atlântica do litoral norte do Paraná, Brasil: aspectos florísticos, estruturais e estoque de biomassa ao longo do processo sucessional. Tese (Doutorado) - Universidade Federal do Paraná, Setor de Ciências Agrárias, Programa de Pós-Graduação em Engenharia Florestal. 165p.	2010	NA
778	Brazil	Paraná	Guaraqueçaba, Ilha Rasa	APA	228287	Serra Do Mar	plots	systematic	9.8_10.0	0.4	0.00203839	-0.10894	NA	NA	NA	NA	NA	NA	21.5	7.5	47	2050	0	81.5	76.2	0.000344828	0.984	0	6.5	2.93	0.47	low	625.93	51.7	41.3	1.685	1829.91	495	CADDAH, M.K. 2006. Análise da estrutura de um trecho de floresta ombrófila densa das terras baixas na Ilha Rasa, Guaraqueçaba-PR, Brasil. Monografia (Graduação). Universidade Federal do Paraná, Curitiba. 37p.	2006	NA
781	Brazil	Paraná	Antonio Olinto, propriedade do Sr. Claudenir	private	NA	Araucaria	plots	systematic	4.8_5.0	0.12	-0.0369577	-0.183446	NA	NA	NA	NA	NA	NA	17.3	11.6	57.5	1510	-9.5	79.9	78.6	0.486027	0.941	3	11.5	1.61	11.04	high	3.42	35.4	4	1.673	2002.08	498	CURCIO, G.R. 2006. Relações entre geologia, geomorfologia, pedologia e fitossociologia nas planícies fluviais do Rio Iguaçu, Paraná, Brasil. Tese (doutorado). Universidade Federal do Paraná, Curitiba. 488p.	2006	NA
782	Brazil	Paraná	Foz do Iguaçú, PARNA Iguaçú (Poço Preto)	protected	185262	Alto Paraná	plots	systematic	4.8_5.0	0.12	0.0247785	-0.181463	NA	NA	NA	NA	NA	NA	20.6	10.9	52.6	1871	-0.5	78.7	58.6	0.0666882	0.948	1	4.5	4.5	2	medium	162753	75.3	68	1.698	352.08	498	CURCIO, G.R. 2006. Relações entre geologia, geomorfologia, pedologia e fitossociologia nas planícies fluviais do Rio Iguaçu, Paraná, Brasil. Tese (doutorado). Universidade Federal do Paraná, Curitiba. 488p.	2006	NA
783	Brazil	Paraná	Araucária, Distrito de Guajuvira	NA	NA	Araucaria	plots	systematic	4.8_5.0	0.12	-0.12143	-0.341773	NA	NA	NA	NA	NA	NA	16.9	10.8	57.4	1434	-9.5	80.5	78.9	0.465575	1.009	5	4.5	4.5	2	high	1.89	25.1	0.5	1.481	2018.21	498	CURCIO, G.R. 2006. Relações entre geologia, geomorfologia, pedologia e fitossociologia nas planícies fluviais do Rio Iguaçu, Paraná, Brasil. Tese (doutorado). Universidade Federal do Paraná, Curitiba. 488p.	2006	NA
784	Brazil	Paraná	Balsa Nova, próximo da estação ferroviária de Engenheiro Bley	NA	NA	Araucaria	plots	systematic	4.8_5.0	0.12	-0.0209154	-0.277139	NA	NA	NA	NA	NA	NA	16.8	11.4	58.3	1422	0	80	78.9	0.465575	1.007	2	11.5	1.61	11.04	high	125.64	19.6	4.6	1.589	1958.97	498	CURCIO, G.R. 2006. Relações entre geologia, geomorfologia, pedologia e fitossociologia nas planícies fluviais do Rio Iguaçu, Paraná, Brasil. Tese (doutorado). Universidade Federal do Paraná, Curitiba. 488p.	2006	NA
785	Brazil	Paraná	Capanema, PARNA do Iguaçu (porto Lupion)	protected	185262	Alto Paraná	plots	systematic	4.8_5.0	0.12	0.041719	-0.191279	NA	NA	NA	NA	NA	NA	20.2	11.7	53.9	1877	-9.9	78.7	61.4	0.0825287	0.989	2	4.5	4.5	2	medium	162753	50.7	42.2	1.335	1242.11	498	CURCIO, G.R. 2006. Relações entre geologia, geomorfologia, pedologia e fitossociologia nas planícies fluviais do Rio Iguaçu, Paraná, Brasil. Tese (doutorado). Universidade Federal do Paraná, Curitiba. 488p.	2006	NA
786	Brazil	Paraná	Porto Amazonas, propriedade do Sr. Homero Oliva	private	NA	Araucaria	plots	systematic	4.8_5.0	0.12	-0.0582085	-0.223461	NA	NA	NA	NA	NA	NA	17	11.4	58.6	1436	0	80	78.9	0.465575	0.973	2	11.5	1.61	11.04	high	5	8.4	0	1.56	1944.19	498	CURCIO, G.R. 2006. Relações entre geologia, geomorfologia, pedologia e fitossociologia nas planícies fluviais do Rio Iguaçu, Paraná, Brasil. Tese (doutorado). Universidade Federal do Paraná, Curitiba. 488p.	2006	NA
787	Brazil	Paraná	Porto Amazonas, propriedade do Sr. Luis	private	NA	Araucaria	plots	systematic	4.8_5.0	0.12	-0.0363143	-0.28075	NA	NA	NA	NA	NA	NA	17.4	11.5	58.5	1458	-3.5	79.9	78.9	0.465575	0.997	2	4.5	4.5	2	high	19	37.2	3.8	1.725	1892.57	498	CURCIO, G.R. 2006. Relações entre geologia, geomorfologia, pedologia e fitossociologia nas planícies fluviais do Rio Iguaçu, Paraná, Brasil. Tese (doutorado). Universidade Federal do Paraná, Curitiba. 488p.	2006	NA
788	Brazil	Paraná	São Mateus do Sul, ponte de acesso à cidade	private	NA	Araucaria	plots	systematic	4.8_5.0	0.12	-0.0348122	-0.252868	NA	NA	NA	NA	NA	NA	17.2	11.8	57.3	1541	-9.5	80	78.6	0.486027	0.953	1	10	2.545	14.16	high	8	24.7	3.1	1.499	2114.63	498	CURCIO, G.R. 2006. Relações entre geologia, geomorfologia, pedologia e fitossociologia nas planícies fluviais do Rio Iguaçu, Paraná, Brasil. Tese (doutorado). Universidade Federal do Paraná, Curitiba. 488p.	2006	NA
789	Brazil	Paraná	São Mateus do Sul, propriedade da La Torre	private	NA	Araucaria	plots	systematic	4.8_5.0	0.12	-0.00710116	-0.213979	NA	NA	NA	NA	NA	NA	17	11.8	57.2	1554	-5.5	80	78.6	0.486027	0.915	4	10	2.545	14.16	medium	17.04	39.9	12.1	1.532	2283.78	498	CURCIO, G.R. 2006. Relações entre geologia, geomorfologia, pedologia e fitossociologia nas planícies fluviais do Rio Iguaçu, Paraná, Brasil. Tese (doutorado). Universidade Federal do Paraná, Curitiba. 488p.	2006	NA
790	Brazil	Paraná	São Mateus do Sul, propriedade do Sr. Vitório Olble	private	NA	Araucaria	plots	systematic	4.8_5.0	0.12	0.0262826	-0.307427	NA	NA	NA	NA	NA	NA	17.2	11.8	58.9	1526	-4.6	79.1	78	0.390625	1.031	11	4.5	3.02	2.865	medium	27	29.8	9.2	1.597	1930.01	498	CURCIO, G.R. 2006. Relações entre geologia, geomorfologia, pedologia e fitossociologia nas planícies fluviais do Rio Iguaçu, Paraná, Brasil. Tese (doutorado). Universidade Federal do Paraná, Curitiba. 488p.	2006	NA
791	Brazil	Santa Catarina	Canoinhas, Cerâmica Santa Terezinha	private	NA	Araucaria	plots	systematic	4.8_5.0	0.12	-0.0687099	-0.334049	NA	NA	NA	NA	NA	NA	17.1	11.8	57.2	1565	-0.5	80.2	78	0.515072	1.012	5	4.5	4.5	2	high	25	43.8	10.1	1.631	2029.07	498	CURCIO, G.R. 2006. Relações entre geologia, geomorfologia, pedologia e fitossociologia nas planícies fluviais do Rio Iguaçu, Paraná, Brasil. Tese (doutorado). Universidade Federal do Paraná, Curitiba. 488p.	2006	NA
792	Brazil	Santa Catarina	Porto União, propriedade da Swedish Match (Guarau 2 e Iguaçu I)	private	NA	Araucaria	plots	systematic	4.8_5.0	0.12	0.009202	-0.240577	NA	NA	NA	NA	NA	NA	17	12.6	57.9	1673	0	80.3	77	0.414705	0.954	4	10	2.545	14.16	medium	13.68	24.8	3.9	1.76	1744.55	498	CURCIO, G.R. 2006. Relações entre geologia, geomorfologia, pedologia e fitossociologia nas planícies fluviais do Rio Iguaçu, Paraná, Brasil. Tese (doutorado). Universidade Federal do Paraná, Curitiba. 488p.	2006	NA
793	Brazil	Paraná	Guaraqueçaba, RPPN Serra do Itaqui, Rio do Poço	protected	3526	Serra Do Mar	plots	contiguous	4.8_5.0	0.22	-0.0386374	0.0309187	0.0911006	0.0955525	0.0672064	-0.0129401	0.142768	-0.0857273	20	7.8	48.5	2003	0	81.3	76.2	0.000344828	0.932	22	8	2.71	0.94	medium	7300	99.6	98	1.188	0	499	LINDOSO, G.S.; GOLDENBERG, R.; BORGO, M. 2005. Aspectos estruturais de distribuição da comunidade vegetacional em duas áreas de floresta ombrófila densa - RPPN Serra do Itaqui - PR. Monografia (Graduação). Universidade Federal do Paraná, Curitiba. 47p.	2005	NA
794	Brazil	Paraná	Guaraqueçaba, RPPN Serra do Itaqui, Copel	protected	3526	Serra Do Mar	plots	contiguous	4.8_5.0	0.22	-0.027383	-0.00570104	-0.000649612	0.115554	-0.154826	-0.259421	-0.224142	-0.128965	20	7.8	48.5	2003	0	81.3	76.2	0.000344828	0.932	22	8	2.71	0.94	medium	7300	99.6	98	1.188	0	499	LINDOSO, G.S.; GOLDENBERG, R.; BORGO, M. 2005. Aspectos estruturais de distribuição da comunidade vegetacional em duas áreas de floresta ombrófila densa - RPPN Serra do Itaqui - PR. Monografia (Graduação). Universidade Federal do Paraná, Curitiba. 47p.	2005	NA
795	Brazil	Paraná	Ponta Grossa, PE de Vila Velha, Mata da Fortaleza	protected	3803	Araucaria	plots	systematic	4.8_5.0	1	-0.0191518	-0.0606689	-0.0456975	-0.0549582	-0.036244	-0.0983698	-0.328098	-0.346541	17	11.6	58.1	1542	0	79.2	78.2	0.387371	0.907	9	10	2.095	1.08	low	176.15	25.2	10.7	1.392	2102.64	500	RAMOS, F.M. 2003. Comparação da estrutura da vegetação em interior e borda de um capão de Floresta Ombrófila Mista, Parque Estadual de Vila. Monografia (Graduação). Universidade Federal do Paraná, Curitiba. 53p.	2003	NA
796	Brazil	Paraná	Boa Ventura de São Roque	private	NA	Araucaria	plots	contiguous	4.8_5.0	0.5	-0.132614	-0.172998	-0.0535166	0.0502064	-0.0697564	-0.351539	-0.0835193	-0.429062	17.9	12.1	60.6	1713	-18.8	76.3	72.1	0.153614	0.776	15	8	7.07	2.04	low	11	34.9	5.9	1.692	2021.85	501	SILVESTRE, R. 2009. Comparação da florística, estrutura e padrão espacial em tres fragmentos de floresta ombrofila mista no estado do Parana. Dissertação (Mestrado). Universidade Federal do Paraná, Curitiba. 77p.	2009	NA
797	Brazil	Paraná	Guarapuava	private	NA	Araucaria	plots	contiguous	4.8_5.0	0.5	-0.0881686	0.0123176	-0.0507179	-0.14839	-0.217238	-0.276894	-0.32091	-0.214462	16.9	11.5	59.2	1774	0	77.4	72.5	0.321307	0.977	12	8	7.07	2.04	low	10	33.1	7.5	1.533	1782.21	501	SILVESTRE, R. 2009. Comparação da florística, estrutura e padrão espacial em tres fragmentos de floresta ombrofila mista no estado do Parana. Dissertação (Mestrado). Universidade Federal do Paraná, Curitiba. 77p.	2009	NA
799	Brazil	Paraná	Santa Terezinha do Itaipu, RPPN Fazenda Santa Maria	protected	242	Alto Paraná	plots	systematic	4.8_5.0	0.36	NA	0.00865314	NA	NA	NA	NA	NA	NA	20.1	11.5	53.3	1839	0	78.8	60.1	0.053671	1.01	2	11.5	3.62	1.98	high	242	27	15	1.409	2464.74	502	GRIS, D. 2012. Riqueza e similaridade da vegetação arbórea do corredor de Biodiversidade Santa Maria, PR. Msc Dissertation, Universidade Estadual do Oeste do Paraná, Cascavel.	2012	NA
800	Brazil	Paraná	Santa Terezinha do Itaipu, Fazenda São José	private	NA	Alto Paraná	plots	systematic	4.8_5.0	0.36	NA	0.0463323	NA	NA	NA	NA	NA	NA	20.4	11.6	53	1853	0	78.7	58.6	0.0666882	0.98	2	13	3.465	11.15	high	39.36	40.1	26.8	1.516	1553.54	502	GRIS, D. 2012. Riqueza e similaridade da vegetação arbórea do corredor de Biodiversidade Santa Maria, PR. Msc Dissertation, Universidade Estadual do Oeste do Paraná, Cascavel.	2012	NA
801	Brazil	Paraná	Santa Terezinha do Itaipu, Faixa Seca e Nascentes	private	NA	Alto Paraná	plots	systematic	4.8_5.0	0.36	NA	-0.0751475	NA	NA	NA	NA	NA	NA	20	11.6	53.4	1840	0	78.8	60.1	0.053671	1.034	6	11.5	3.62	1.98	high	4.7	24	13.6	1.47	1406.08	502	GRIS, D. 2012. Riqueza e similaridade da vegetação arbórea do corredor de Biodiversidade Santa Maria, PR. Msc Dissertation, Universidade Estadual do Oeste do Paraná, Cascavel.	2012	NA
802	Brazil	Paraná	Santa Terezinha do Itaipu, Itaipú	private	NA	Alto Paraná	plots	systematic	4.8_5.0	0.36	NA	-0.0910756	NA	NA	NA	NA	NA	NA	20.4	11.3	53.7	1818	0	78.8	60.1	0.053671	0.983	8	11.5	3.62	1.98	high	111.44	24.5	3.1	1.65	1334.44	502	GRIS, D. 2012. Riqueza e similaridade da vegetação arbórea do corredor de Biodiversidade Santa Maria, PR. Msc Dissertation, Universidade Estadual do Oeste do Paraná, Cascavel.	2012	NA
803	Brazil	Paraná	Santa Terezinha do Itaipu, PARNA Iguaçú	protected	185262	Alto Paraná	plots	systematic	4.8_5.0	0.36	NA	-0.0286394	NA	NA	NA	NA	NA	NA	20.3	11.6	53.2	1874	0	78.7	58.6	0.0666882	0.944	4	13	3.465	11.15	medium	162753	64.9	57.8	1.548	1029.6	502	GRIS, D. 2012. Riqueza e similaridade da vegetação arbórea do corredor de Biodiversidade Santa Maria, PR. Msc Dissertation, Universidade Estadual do Oeste do Paraná, Cascavel.	2012	NA
804	Brazil	Paraná	Santa Terezinha do Itaipu, RPPN Fazenda Santa Maria	protected	242	Alto Paraná	plots	systematic	4.8_5.0	0.4	-0.0445974	0.00183231	-0.214045	0.0546223	0.074195	-0.0700606	0.570536	-0.225312	20.1	11.5	53.3	1839	0	78.8	60.1	0.053671	1.01	2	11.5	3.62	1.98	high	252	27	15	1.409	2464.74	502	GRIS, D. 2012. Riqueza e similaridade da vegetação arbórea do corredor de Biodiversidade Santa Maria, PR. Msc Dissertation, Universidade Estadual do Oeste do Paraná, Cascavel.	2012	NA
805	Brazil	Paraná	São Jerônimo da Serra, TI São Jerônimo	protected	1355	Araucaria	PCQ	systematic	4.8_5.0	0.817	-0.102769	-0.062522	-0.11924	0.00598204	-0.188056	-0.416923	-0.501749	-0.30379	19.5	12.5	62.6	1502	-32.5	73.1	71	0.100424	0.984	2	10.5	2.38	7.19	medium	780	31.7	11	1.423	2190.08	503	FURLANETE, K.L.V.R.S. 2011. Padrões e relações florísticas do componente arbóreo na floresta Atlântica lato sensu do Brasil Meridional. Tese (Doutorado). Universidade Estadual de Campinas, Campinas. 153p.	2011	NA
806	Brazil	Paraná	Tamarana, TI Apucaraninha	protected	5614	Araucaria	PCQ	systematic	4.8_5.0	0.594	-0.120407	-0.102916	-0.236067	0.0890821	-0.305427	-0.623528	-0.435013	-0.38391	19.9	12.3	61.9	1554	-47.6	73	71	0.100424	0.985	6	10.5	2.38	7.19	high	4697.27	57.9	22.3	1.77	2191.78	503	FURLANETE, K. L. V. R. DE S. 2011. Padrões e relações florísticas do componente arbóreo na floresta Atlântica lato sensu do Brasil Meridional. Tese (Doutorado). Universidade Estadual de Campinas, Campinas. 153p.	2011	NA
807	Brazil	Paraná	Quatro Barras, Fazenda Experimental Canguiri	other	440	Araucaria	plots	contiguous	4.8_5.0	0.113	-0.0686243	0.0911572	NA	NA	NA	NA	NA	NA	16.2	10.4	57.8	1866	0	80.7	76.8	0.0414296	1.024	2	6.5	7.98	0.67	high	400	84.5	58.2	2.369	1986.18	504	CURCIO, G.; BONNET, A.; PESTAN, D.; SOUZA, L.; SOCHER, L., GALVÃO, F., VELLOZO RODERJAN, C. 2006. Compartimentação topossequencial e caracterização fitossociologica de um capão de floresta ombrófila mista. Floresta, Curitiba, v. 36, n. 3, set/dez.	2006	NA
809	Brazil	Paraná	Londrina, Estância Patrial	private	NA	Alto Paraná	PCQ	systematic	4.8_5.0	0.4	-0.171849	-0.044304	-0.460316	-0.0290408	-0.0154845	-0.173916	0.268946	-0.358431	20.4	13	65.2	1573	-58.6	70	68.8	0.013671	1.031	5	13	3.465	11.15	high	14	10.2	0.9	1.294	1772.58	506	MATTOS, W.H. 2006. Fragmentos florestais em Londrina, Paraná: qualidade ambiental e conservação. Dissertação (Mestrado). Universidade Estadual de Londrina, Londrina. 128P.	2006	NA
810	Brazil	Paraná	Londrina, Fazenda Santa Catarina	private	NA	Alto Paraná	PCQ	systematic	4.8_5.0	0.54	-0.282656	-0.0677831	-0.274957	0.0177152	-0.0722172	-0.322923	0.0971642	-0.174645	20.8	13	64.8	1575	-58.6	70	68.8	0.013671	0.961	8	13	3.465	11.15	high	10.4	16.2	3.6	1.35	1792.96	506	MATTOS, W.H. 2006. Fragmentos florestais em Londrina, Paraná: qualidade ambiental e conservação. Dissertação (Mestrado). Universidade Estadual de Londrina, Londrina. 128P.	2006	NA
812	Brazil	Paraná	Cruzeiro do Sul, Fazenda Remanso, Rio Pirapó	private	NA	Alto Paraná	PCQ	systematic	4.8_5.0	0.259	-0.113706	-0.0110865	NA	NA	NA	NA	NA	NA	21.9	12.6	63.5	1352	-155.7	66.1	67.9	0.00029454	1.024	1	14.1	3.59	9.79	medium	30.04	10.8	4.3	1.305	1921.8	508	CORINO, H.L. 2006. Análise fitossociológica em formação ripária da floresta estacional semidecidual no Sul do Brasil: rio Pirapó, Cruzeiro do Sul, Pr. Dissertação (Mestrado). Universidade Estadual de Maringá, Maringá. 80p.	2006	NA
813	Brazil	Mato Grosso do Sul	Taquarussu	APA	1003060	Alto Paraná	plots	contiguous	4.8_5.0	0.54	-0.0983671	-0.141404	-0.349403	-0.043761	-0.25304	-0.427258	-0.58847	-0.836486	22.5	12.5	63.2	1444	-161.7	72.9	65.3	0.00012931	1.006	3	10.8	1.87	7.145	low	0.55	19.6	3.3	1.707	2217.14	509	CAMPOS, J.B.; ROMAGNOLO, M.B. & SOUZA, M.C. 2000. Structure, composition and spatial distribution of tree species in a remnant of the semideciduous seasonal alluvial forest of the upper Paraná River floodplain. Brazilian Archives of Biology and Technology 43 (2): 185-194.	2000	NA
816	Brazil	Paraná	Curitiba, Campus Jardim Botânico UFPR (Campus III), Capão do Tigre (Capão da Engenharia Florestal)	other	146	Araucaria	plots	systematic	9.8_10.0	15	-0.178599	-0.0776435	-0.138641	0.0228878	-0.322637	-0.414528	-0.358366	-0.285493	17	11.3	59.2	1590	-2.5	80.6	77.3	0.33806	0.903	8	6.5	7.98	0.67	medium	15.2	1.7	0.1	1.295	1372.8	512	AUGUSTYNCZIK, A.L.D. 2011. Avaliação do tamanho de parcelas e intensidades de amostragem para a estimativa de estoque e estrutura horizontal em um fragmento de Floresta Ombrófila Mista. Dissertação (Mestrado). Universidade Federal do Paraná, Curitiba. 164p.	2011	NA
821	Brazil	Rio de Janeiro	Campos dos Goytacazes, PE do Desengano, Penação	protected	22400	Serra Do Mar	plots	systematic	9.8_10.0	0.6	0.0672912	0.028342	NA	NA	NA	NA	NA	NA	22.7	10.3	60.6	1171	-233.3	79.8	65.7	0	0.981	11	8	2.71	0.94	low	25545	68.9	55.1	1.506	1164.48	517	MORENO, M.R.; NASCIMENTO, M.T. & KURTZ, B. 2003. Estrutura e composição florística do estrato arbóreo em duas zonas altitudinais na mata atlântica de encosta da região do Imbé, RJ. Acta Botanica Brasilica 17 (3): 325-486.	2003	NA
821.5	Brazil	Rio de Janeiro	Campos dos Goytacazes, PE do Desengano, Opinião	protected	22400	Serra Do Mar	plots	systematic	9.8_10.0	0.6	0.0115273	0.0567326	NA	NA	NA	NA	NA	NA	22.7	10.3	60.6	1171	-233.3	79.8	65.7	0	0.981	11	8	2.71	0.94	low	25545	68.9	55.1	1.506	1164.48	517	MORENO, M.R.; NASCIMENTO, M.T. & KURTZ, B. 2003. Estrutura e composição florística do estrato arbóreo em duas zonas altitudinais na mata atlântica de encosta da região do Imbé, RJ. Acta Botanica Brasilica 17 (3): 325-486.	2003	NA
822	Brazil	Rio de Janeiro	Rio de Janeiro, APA da Serra da Capoeira Grande, Pedra de Guaratiba	APA	479	Serra Do Mar	PCQ	systematic	4.8_5.0	0.513	-0.322694	-0.26334	0.270691	-0.209229	-0.254315	-0.363875	-0.134564	0.494449	22.9	10.1	58.9	1400	-107	79.1	70.3	7.18e-06	0.735	26	5	1.19	0.53	high	138.01	22.3	5.1	1.36	2068.08	518	PEIXOTO, G.L.; MARTINS, S.V.; SILVA, A.F. & SILVA, E. 2005. Estrutura do componente arbóreo de um trecho de Floresta Atlântica na Área de Proteção Ambiental da Serra da Capoeira Grande, Rio de Janeiro, RJ, Brasil. Acta Botanica Brasilica 19 (3): 539-547.	2005	NA
823	Brazil	Rio de Janeiro	São Francisco de Itabapoana, EEc de Guaxindiba (Fazenda São Pedro), Mata do Carvão	protected	3260	Bahia Interior	plots	systematic	9.8_10.0	1	-0.125607	-0.0538404	NA	NA	NA	NA	NA	NA	22.9	9.2	57	1050	-327.9	79.6	64.4	0	1.019	0	10	0.86	1.66	high	1001.77	33.3	27.1	1.234	1103.83	519	SILVA, G.C. & NASCIMENTO, M.T. 2001. Fitossociologia de um remanescente de mata sobre tabuleiros no norte do Estado do Rio de Janeiro (Mata do Carvão). Revista Brasileira de Botânica 214(1): 51-62.	2001	NA
824	Brazil	Rio de Janeiro	Rio Bonito, Mata Rio Vermelho	APA	140152	Serra Do Mar	plots	systematic	4.8_5.0	0.4	-0.0550088	0.0122858	-0.070043	0.0731052	-0.228682	-0.344622	-0.0801424	-0.623513	22.4	10.2	59	1190	-122.3	80.4	67.8	0	1.033	3	8.3	2.41	0.99	medium	800	42.1	24.8	1.583	2416.84	520	CARVALHO, F.A. & NASCIMENTO, M.T. 2007. Estrutura e composição florística do estrato arbóreo de um remanescente de mata atlântica submontana no município de Rio Bonito, RJ, Brasil (Mata Rio Vermelho). Revista Árvore 31 (4): 717-730.	2007	NA
825	Brazil	Rio de Janeiro	Rio de Janeiro, PE da Pedra Branca, Floresta do Camorim	protected	12500	Serra Do Mar	plots	systematic	4.8_5.0	0.25	-0.0339837	0.0388885	NA	NA	NA	NA	NA	NA	21.9	9.9	58.7	1377	-74.2	79.4	69.1	0	1.101	13	8.3	2.41	0.99	high	1.2	75.8	49.3	1.866	1874.16	521	SOLÓRZANO, A.; GUEDES-BRUNI, R.R. & OLIVEIRA, R.R. 2012. Composição florística e estrutura de um trecho de floresta ombrófila densa Atlântica com uso pretérito de produção de banana, no Parque Estadual da Pedra Branca, Rio de Janeiro, RJ. Revista Árvore 36 (3): 451-462.	2012	NA
827	Brazil	Rio de Janeiro	Cachoeiras de Macacu, Areal Santa Helena (G2)	private	NA	Serra Do Mar	plots	systematic	4.8_5.0	1	-0.143919	-0.0397023	-0.132968	-0.202625	0.296192	0.00954281	-0.167785	0.144938	22.7	10.4	58.5	1462	-115.1	81	67.8	0	0.85	20	10	2.45	0.69	high	15.74	22.6	4.6	1.408	1960.03	523	FINOTTI, R.; KURTZ, B. C.; CERQUIRA, R. & GARAY I. 2012. Variação na estrutura diamétrica, composição florística e características sucessionais de fragmentos florestais da bacia do rio Guapiaçu (Guapimirim/Cachoeiras de Macacu, RJ, Brasil). Acta Botanica Brasilica 26 (2): 464-475.	2012	NA
828	Brazil	Rio de Janeiro	Cachoeiras de Macacu, Assentamento INCRA (P1)	private	NA	Serra Do Mar	plots	systematic	4.8_5.0	1	-0.281437	-0.0303041	-0.172557	-0.14679	-0.273351	-0.484245	-0.228827	-0.206607	22.6	10.4	58.2	1447	-115.1	80.9	67.8	0	0.763	20	10	2.45	0.69	high	157.36	32.8	10.5	1.389	2216.68	523	FINOTTI, R.; KURTZ, B. C.; CERQUIRA, R. & GARAY I. 2012. Variação na estrutura diamétrica, composição florística e características sucessionais de fragmentos florestais da bacia do rio Guapiaçu (Guapimirim/Cachoeiras de Macacu, RJ, Brasil). Acta Botanica Brasilica 26 (2): 464-475.	2012	NA
829	Brazil	Rio de Janeiro	Cachoeiras de Macacu, EEc Estadual do Paraíso	protected	4920	Serra Do Mar	plots	systematic	4.8_5.0	1	-0.0826372	0.0141161	-0.156931	-0.133656	-0.00251641	-0.157815	-0.0563232	-0.0907355	22	9.5	58.3	1554	-82.8	81.3	71.2	0.0383477	0.673	27	10	2.45	0.69	low	12800	95.5	88.5	1.574	96.6	523	FINOTTI, R.; KURTZ, B. C.; CERQUIRA, R. & GARAY I. 2012. Variação na estrutura diamétrica, composição florística e características sucessionais de fragmentos florestais da bacia do rio Guapiaçu (Guapimirim/Cachoeiras de Macacu, RJ, Brasil). Acta Botanica Brasilica 26 (2): 464-475.	2012	NA
830	Brazil	Rio de Janeiro	Cachoeiras de Macacu, Frag. Sr. Odinho (G3)	private	NA	Serra Do Mar	plots	systematic	4.8_5.0	1	-0.0457128	-0.00825627	-0.160696	-0.130931	0.120174	-0.174604	0.00320506	-0.118341	22.5	10.6	58.9	1430	-99.7	81.1	71.2	0.0383477	0.864	8	10	2.45	0.69	medium	99.58	42.5	15.1	1.48	1972.26	523	FINOTTI, R.; KURTZ, B. C.; CERQUIRA, R. & GARAY I. 2012. Variação na estrutura diamétrica, composição florística e características sucessionais de fragmentos florestais da bacia do rio Guapiaçu (Guapimirim/Cachoeiras de Macacu, RJ, Brasil). Acta Botanica Brasilica 26 (2): 464-475.	2012	NA
831	Brazil	Rio de Janeiro	Cachoeiras de Macacu, prox Fazenda Recanto (P2)	private	NA	Serra Do Mar	plots	systematic	4.8_5.0	1	-0.148971	-0.000151194	-0.113377	-0.103111	0.155186	-0.114061	-0.19419	-0.26493	22.6	10.5	58.6	1458	-119.1	81.1	67.8	0	0.57	28	10	2.45	0.69	high	68.25	30.8	7.5	1.426	1973.99	523	FINOTTI, R.; KURTZ, B. C.; CERQUIRA, R. & GARAY I. 2012. Variação na estrutura diamétrica, composição florística e características sucessionais de fragmentos florestais da bacia do rio Guapiaçu (Guapimirim/Cachoeiras de Macacu, RJ, Brasil). Acta Botanica Brasilica 26 (2): 464-475.	2012	NA
832	Brazil	Rio de Janeiro	Guapimirim, Fazenda do Sr. Renato (G1)	private	NA	Serra Do Mar	plots	systematic	4.8_5.0	1	-0.153975	-0.0223371	-0.0646769	-0.0787627	-0.0500792	-0.191801	-0.0405118	-0.313697	22.5	9.9	57.9	1545	-110.1	81.2	67.8	0	0.973	15	10	2.45	0.69	high	119.58	31	11.4	1.438	2330.45	523	FINOTTI, R.; KURTZ, B. C.; CERQUIRA, R. & GARAY I. 2012. Variação na estrutura diamétrica, composição florística e características sucessionais de fragmentos florestais da bacia do rio Guapiaçu (Guapimirim/Cachoeiras de Macacu, RJ, Brasil). Acta Botanica Brasilica 26 (2): 464-475.	2012	NA
834	Brazil	Rio de Janeiro	Silva Jardim, Imbaú, Fazenda Afetiva-Jorge	APA	140152	Serra Do Mar	plots	systematic	4.8_5.0	0.2	-0.220167	-0.0682774	-0.00727007	-0.0347752	-0.0765034	-0.269593	0.300258	-0.456512	22.5	10.1	59.1	1177	-146.8	80.9	66.3	0	0.998	7	9.3	2.48	0.55	medium	19	30.5	13.1	1.409	2173.36	525	CARVALHO, F.A. & NASCIMENTO, M.T. 2009 Estrutura diamétrica da comunidade e das principais populações arbóreas de um remanescente de Floresta Atlântica Submontana (Silva Jardim-RJ, Brasil). Revista Árvore 33 (2): 327-337.	2009	NA
835	Brazil	Rio de Janeiro	Silva Jardim, Imbaú, Fazenda Estreito	APA	140152	Serra Do Mar	plots	systematic	4.8_5.0	0.2	-0.0812736	-0.083762	-0.0790666	-0.018449	-0.123608	-0.185109	-0.503692	-0.719036	22.3	10	59.1	1180	-140.8	80.9	66.3	0	1.015	4	8	2.71	0.94	medium	21	54.2	30.2	1.453	2333.58	525	CARVALHO, F.A. & NASCIMENTO, M.T. 2009 Estrutura diamétrica da comunidade e das principais populações arbóreas de um remanescente de Floresta Atlântica Submontana (Silva Jardim-RJ, Brasil). Revista Árvore 33 (2): 327-337.	2009	NA
836	Brazil	Rio de Janeiro	Silva Jardim, Imbaú, Fazenda Imbaú	APA	140152	Serra Do Mar	plots	systematic	4.8_5.0	0.2	-0.0652501	-0.101538	-0.160448	-0.0261191	-0.209878	-0.347405	-0.368813	-0.692407	21.9	10.2	59.2	1189	-135.9	80.9	66.3	0	0.696	26	9.3	2.48	0.55	medium	130	54.2	31.3	1.473	2113.44	525	CARVALHO, F.A. & NASCIMENTO, M.T. 2009 Estrutura diamétrica da comunidade e das principais populações arbóreas de um remanescente de Floresta Atlântica Submontana (Silva Jardim-RJ, Brasil). Revista Árvore 33 (2): 327-337.	2009	NA
837	Brazil	Rio de Janeiro	Silva Jardim, Imbaú, Fazenda Andorinhas	APA	140152	Serra Do Mar	plots	systematic	4.8_5.0	0.2	-0.0981699	-0.0695224	-0.100454	-0.017089	-0.0879485	-0.209335	-0.0664735	-0.59074	22.4	10.1	58.9	1178	-153.8	80.9	66.3	0	0.814	26	9.3	2.48	0.55	medium	145	47.7	25.7	1.489	1614	525	CARVALHO, F.A. & NASCIMENTO, M.T. 2009 Estrutura diamétrica da comunidade e das principais populações arbóreas de um remanescente de Floresta Atlântica Submontana (Silva Jardim-RJ, Brasil). Revista Árvore 33 (2): 327-337.	2009	NA
838	Brazil	Rio de Janeiro	Silva Jardim, Imbaú, Sítio do Professor	APA	140152	Serra Do Mar	plots	systematic	4.8_5.0	0.2	0.0351243	-0.103486	-0.0526127	0.0138445	-0.0408878	-0.130534	0.223678	-0.510553	22.5	10	59	1187	-135.9	80.9	66.3	0	0.636	34	9.3	2.48	0.55	medium	155	55.5	32.4	1.48	2112.89	525	CARVALHO, F.A. & NASCIMENTO, M.T. 2009 Estrutura diamétrica da comunidade e das principais populações arbóreas de um remanescente de Floresta Atlântica Submontana (Silva Jardim-RJ, Brasil). Revista Árvore 33 (2): 327-337.	2009	NA
843	Brazil	Rio de Janeiro	Armação dos Búzios, APA do Pau Brasil	APA	18936	Serra Do Mar	plots	contiguous	4.8_5.0	0.5	-0.152273	-0.0316475	0.167617	-0.0751448	-0.0805786	-0.0766117	0.0817736	0.0235116	22.6	7.4	57	976	-331.8	80.9	65.7	0.000122586	1.004	18	9	1.17	3.18	low	107.63	25.6	11.4	1.561	1573.68	530	KURTZ, B.C.; SÁ, C.F.C. & SILVA, D.O. 2009. Fitossociologia do componente arbustivo-arbóreo de Florestas Semidecíduas Costeiras da região de Emerenças, área de proteção ambiental do pau-brasil, Armação dos Búzios, Rio de Janeiro, Brasil. Rodriguésia 60 (1): 129-146	2009	NA
844	Brazil	Rio de Janeiro	Cachoeiras de Macacu, EEc Estadual do Paraíso	protected	4920	Serra Do Mar	PCQ	systematic	4.8_5.0	0.439	0.097839	-0.0288786	0.0834885	0.190625	0.189548	0.106679	0.233272	0.262056	22	9.8	57.7	1604	-75.8	81.4	71.2	0.0383477	0.653	39	8	2.71	0.94	low	4.92	98.8	93	1.542	0	531	KURTZ, B.C. & ARAUJO, D.S.D. 2000. Composição florística e estrutura do componente arbóreo de um trecho de Mata Atlântica na Estação Ecológica Estadual do Paraíso, Cachoeiras de Macacu, Rio de Janeiro, Brasil. Rodriguesia 51 (78/115): 69-112.	2000	NA
845	Brazil	Rio de Janeiro	Silva Jardim, REBIO de Poço das Antas, Baixada de Araruama (ReservaI)	protected	5053	Serra Do Mar	plots	systematic	4.8_5.0	0.225	-0.0998629	-0.00353826	0.183193	0.203381	0.108354	0.171341	-0.487699	-0.0733138	22.6	10.2	58	1124	-196.5	81	66.3	0	0.954	5	8.3	2.41	0.99	medium	1.35	15.8	3.8	1.433	1485.91	532	PESSOA, S.V.A. & OLIVEIRA, R.R. 2006. Análise estrutural da vegetação arbórea em três fragmentos florestais na Reserva Biológica de Poço das Antas, Silva Jardim, Rio de Janeiro, Brasil. Rodriguésia 57 (3): 391-411.	2006	NA
846	Brazil	Rio de Janeiro	Silva Jardim, REBIO de Poço das Antas, Baixada de Araruama (ReservaII)	protected	5053	Serra Do Mar	plots	systematic	4.8_5.0	0.575	-0.104527	0.0243368	-0.0666889	0.129606	-0.0586247	-0.130526	-0.445008	-0.30867	22.6	10.1	57.8	1116	-205.5	81	66.3	0	0.904	19	8.3	2.41	0.99	high	6.65	14.8	3.9	1.375	1587.64	532	PESSOA, S.V.A. & OLIVEIRA, R.R. 2006. Análise estrutural da vegetação arbórea em três fragmentos florestais na Reserva Biológica de Poço das Antas, Silva Jardim, Rio de Janeiro, Brasil. Rodriguésia 57 (3): 391-411.	2006	NA
847	Brazil	Rio de Janeiro	Silva Jardim, REBIO de Poço das Antas, Baixada de Araruama (ReservaIII)	protected	5053	Serra Do Mar	plots	systematic	4.8_5.0	0.65	-0.0278234	0.0527412	0.0653437	0.151416	0.022132	0.039823	-0.375763	-0.1717	22.6	10.2	58	1124	-196.5	81	66.3	0	1.015	4	8.3	2.41	0.99	medium	9.34	18.2	4.6	1.429	1587.28	532	PESSOA, S.V.A. & OLIVEIRA, R.R. 2006. Análise estrutural da vegetação arbórea em três fragmentos florestais na Reserva Biológica de Poço das Antas, Silva Jardim, Rio de Janeiro, Brasil. Rodriguésia 57 (3): 391-411.	2006	NA
854	Brazil	Rio de Janeiro	Campos dos Goytacazes, Morro do Itaoca	APA	620	Serra Do Mar	plots	systematic	4.8_5.0	0.4	-0.0776769	NA	NA	NA	NA	NA	NA	NA	22.8	10.1	62.7	1129	-267.8	80	64.6	0	1.058	31	8	2.76	3.39	low	405.53	18.7	5.5	1.584	1882.35	539	AREIAS, I.O.R.; DE SOUZA, T.P.; MAUAD, L.P. & NASCIMENTO, M. T. 2011. Fitossociologia de um Remanescente Florestal de um Isenbergue (Morro do Itaoca), Campos Dos Goytacazes, RJ. V CONFICT	2011	NA
856	Brazil	Rio de Janeiro	Silva Jardim, Fazenda Biovert	APA	140152	Serra Do Mar	plots	systematic	3.0_3.2	0.36	-0.0885448	-0.0261027	NA	NA	NA	NA	NA	NA	20.9	10.2	59	1249	-128	80.9	67.8	0	0.903	29	8.3	2.41	0.99	medium	3000	77	56.2	1.404	1681.83	541	BORÉM, R.A.T. & RAMOS, D.P. 2001. Estrutura fitossociológica da comunidade arbórea de uma toposseqüência pouco alterada de uma área de floresta atlântica, no município de Silva Jardim-RJ. Revista Árvore 25 (1): 131-140.	2001	NA
858	Brazil	Rio de Janeiro	Silva Jardim, REBIO de Poço das Antas	protected	5053	Serra Do Mar	plots	systematic	9.8_10.0	0.72	0.0104975	-0.266712	-0.00532892	-0.0357532	0.232311	-0.337023	0.248254	-0.425206	22.6	10.2	58.2	1136	-196.5	80.9	66.3	0	1.05	19	7	3.28	3.745	medium	26	43	18.8	1.454	1552.44	543	CARVALHO, F.A.; NASCIMENTO, M.T.; BRAGA, J.M.A & RODRIGUES, P.J.F.P 2006. Estrutura da comunidade arbórea da floresta atlântica de baixada periodicamente inundada na Reserva Biológica de Poço das Antas, Silva Jardim, Rio de Janeiro, Brasil. Rodriguésia 57 (3): 503-518.	2006	NA
861	Brazil	Rio de Janeiro	Macaé, PNM Fazenda Atalaia, Area1	protected	235	Serra Do Mar	plots	systematic	4.8_5.0	0.3	-0.0321102	-0.0757859	NA	NA	NA	NA	NA	NA	21.2	9.7	58.7	1222	-114.9	81.3	69.3	0.006875	1.116	29	10	2.45	0.69	high	2000	66.8	44	1.348	2127.02	546	CRUZ, A.R. 2007. Estrutura da comunidade vegetal arbórea do Parque Natural Municipal Fazenda Atalaia, Macaé, RJ. Monografia (Graduação), Universidade Federal Rural do Rio de Janeiro, Seropédica, RJ, Brasil. 38p	2007	NA
862	Brazil	Rio de Janeiro	Macaé, PNM Fazenda Atalaia, Area2	protected	235	Serra Do Mar	plots	systematic	4.8_5.0	0.3	-0.0833942	0.00606261	NA	NA	NA	NA	NA	NA	21.2	9.8	58.4	1225	-114.9	81.2	69.3	0.006875	0.911	27	10	2.45	0.69	high	2000	69.7	47.6	1.369	2235.43	546	CRUZ, A.R. 2007. Estrutura da comunidade vegetal arbórea do Parque Natural Municipal Fazenda Atalaia, Macaé, RJ. Monografia (Graduação), Universidade Federal Rural do Rio de Janeiro, Seropédica, RJ, Brasil. 38p	2007	NA
863	Brazil	Rio de Janeiro	São José de Ubá, Bacia Hidrográfica do rio São Domingos, Prosperidade1	private	NA	Bahia Interior	plots	systematic	4.8_5.0	0.2	0.087091	0.0385362	NA	NA	NA	NA	NA	NA	20.8	11.5	60.9	1260	-249.8	78.6	66	0	0.89	13	13.3	3.26	6.815	medium	746	37.5	21	1.456	2684.78	547	DAN, M.L.; BRAGA, J.M.A & NASCIMENTO, M.T. 2010. Estrutura da comunidade arbórea de fragmentos de floresta estacional semidecidual na bacia hidrográfica do rio São Domingos, Rio de Janeiro, Brasil. Rodriguésia 61(4): 749-766.	2010	2008
864	Brazil	Rio de Janeiro	São José de Ubá, Bacia Hidrográfica do rio São Domingos, Prosperidade2	private	NA	Bahia Interior	plots	systematic	4.8_5.0	0.2	-0.0593482	-0.00817299	NA	NA	NA	NA	NA	NA	20.8	11.5	60.9	1260	-249.8	78.6	66	0	0.89	13	13.3	3.26	6.815	medium	746	37.5	21	1.456	2684.78	547	DAN, M.L.; BRAGA, J.M.A & NASCIMENTO, M.T. 2010. Estrutura da comunidade arbórea de fragmentos de floresta estacional semidecidual na bacia hidrográfica do rio São Domingos, Rio de Janeiro, Brasil. Rodriguésia 61(4): 749-766.	2010	2008
865	Brazil	Rio de Janeiro	São José de Ubá, Bacia Hidrográfica do rio São Domingos, Camacho	private	NA	Bahia Interior	plots	systematic	4.8_5.0	0.2	-0.0789476	-0.00466531	NA	NA	NA	NA	NA	NA	21	11.4	60.2	1227	-271.8	78.6	65.2	0	1.093	33	13.3	3.26	6.815	high	7.5	11.8	0.8	1.45	2181.56	547	DAN, M.L.; BRAGA, J.M.A & NASCIMENTO, M.T. 2010. Estrutura da comunidade arbórea de fragmentos de floresta estacional semidecidual na bacia hidrográfica do rio São Domingos, Rio de Janeiro, Brasil. Rodriguésia 61(4): 749-766.	2010	2008
866	Brazil	Rio de Janeiro	São José de Ubá, Bacia Hidrográfica do rio São Domingos, Cambiocó	private	NA	Bahia Interior	plots	systematic	4.8_5.0	0.2	-0.230882	-0.18619	NA	NA	NA	NA	NA	NA	21.9	11.8	60.8	1230	-271.8	78.6	65.2	0	0.939	23	13.3	3.26	6.815	high	2.5	6.6	0	1.384	2040	547	DAN, M.L.; BRAGA, J.M.A & NASCIMENTO, M.T. 2010. Estrutura da comunidade arbórea de fragmentos de floresta estacional semidecidual na bacia hidrográfica do rio São Domingos, Rio de Janeiro, Brasil. Rodriguésia 61(4): 749-766.	2010	2008
867	Brazil	Rio de Janeiro	São José de Ubá, Bacia Hidrográfica do rio São Domingos, Emboque	private	NA	Bahia Interior	plots	systematic	4.8_5.0	0.2	-0.174417	-0.0150735	NA	NA	NA	NA	NA	NA	22.4	11.9	60.9	1230	-277.8	78.6	65.2	0	0.78	25	13.3	3.26	6.815	high	6	4.4	0	1.311	1908.75	547	DAN, M.L.; BRAGA, J.M.A & NASCIMENTO, M.T. 2010. Estrutura da comunidade arbórea de fragmentos de floresta estacional semidecidual na bacia hidrográfica do rio São Domingos, Rio de Janeiro, Brasil. Rodriguésia 61(4): 749-766.	2010	2008
863|864|865|866|867	Brazil	Rio de Janeiro	São José de Ubá, Bacia Hidrográfica do rio São Domingos	private	NA	Bahia Interior	NA	systematic	4.8_5.0	1	NA	NA	0.0183863	-0.0130685	-0.0798495	-0.148846	-0.00947745	0.0468753	21.4	11.6	60.7	1241	-264.2	78.6	65.5	0	0.918	21.4	13.3	3.26	6.815	medium	300	19.6	8.6	1.411	2299.97	547	DAN, M.L.; BRAGA, J.M.A & NASCIMENTO, M.T. 2010. Estrutura da comunidade arbórea de fragmentos de floresta estacional semidecidual na bacia hidrográfica do rio São Domingos, Rio de Janeiro, Brasil. Rodriguésia 61(4): 749-766.	2010	2008
869	Brazil	Rio de Janeiro	Armação dos Búzios, Mata de José Gonçalves	APA	10551	Serra Do Mar	plots	systematic	4.8_5.0	0.5	-0.0455036	0.048703	0.298716	-0.112261	0.0118269	-0.017503	0.296635	0.157396	22.5	7.7	57.6	975	-331.8	80.9	65.7	0.000122586	1.027	4	6.5	2.93	0.47	medium	561.47	43.2	21.7	1.494	1797.14	549	FARÁG, P.R.C. 1999. Estrutura do estrato arbóreo da mata litorânea semicaducifólia sobre solo arenoso no município de Búzios, RJ. Dissertação (Mestrado). Universidade Federal do Rio de Janeiro, Rio de Janeiro, RJ.	1999	1997
870	Brazil	Rio de Janeiro	Itaguaí, RPPN Porangaba	protected	9	Serra Do Mar	plots	systematic	4.8_5.0	0.5	-0.0163927	-0.0366701	0.0601739	0.0908103	-0.127415	-0.21724	-0.0468801	-0.236491	20.8	11.1	59.7	1397	-125.8	79.5	70.3	7.18e-06	0.653	33	9	1.17	3.18	medium	260307	67.4	47.8	1.442	2175.36	550	GANDRA, M.F. 2008. Estrutura e composição florística do estrato arbóreo em um trecho de Floresta Atlântica na RPPN Porangaba, no município de Itaguaí, Rio de Janeiro. Monografia (Graduação). Universidade Federal Rural do Rio de Janeiro, Seropédica, RJ, Brasil. 55p	2008	NA
873	Brazil	Rio de Janeiro	Silva Jardim, REBIO de Poço das Antas, Morrote mamelonar	protected	5053	Serra Do Mar	plots	systematic	9.8_10.0	1	-0.0618265	0.0724672	0.0609844	0.0629067	-0.213757	-0.242281	-0.0686636	-0.177057	22.6	10	58	1146	-178.9	81	66.3	0	0.79	13	10	2.07	2.56	high	2755.37	86.4	67.1	1.448	1294.86	552	GUEDES-BRUNI, R.R. 1998. Composição, estrutura e similaridade florística de dossel em seis unidades fisionômicas de mata atlântica no Rio de Janeiro. Tese (Doutorado). Universidade de São Paulo, São Paulo, SP. 231p	1998	NA
874	Brazil	Rio de Janeiro	Silva Jardim, REBIO de Poço das Antas, Planície alagadiça	protected	5053	Serra Do Mar	plots	systematic	4.8_5.0	1	-0.046623	-0.0607695	-0.275577	0.160024	-0.0770587	-0.311343	0.300668	-0.129655	22.6	10	58	1130	-184.9	81	66.3	0	1.001	2	8.5	2.38	1.6	medium	2515.59	41.6	17.2	1.562	1468.8	552	GUEDES-BRUNI, R.R. 1998. Composição, estrutura e similaridade florística de dossel em seis unidades fisionômicas de mata atlântica no Rio de Janeiro. Tese (Doutorado). Universidade de São Paulo, São Paulo, SP. 231p	1998	2006
875	Brazil	Rio de Janeiro	Guapimirim, EEc Estadual do Paraíso	protected	4920	Serra Do Mar	plots	systematic	9.8_10.0	1	0.125716	0.0103701	0.0948148	0.147087	0.191019	0.11649	-0.00236044	0.260142	20.2	10.2	58.4	1614	-67.8	81.5	71.2	0.0383477	0.847	29	8	2.71	0.94	low	12800	99.2	96.1	1.245	0	552	GUEDES-BRUNI, R.R. 1998. Composição, estrutura e similaridade florística de dossel em seis unidades fisionômicas de mata atlântica no Rio de Janeiro. Tese (Doutorado). Universidade de São Paulo, São Paulo, SP. 231p	1998	NA
876	Brazil	Rio de Janeiro	Itatiaia, PARNA do Itatiaia, Rio Campo Belo	protected	28084	Serra Do Mar	plots	systematic	9.8_10.0	1	-0.0388943	0.0161951	0.134119	0.0326626	0.16613	0.0333933	0.484123	0.134288	18.4	11.4	58.9	1642	-177.2	79.2	70.2	1.03226	0.776	29	8	2.71	0.94	medium	21900	95.9	89.7	1.567	72.9	552	GUEDES-BRUNI, R.R. 1998. Composição, estrutura e similaridade florística de dossel em seis unidades fisionômicas de mata atlântica no Rio de Janeiro. Tese (Doutorado). Universidade de São Paulo, São Paulo, SP. 231p	1998	NA
878	Brazil	Rio de Janeiro	Nova Friburgo, REc de Macaé de Cima, Rio das Flores	protected	7200	Serra Do Mar	plots	systematic	4.8_5.0	1	-0.0208793	0.00253159	-0.0675531	0.00679689	-0.116854	-0.024578	0.251386	0.458822	16.5	9.7	57.3	1278	-80.7	80.8	71.2	0.0383477	1.038	14	8	2.71	0.94	low	29000	97.8	86.8	2.025	0	553	GUEDES-BRUNI, R.R.; PESSOA, S.V.A. & KURTZ, B.C. 1997. Florística e estrutura do componente arbustivo-arbóreo de um trecho preservado de floresta montana na R. E. de Macaé de Cima. In: LIMA, H.C. & GUEDES-BRUNI, R.R. (eds.). Serra de Macaé de Cima: diversidade, florística e conservação em Mata Atlântica. Rio de Janeiro, Instituto de Pesquisas Jardim Botânico do Rio de Janeiro, Rio de Janeiro, Bra…	1997	NA
890	Brazil	Rio de Janeiro	Bom Jardim, Sítio da Cachoeira	private	NA	Serra Do Mar	plots	contiguous	4.8_5.0	0.1	-0.248352	-0.171544	NA	NA	NA	NA	NA	NA	15.9	10.4	57.8	1263	-118.6	80.9	69.3	0.006875	1.05	35	10	2.45	0.69	high	15	62.7	25.9	1.642	1666.87	561	MAGALHÃES, M.S. & FREITAS, W. K. 2013 Composição florística e similaridade de fragmentos florestais com diferentes idades, na região serrana do Rio de Janeiro. Revista de Ciências Agrárias/Amazonian Journal of Agricultural and Environmental Sciences. 56 (3): 212-220	2013	NA
891	Brazil	Rio de Janeiro	Bom Jardim, Sítio da Cachoeira	private	NA	Serra Do Mar	plots	contiguous	4.8_5.0	0.1	0.048255	-0.0457614	NA	NA	NA	NA	NA	NA	15.2	10.3	57.6	1266	-87.6	81	69.3	0.006875	1.097	13	10	2.45	0.69	medium	1500	65.9	29.3	1.612	1929.09	561	MAGALHÃES, M.S. & FREITAS, W. K. 2013 Composição florística e similaridade de fragmentos florestais com diferentes idades, na região serrana do Rio de Janeiro. Revista de Ciências Agrárias/Amazonian Journal of Agricultural and Environmental Sciences. 56 (3): 212-220	2013	NA
895	Brazil	Rio de Janeiro	Mangaratiba, Ilha da Marambaia	protected	8300	Serra Do Mar	plots	systematic	4.8_5.0	0.4	0.062577	0.0279258	NA	NA	NA	NA	NA	NA	22.7	10.6	61.5	1654	-100	80	60.6	0	0.989	23	8	2.71	0.94	low	2043.63	70.3	56.2	1.627	134.5	565	NETTESHEIM, F.C.; MENEZES, L.F.T.D.; CARVALHO, D.C.D.; CONDE, M.M.S.; SOMMER, G.V.; RODRIGUES, G.D.A. & ARAUJO, D.S.D.D. 2012. Tree and shrub species of the Atlantic Forest on the slopes of Marambaia Island, Rio de Janeiro, Brazil. Biota Neotropica, 12(3): 213-225.	2012	NA
908	Brazil	Rio de Janeiro	Nova Friburgo, REc de Macaé de Cima, Rio Macaé	protected	7200	Serra Do Mar	plots	systematic	4.8_5.0	1	-0.105782	-0.0622695	-0.169369	-0.0235294	-0.312547	-0.238019	0.166881	-0.133551	18	10.2	58.7	1302	-85.7	80.9	71.2	0.0383477	0.596	44	8	2.71	0.94	high	29000	99.1	94.7	1.439	0	574	PESSOA, V.A.; GUEDES-BRUNI, R. & KURTZ, B.C. 1997. Composição florística e estrutura do componente arbustivo-arbóreo de um trecho secundário de floresta Montana na Reserva Ecológica de Macaé de Cima. In: LIMA, H.C. & GUEDES-BRUNI, R.R. (eds.). Serra de Macaé de Cima: diversidade, florística e conservação em Mata Atlântica. Rio de Janeiro, Instituto de Pesquisas Jardim Botânico do Rio de Janeiro, …	1997	1991
909	Brazil	Rio de Janeiro	Nova Iguaçu, RPPN Centro de Ecologia e Cidadania Tinguá	protected	16	Serra Do Mar	plots	contiguous	4.8_5.0	0.2	-0.153186	-0.0914674	NA	NA	NA	NA	NA	NA	22.4	10	57.1	1879	-34.8	80.9	69.1	0	1.102	24	8	2.71	0.94	high	350	70.8	49	1.513	1789.49	575	PINTO-SOBRINHO, F.A.; CHRISTO, A.G. & GUEDES-BRUNI, R.R. 2010. Fitossociologia do componente arbóreo num remanescente de floresta ombrófila densa submontana limítrofe à Reserva Biológica do Tinguá, Rio de Janeiro. Revista Floresta 40 (1): 111-124.	2010	2008
910	Brazil	Rio de Janeiro	Valença, Microrregião de Barra do Piraí, Reserva legal	private	NA	Serra Do Mar	plots	systematic	3.0_3.2	0.06	0.0642454	-0.163787	NA	NA	NA	NA	NA	NA	18.9	10.4	60	1417	-181	80.2	70	0.00309626	0.895	17	8	2.71	0.94	medium	1799.71	51.2	27.2	1.387	2241.4	576	QUEIROZ, M.M.; GOMES; J.M.; PORTELA; L.S. LELES, P.S.S. & FRANCELINO, M.R. 2006. Levantamento florístico em uma área de Reserva Legal na microregião de Barra do Piraí, município de Valença-RJ. 57° Congresso Nacional de Botânica. Universidade Federal do Rio Grande do Sul, Gramado, CD-ROM.	2006	NA
916	Brazil	Rio de Janeiro	Seropédica, FLONA Mário Xavier, Planície Aluvionar do Rio Guandu	protected	496	Serra Do Mar	plots	contiguous	4.8_5.0	0.1	-0.232961	-0.219016	NA	NA	NA	NA	NA	NA	22.5	10.6	58.4	1444	-122.8	79.7	70.3	7.18e-06	1.014	5	8.3	2.41	0.99	high	60	16.6	4.7	1.308	2097.59	581	RODRIGUES, R.M.M. & MAGALHÃES, L.M.S. 2011. Estrutura e Florística de Fragmento de Floresta Secundária na Planície Aluvionar do Rio Guandu, em Seropédica-RJ. Floresta e Ambiente, 18 (3): 324-333	2011	NA
922	Brazil	Rio de Janeiro	Rio de Janeiro, Batalhão Tonelero	protected	250	Serra Do Mar	plots	contiguous	4.8_5.0	0.1	-0.148342	-0.0294228	NA	NA	NA	NA	NA	NA	22.7	10.1	57.9	1402	-112.7	79.5	70.3	7.18e-06	0.984	2	8.3	2.41	0.99	high	28	21.7	6.5	1.38	2084.43	585	SANTANA, C.A.A.; LIMA, C.C.D.& MAGALHÃES, L.M.S. 2004. Estrutura horizontal e composição florística de três fragmentos secundários na cidade do Rio de Janeiro. Acta Scientiarum. Biological Sciences 26 (4): 443-451.	2004	NA
926	Brazil	Rio de Janeiro	Rio de Janeiro, Maciço da Pedra Branca, Bacia Hidrográfica do rio Caçambe	protected	12500	Serra Do Mar	plots	systematic	4.8_5.0	0.7	NA	-0.0378523	NA	NA	NA	NA	NA	NA	20.8	10	59.1	1365	-64.2	79.4	69.1	0	0.641	30	10	2.45	0.69	high	4700	86.4	65.6	1.618	1982.69	588	SANTOS, V.S.; SOLÓRZANO, A.; GUEDES-BRUNI, R.R. & OLIVEIRA, R.R. 2006. Composição do estrato arbóreo de um paleoterritório de carvoeiros no Maciço da Pedra Branca, RJ. Pesquisas Botânica 57: 181-192.	2006	NA
932	Brazil	Rio de Janeiro	Volta Redonda, PNM Fazenda Santa Cecília do Ingá	protected	211	Serra Do Mar	plots	systematic	4.8_5.0	0.5	NA	-0.0817774	NA	NA	NA	NA	NA	NA	20.3	11.6	60.8	1421	-219.3	79.1	69.6	0.0666738	0.988	24	8.3	2.41	0.99	high	211	49.9	26.3	1.351	1581.49	594	SOUZA, V.T. & SOUZA, G.R. 2009. Composição florística da trilha ecológica do Parque Natural Municipal Fazenda Santa Cecília do Ingá, Volta Redonda, Rio de Janeiro, Brasil. Sitientibus Série Ciências Biológicas 9 (1): 8-18.	2009	2007
933	Brazil	Rio de Janeiro	Valença, PE da Serra da Concórdia, antigo Campo Experimental Fazenda Santa Mônica (EMBRAPA)	protected	5952	Serra Do Mar	plots	contiguous	4.8_5.0	0.1	-0.247349	-0.136925	NA	NA	NA	NA	NA	NA	20	10.4	58.9	1416	-187.2	80.4	70	0.00309626	0.723	22	10	2.45	0.69	high	1000	60	38.8	1.394	2413.17	595	SPOLIDORO, M.L.C.V. 2001. Composição e estrutura em um trecho de floresta no médio Paraíba do Sul, RJ. Dissertação (Mestrado). Universidade Federal Rural do Rio de Janeiro, Itaguaí, 90 p.	2001	NA
933.3	Brazil	Rio de Janeiro	Valença, PE da Serra da Concórdia, antigo Campo Experimental Fazenda Santa Mônica (EMBRAPA)	protected	5952	Serra Do Mar	plots	contiguous	4.8_5.0	0.1	-0.176113	-0.210337	NA	NA	NA	NA	NA	NA	20.2	10.4	59.1	1412	-187.2	80.4	70	0.00309626	0.805	19	10	2.45	0.69	medium	1000	58	35.9	1.558	1643.8	595	SPOLIDORO, M.L.C.V. 2001. Composição e estrutura em um trecho de floresta no médio Paraíba do Sul, RJ. Dissertação (Mestrado). Universidade Federal Rural do Rio de Janeiro, Itaguaí, 90 p.	2001	NA
933.6	Brazil	Rio de Janeiro	Valença, PE da Serra da Concórdia, antigo Campo Experimental Fazenda Santa Mônica (EMBRAPA)	protected	5952	Serra Do Mar	plots	contiguous	4.8_5.0	0.1	-0.0575956	0.0331892	NA	NA	NA	NA	NA	NA	18	10.3	59.7	1415	-187.2	80.4	70	0.00309626	0.965	9	10	2.45	0.69	low	1000	61.6	38.6	1.45	2789.38	595	SPOLIDORO, M.L.C.V. 2001. Composição e estrutura em um trecho de floresta no médio Paraíba do Sul, RJ. Dissertação (Mestrado). Universidade Federal Rural do Rio de Janeiro, Itaguaí, 90 p.	2001	NA
934	Brazil	Rio de Janeiro	Teresópolis, David	private	NA	Serra Do Mar	PCQ	systematic	4.8_5.0	0.092	NA	-0.202653	NA	NA	NA	NA	NA	NA	17.9	10.4	57.9	1580	-103.6	81	71.2	0.0383477	0.733	21	10	2.45	0.69	high	8.9	36.2	6.1	1.544	1885.42	596	THIER, O. & WESENBERG, J. 2009. Diversity, floristic composition and similarity of three forest fragments in the Mata Atlântica of Rio de Janeiro. In: GAESE, H.; ALBINO, J.C.T.; WESENBERG, J. & SCHLUTER, S. (Orgs.) Biodiversity and land use systems in the fragmented Mata Atlântica of Rio de Janeiro. Cuvillier Verlag, Götingen, Germany. pp. 281-294.	2009	NA
935	Brazil	Rio de Janeiro	Teresópolis, Maturano	private	NA	Serra Do Mar	PCQ	systematic	4.8_5.0	0.092	NA	-0.0943771	NA	NA	NA	NA	NA	NA	17.7	10.4	58.2	1548	-108.6	80.8	71.2	0.0383477	0.896	22	8	2.71	0.94	high	36.7	48.9	12.1	1.573	2032.79	596	THIER, O. & WESENBERG, J. 2009. Diversity, floristic composition and similarity of three forest fragments in the Mata Atlântica of Rio de Janeiro. In: GAESE, H.; ALBINO, J.C.T.; WESENBERG, J. & SCHLUTER, S. (Orgs.) Biodiversity and land use systems in the fragmented Mata Atlântica of Rio de Janeiro. Cuvillier Verlag, Götingen, Germany. pp. 281-294.	2009	NA
936	Brazil	Rio de Janeiro	Teresópolis, Sorvete	private	NA	Serra Do Mar	PCQ	systematic	4.8_5.0	0.092	NA	-0.0983246	NA	NA	NA	NA	NA	NA	18	10.5	57.7	1550	-108.6	81	71.2	0.0383477	0.918	16	8	2.71	0.94	medium	60.9	45	9.7	1.594	2023.78	596	THIER, O. & WESENBERG, J. 2009. Diversity, floristic composition and similarity of three forest fragments in the Mata Atlântica of Rio de Janeiro. In: GAESE, H.; ALBINO, J.C.T.; WESENBERG, J. & SCHLUTER, S. (Orgs.) Biodiversity and land use systems in the fragmented Mata Atlântica of Rio de Janeiro. Cuvillier Verlag, Götingen, Germany. pp. 281-294.	2009	NA
937	Brazil	Rio de Janeiro	Teresópolis, PARNA da Serra dos Órgãos	protected	20024	Serra Do Mar	plots	systematic	4.8_5.0	0.68	0.0324292	0.0290525	-0.115812	0.0617729	0.120798	0.0081258	0.429574	0.081461	14.6	9.6	57.9	1689	-35.7	81.4	70.3	0.0026796	0.972	15	8	2.71	0.94	low	1707.9	84.9	49.5	1.662	1888.9	597	WESENBERG, J. & SEELE, C. 2009. Floristic-structural composition and diversity of tree and woody understorey vegetation in the montane Atlantic Forest of the Serra dos Órgãos National Park, Teresópolis, RJ, Brazil. In: GAESE, H.; ALBINO, J.C.T.; WESENBERG, J. & SCHLUTER, S. (Orgs.) Biodiversity and land use systems in the fragmented Mata Atlântica of Rio de Janeiro. Cuvillier Verlag, Götingen, Ge…	2009	NA
939	Brazil	Rio de Janeiro	Carapebus, PARNA da Restinga de Jurubatiba	protected	14867	Serra Do Mar	plots	systematic	4.8_5.0	0.52	-0.246552	-0.131192	NA	NA	NA	NA	NA	NA	22.7	9.3	58.8	1178	-185.7	80.9	65.1	0	0.982	3	5	1.19	0.265	medium	178.91	19.2	1.9	1.605	2034.36	598	BARROS, M.J. 2000. Estrutura de uma mata inundável de restinga do Parque Nacional da Restinga de Jurubatiba, município de Carapebus, Rio de Janeiro. Dissertação (Mestrado). Universidade Federal do Rio de Janeiro, Brasil. 45p.	2000	NA
941	Brazil	São Paulo	São Paulo, SESC Interlagos	private	NA	Serra Do Mar	plots	systematic	4.8_5.0	0.5	-0.056304	-0.0162296	-0.00565127	-0.0406716	0.00962735	-0.00788249	0.00233906	-0.247495	18	9.5	58.7	1667	-24.9	80.9	76.2	0.0116954	0.856	14	10	2.45	0.69	medium	1.5	3.5	0	1.295	1672.93	600	MANZATTO, A.G.; FURLAN, A.; CESAR, O. & PAGANO, S.N. 1999. Vegetação lenhosa do SESC Interlagos, São Paulo, SP. Universidade Estadual Paulista "Júlio de Mesquista Filho", Rio Claro. 74p.	1999	1998
942	Brazil	Rio de Janeiro	Carapebus, PARNA da Restinga de Jurubatiba, 8 pontos de amostragem no parque	protected	14867	Serra Do Mar	plots	contiguous	4.8_5.0	1.44	-0.0573253	0.0372888	-0.216676	0.153266	0.0978796	-0.166886	-0.0567574	-0.33851	22.7	9.3	58.8	1178	-185.7	80.9	65.1	0	1.018	1	3.5	37.24	11.2	medium	178.91	19.7	1.4	1.722	1580.45	601	KURTZ, B.C. 2009. Fitogeografia e fitossociologia do componente arbóreo de florestas pantanosas de restinga no norte-fluminense. Rio de Janeiro. Tese (Doutorado). Universidade Federal do Rio de Janeiro. 148p.	2009	NA
946	Brazil	Rio de Janeiro	Angra dos Reis, PE Ilha Grande	protected	12052	Serra Do Mar	plots	systematic	4.8_5.0	1.02	0.0330861	0.0326493	-0.223865	0.0534683	-0.146863	-0.170622	-0.249088	0.0201863	22.5	10.7	60.9	1952	-102.1	80.9	61.8	0.00144396	0.715	27	8	2.71	0.94	high	15586.8	78.1	68.1	1.322	323.11	605	MANÃO, C.Y.G. 2011 Composição florística e estrutura da comunidade arbustivo-arbórea de um trecho de floresta submontana na vertente sudeste do Parque Estadual da Ilha Grande, Angra dos Reis / RJ. Dissertação (Mestrado). Universidade do Estado do Rio de Janeiro. 55p.	2011	NA
947	Brazil	Rio de Janeiro	Rio de Janeiro, Maciço da Pedra Branca, 1º Balão carvão Norte	protected	12500	Serra Do Mar	plots	systematic	4.8_5.0	0.1	-0.197559	-0.0320792	NA	NA	NA	NA	NA	NA	22.2	9.9	58.7	1372	-64.2	79.4	69.1	0	1.055	41	10	2.45	0.69	medium	4700	71.1	40.5	1.495	1377.01	606	FREIRE, J.M. 2010. Fitossociologia e estrutura do componente arbóreo de um remanescente de floresta urbana no Maciço da Pedra Branca, Rio de Janeiro RJ. Tese (Doutorado). Universidade Federal Rural do Rio de Janeiro. 141p.	2010	NA
948	Brazil	Rio de Janeiro	Rio de Janeiro, Maciço da Pedra Branca, 1º Balão carvão Sul	protected	12500	Serra Do Mar	plots	systematic	4.8_5.0	0.1	-0.0353953	0.0751259	NA	NA	NA	NA	NA	NA	22.2	9.6	58.1	1372	-93.2	79.4	69.1	0	1.03	47	10	2.45	0.69	medium	4700	67.1	35.8	1.451	1642.05	606	FREIRE, J.M. 2010. Fitossociologia e estrutura do componente arbóreo de um remanescente de floresta urbana no Maciço da Pedra Branca, Rio de Janeiro RJ. Tese (Doutorado). Universidade Federal Rural do Rio de Janeiro. 141p.	2010	NA
949	Brazil	Rio de Janeiro	Rio de Janeiro, Maciço da Pedra Branca, 2º Balão carvão Norte	protected	12500	Serra Do Mar	plots	systematic	4.8_5.0	0.1	0.0239099	0.0286513	NA	NA	NA	NA	NA	NA	22.2	9.9	58.7	1372	-64.2	79.4	69.1	0	1.099	17	10	2.45	0.69	medium	4700	75.5	47.3	1.449	1217.02	606	FREIRE, J.M. 2010. Fitossociologia e estrutura do componente arbóreo de um remanescente de floresta urbana no Maciço da Pedra Branca, Rio de Janeiro RJ. Tese (Doutorado). Universidade Federal Rural do Rio de Janeiro. 141p.	2010	NA
950	Brazil	Rio de Janeiro	Rio de Janeiro, Maciço da Pedra Branca, 2º Balão carvão Sul	protected	12500	Serra Do Mar	plots	systematic	4.8_5.0	0.09	0.0998718	0.0519208	NA	NA	NA	NA	NA	NA	22.2	9.9	58.7	1372	-64.2	79.4	69.1	0	0.991	5	10	2.45	0.69	medium	4700	75.6	47.8	1.447	1362.52	606	FREIRE, J.M. 2010. Fitossociologia e estrutura do componente arbóreo de um remanescente de floresta urbana no Maciço da Pedra Branca, Rio de Janeiro RJ. Tese (Doutorado). Universidade Federal Rural do Rio de Janeiro. 141p.	2010	NA
951	Brazil	Rio de Janeiro	Rio de Janeiro, Maciço da Pedra Branca, Colégio Santo Agostinho Norte	protected	12500	Serra Do Mar	plots	systematic	4.8_5.0	0.1	-0.0763082	-0.134853	NA	NA	NA	NA	NA	NA	21.8	9.6	58.5	1376	-74.2	79.4	69.1	0	1.096	36	8.3	2.41	0.99	medium	280	49.5	22.2	1.461	1863.33	606	FREIRE, J.M. 2010. Fitossociologia e estrutura do componente arbóreo de um remanescente de floresta urbana no Maciço da Pedra Branca, Rio de Janeiro RJ. Tese (Doutorado). Universidade Federal Rural do Rio de Janeiro. 141p.	2010	NA
952	Brazil	Rio de Janeiro	Rio de Janeiro, Maciço da Pedra Branca, Colégio Santo Agostinho Sul	protected	12500	Serra Do Mar	plots	systematic	4.8_5.0	0.1	-0.117838	-0.11966	NA	NA	NA	NA	NA	NA	22.8	9.8	58.6	1376	-74.2	79.4	69.1	0	0.67	30	8.3	2.41	0.99	medium	4700	48.5	21.6	1.499	1858.16	606	FREIRE, J.M. 2010. Fitossociologia e estrutura do componente arbóreo de um remanescente de floresta urbana no Maciço da Pedra Branca, Rio de Janeiro RJ. Tese (Doutorado). Universidade Federal Rural do Rio de Janeiro. 141p.	2010	NA
953	Brazil	Rio de Janeiro	Rio de Janeiro, Maciço da Pedra Branca, Colônia Juliano Moreira Norte	protected	12500	Serra Do Mar	plots	systematic	4.8_5.0	0.1	-0.0411003	-0.110036	NA	NA	NA	NA	NA	NA	20.9	9.5	58.1	1365	-93.2	79.4	69.1	0	1.069	28	8.3	2.41	0.99	medium	4700	69.6	37.3	1.541	2655.67	606	FREIRE, J.M. 2010. Fitossociologia e estrutura do componente arbóreo de um remanescente de floresta urbana no Maciço da Pedra Branca, Rio de Janeiro RJ. Tese (Doutorado). Universidade Federal Rural do Rio de Janeiro. 141p.	2010	NA
954	Brazil	Rio de Janeiro	Rio de Janeiro, Maciço da Pedra Branca, Colônia Juliano Moreira Sul	protected	12500	Serra Do Mar	plots	systematic	4.8_5.0	0.1	0.016997	0.0143918	NA	NA	NA	NA	NA	NA	22.2	9.7	58.4	1365	-64.2	79.4	69.1	0	1.108	26	8.3	2.41	0.99	medium	4700	70.4	38.7	1.483	2337.5	606	FREIRE, J.M. 2010. Fitossociologia e estrutura do componente arbóreo de um remanescente de floresta urbana no Maciço da Pedra Branca, Rio de Janeiro RJ. Tese (Doutorado). Universidade Federal Rural do Rio de Janeiro. 141p.	2010	NA
955	Brazil	Rio de Janeiro	Rio de Janeiro, Maciço da Pedra Branca, Projac Norte	protected	12500	Serra Do Mar	plots	systematic	4.8_5.0	0.08	0.0983367	-0.00203465	NA	NA	NA	NA	NA	NA	22.3	9.6	58.1	1359	-93.2	79.4	69.1	0	0.791	14	8.3	2.41	0.99	medium	4700	58.5	27	1.5	2264.25	606	FREIRE, J.M. 2010. Fitossociologia e estrutura do componente arbóreo de um remanescente de floresta urbana no Maciço da Pedra Branca, Rio de Janeiro RJ. Tese (Doutorado). Universidade Federal Rural do Rio de Janeiro. 141p.	2010	NA
956	Brazil	Rio de Janeiro	Rio de Janeiro, Maciço da Pedra Branca, Projac Sul	protected	12500	Serra Do Mar	plots	systematic	4.8_5.0	0.1	-0.104174	0.0307115	NA	NA	NA	NA	NA	NA	22.3	9.6	58.1	1359	-93.2	79.4	69.1	0	1.099	24	8.3	2.41	0.99	medium	4700	59.4	27.5	1.512	2101.95	606	FREIRE, J.M. 2010. Fitossociologia e estrutura do componente arbóreo de um remanescente de floresta urbana no Maciço da Pedra Branca, Rio de Janeiro RJ. Tese (Doutorado). Universidade Federal Rural do Rio de Janeiro. 141p.	2010	NA
957	Brazil	Rio de Janeiro	Angra dos Reis, PE Ilha Grande	protected	12052	Serra Do Mar	plots	systematic	4.8_5.0	1.02	0.0263075	0.0302334	-0.0109161	-0.0223996	-0.0280688	-0.148777	-0.124307	0.0594169	19.9	11.2	61.8	1908	-96	80.7	61.8	0.00144396	0.868	25	8	2.71	0.94	low	15586.8	98.2	90	1.696	0	607	ROSA, L.P.G. 2013. Florística e fitossociologia da Floresta Atlântica montana no Parque Estadual da Ilha Grande, RJ. Dissertação (Mestrado). Universidade do Estado do Rio de Janeiro. 76p.	2013	NA
960	Brazil	Rio Grande do Sul	Sertão, PNM de Sertão	protected	500	Araucaria	plots	systematic	9.8_10.0	1	0.0209436	-0.0931505	-0.141004	0.259352	0.1051	-0.295403	-0.105847	-0.105718	17.3	12.5	56	1935	-6	75.5	63.4	0.114986	0.932	5	8	7.07	2.04	medium	484.92	34	18.3	1.416	1956.33	610	PIROLI, E.L. & NASCIMENTO, A.R.T. 2009. Análise florística e estrutura fitossociológica de um fragmento de Floresta Ombrófila Mista no município de Sertão-RS Floristic analysis and phytosociological structure of a Mixed Ombrophylous Forest. Ambiência 4 (1): 91-103.	2009	NA
961	Brazil	Rio Grande do Sul	Montenegro, Pólo Petroquímico de Triunfo, Remanescente entre a BR 386, a RST 470 e a ferrovia EF 116	private	NA	Uruguai	plots	systematic	4.8_5.0	1.83	-0.114723	-0.0737886	-0.191721	0.0187365	-0.318465	-0.557652	-0.440772	-0.364223	19.1	9.6	50.7	1706	-100.9	77.9	63	0.0111782	0.925	3	7	1.97	4.955	low	21.12	28.1	4.3	1.553	1910.28	611	LONGHI, S.J.; BRENA, D.A.; SCIPIONI, M.C.; GIACOMOLLI, L.Z.; DELIBERALI, G.; LONGHI, R.V. & MASTELLA, T. 2008. Caracterização fitossociológica do estrato arbóreo em um remanescente de floresta estacional semidecidual, em Montenegro, RS. Cienc. Rural 38 (6): 1630-1638	2008	NA
963	Brazil	Rio Grande do Sul	Bossoroca, Fragmento da Floresta Natural de Astronium balansae	private	NA	Uruguai	plots	systematic	9.8_10.0	0.7	-0.00129013	-0.122042	0.612428	0.101024	-0.122902	-0.304136	0.343213	0.273982	19.5	11.8	51.5	2056	-55.8	72.8	57.8	0.144871	0.901	3	10.8	3.47	6.1	low	116.53	9.8	1.1	1.469	2136.31	613	BOLIGON, A.A.; LONGHI, S.J.; MURARI, A.B. & HACKL, C. 2005. Aspectos fitossociológicos de um fragmento da floresta natural de Astronium balansae engl., no município de Bossoroca, RS. Ciência Rural 35 (5): 1075-1082	2005	NA
964	Brazil	Rio Grande do Sul	Frederico Westphalen, campus UFSM (antigo Colégio Agrícola de Frederico Westphalen)	other	34	Araucaria	plots	systematic	4.8_5.0	1	-0.0486059	-0.0557973	-0.016061	-0.00938845	-0.0318498	-0.0168397	-0.380957	-0.433564	18	12.1	53	2044	-11.4	76.2	61.1	0.101968	1.009	5	11.5	3.62	1.98	high	60	15.3	2	1.288	2118.2	614	SCIPIONI, M.C.; FINGER, C.A.G.; CANTARELLI, E.B.; DENARDI, L. & MEYER, E.A. 2011. Fitossociologia em fragmento florestal no noroeste do estado do Rio Grande do Sul phytosociological study in a forest fragment in the northwest of Rio Grande do Sul state. Ciência Florestal 21 (3): 409-419.	2011	NA
965	Brazil	Rio Grande do Sul	São Francisco de Paula, FLONA de São Francisco de Paula	protected	1139	Araucaria	plots	systematic	4.8_5.0	0.29	0.130471	-0.0155355	-0.256714	0.56505	0.0998432	-0.112155	0.0330387	-0.200541	14.7	9.5	52.7	1984	0	81.3	67	0.476135	0.841	16	6.5	7.98	0.67	low	98.14	43.8	24.1	1.533	1621.31	615	SONEGO, R.C.; BACKES, A. & SOUZA A.F. 2007. Descrição da estrutura de uma Floresta Ombrófila Mista, RS, Brasil, utilizando estimadores não-paramétricos de riqueza e rarefação de amostras. Acta Botanica Brasilica 21 (4): 943-955.	2007	NA
966	Brazil	Rio Grande do Sul	Santa Maria, campus UFSM, Trecho de floresta ribeirinha	other	560	Uruguai	plots	systematic	4.8_5.0	1	-0.115807	-0.0905783	0.335024	-0.0901265	-0.121045	-0.0992476	-0.733665	-0.321802	19.2	10.6	50	1760	-68.3	75.2	61.4	0.103484	0.986	6	12.5	3.475	16.595	medium	20	5.7	0	1.326	2174.94	616	BUDKE, J.C.; GIEHL, E.L.H.; ATHAYDE, E.A.; EISINGER, S.M. & ZÁCHIA, R.A. 2004. Florística e fitossociologia do componente arbóreo de uma floresta ribeirinha, arroio Passo das Tropas, Santa Maria, RS, Brasil. Acta Botanica Brasilica 18 (3): 581-589.	2004	NA
967	Brazil	Rio Grande do Sul	Tavares, PARNA da Lagoa do Peixe	protected	34400	Uruguai	PCQ	systematic	4.8_5.0	0.069	-0.290982	-0.131697	NA	NA	NA	NA	NA	NA	18.2	7.5	43.6	1556	-134.3	80.2	55.2	0.0157399	0.922	0	3.5	4.41	2.41	medium	75	17.6	3.3	1.647	1729.52	617	DORNELES, L.P.P. & WAECHTER, J.L. 2004. Fitossociologia do componente arbóreo na floresta turfosa do Parque Nacional da Lagoa do Peixe, Rio Grande do Sul, Brasil. Acta Botanica Brasilica 18 (4): 815-824.	2004	NA
968	Brazil	Rio Grande do Sul	Vale do Sol, Linha XV de Novembro	private	NA	Uruguai	plots	contiguous	4.8_5.0	1	-0.00771599	-0.0922681	-0.330367	0.156225	0.124143	0.202281	0.702388	-0.312908	18.1	9.7	50.1	1944	-17	75.8	61.9	0.0459052	0.853	31	11.5	4.08	16.415	medium	713.03	75	29.7	1.769	2077.67	618	JARENKOW, J.A. & WAECHTER, J.L. 2001. Composição, estrutura e relações florísticas do componente arbóreo de uma floresta estacional no Rio Grande do Sul, Brasil. Revista Brasileira de Botânica 24 (3): 263-272.	2001	NA
969	Brazil	Rio Grande do Sul	Camaquã, Serra do Sudeste, distrito de Santa Auta (Água Grande)	private	NA	Uruguai	plots	contiguous	4.8_5.0	1	-0.052939	-0.0653271	-0.0696089	0.0551898	-0.06199	-0.0551563	-0.351837	-0.340161	17.7	8.8	47.6	1639	-103.6	78.5	62.1	0.032069	0.835	14	8.3	2.41	0.99	low	406.26	62.3	25.8	1.622	2025.4	619	JURINITZ, C.F. & JARENKOW, J.A. 2003. Estrutura do componente arbóreo de uma floresta estacional na Serra do Sudeste, Rio Grande do Sul, Brasil. Revista Brasileira de Botânica 26 (4): 475-487.	2003	NA
972	Brazil	Rio Grande do Sul	Bento Gonçalves, Jardim Botânico de Bento Gonçalves	other	18	Araucaria	plots	systematic	9.8_10.0	2.5	-0.184697	-0.0607344	0.0683503	0.0608922	-0.137312	-0.439719	-0.233309	-0.174547	17	9.6	52.1	1950	-1.8	77.6	64.4	0.0776437	1.047	18	5	2.76	0.76	high	17.8	64.7	19.7	1.455	2081.62	622	CENCI, B.T.; DORNELES, L.T.; SIMIONI, E.L.; FRIZON S. & TRAVI V.H. 2013. Composição da flora arbórea e arborescente no Jardim Botânico de Bento Gonçalves, Rio Grande do Sul, Brasil. Revista Árvore 37 (1): 137-149.	2013	NA
973	Brazil	Rio Grande do Sul	Santo Ângelo, PNM de Santo Ângelo	protected	13	Alto Paraná	plots	systematic	9.8_10.0	0.24	0.102416	-0.115972	NA	NA	NA	NA	NA	NA	19.6	11.5	52	2092	-58.7	73.6	58.5	0.126221	0.844	10	11.5	3.62	1.98	medium	13	14.7	0.1	1.438	1727.81	623	HÜLLER, A.; RAUBER, A.; WOLSKI, M.S.; ALMEIDA, N.L. & WOLSKI S.R.S. 2011. Reneração Natural do Componente Arbóreo e Arbustivo do Parque Natural Municipal de Santo Ângelo-RS. Revista da Sociedade Brasileira de Arborização Urbana 6: 25-35, 2011	2011	NA
974	Brazil	Rio Grande do Sul	Cachoeira do Sul, Margem do Rio Botucaraí, frequently flooded	private	NA	Uruguai	plots	contiguous	4.8_5.0	1	-0.130346	-0.232804	0.0453984	-0.118662	-0.34156	-0.642133	-0.614828	-0.0393325	19.2	10.2	48.8	1849	-69	76.1	61.7	0.0442098	0.894	3	9	1.17	3.18	medium	43	15.4	0.7	1.564	1821.08	624	BUDKE, J.C.; JARENKOW, J.A. & OLIVEIRA-FILHO, A.T. 2007. Relationships between tree component structure, topography and soils of a riverside forest, Rio Botucaraí, Southern Brazil. Plant Ecology 189 (2): 187-200.	2007	NA
975	Brazil	Rio Grande do Sul	Santa Maria, Morro do Cerrito	private	NA	Uruguai	plots	contiguous	4.8_5.0	0.53	0.004231	-0.00807209	NA	NA	NA	NA	NA	NA	18.8	10.4	49.7	1787	-63.3	75.1	61.4	0.103484	0.857	9	12.5	2.345	9.005	high	50	20.5	3.4	1.505	1627.93	625	SCIPIONI M.C.; LONGHI, S.J.; BRANDELERO, C.; ARAÚJO P.F. & REINERT, D.J. 2012. Análise fitossociológica de um fragmento de floresta estacional em uma catena de solos no morro do cerrito, Santa Maria, RS. Ciência Florestal 22 (3): 457-466	2012	NA
978	Brazil	Rio Grande do Sul	Jaguari, Margem de um afluente do rio Jaguari (Mata ciliar)	private	NA	Uruguai	plots	systematic	4.8_5.0	0.15	-0.067596	-0.163748	NA	NA	NA	NA	NA	NA	19.3	10.8	49.9	1994	-74.5	73.6	58.1	0.195057	0.786	13	10	2.07	2.56	high	21.5	24.1	3.7	1.348	1919.79	628	CALLEGARO, R.M.; LONGHI, S.J.; ARAUJO A.C.B.; KANIESKI, M.R.; FLOSS P.A. & GRACIOLI C.R. 2012. Estrutura do componente arbóreo de uma floresta estacional decidual ripária em Jaguari, RS. Ciência Rural 42 (2): 305-311.	2012	NA
979	Brazil	Rio Grande do Sul	Tupanciretã, REc Capão de Tupanciretã	protected	8	Uruguai	plots	systematic	4.8_5.0	0.2	0.0315511	-0.0831092	NA	NA	NA	NA	NA	NA	18	11.2	51.8	1935	-48.3	74	61	0.192967	0.903	4	9.8	2.9	1.115	medium	8	2.7	0	1.244	1478.77	629	ROSA, S.F.; LONGHI, S.J. & LUDWIG, M.P. 2008. Aspectos florísticos e fitossociológicos da Reserva Capão de Tupanciretã, Tupanciretã, RS, Brasil. Ciência Florestal 18 (1): 15-25.	2008	NA
981	Brazil	Rio Grande do Sul	Cachoeirinha, PM Dr. Tancredo Neves	protected	392	Uruguai	PCQ	systematic	9.8_10.0	0.373	-0.153974	0.0329979	NA	NA	NA	NA	NA	NA	18.9	9.7	51	1619	-119.7	78.8	63	0.0111782	0.965	3	7	1.97	4.955	medium	17.7	11.2	1.6	1.479	1699.6	631	TROIAN, L.C.; KAFFER, M.I.; MULLER, S.C.;TROIAN, V.R.; GUERRA, J.; BORGES, M.G.; GUERRA, T.; RODRIGUES, G.G. & FORNECK, E.D. 2011. Florística e padrões estruturais de um fragmento florestal urbano, região metropolitana de Porto Alegre, RS, Brasil Iheringia 66 (1): 5-16	2011	NA
989	Brazil	Rio Grande do Sul	Cachoeira do Sul, Margem do Rio Jacuí, não inundável	private	NA	Uruguai	plots	contiguous	4.8_5.0	1	-0.136123	-0.0921102	-0.11658	0.0906747	-0.0844052	0.000906848	0.137178	-0.0773998	19.1	10.2	49.1	1856	-73.1	76.1	61.9	0.0459052	0.978	5	10	2.07	2.56	medium	106.53	7.7	0.4	1.415	1486.24	638	LINDENMAIER, D.S. & BUDKE, J.C. 2006. Florística, diversidade e distribuição espacial das espécies arbóreas em uma floresta estacional na bacia do rio Jacuí, sul do Brasil. Instituto Anchietano de Pesquisas, Botânica 57: 193-216.	2006	NA
990	Brazil	Rio Grande do Sul	Faxinalzinho, MicroBacia Hidrográfica do Córrego Divisa	private	NA	Alto Paraná	plots	contiguous	4.8_5.0	1	-0.0443534	-0.0643862	-0.080741	0.0233054	-0.164862	-0.258134	-0.419494	-0.225712	18.9	11.7	54.1	2052	-2.1	76.2	63	0.0388865	0.763	25	8	7.07	2.04	low	63.59	47.1	14.6	1.548	2163.46	639	LOREGIAN, A.C.; SILVA, B.B.; ZANIN, E.M.; DECIAN, V.S.; HENKE-OLIVEIRA, C. & BUDKE, J.C. 2012. Padrões espaciais e ecológicos de espécies arbóreas refletem a estrutura em mosaicos de uma floresta subtropical. Acta Botanica Brasilica 26 (3): 593-606.	2012	2008
991	Brazil	Rio Grande do Sul	Viamão, PE de Itapuã, Mato da Tapera	protected	5566	Uruguai	plots	contiguous	4.8_5.0	0.13	-0.0596373	-0.139989	0.00965169	0.00106976	-0.16036	-0.157014	-0.716195	-0.322411	18.8	8.3	46.9	1552	-124.6	79.4	62.5	0.012227	0.921	2	8	1.21	0.45	medium	1.76	21.6	10.1	1.592	1170.96	640	SCHERER, A.; MARASCHIN-SILVA, F. & BAPTISTA, L.R.M. 2005. Florística e estrutura do componente arbóreo de matas de restinga arenosa no Parque Estadual de Itapuã, RS, Brasil. Acta Botanica Brasilica 19 (4): 717-726.	2005	NA
992	Brazil	Rio Grande do Sul	Viamão, PE de Itapuã, Mato da Lagoinha	protected	5566	Uruguai	plots	contiguous	4.8_5.0	0.2	-0.048787	-0.127627	0.0199952	-0.136205	-0.250493	-0.31023	-0.106728	-0.557575	18.8	8.3	46.9	1552	-124.6	79.4	62.5	0.012227	0.926	3	8	1.21	0.45	medium	1.76	20.8	9.9	1.587	1241.32	640	SCHERER, A.; MARASCHIN-SILVA, F. & BAPTISTA, L.R.M. 2005. Florística e estrutura do componente arbóreo de matas de restinga arenosa no Parque Estadual de Itapuã, RS, Brasil. Acta Botanica Brasilica 19 (4): 717-726.	2005	NA
993	Brazil	Rio Grande do Sul	Viamão, PE de Itapuã, Mato da Coruja	protected	5566	Uruguai	plots	contiguous	4.8_5.0	0.29	-0.0978309	-0.217753	-0.00939351	-0.170381	-0.249205	-0.357212	-0.756085	-0.488258	18.8	8.3	47.1	1552	-124.6	79.4	62.5	0.012227	0.95	2	8	1.21	0.45	medium	1.04	18.4	9.2	1.685	1080.79	640	SCHERER, A.; MARASCHIN-SILVA, F. & BAPTISTA, L.R.M. 2005. Florística e estrutura do componente arbóreo de matas de restinga arenosa no Parque Estadual de Itapuã, RS, Brasil. Acta Botanica Brasilica 19 (4): 717-726.	2005	NA
994	Brazil	Rio Grande do Sul	Viamão, PE de Itapuã, Mato do Puma	protected	5566	Uruguai	plots	contiguous	4.8_5.0	0.26	-0.069808	-0.152159	-0.189486	-0.0435397	-0.281259	-0.51216	-0.75109	-0.68136	18.8	8.3	47.1	1552	-124.6	79.4	62.5	0.012227	0.96	3	8	1.21	0.45	medium	1	13.4	8.1	1.363	1106.43	640	SCHERER, A.; MARASCHIN-SILVA, F. & BAPTISTA, L.R.M. 2005. Florística e estrutura do componente arbóreo de matas de restinga arenosa no Parque Estadual de Itapuã, RS, Brasil. Acta Botanica Brasilica 19 (4): 717-726.	2005	NA
995	Brazil	Rio Grande do Sul	Viamão, PE de Itapuã, Mato das Capivaras	protected	5566	Uruguai	plots	contiguous	4.8_5.0	0.14	-0.133713	-0.271407	0.0432605	-0.315866	-0.358261	-0.413169	-0.725499	-0.871622	18.8	8.3	47.1	1549	-120	79.5	62.9	0.00906609	0.941	2	8	1.21	0.45	medium	0.25	11.5	4.8	2.566	2000	640	SCHERER, A.; MARASCHIN-SILVA, F. & BAPTISTA, L.R.M. 2005. Florística e estrutura do componente arbóreo de matas de restinga arenosa no Parque Estadual de Itapuã, RS, Brasil. Acta Botanica Brasilica 19 (4): 717-726.	2005	NA
1002	Brazil	Rio Grande do Sul	Cachoeira do Sul, Área da Cerâmica Kipper, sub_formacao1	private	NA	Uruguai	plots	systematic	4.8_5.0	0.13	-0.120732	-0.132701	0.0253455	0.113082	-0.110585	-0.451326	-0.780421	-0.025863	19.2	10	48.7	1841	-82.1	76.1	61.7	0.0442098	0.902	5	9	1.17	3.18	high	19.49	8.5	0.2	1.437	1486.92	647	ARAÚJO, M.M. 2004. Vegetação e mecanismos de regeneração em fragmento de Floresta Estacional Decidual Ripária, Cachoeira do Sul, RS, Brasil. Tese (Doutorado). Universidade Federal de Santa Maria, Santa Maria, RS. 172p.	2004	2002
1003	Brazil	Rio Grande do Sul	Cachoeira do Sul, Área da Cerâmica Kipper, sub_formacao2	private	NA	Uruguai	plots	systematic	4.8_5.0	0.29	-0.121951	-0.0975333	0.173285	0.207589	-0.0362167	-0.129388	0.130094	-0.287447	19.2	10	48.7	1841	-82.1	76.1	61.7	0.0442098	0.928	7	9	1.17	3.18	high	19.49	8.4	0.2	1.436	1576.46	647	ARAÚJO, M.M. 2004. Vegetação e mecanismos de regeneração em fragmento de Floresta Estacional Decidual Ripária, Cachoeira do Sul, RS, Brasil. Tese (Doutorado). Universidade Federal de Santa Maria, Santa Maria, RS. 172p.	2004	2002
1004	Brazil	Rio Grande do Sul	Cachoeira do Sul, Área da Cerâmica Kipper, sub_formacao3	private	NA	Uruguai	plots	systematic	4.8_5.0	0.28	-0.141606	-0.108444	0.100721	0.192956	-0.147639	-0.333535	0.442856	-0.315013	19.2	10	48.7	1841	-82.1	76.1	61.7	0.0442098	0.919	3	9	1.17	3.18	high	19.49	8.6	0.2	1.436	1649.06	647	ARAÚJO, M.M. 2004. Vegetação e mecanismos de regeneração em fragmento de Floresta Estacional Decidual Ripária, Cachoeira do Sul, RS, Brasil. Tese (Doutorado). Universidade Federal de Santa Maria, Santa Maria, RS. 172p.	2004	2002
1007	Brazil	Rio Grande do Sul	Ijuí, Margem do Rio Ijuí, 2 fragmentos (margens direita e esquerda)	NA	NA	Alto Paraná	plots	systematic	4.8_5.0	0.21	NA	-0.139884	0.230439	0.127284	-0.159435	-0.358075	-0.600602	-0.130531	19.3	11.9	52.3	2030	-70.7	74	59.8	0.124339	0.976	4	10	1.72	0.91	medium	9.82	15	0	1.48	1863.32	649	AVILA, A.L.; ARAUJO, M.M.; LONGHI, S.J. & GASPARIN, E. 2011. Caracterização da vegetação e espécies para recuperação de mata ciliar, Ijuí, RS. Ciência Florestal 21 (2): 251-260.	2011	NA
1010	Brazil	Rio Grande do Sul	São Jerônimo, Horto Florestal São Pedro I	other	98	Uruguai	plots	contiguous	9.8_10.0	0.24	-0.0974322	-0.15053	NA	NA	NA	NA	NA	NA	18.7	9.7	49.9	1724	-101.9	77.6	62.3	0.0314871	0.964	2	10.8	3.015	4.105	medium	5.19	5.7	0.1	1.371	1863.34	652	BALBUENO, R.A. & OLIVEIRA, P.L. 2000. Estrutura e composição florística de dois fragmentos florestais na região do Baixo Jacuí, RS, Brasil. Biotemas 13 (2): 23-46.	2000	NA
1011	Brazil	Rio Grande do Sul	Arroio dos Ratos, Horto Florestal Santa Rosa	other	400	Uruguai	plots	contiguous	9.8_10.0	0.24	-0.0775569	-0.0663978	NA	NA	NA	NA	NA	NA	18.7	9.6	49.8	1698	-95.8	77.8	62.3	0.0314871	0.861	3	5	2.76	0.76	medium	5.75	41.3	17.8	1.557	2330.84	652	BALBUENO, R.A. & OLIVEIRA, P.L. 2000. Estrutura e composição florística de dois fragmentos florestais na região do Baixo Jacuí, RS, Brasil. Biotemas 13 (2): 23-46.	2000	NA
1015	Brazil	Rio Grande do Sul	Santa Cruz do Sul, Cinturão Verde	NA	NA	Uruguai	plots	systematic	9.8_10.0	0.3	-0.129135	-0.0541534	NA	NA	NA	NA	NA	NA	19	10.1	50.3	1921	-38.5	76.2	62	0.0230316	0.969	17	9	1.17	3.18	medium	81	45.5	17	1.331	1984.19	656	BENCKE, C.S.C. & SOARES, C. 1998. Estudo fitossociológico da vegetação arbórea de uma área de floresta estacional em Santa Cruz do Sul, RS, Brasil. Cadernos de Pesquisa, Série Botânica 10: 37-57.	1998	1997
1017	Brazil	Rio Grande do Sul	Maquiné, Morro Maquiné	private	NA	Serra Do Mar	plots	contiguous	4.8_5.0	1	0.022106	-0.0842249	-0.296633	0.133333	0.0945906	-0.0298826	0.306643	-0.390569	18.7	8.3	49.1	1765	-11.8	81.4	64.2	0.0181968	0.503	35	8	2.71	0.94	low	110.02	38.5	16.9	1.533	2185.57	658	BRACK, P. 2002. Estudo fitossociológico e aspectos fitogeográficos em duas áreas de floresta atlântica de encosta no Rio Grande do Sul. Tese (Doutorado). Universidade Federal de São Carlos, São Carlos, SP. 134f	2002	NA
1018	Brazil	Rio Grande do Sul	Riozinho, Entre a Linha Cinco de Novembro e Nova Trípole	private	NA	Uruguai	plots	contiguous	4.8_5.0	1	0.0659756	0.0452932	-0.203411	0.194382	0.134099	0.126932	-0.0455242	-0.0972241	15.5	8.3	50.3	1895	0	81.1	64.2	0.0181968	0.55	36	10.5	2.38	7.19	low	1649.08	87.4	71.3	1.469	1127.78	658	BRACK, P. 2002. Estudo fitossociológico e aspectos fitogeográficos em duas áreas de floresta atlântica de encosta no Rio Grande do Sul. Tese (Doutorado). Universidade Federal de São Carlos, São Carlos, SP. 134f	2002	NA
1023	Brazil	Rio Grande do Sul	Cachoeira do Sul e outras, Margem do Rio Botucaraí, riverine forest	private	NA	Uruguai	plots	contiguous	4.8_5.0	1	-0.0908887	-0.0181678	0.0591724	0.085792	-0.141428	-0.255778	0.372752	-0.116622	19.2	10.2	49	1853	-73.1	76.1	61.9	0.0459052	0.929	4	9	1.17	3.18	medium	65.06	10.3	0.5	1.506	1938.08	663	BUDKE, J.C. 2007. Pulsos de inundação, padrões de diversidade e distribuição de espécies arbóreas em uma floresta ribeirinha no sul do Brasil, Tese (Doutorado). Universidade Federal do Rio Grande do Sul, Porto Alegre, RS. 195p.	2007	NA
1024	Brazil	Rio Grande do Sul	Cachoeira do Sul, Margem do Rio Botucaraí, unfrequently flooded	private	NA	Uruguai	plots	contiguous	4.8_5.0	1	-0.129385	-0.144662	-0.0761851	0.00945233	-0.16811	-0.240029	-0.174301	-0.496849	19.2	10.2	48.9	1853	-68	76.1	61.7	0.0442098	0.901	3	9	1.17	3.18	medium	65.06	10.6	0.4	1.447	1961.48	664	BUDKE, J.C.; JARENKOW, J. A. & OLIVEIRA-FILHO, A.T. 2008. Tree community features of two stands of riverine under different flooding regimes in Southern Brazil. Flora 203 (2): 162-174.	2008	NA
1035	Brazil	Rio Grande do Sul	Tavares, PARNA da Lagoa do Peixe, Fazenda Nadir Brum	protected	34400	Uruguai	PCQ	systematic	4.8_5.0	0.233	-0.215989	-0.172017	-0.654277	0.115838	-0.0721227	-0.216309	-0.767435	-0.205739	18.2	7.5	43.6	1556	-134.3	80.2	55.2	0.0157399	0.922	0	7.3	1.21	0.445	low	132.11	18.6	3.3	1.623	1743.67	673	DORNELES, L.P.P. & WAECHTER, J.L. 2004. Estrutura do componente arbóreo da floresta arenosa de restinga do Parque Nacional da Lagoa do Peixe, Rio Grande do Sul, Brasil. Hoehnea 31 (1): 61-72.	2004	NA
1038	Brazil	Rio Grande do Sul	Santa Maria, Campo de Instrução de Santa Maria, Morro	protected	5855	Uruguai	plots	systematic	9.8_10.0	1.05	-0.0669954	-0.0471549	-0.10991	0.0850392	-0.025003	-0.238207	-0.343035	-0.211291	19.2	10.5	50.2	1813	-74.3	74.9	61.4	0.103484	0.92	8	8.3	2.41	0.99	medium	46	48	29.7	1.496	1426	675	FARIAS, J.A.C.; TEIXEIRA, I.F.; PES, L. & ALVAREZ-FILHO, A. 1994. Estrutura fitossociológica de uma floresta estacional decidual na regiao de Santa Maria, RS. Ciência Floretal 4 (1): 77-92.	1994	NA
1040	Brazil	Rio Grande do Sul	Derrubadas, PE do Turvo	protected	17491	Alto Paraná	plots	contiguous	4.8_5.0	1	-0.0572111	-0.016413	-0.0852384	0.0404998	0.0381655	0.128394	-0.225584	-0.0603336	18.7	11.9	53.1	2150	-22.5	76.4	59.4	0.102019	1.052	15	12	3.57	16.55	low	17491	76.8	72	1.146	1197.5	677	FRANCO, A.M. 2008. Estrutura, diversidade e aspectos ecológicos do componente arbustivo e arbóreo em uma floresta estacional, Parque Estadual do Turvo, sul do Brasil. Tese (Doutorado). Universidade Federal do Rio Grande do Sul, Porto Alegre, RS. 89p.	2008	NA
1041	Brazil	Rio Grande do Sul	Santa Maria, Boca do Monte	private	NA	Uruguai	plots	contiguous	4.8_5.0	1	NA	-0.0603274	-0.273664	0.0411953	0.0751173	-0.110024	-0.0863671	-0.604658	19.2	10.4	50	1836	-57.2	74.7	61.4	0.103484	0.841	8	12	3.57	16.55	medium	60	29.6	5.4	1.459	2244.69	678	GIEHL, E.L.H.; ATHAYDE, E.A.; BUDKE, J.C.; GESING, J.P.A.; EINSIGER, S.M. & CANTO-DOROW, T.S. 2007. Espectro e distribuição vertical das estratégias de dispersão de diásporos do componente arbóreo em uma floresta estacional no sul do Brasil. Acta Botanica Brasilica 21 (1): 137-145.	2007	NA
1047	Brazil	Rio Grande do Sul	Morrinhos do Sul, Perdida	private	NA	Serra Do Mar	plots	contiguous	4.8_5.0	1	0.021123	-0.052383	-0.00111975	0.0464303	-0.162269	-0.0525091	0.077688	-0.0916114	17	8.3	50	1703	0	81.8	65.2	0.0039727	0.916	6	11.5	3.62	1.98	low	33861.8	70.8	38.5	1.417	2160.86	684	JARENKOW, J.A. 1994. Estudo fitossociológico comparativo entre duas áreas com mata de encosta no Rio Grande do Sul. Tese (Doutorado). Universidade Federal de São Carlos, São Carlos, 127 p.	1994	1992
1052	Brazil	Rio Grande do Sul	Torres, PE de Itapeva (PE Torres), Mata do Faxinal	protected	1000	Serra Do Mar	plots	systematic	4.8_5.0*	0.1	-0.108013	-0.0356081	NA	NA	NA	NA	NA	NA	19.1	7.7	46.6	1527	-12.7	82	65.2	0.0039727	0.952	2	4.5	3.28	3.745	medium	220.63	15.9	4.9	1.263	1732.24	687	KINDEL, A. 2002. Diversidade e estratégias de dispersão de plantas vasculares da floresta paludosa do faxinal, Torres - RS. Tese (Doutorado). Universidade Federal do Rio Grande do Sul, Porto Alegre, RS.	2002	2001
1057	Brazil	Rio Grande do Sul	Jaguari, São Roque, Fragmento florestal e uma propriedade rural	private	NA	Uruguai	plots	systematic	9.8_10.0	1.4	-0.144998	-0.0585646	0.0646611	0.0185206	-0.140205	-0.309717	0.0660611	-0.194771	19	10.7	49.6	1979	-81.5	73.6	58.1	0.195057	0.922	17	5	2.76	0.76	medium	5.5	25.9	3.9	1.471	1994.31	691	LONGUI, S.J., BOLIGON, A.A., MURARI, A.B. & PAULESKI, D.T. 2005. Análise fitossociológica de um fragmento de floresta estacional decidual no município de Jaguari, RS. Ciência Rural, 35(5).	2005	NA
1061	Brazil	Rio Grande do Sul	São Sepé, Fazenda Vista Alegre	private	NA	Uruguai	plots	systematic	9.8_10.0	0.25	-0.171448	-0.12253	NA	NA	NA	NA	NA	NA	18.4	10.1	48.2	1833	-94.2	75.1	61.1	0.12194	0.972	5	9	1.17	3.18	low	4	11	1.5	1.414	1949.49	695	LONGHI, S.J.; SELLE, G.L.; RAGAGNIN, L.I.M. & DAMIANI, J.E. 1992. Composição florística e estrutura fitossociológica de um “capão” de Podocarpus lambertii Klotz, no Rio Grande do Sul. Ciência Florestal 2: 9-26.	1992	NA
1062	Brazil	Rio Grande do Sul	Santiago, Carovi e Tupantuba	NA	NA	Uruguai	plots	systematic	9.8_10.0	0.3	-0.0627557	0.00890927	NA	NA	NA	NA	NA	NA	19.3	11.7	51.6	2055	-62.7	73	57.8	0.144871	0.983	1	10.8	3.015	4.105	medium	81.01	10.6	0.5	1.505	1999.42	696	LONGHI, S.J. 1993. Aspectos fitossociológicos dos 'capões' na região de Carovi e Tupantuba, em Santiago, RS. Ciência Florestal 1: 22-39.	1993	NA
1066	Brazil	Rio Grande do Sul	Santa Maria, distrito de Camobi, fragmento florestal na localidade de Pains	private	NA	Uruguai	plots	systematic	4.8_5.0	0.36	-0.097924	0.00373288	0.0338739	0.0545346	-0.209346	-0.234369	-0.237691	-0.147881	19.2	10.5	49.9	1761	-69.3	75.2	61.4	0.103484	0.942	2	10	2.07	2.56	medium	5.33	5.1	0	1.337	2149.85	700	LONGHI, S.J.; NASCIMENTO, A.R.T.; FLEIG, F.D.; DELLA-FLORA, J.B.; FREITAS, R.A. & CHARÃO, L.W. 1999. Composição florística e estrutura da comunidade arbórea de um fragmento florestal no município de Santa Maria - Brasil. Ciência Florestal 9 (1): 115-133.	1999	NA
1069	Brazil	Rio Grande do Sul	Santa Maria, Área da Associação Tabor	private	NA	Uruguai	plots	systematic	9.8_10.0	0.32	0.0895345	0.0847225	NA	NA	NA	NA	NA	NA	19.2	10.6	50	1784	-71.3	75.1	61.4	0.103484	0.935	2	10.5	2.38	7.19	high	9.08	19.4	2.8	1.426	1748.52	703	LONGHI, S.J.; ARAUJO, M.M.; KELLING, M.B.; HOPPE, J.M.; MÜLLER, I. & BORSOI, G.A. 2002. Aspectos fitossociológicos de fragmento de Floresta Estacional Decidual, Santa Maria, RS. Ciência Florestal 10 (2): 59-74.	2002	NA
1070	Brazil	Rio Grande do Sul	Santa Maria, Morro do Elefante	NA	NA	Uruguai	plots	systematic	9.8_10.0	1	-0.033723	-0.0757974	-0.163419	0.0849727	0.00825936	-0.274002	0.130709	-0.30693	18.9	10.1	49.4	1761	-66.3	75.1	61.4	0.103484	0.972	18	5	2.76	0.76	low	347.94	64	36.4	1.32	1658.7	704	MACHADO, P.F. & LONGHI, S.J. 1992. Aspectos florísticos e fitossociológicos do 'morro do Elefante', Santa Maria, RS. Revista do Centro de Ciências Rurais 20 (3/4): 261-280.	1992	NA
1073	Brazil	Rio Grande do Sul	Cristal, Fazenda Corticeiras, margem esquerda do baixo Rio Camaquã	private	NA	Uruguai	plots	contiguous	4.8_5.0	1	-0.026453	-0.235823	-0.116187	0.0666244	-0.0614313	-0.309946	-0.794108	-0.341164	18.3	8.5	45.5	1593	-144.7	79	61.8	0.0273276	0.926	1	8.5	1.165	4.3	medium	264.96	36.5	12.3	1.716	1890.7	707	DE MARCHI, T.C. & JARENKOW, J.A. 2008. Estrutura do componente arbóreo de mata ribeirinha no rio Camaquã, município de Cristal, Rio Grande do Sul, Brasil. Iheringia 63(2): 241-248.	2008	NA
1082	Brazil	Rio Grande do Sul	Araricá, Morro Ferrabraz	private	NA	Uruguai	plots	systematic	4.8_5.0	1	-0.039781	-0.0792682	-0.267514	0.0545576	0.0833961	0.141142	0.492402	-0.00957191	18	9.3	51.5	1871	-27.6	79.3	63.6	0.014454	0.706	27	11	1.19	0.67	high	420	76.9	44.8	1.583	1141.11	716	MOLZ, M. 2004. Florística e estrutura do componente arbóreo de um remanescente florestal na bacia do rio dos Sinos, Rio Grande do Sul, Brasil. Dissertação (Mestrado). Universidade Federal do Rio Grande do Sul, Porto Alegre. 54p.	2004	NA
1083	Brazil	Rio Grande do Sul	Palmares do Sul, Balneário do Quintão	NA	NA	Uruguai	PCQ	systematic	4.8_5.0	0.099	0.0800142	-0.186212	0.0849717	0.0558172	-0.040799	-0.121054	0.0283989	-0.132674	18.5	7.8	46	1610	-62	80.6	63.3	0.00670259	0.951	2	8	1.21	0.45	medium	19.29	23.3	6.7	1.714	1405.14	717	MORAES, D. & MONDIN, C.A. 2001. Florística e fitossociologia do estrato arbóreo em mata arenosa no balneário do Quintão, Palmares do Sul, Rio Grande do Sul. Pesquisas, Botânica 51: 87-100.	2001	NA
1084	Brazil	Rio Grande do Sul	Entre Rios do Sul, Bacia Hidrográfica do Rio Passo Fundo, Passo do rio Passo Fundo (área 1)	private	NA	Araucaria	PCQ	systematic	4.8_5.0	0.094	0.0363323	-0.127453	NA	NA	NA	NA	NA	NA	18	13.2	57.3	2050	-1.1	75.9	62.4	0.0721695	1.042	9	11.5	3.62	1.98	medium	4.26	21.2	4	1.49	1909.64	718	MÜLLER, S.C.; FORNECK, E.D.; HAHN, L. & CÂMARA, L.F. 2006. Análise da Vegetação Florestal Ciliar na Bacia do Rio Passo Fundo, RS. 57° Congresso Nacional de Botânica. Universidade Federal do Rio Grande do Sul, Gramado, CD-ROM.	2006	2004
1084.3	Brazil	Rio Grande do Sul	Entre Rios do Sul, Bacia Hidrográfica do Rio Passo Fundo, Casa das Máquinas (área 2)	private	NA	Araucaria	PCQ	systematic	4.8_5.0	0.065	0.048141	-0.0711505	NA	NA	NA	NA	NA	NA	17.9	11.6	55.2	2050	-1.1	75.9	62.4	0.0721695	0.914	8	11.5	3.62	1.98	medium	36	16.9	2.6	1.472	1707.31	718	MÜLLER, S.C.; FORNECK, E.D.; HAHN, L. & CÂMARA, L.F. 2006. Análise da Vegetação Florestal Ciliar na Bacia do Rio Passo Fundo, RS. 57° Congresso Nacional de Botânica. Universidade Federal do Rio Grande do Sul, Gramado, CD-ROM.	2006	2004
1084.6	Brazil	Rio Grande do Sul	Entre Rios do Sul, Bacia Hidrográfica do Rio Passo Fundo, Confluência dos rios Passo Fundo e Erechim (área 3)	private	NA	Araucaria	PCQ	systematic	4.8_5.0	0.072	-0.064255	-0.0607493	NA	NA	NA	NA	NA	NA	18.1	13.6	57.3	2050	-1.1	75.9	62.4	0.0721695	1.04	13	10.8	1.87	7.145	medium	61.46	19.2	3.5	1.528	1998.68	718	MÜLLER, S.C.; FORNECK, E.D.; HAHN, L. & CÂMARA, L.F. 2006. Análise da Vegetação Florestal Ciliar na Bacia do Rio Passo Fundo, RS. 57° Congresso Nacional de Botânica. Universidade Federal do Rio Grande do Sul, Gramado, CD-ROM.	2006	2004
1086	Brazil	Rio Grande do Sul	Nova Prata, Fazenda Tupi	private	NA	Araucaria	plots	contiguous	9.8_10.0	1	-0.130718	-0.0364046	0.111501	-0.0487074	-0.0988847	-0.22251	-0.38064	-0.164846	16.5	10.4	53.6	1985	-4.8	76.9	64.5	0.137493	0.98	3	8	7.07	2.04	high	720	55.9	35.6	1.345	2451.13	720	NASCIMENTO, A.R.T.; LONGHI, S.J. & BRENA, D.A. 2001. Estrutura e padrões de distribuição espacial de espécies arbóreas em uma amostra de Floresta Ombrófila Mista em Nova Prata, RS. Ciência Florestal 11 (1): 105-119.	2001	NA
1087	Brazil	Rio Grande do Sul	Candelária, Morro do Botucaraí	private	NA	Uruguai	plots	systematic	3.0_3.2	0.2	NA	-0.033459	NA	NA	NA	NA	NA	NA	18.1	9.8	49.6	1921	-34	75.7	61.9	0.0459052	0.868	31	10.5	2.38	7.19	medium	261.11	64	22.9	1.537	2431.32	721	NASCIMENTO, A.R.T.; LONGHI, S.J.; ALVAREZ-FILHO, A.A. & GOMES, G.S. 2000. Análise da diversidade florística e dos sistemas de dispersão de sementes em um fragmento florestal na região central do Rio Grande do Sul, Brasil. Napaea 12:49-67.	2000	NA
1088	Brazil	Rio Grande do Sul	Dom Pedro de Alcântara, Mata da Cova Funda	protected	14	Serra Do Mar	PCQ	systematic	4.8_5.0	0.178	-0.189601	-0.0240011	-0.292864	0.207925	0.188784	0.0695202	0.642131	-0.181172	19	8	47.7	1597	-11.7	81.9	65.2	0.0039727	0.97	7	8.3	2.41	0.99	medium	2.5	20.7	3.7	1.431	1804.89	722	NUNES, C.C. 2001. Estudo fitossociológico e análise foliar de um remanescente de mata atlântica em Dom Pedro de Alcântara, RS. Dissertação (Mestrado). Universidade Federal do Rio Grande do Sul, Porto Alegre. 99p.	2001	NA
1091	Brazil	Rio Grande do Sul	São Marcos, Criúva, Fragmento florestal	private	NA	Araucaria	plots	systematic	4.8_5.0	0.8	0.0888129	-0.0990479	-0.30064	0.633809	0.226601	-0.416012	0.177457	-0.124598	15.4	10.3	54.9	2030	0	79.1	66	0.353649	0.837	10	6.5	7.98	0.67	medium	6.75	15.4	2.2	1.325	1883.36	725	RONDON-NETO, R.M.; WATZLAWICK, L.F.; CALDEIRA, M.V.W. & SCHOENINGER, E.R. 2002. Análise florística e estrutural de um fragmento de Floresta Ombrófila Mista Montana, situado em Criúva, RS - Brasil. Ciência Florestal 12 (1): 29-37.	2002	NA
1095	Brazil	Rio Grande do Sul	Arambaré, Remanescentes florestais	private	NA	Uruguai	plots	contiguous	3.0_3.2	0.1	-0.0384592	-0.139148	NA	NA	NA	NA	NA	NA	18.5	8.3	45.6	1581	-141.7	79.3	54.4	0.0132184	0.911	3	8	1.21	0.45	medium	24	3.2	0	1.585	1190.83	729	SCHERER, A. 2009. Estrutura e aspectos fitogeográficos de remanescentes florestais na restinga sulbrasileira. Tese (Doutorado). Universidade Federal do Rio Grande do Sul, Porto Alegre, RS, Brasil.	2009	NA
1096	Brazil	Rio Grande do Sul	Arroio do Sal, Remanescentes florestais	private	NA	Serra Do Mar	plots	contiguous	3.0_3.2	0.1	-0.03084	-0.160444	NA	NA	NA	NA	NA	NA	19	7.6	46.6	1673	-12.7	81.7	65.2	0.076034	0.925	1	8	1.21	0.45	low	12	3.5	0	1.319	1747.1	729	SCHERER, A. 2009. Estrutura e aspectos fitogeográficos de remanescentes florestais na restinga sulbrasileira. Tese (Doutorado). Universidade Federal do Rio Grande do Sul, Porto Alegre, RS, Brasil.	2009	NA
1097	Brazil	Rio Grande do Sul	Barra do Ribeiro, Remanescentes florestais	private	NA	Uruguai	plots	contiguous	3.0_3.2	0.1	-0.113298	-0.200463	NA	NA	NA	NA	NA	NA	19	9.2	49.1	1557	-136.8	78.4	62.5	0.012227	0.936	1	8	1.21	0.45	high	10	7.1	0.1	1.424	1693.01	729	SCHERER, A. 2009. Estrutura e aspectos fitogeográficos de remanescentes florestais na restinga sulbrasileira. Tese (Doutorado). Universidade Federal do Rio Grande do Sul, Porto Alegre, RS, Brasil.	2009	NA
1098	Brazil	Rio Grande do Sul	Jaguarão, Remanescentes florestais	private	NA	Uruguai	plots	contiguous	3.0_3.2	0.1	0.0103381	-0.221897	NA	NA	NA	NA	NA	NA	17.2	9.8	46	1502	-235.1	78.1	59.2	0.276868	0.937	4	8	1.21	0.45	high	6	1.5	0	1.368	1686.45	729	SCHERER, A. 2009. Estrutura e aspectos fitogeográficos de remanescentes florestais na restinga sulbrasileira. Tese (Doutorado). Universidade Federal do Rio Grande do Sul, Porto Alegre, RS, Brasil.	2009	NA
1099	Brazil	Rio Grande do Sul	Mostardas, PARNA da Lagoa do Peixe, Remanescentes florestais	protected	34400	Uruguai	plots	contiguous	3.0_3.2	0.1	-0.0976301	-0.0375772	NA	NA	NA	NA	NA	NA	18.2	7.7	44.2	1571	-117.2	80.2	55.2	0.0157399	0.924	0	8	1.21	0.45	medium	6	9.6	1.8	1.436	1543.12	729	SCHERER, A. 2009. Estrutura e aspectos fitogeográficos de remanescentes florestais na restinga sulbrasileira. Tese (Doutorado). Universidade Federal do Rio Grande do Sul, Porto Alegre, RS, Brasil.	2009	NA
1100	Brazil	Rio Grande do Sul	Osório, Remanescentes florestais	private	NA	Serra Do Mar	plots	contiguous	3.0_3.2	0.1	0.0518693	-0.100949	NA	NA	NA	NA	NA	NA	18.9	8.1	47.5	1742	-15.2	81.3	64.2	0.0181968	0.954	2	8	1.21	0.45	low	36	8.7	1.1	1.442	1701.3	729	SCHERER, A. 2009. Estrutura e aspectos fitogeográficos de remanescentes florestais na restinga sulbrasileira. Tese (Doutorado). Universidade Federal do Rio Grande do Sul, Porto Alegre, RS, Brasil.	2009	NA
1101	Brazil	Rio Grande do Sul	Palmares do Sul, Remanescentes florestais	private	NA	Uruguai	plots	contiguous	3.0_3.2	0.1	-0.0909419	-0.119871	NA	NA	NA	NA	NA	NA	18.8	8.4	48	1619	-71.2	80.3	62.9	0.00906609	0.951	1	8	1.21	0.45	high	5	7.3	0.4	1.703	1540.69	729	SCHERER, A. 2009. Estrutura e aspectos fitogeográficos de remanescentes florestais na restinga sulbrasileira. Tese (Doutorado). Universidade Federal do Rio Grande do Sul, Porto Alegre, RS, Brasil.	2009	NA
1102	Brazil	Rio Grande do Sul	Rio Grande, Quinta	private	NA	Uruguai	plots	contiguous	3.0_3.2	0.1	-0.0326602	-0.144068	NA	NA	NA	NA	NA	NA	17.7	7.6	41	1341	-213.2	80.2	60.8	0.0848132	0.892	1	7	4.41	0.56	low	3.5	7	0.1	1.436	1417.18	729	SCHERER, A. 2009. Estrutura e aspectos fitogeográficos de remanescentes florestais na restinga sulbrasileira. Tese (Doutorado). Universidade Federal do Rio Grande do Sul, Porto Alegre, RS, Brasil.	2009	NA
1103	Brazil	Rio Grande do Sul	Santa Vitória do Palmar, Praia do Hermenegildo	private	NA	Uruguai	plots	contiguous	3.0_3.2	0.1	-0.0377194	-0.233819	NA	NA	NA	NA	NA	NA	16.5	8.6	43.7	1222	-180.4	79.6	58.4	0.298613	0.868	4	8	1.21	0.45	medium	1.8	3.4	0	1.225	1743.93	729	SCHERER, A. 2009. Estrutura e aspectos fitogeográficos de remanescentes florestais na restinga sulbrasileira. Tese (Doutorado). Universidade Federal do Rio Grande do Sul, Porto Alegre, RS, Brasil.	2009	NA
1104	Brazil	Rio Grande do Sul	São José do Norte, distrito de Bojuru	private	NA	Uruguai	plots	contiguous	3.0_3.2	0.1	0.000789676	-0.215652	NA	NA	NA	NA	NA	NA	17.9	7.3	41.6	1499	-172.9	80.3	54.1	0.0151796	0.934	1	8	1.21	0.45	high	5.5	4.1	0.3	1.289	1585.04	729	SCHERER, A. 2009. Estrutura e aspectos fitogeográficos de remanescentes florestais na restinga sulbrasileira. Tese (Doutorado). Universidade Federal do Rio Grande do Sul, Porto Alegre, RS, Brasil.	2009	NA
1105	Brazil	Rio Grande do Sul	São Lourenço do Sul, Remanescentes florestais	private	NA	Uruguai	plots	contiguous	3.0_3.2	0.1	-0.125257	-0.099673	NA	NA	NA	NA	NA	NA	18.2	8	43.4	1527	-153.3	79.6	61.8	0.0273276	0.877	2	8	1.21	0.45	medium	11	4.5	0	1.405	1361.26	729	SCHERER, A. 2009. Estrutura e aspectos fitogeográficos de remanescentes florestais na restinga sulbrasileira. Tese (Doutorado). Universidade Federal do Rio Grande do Sul, Porto Alegre, RS, Brasil.	2009	NA
1106	Brazil	Rio Grande do Sul	Tapes, Remanescentes florestais	private	NA	Uruguai	plots	contiguous	3.0_3.2	0.1	-0.0184261	-0.0777799	NA	NA	NA	NA	NA	NA	18.7	8.5	46.7	1584	-141.7	79.1	54.4	0.0132184	0.886	2	8	1.21	0.45	medium	29	0.9	0	1.344	1613.45	729	SCHERER, A. 2009. Estrutura e aspectos fitogeográficos de remanescentes florestais na restinga sulbrasileira. Tese (Doutorado). Universidade Federal do Rio Grande do Sul, Porto Alegre, RS, Brasil.	2009	NA
1107	Brazil	Rio Grande do Sul	Santa Vitória do Palmar, Marmeleiro	private	NA	Uruguai	plots	contiguous	3.0_3.2	0.1	-0.149245	-0.232716	NA	NA	NA	NA	NA	NA	16.9	8.6	43.9	1330	-200.6	79.3	58.7	0.26477	0.905	1	8	1.21	0.45	high	9	9.7	0.3	1.602	1693.34	729	SCHERER, A. 2009. Estrutura e aspectos fitogeográficos de remanescentes florestais na restinga sulbrasileira. Tese (Doutorado). Universidade Federal do Rio Grande do Sul, Porto Alegre, RS, Brasil.	2009	NA
1108	Brazil	Santa Catarina	Jaguaruna, Remanescentes florestais	APA	154728	Serra Do Mar	plots	contiguous	3.0_3.2	0.1	-0.163345	-0.0280363	NA	NA	NA	NA	NA	NA	19.3	9.7	53.2	1465	-55.5	81.8	67.2	0.00124282	0.883	9	8	1.21	0.45	high	55	10.7	0.3	1.48	1340.04	729	SCHERER, A. 2009. Estrutura e aspectos fitogeográficos de remanescentes florestais na restinga sulbrasileira. Tese (Doutorado). Universidade Federal do Rio Grande do Sul, Porto Alegre, RS, Brasil.	2009	NA
1109	Brazil	Santa Catarina	Sombrio, Remanescentes florestais	private	NA	Serra Do Mar	plots	contiguous	3.0_3.2	0.1	-0.000642939	-0.110736	NA	NA	NA	NA	NA	NA	19.2	9.1	50	1463	-38.4	81.9	65.2	0.0039727	0.95	2	8	1.21	0.45	medium	6	14.4	1.3	1.465	2309.89	729	SCHERER, A. 2009. Estrutura e aspectos fitogeográficos de remanescentes florestais na restinga sulbrasileira. Tese (Doutorado). Universidade Federal do Rio Grande do Sul, Porto Alegre, RS, Brasil.	2009	NA
1112	Brazil	Rio Grande do Sul	São Martinho da Serra, REBIO do Ibicuí-Mirim	protected	598	Uruguai	plots	systematic	4.8_5.0	1.12	-0.0543278	-0.100469	-0.0663756	0.195646	-0.0540683	-0.124112	-0.29413	-0.431869	18.2	10.6	50.4	1838	-37.2	74.8	61.4	0.103484	0.763	10	11	1.29	2.12	medium	1656.7	63.6	37	1.433	2488.72	731	SCIPIONI, M.C. 2008. Análise dos padrões florísticos e estruturais da comunidade arbóreo-arbustiva e da regeneração natural em gradientes ambientais na Floresta Estacional, RS. Dissertação (Mestrado). Universidade Federal de Santa Maria, Santa Maria, RS, Brasil. 89p	2008	NA
1113	Brazil	Rio Grande do Sul	Pântano Grande, Estância Boa Vista (baixo Rio Jacuí)	private	NA	Uruguai	plots	systematic	4.8_5.0	0.4	-0.0284325	-0.0604592	0.133193	-0.00514218	-0.0806222	0.107833	-0.520077	-0.519799	18.8	9.9	48.6	1792	-80.5	76.8	62	0.0359052	0.882	6	10	2.07	2.56	medium	50	28.3	4.5	1.601	1650.45	732	SCIPIONI, M.C. 2012. Análise dos padrões florísticos e estruturais da comunidade arbóreo-arbustiva em uma floresta estacional ribeirinha em Pantano Grande, Rio Grande do Sul, Brasil. Tese (Doutorado). Universidade Federal de Santa Maria, Santa Maria, RS, Brasil. 158p.	2012	NA
1114	Brazil	Rio Grande do Sul	Pântano Grande, Estância Boa Vista (baixo Rio Jacuí)	private	NA	Uruguai	plots	systematic	4.8_5.0	0.6	-0.0981273	-0.112598	0.0522526	-0.115022	-0.213908	-0.522551	0.395623	0.0484145	18.9	9.9	48.7	1793	-80.5	76.8	62	0.0359052	0.868	6	5	1.19	0.53	medium	112	19.1	1.6	1.645	1473.9	732	SCIPIONI, M.C. 2012. Análise dos padrões florísticos e estruturais da comunidade arbóreo-arbustiva em uma floresta estacional ribeirinha em Pantano Grande, Rio Grande do Sul, Brasil. Tese (Doutorado). Universidade Federal de Santa Maria, Santa Maria, RS, Brasil. 158p.	2012	NA
1115	Brazil	Rio Grande do Sul	Pântano Grande, Estância Boa Vista (baixo Rio Jacuí)	private	NA	Uruguai	plots	systematic	4.8_5.0	1	-0.04217	-0.0361514	-0.000269961	-0.0710872	-0.173179	-0.400094	-0.636694	-0.0309558	18.9	9.9	48.6	1793	-80.5	76.8	62	0.0359052	0.872	5	5	1.19	0.53	medium	112	20.2	2.1	1.56	1424.56	732	SCIPIONI, M.C. 2012. Análise dos padrões florísticos e estruturais da comunidade arbóreo-arbustiva em uma floresta estacional ribeirinha em Pantano Grande, Rio Grande do Sul, Brasil. Tese (Doutorado). Universidade Federal de Santa Maria, Santa Maria, RS, Brasil. 158p.	2012	NA
1118	Brazil	Rio Grande do Sul	São Francisco de Paula, FLONA de São Francisco de Paula	protected	1139	Araucaria	plots	systematic	9.8_10.0	0.25	0.092877	-0.112731	NA	NA	NA	NA	NA	NA	15.2	9.6	53	1993	0	81.3	67	0.476135	0.922	30	7.3	4.4	0.6	medium	980	43.7	21.6	1.708	1328.83	735	SILVA, M.M.; GANADE, G.M.S. & BACKES, A. 2011. Fitossociologia do estrato arbóreo de um remanescente de floresta ombrófila mista, na Floresta Nacional de São Francisco de Paula, Rio Grande do Sul, Brasil. Instituto Anchietano de Pesquisas, Botânica 62: 199-210.	2011	NA
1121	Brazil	Rio Grande do Sul	Piratini, Serra do Sudeste, Encruzilhada do Orlando Franco, Sanga do Rio Piratini	private	NA	Uruguai	plots	contiguous	4.8_5.0	0.495	-0.137969	-0.0742838	0.372204	-0.218531	-0.44896	-0.582633	-0.179722	0.106149	16.8	9.7	47.1	1627	-163.9	77.5	60.5	0.282744	0.84	19	8.3	2.41	0.99	medium	211.39	30.2	2.3	1.463	2105.21	738	SOARES, L.R. & FERRER, R.S. 2011. Estrutura do componente arbóreo em uma área de floresta ribeirinha na bacia do rio Piratini, Rio Grande do Sul, Brasil. Biotemas 22 (3): 47-55,	2011	NA
1123	Brazil	Rio Grande do Sul	Arroio do Padre, Serra dos Tapes	private	NA	Uruguai	plots	contiguous	4.8_5.0	1	0.0260045	-0.122568	-0.0840618	0.151707	0.164168	0.113846	-0.282796	-0.293002	16.8	8.8	45.7	1557	-125.8	78.9	61.5	0.0703161	0.89	12	8.3	2.41	0.99	low	1367.02	54.5	13.1	1.584	2377.46	740	SOUZA, C.A. 2001. Estrutura do componente arbóreo de floresta pluvial subtropical na Serra dos Tapes, sul do Rio Grande do Sul. Dissertação (Mestrado). Universidade Federal do Rio Grande do Sul, Porto Alegre, 81p.	2001	1999
1124	Brazil	Rio Grande do Sul	Sinimbu, RPPN da Universidade de Santa Cruz do Sul	protected	221	Uruguai	plots	contiguous	4.8_5.0	1	-0.122516	0.0118763	-0.468635	0.213512	-0.0808652	-0.278347	-0.122914	-0.456427	17.5	9.6	50.4	1971	-8.9	75.8	62.3	0.153333	0.444	36	12	3.57	16.55	high	587.73	77.7	35.2	1.6	2125.63	741	SÜHS, R.B.; PUTZKE, J. & BUDKE, J.C. 2010. Relações florístico-geográficas na estrutura de uma floresta na região central do Rio Grande do Sul, Brasil. Floresta 40 (3): 635-646.	2010	NA
1139	Brazil	Rio Grande do Sul	Santa Tereza, Floresta Madura	private	NA	Uruguai	plots	systematic	3.0_3.2	0.2	0.130769	-0.0158526	NA	NA	NA	NA	NA	NA	17.6	9.9	51.5	1939	-22.8	77	63.3	0.0341379	0.975	21	12.5	3.475	16.595	medium	1129.78	69.4	39.6	1.499	1503.67	748	VACCARO, S.; LONGHI, S.J. & BRENA, D.A. 1999. Aspectos da composição florística e categorias sucessionais de estrato arbóreo de três Subseres de uma Floresta Estacional Decidual, no município de Santa Tereza - RS. Ciência Florestal 9 (1): 1-18.	1999	NA
1140	Brazil	Rio Grande do Sul	Santa Tereza, Floresta Secundária	private	NA	Uruguai	plots	systematic	3.0_3.2	0.2	-0.029895	-0.027951	NA	NA	NA	NA	NA	NA	17.5	9.9	51.7	1942	-17.9	77	63.3	0.0341379	0.89	18	12.5	3.475	16.595	high	315.52	63.3	26.2	1.49	1697.01	748	VACCARO, S.; LONGHI, S.J. & BRENA, D.A. 1999. Aspectos da composição florística e categorias sucessionais de estrato arbóreo de três Subseres de uma Floresta Estacional Decidual, no município de Santa Tereza - RS. Ciência Florestal 9 (1): 1-18.	1999	NA
1142	Brazil	Rio Grande do Sul	Derrubadas, PE do Turvo	protected	17491	Alto Paraná	PCQ	systematic	9.8_10.0	0.782	-0.00550021	-0.0501943	-0.134448	0.0805561	-0.0213362	-0.214516	-0.123304	-0.155949	19.6	12	53.1	2155	-26.3	76.6	59.4	0.102019	0.847	10	12	3.57	16.55	medium	17491.4	91.2	88.1	1.17	491.06	750	VASCONCELLOS, J.M.O; DIAS, L.L.; SILVA, C.P. & SOBRAL, M. 1992. Fitossociologia de uma área de mata subtropical no Parque Estadual do Turvo - RS. In: 2° Congresso Nacional sobre Essências Nativas, Anais... Revista do Instituto Florestal 4 (1): 252-259.	1992	NA
1144	Brazil	Rio Grande do Sul	Rio Grande, EEc do Taim	protected	32797	Uruguai	PCQ	systematic	9.8_10.0	0.152	NA	-0.139516	NA	NA	NA	NA	NA	NA	17.3	7.6	40.9	1393	-209.2	79.9	52.8	0.101236	0.909	1	1	37.24	11.2	low	19.69	3.2	0	1.439	1551.63	752	WAECHTER, J.L. & JARENKOW, J. A. 1998. Composição e estrutura do componente arbóreo nas matas turfosas do Taim, Rio Grande do Sul. Biotemas 11 (1): 45-69.	1998	NA
1146	Brazil	Rio Grande do Sul	Chiapetta, Mata do Silva	private	NA	Alto Paraná	PCQ	systematic	4.8_5.0	0.96	-0.126796	-0.0782277	0.0454992	0.0612277	-0.122414	-0.271522	-0.113179	-0.149073	18.4	12.5	53.2	2122	-40.5	74.6	59.5	0.137866	1.004	7	10	2.095	1.08	high	207.46	18.5	8.5	1.414	2119.36	754	BENVENUTI-FERREIRA, G.; COELHO, G.C. 2009. Floristics and structure of the tree component in a Seasonal Forest remnant, Chiapetta, Rio Grande do Sul State, Brazil. Revista Brasileira de Biociências, 7(4): 344-353.	2009	NA
1150	Brazil	Rio Grande do Sul	Maquiné, FEPAGRO (antiga EEx Fitotécnica de Osório)	protected	367	Araucaria	plots	systematic	4.8_5.0	0.5	-0.0409599	-0.00064044	NA	NA	NA	NA	NA	NA	18.7	8.1	48.5	1809	-6.7	81.4	64.2	0.0181968	0.975	4	8.5	2.38	1.6	high	1059.1	56.8	29.4	1.448	2163.75	758	SEVEGNANI, L. 1995. Fitossociologia de uma floresta secundária, Maquiné, RS. Dissertação (Mestrado). Universidade Federal do Rio Grande do Sul, Porto Alegre, 148p.	1995	1994
1153	Brazil	Rio Grande do Sul	São Francisco de Paula, Centro de Pesquisas e Conservação da Natureza Pró-Mata, E4	other	3104	Araucaria	plots	systematic	9.8_10.0	0.21	0.0638609	-0.00859869	-0.0356581	-0.00454317	0.382565	0.0655049	-0.479415	-0.385264	15.2	8.3	50.1	1835	0	81.6	67	0.476135	0.942	3	7	3.86	1.76	low	18100.8	96.7	87.9	1.286	69	760	MELLO, R.S.P. 2006. Detecção de padrões de coexistência arbórea e processos ecológicos em zona de contato de florestas ombrófilas montanas no sul do Brasil. Doutorado (Tese). UFRGS, Porto Alegre. 127p.	2006	NA
1154	Brazil	Rio Grande do Sul	São Francisco de Paula, Centro de Pesquisas e Conservação da Natureza Pró-Mata, E5	other	3104	Araucaria	plots	systematic	9.8_10.0	0.21	-0.0442654	0.0155887	0.0278147	-0.0559033	0.0769515	0.00778382	-0.659281	-0.0985502	14.5	8.4	50.9	1842	0	81.5	67	0.476135	1.001	1	7	3.86	1.76	low	18100.8	94.9	87.7	1.319	1201.64	760	MELLO, R.S.P. 2006. Detecção de padrões de coexistência arbórea e processos ecológicos em zona de contato de florestas ombrófilas montanas no sul do Brasil. Doutorado (Tese). UFRGS, Porto Alegre. 127p.	2006	NA
1155	Brazil	Rio Grande do Sul	São Francisco de Paula, Centro de Pesquisas e Conservação da Natureza Pró-Mata, P3	other	3104	Araucaria	plots	systematic	9.8_10.0	0.21	-0.0980082	-0.107834	0.0351029	-0.0390353	0.222091	-0.164516	-0.0920099	0.101297	14.8	8.7	51.5	1866	0	81.5	67	0.476135	0.889	7	6.5	7.98	0.67	high	18100.8	67	52.3	1.624	1646.05	760	MELLO, R.S.P. 2006. Detecção de padrões de coexistência arbórea e processos ecológicos em zona de contato de florestas ombrófilas montanas no sul do Brasil. Doutorado (Tese). UFRGS, Porto Alegre. 127p.	2006	NA
1156	Brazil	Rio Grande do Sul	São Francisco de Paula, Centro de Pesquisas e Conservação da Natureza Pró-Mata, P2	other	3104	Araucaria	plots	systematic	9.8_10.0	0.21	-0.0877979	-0.0269242	0.121075	-0.0437398	0.138601	-0.0330834	-0.164155	-0.152126	14.9	8.4	51.1	1850	0	81.5	67	0.476135	0.962	2	6.5	7.98	0.67	medium	18100.8	94.2	87.7	1.423	69	760	MELLO, R.S.P. 2006. Detecção de padrões de coexistência arbórea e processos ecológicos em zona de contato de florestas ombrófilas montanas no sul do Brasil. Doutorado (Tese). UFRGS, Porto Alegre. 127p.	2006	NA
1157	Brazil	Rio Grande do Sul	São Francisco de Paula, Centro de Pesquisas e Conservação da Natureza Pró-Mata, B1	other	3104	Araucaria	plots	systematic	9.8_10.0	0.21	-0.00692161	-0.0281689	0.0320933	-0.0246703	-0.125073	-0.222959	-0.248905	-0.145146	16.1	8.3	50.6	1836	0	81.6	67	0.476135	0.662	24	6.5	7.98	0.67	high	18100.8	96.2	85.9	1.519	23	760	MELLO, R.S.P. 2006. Detecção de padrões de coexistência arbórea e processos ecológicos em zona de contato de florestas ombrófilas montanas no sul do Brasil. Doutorado (Tese). UFRGS, Porto Alegre. 127p.	2006	NA
1158	Brazil	Rio Grande do Sul	Porto Alegre, REBIO do Lami	protected	63	Uruguai	PCQ	systematic	4.8_5.0	0.32	NA	-0.0396368	NA	NA	NA	NA	NA	NA	18.9	8.8	48.5	1542	-126.6	79	62.5	0.012227	0.916	2	5	2.76	0.76	high	102.48	14	0.9	1.425	1916.71	761	ABREU, C.T; LUZ, M.D.& LEITE, S.L.D.C. 2004. Estrutura do componente arbóreo em um fragmento de floresta subtropical, Reserva Biológica Do Lami, Porto Alegre, RS. 55 Congresso Nacional de Botaninca, Vicosa MG.	2004	NA
1163	Brazil	Rio Grande do Sul	Porto Alegre, REBIO do Lami e Fundação de Proteção Ambiental do Lami	protected	63	Uruguai	PCQ	systematic	4.8_5.0	0.148	NA	-0.0999844	NA	NA	NA	NA	NA	NA	18.9	8.8	48.5	1542	-126.6	79	62.5	0.012227	0.916	2	8	1.21	0.45	high	101.2	14	0.9	1.425	1916.71	766	SOARES. C.; BRUM, L.P. & LEITE, S.L.C. 2000. Fitossociologia de fragmentos de matas de Restinga praia do Lami,Porto Alegre,RS. In Anais do 51o Congresso Nacional de Botânica, Brasília: FURB/SBB, p.243	2000	1990
1177	Brazil	Rio Grande do Sul	Viamão, PE de Itapuã, Morro do Campista	protected	5566	Uruguai	plots	contiguous	4.8_5.0	0.5	-0.0598286	-0.0688542	NA	NA	NA	NA	NA	NA	18.3	8.3	47.2	1549	-118.6	79.3	62.5	0.012227	1.086	26	8.3	2.41	0.99	medium	483	47.3	20.8	2.122	1675.02	779	LUZ, M.D. & JARENKOW, J.A. 2005. Estrutura do componente arbóreo de floresta estacional em encosta sob exposição solar norte, Viamão, Rio Grande do Sul. Resumos... Universidade Federal Do Rio Grande Do Sul p475.	2005	NA
1180	Brazil	Rio Grande do Sul	Porto Alegre, Refúgio de Vida Silvestre da UFRGS, Morro Santana	other	NA	Uruguai	plots	systematic	4.8_5.0	0.3	NA	-0.0175834	NA	NA	NA	NA	NA	NA	18.8	9.6	50.4	1540	-116.7	78.7	62.5	0.012227	0.865	5	8.3	2.41	0.99	medium	479.54	43.3	15.5	1.549	2134.48	782	OLIVEIRA, V.S.; WEEGE, S.; GIEHL, E.L.H. & JARENKOW, J.A. 2008. Composição florística e estratégias de dispersão do componente arbóreo em uma floresta estacional no Morro Santana, Porto Alegre, Rio Grande do Sul. In: Anais do 20º Salão de Iniciação Científica, Porto Alegre, p. 434.	2008	NA
1182	Brazil	Rio Grande do Sul	Arroio Grande, Pedreiras, Arroio do Chasquerinho	private	NA	Uruguai	plots	contiguous	4.8_5.0	0.5	-0.0967516	-0.149188	0.173418	0.0415961	-0.0794289	-0.231544	-0.433538	0.0905304	17.2	9.6	46.2	1553	-201.5	78.1	59.8	0.313994	0.705	18	12.5	2.345	9.005	high	40	31.3	6.2	1.618	2027.04	784	PEREIRA, J.C. & JARENKOW, J.A. 2004. Estrutura do componente arbóreo de um remanescente florestal na Serra do Sudeste, Arroio Grande, RS. In: Anais do 16º Salão de Iniciação Científica, Porto Alegre, p. 419.	2004	NA
1184	Brazil	Rio Grande do Sul	Derrubadas, PE do Turvo	protected	17491	Alto Paraná	plots	systematic	9.8_10.0	1	NA	0.00516301	NA	NA	NA	NA	NA	NA	19.3	12	53	2150	-25.5	76.5	59.4	0.102019	0.778	15	12.5	2.14	11.03	medium	17491	94.5	91.9	1.178	388.8	786	REIS, C.R.M & JARENKOW, J.A. 2006. Riqueza, composição e estratégias de dispersão do componente arbóreo em floreta estacional contínua e em fragmentos no Rio Grande do Sul. In: Anais do 23º Salão de Iniciação Científica, Porto Alegre, 12359.	2011	NA
1184.5	Brazil	Rio Grande do Sul	Derrubadas	private	NA	Alto Paraná	plots	systematic	9.8_10.0	0.4	NA	0.0234192	NA	NA	NA	NA	NA	NA	18.7	12.2	53.7	2157	-21.5	76.3	59.4	0.102019	0.901	10	14.1	3.59	9.79	medium	23.68	10.1	0.5	1.351	2177.89	786	REIS, C.R.M & JARENKOW, J.A. 2006. Riqueza, composição e estratégias de dispersão do componente arbóreo em floreta estacional contínua e em fragmentos no Rio Grande do Sul. In: Anais do 23º Salão de Iniciação Científica, Porto Alegre, 12359.	2011	NA
1187	Brazil	Rio Grande do Sul	Viamão, Barreira das Lombas	NA	NA	Uruguai	PCQ	systematic	4.8_5.0	0.231	NA	-0.0998537	NA	NA	NA	NA	NA	NA	18.5	8.9	48.9	1553	-98.5	79.4	62.9	0.00906609	0.861	6	8.3	2.41	0.99	high	6.09	23.3	3.3	1.424	1950.36	789	SCHERER, K.D. & LEITE, S.L.C. 2004. Levantamento fitossociológico do estrato arbóreo em um fragmento de floresta subtropical situada na “Barreira das Lombas”, Viamão, RS. In: Anais do 55º Congresso Nacional de Botânica, Viçosa, 620.	2004	NA
1188	Brazil	Rio Grande do Sul	Capão do Leão, Horto Botânico Irmão Teodoro Luis	other	100	Uruguai	plots	contiguous	4.8_5.0	0.5	-0.0268344	-0.0836843	NA	NA	NA	NA	NA	NA	17.8	8.3	43.6	1431	-156.7	79.8	61.1	0.0660704	0.912	2	9	1.17	3.18	medium	14.99	4	0.2	1.405	1439.79	790	SCHLEE-JÚNIOR, J.M.; JARENKOW, J.A. & SOARES, L.R. 2001. Fitossociologia de um componente árboreo em fragmento de mata de Restinga arenosa, Horto Botânico Irmão Teodoro Luis, Capão do Leão RS. In: Anais do 5º Congresso de Ecologia do Brasil, Porto Alegre, p. 167.	2001	NA
1192	Brazil	Rio Grande do Sul	Eldorado do Sul, EEx Agronômica (EEA) da UFRGS	other	2	Uruguai	PCQ	systematic	9.8_10.0	0.751	NA	-0.0204793	NA	NA	NA	NA	NA	NA	19	9.6	49.7	1703	-103.9	77.8	62.3	0.0314871	0.921	3	9	1.17	3.18	low	1763.55	33.9	13.9	1.415	1598.31	794	WAECHTER, J.L.; JARENKOW, J.A. & SOBRAL, M. 2001. Estrutura do componente arbóreo em uma floresta de galeria na Depressão Central do Rio Grande do Sul. In: Anais do 5º Congresso de Ecologia do Brasil, p. 156.	2001	NA
1194	Brazil	Rio Grande do Sul	Canoas, Parque Fazenda Guajuviras, Arroio da Brigadeira	protected	558	Uruguai	plots	contiguous	4.8_5.0	0.2	-0.165679	-0.0412318	-0.0533794	-0.205723	-0.237257	-0.212532	0.225713	-0.151887	19	9.8	51.1	1622	-111.7	78.7	63	0.0111782	0.927	6	8.5	1.165	4.3	medium	283	45.7	17.4	1.448	2001	796	SOBRINHO, F.F. 2005. Composição e estrutura do componente arbóreo/arbustivo da floresta ciliar do Arroio da Brigadeira, no Parque Municipal Fazenda Guajuviras, Canoas/RS. Dissertação (mestrado). Universidade Federal do Rio Grande do Sul, Porto Alegre, 120p.	2005	NA
1200	Brazil	Rio Grande do Sul	Arroio do Padre	private	NA	Uruguai	plots	contiguous	4.8_5.0	0.5	-0.0673551	-0.0642895	0.00882394	0.162926	0.0307893	0.219776	-0.205986	-0.401503	16.8	8.8	45.7	1559	-125.8	78.9	61.5	0.0703161	0.92	10	10.8	1.87	7.145	low	146.57	52.5	10.6	1.54	2294.61	798	VENZKE, T.S.L. 2012. Florística, estrutura e síndrome de dispersão de sementes em estágios sucessionais de mata ciliar no município de Arroio do Padre, RS, Brasil. Dissertação (mestrado). Universidade Federal de Viçosa, Viçosa, 82p.	2012	NA
1201	Brazil	Rio Grande do Sul	Arroio do Padre	private	NA	Uruguai	plots	contiguous	4.8_5.0	0.5	-0.162139	-0.114855	-0.0229833	-0.067593	-0.335089	-0.425648	-0.159045	-0.236123	17.1	8.8	45.8	1559	-125.8	78.9	61.5	0.0703161	0.678	21	10.8	1.87	7.145	high	146.57	56.5	13.3	1.572	2458.36	798	VENZKE, T.S.L. 2012. Florística, estrutura e síndrome de dispersão de sementes em estágios sucessionais de mata ciliar no município de Arroio do Padre, RS, Brasil. Dissertação (mestrado). Universidade Federal de Viçosa, Viçosa, 82p.	2012	NA
1202	Brazil	Rio Grande do Sul	Itaara	private	NA	Uruguai	plots	systematic	4.8_5.0	0.46	-0.0390418	-0.00836538	-0.0470474	-0.00544641	-0.289288	-0.448443	0.0885854	-0.456591	18.2	10	49.3	1804	-48.2	74.9	61.4	0.103484	1.01	11	10.5	2.38	7.19	high	1171.05	65	25.3	1.573	1740.8	799	DULLIUS, M. 2012. Vegetação e solos de uma floresta estacional do Rio Grande do Sul. Dissertação (mestrado). Universidade Federal de Santa Maria, Santa Maria. 128p.	2012	NA
1205	Brazil	Rio Grande do Sul	São Francisco de Paula, FLONA de São Francisco de Paula	protected	1139	Araucaria	plots	systematic	9.8_10.0	0.99	NA	0.0351399	0.00153927	-0.0062952	0.0759472	-0.139081	-0.0985657	-0.307123	15.3	9.6	53	1993	0	81.3	67	0.476135	0.889	13	6.5	7.98	0.67	medium	980	40.7	20.5	1.613	1760.96	800	LONGHI, S.J.; BRENA, D.A.; GOMES, J.F.; NARVAES, I.S.; BERGER, G. & SALIGO, A.J. Classificação e caracterização de Estágios sucessionais em remanescentes de Floresta Ombrófila Mista na FLONA de São Francisco de Paula, RS, Brasil. Ciencia Florestal 16 (2): 113-125.	2005	NA
1208	Brazil	Rio Grande do Sul	Derrubadas, PE do Turvo	protected	17491	Alto Paraná	PCQ	systematic	4.8_5.0	0.642	-0.104072	-0.0292455	NA	NA	NA	NA	NA	NA	19.2	12	53.1	2147	-25.5	76.5	59.4	0.102019	0.841	17	12	3.57	16.55	low	17.5	95.3	92.9	1.275	503.61	802	RUSCHEL, A.R.; NODARI, R.O. & MOERSCHBACHER, B.M. 2007. Woody plant species richness in the Turvo State park, a large remnant of deciduous Atlantic forest, Brazil. Biodiversity and Conservation 16(6): 1699-1714.	2007	2002
1226	Brazil	Rio Grande do Sul	Viamão, Morro Grande, Fazenda Santa Fé (Coxilha das Lombas)	protected	2605	Uruguai	PCQ	systematic	9.8_10.0	0.288	-0.000484329	-0.167461	NA	NA	NA	NA	NA	NA	18.8	9.1	49.5	1567	-102.5	79.6	62.9	0.00906609	0.943	5	8.3	2.41	0.99	medium	27	22.6	4.2	1.429	1759.19	809	WAECHTER, J.L.; MÜLLER, S.C.; BREIER, T.B. & VENTURI, S. 2000. Estrutura do componente arbóreo em uma floresta subtropical de planície costeira interna. In: Anais do 5° Simpósio de Ecossistemas Brasileiros, São Paulo, p. 92-112.	2000	NA
1230	Brazil	Santa Catarina	Siderópolis, Barragem Rio São Bento	private	NA	Serra Do Mar	plots	contiguous	4.8_5.0	1	-0.0327241	-0.0228637	-0.259943	0.100226	-0.227292	-0.0957882	0.360256	-0.298505	18.9	10.5	54.6	1527	-34.3	81.1	68	0.130057	0.82	16	10.5	2.38	7.19	low	76187.6	68.9	49.7	1.416	1360.23	813	COLONETTI, S.; CITADINI-ZANETTE, V.; MARTINS, R.; SANTOS, R.D.; ROCHA, E.; & JARENKOW, J.A. 2009. Floristic composition and phytosociological structure in a submontane ombrophilous dense forest at São Bento river dam, Siderópolis, Santa Catarina State. Acta Scientiarum-Biological Sciences 31 (4): 397-405.	2009	NA
1231	Brazil	Santa Catarina	Otacílio Costa, Fazenda Campo de Dentro	private	NA	Araucaria	PCQ	systematic	4.8_5.0	1.69	NA	0.0186993	-0.0198918	-0.0377646	-0.289887	-0.350743	-0.0485428	-0.200655	15.6	10.1	54.1	1762	0	79.8	72.3	0.371638	0.987	3	6.5	7.98	0.67	low	330.67	4	0.1	1.475	2923.7	814	FERREIRA, P.I.; GOMES, J.P.; BATISTA, F.; BERNARDI, A.P.; COSTA, N.C.F.D.; BORTOLUZZI, R.L.D.C., & MANTOVANI, A. 2013. Potential species for recovery of permanent preservation areas in the highlands of Santa Catarina state, Brazil. Floresta e Ambiente 20 (2): 173-182.	2013	NA
1232	Brazil	Santa Catarina	Descanso, São Valentin	NA	NA	Alto Paraná	plots	systematic	4.8_5.0	1.12	-0.0258621	-0.0572721	-0.0622822	-0.159469	-0.0310486	-0.0564498	-0.0941673	-0.513922	18.4	12.3	54.7	2092	0	77.4	59.8	0.163261	0.8	14	12.5	2.14	11.03	low	50	34.7	1.9	1.641	1999.91	815	RUSCHEL, A.R.; GUERRA, M.P. & NODARI, R.O. 2009. Estrutura e composição florística de dois fragmentos da floresta estacional decidual do Alto-Uruguai, SC. Ciência Florestal 19 (2): 225-236.	2009	NA
1233	Brazil	Santa Catarina	Itapiranga, Sede Capela Colégio	private	NA	Alto Paraná	plots	systematic	4.8_5.0	1.12	-0.0246456	-0.0965971	0.0839234	-0.174271	-0.0232661	0.120439	-0.217307	-0.334468	19.5	12.3	53.3	2090	-17.2	76.7	59.4	0.102019	0.701	20	12.5	2.14	11.03	low	50	29.3	3.3	1.513	2033.7	815	RUSCHEL, A.R.; GUERRA, M.P. & NODARI, R.O. 2009. Estrutura e composição florística de dois fragmentos da floresta estacional decidual do Alto-Uruguai, SC. Ciência Florestal 19 (2): 225-236.	2009	NA
1235	Brazil	Santa Catarina	Urupema, Fazenda Das Nascentes	private	NA	Araucaria	plots	systematic	4.8_5.0	0.584	-0.0309945	-0.0853543	0.0528128	-0.0302085	-0.0833162	-0.17938	0.22377	0.0626603	11.8	9.2	54.2	1730	0	79.9	72.3	0.371638	1.065	15	5	2.76	0.76	high	434.76	86.4	56.5	2.336	1747.27	817	MARTINS, D.; RODRIGUES, A.L.; CHAVES, C.L.; MANTOVANI, A. & BERTOLUZZI, R.L.C. 2012. Estrutura de um remanescente de Floresta Ombrófila Mista em Urupema, Santa Catarina, Brasil. Revista de Ciências Agroveterinárias 11 (2): 126-137.	2012	NA
1237	Brazil	Santa Catarina	Caçador, RF da Embrapa/Epagri	protected	1157	Araucaria	PCQ	systematic	4.8_5.0	0.25	-0.145281	-0.0696554	-0.106456	0.337165	-0.00622791	-0.281231	0.0579824	-0.100379	15.3	11.9	57.5	1743	0	79.4	75.3	0.613161	1.045	15	7.5	3.79	1.59	low	1194	51.6	32.6	1.496	1801.83	819	NEGRELLE, R.A.B. & SILVA, F.C. 1992. Fitossociologia de um trecho de floresta com Araucaria angustifolia (Bert.) Ktze. no município de Caçador - SC. Boletim de Pesquisa Florestal, Colombo 24/25: 37.54.	1992	NA
1240	Brazil	Santa Catarina	Lages, PMN João José Theodoro da Costa Neto	protected	234	Araucaria	plots	systematic	4.8_5.0	0.64	-0.0646045	-0.0337211	0.0167882	0.000310273	-0.160725	-0.164606	0.0099836	-0.649567	15.4	10.3	54	1546	-27.5	79.5	71.6	0.457335	1.02	10	6.5	7.98	0.67	high	234.42	27.2	10.4	1.495	2208.87	822	KLAUBERG, C.; PALUDO, G.F.; BORTOLUZZI, R.L. & MANTOVANI A. 2010. Floristics and structure of a mixed rain forest remnant on the Catarinense Plateau. Biotemas, 23(1): 35-47.	2010	NA
1243	Brazil	Santa Catarina	Lages, Vale das trutas	private	NA	Araucaria	plots	systematic	4.8_5.0	0.5	-0.0523154	-0.0178154	0.0713884	0.0199411	-0.0410374	-0.280541	-0.0486718	-0.386631	14.4	9.9	54.3	1648	-4.8	79.7	71.6	0.457335	1.08	13	8.5	2.38	1.6	low	70	49.4	18.2	1.817	936.88	825	NASCIMENTO, A.R.T.; RAMOS, P.H.X. & DALMASO, C.A. 2011. Estrutura e classificação de um remanescente de floresta ripária no município de Lages, SC. Ciência Florestal 21 (2): 209-218.	2011	2006
1244	Brazil	Santa Catarina	Lages, Margem do Rio Caveiras	private	NA	Araucaria	plots	systematic	4.8_5.0	1	-0.0593175	0.0153872	-0.0118681	0.100341	-0.163099	-0.358961	-0.171553	-0.262644	15.3	10.2	54.1	1613	-17.4	79.6	71.6	0.457335	0.874	14	6.5	7.98	0.67	medium	103.06	27.7	5.7	1.519	2109.47	826	HIGUCHI, P.; SILVA, A.C.; FERREIRA, T.D.; SOUZA, S.T.; GOMES, J.P.; SILVA, K.M.; SANTOS, K.F.; LINKE, C.& PAULINO, P.D. 2012. Influence of environmental variables on the tree community structure and floristic patterns in a montane Araucaria Forest Fragment in Lages, Santa Catarina State. Ciência Florestal 22(1): 79-90.	2012	NA
1246	Brazil	Santa Catarina	Lages, Planalto Sul Catarinense	private	NA	Araucaria	plots	systematic	4.8_5.0	1	-0.0667332	-0.0515958	0.0430292	0.0660505	-0.109498	-0.290217	0.0187665	-0.203304	15.3	10.6	54.2	1550	-23.4	79.6	71.6	0.457335	1.049	16	8	2.71	0.94	high	22	11.3	0.1	1.486	1863.11	828	SILVA, A.C.; HIGUCHI, P.; AGUIAR, M.D.; NEGRINI, M.; FERT NETO, J. & HESS, A.F. 2012. Relações florísticas e fitossociologia de uma floresta ombrófila mista montana secundária em Lages, Santa Catarina. Ciência Florestal 22 (1): 193-206.	2012	NA
1247	Brazil	Santa Catarina	Faxinal dos Guedes, Rodovia BR 282, Km 489	private	NA	Araucaria	plots	systematic	9.8_10.0	0.84	-0.0352361	-0.141948	0.10897	-0.0387185	0.0994587	-0.171433	0.00305298	-0.409804	15.9	12.6	59.6	2144	0	79.3	66.9	0.0699282	0.845	11	8	7.07	2.04	low	4.7	18.5	1.4	1.382	2025.97	829	SANTOS, C.S.; CHIOSSI, R.Y.; DE AVILA, A.L. & GASPARIN, E. 2012. Levantamento florístico e fitossociológico de um fragmento florestal no município de Faxinal dos Guedes, SC. Unoesc & Ciência-ACET 3(1): 7-22.	2012	NA
1249	Brazil	Santa Catarina	Itapoá, Reserva de Volta Velha	protected	1186	Serra Do Mar	plots	contiguous	4.8_5.0	1	-0.046533	0.0362962	0.0426828	0.0486661	0.0524925	-0.106589	-0.0232706	-0.43149	20.8	7.8	49.2	1853	0	83.5	75	0.000301724	0.99	3	7	4.41	0.56	low	9300	81.9	65.5	1.334	849.56	831	NEGRELLE, R.R.B. 2006. Composição florística e estrutura vertical de um trecho de Floresta Ombrófila Densa de planície quaternária. Hoehnea, 33(3): 261-289.	2006	NA
1251	Brazil	Santa Catarina	Orleans, MicroBacia Hidrográfica do Rio Novo	private	NA	Serra Do Mar	plots	contiguous	4.8_5.0	1	-0.0141938	-0.00884788	-0.0281695	0.0928964	0.113931	0.0595881	0.314148	-0.247554	18.5	11	56	1567	-32.5	81	69.1	0.0276221	0.901	1	8	2.71	0.94	high	17	54.1	12.6	1.594	2204.35	832	CITADINI-ZANETTE, V. 1995. Florística, fitossociologia e aspectos da dinâmica de um remanescente de mata atlântica na microbacia do Rio Novo, Orleans, SC. Tese (Doutorado). Universidade Federal de São Carlos, São Carlos, 213p.	1995	1993
1253	Brazil	Santa Catarina	Morro Grande, Três Barras	private	NA	Araucaria	PCQ	systematic	4.8_5.0	0.5	0.0478879	-0.0404607	-0.444717	0.174681	0.0280425	-0.0502129	0.403812	-0.220833	17.5	9.9	54.5	1585	-29.5	81	68	0.130057	1.056	18	8	2.71	0.94	medium	50300	91.8	81.1	1.4	180.6	833	BOSA, D.M. 2011. Composição florística e estrutural de comunidade arbórea de floresta ombrófila densa montana no município de Morro Grande, Santa Catarina. Dissertação (Mestrado). Universidade do Extremo Sul Catarinense, Criciúma. 89p.	2011	NA
1254	Brazil	Santa Catarina	Caçador, Reserva Genética de Caçador	protected	1157	Araucaria	plots	systematic	9.8_10.0	8	-0.043642	-0.107886	NA	NA	NA	NA	NA	NA	15.2	11.8	57.5	1743	0	79.4	75.3	0.613161	1.026	7	7	3.86	1.76	medium	1120	59.1	43.2	1.557	2209.19	834	CALDATO, S.L. & LONGHI, S.J. 2000. Estructura y composición florística de un Bosque Umbrófilo Mixto, en Caçador, Santa Catarina, Brasil. Yvyrareta 10: 27-34.	2000	NA
1255	Brazil	Santa Catarina	Joinville, Morro do Timbé	private	NA	Serra Do Mar	PCQ	systematic	9.8_10.0	0.644	NA	-0.18603	NA	NA	NA	NA	NA	NA	20.6	8.4	50.4	1775	0	83.3	75	0.000301724	0.951	13	8.3	2.41	0.99	high	356.07	26.8	13.6	1.545	1520.52	835	CARVALHO, A.R. 2000. Fitossociologia e modelo de distribuição de espécies em área de mata atlântica degradada por mineração em Joinville, SC, Brasil. Insula 29: 89-105.	2000	NA
1256	Brazil	Santa Catarina	Criciúma, Morro Cechinel	private	NA	Serra Do Mar	PCQ	systematic	4.8_5.0	0.255	NA	-0.0238312	NA	NA	NA	NA	NA	NA	19.2	10.9	54.5	1440	-58.5	81.5	67.2	0.00124282	1.045	10	8.3	2.41	0.99	high	100	16	4.6	1.299	1963.45	836	CAZNOK, J.; SANTOS, R.; CITADINI-ZANETTE, V.; KLEIN, A.S. & PEREIRA, J.L. 2006. Estrutura e Composição Florística de um Fragmento Urbano de Floresta Ombrófila Densa no Município de Criciúma, Santa Catarina.In: Anais do 57° Congresso Nacional de Botânica, Gramado, 1204.	2006	NA
1258	Brazil	Santa Catarina	Ponte Serrada, FOM	protected	12810	Araucaria	plots	systematic	4.8_5.0	1.56	0.0116448	-0.15131	-0.108667	0.0565043	-0.176306	0.101507	0.217685	-0.436724	15.5	12.3	58.5	1859	0	79.4	70.6	0.418793	1.044	10	13	3.34	9.75	medium	2000	80.5	64.8	1.402	2421.62	838	FLOSS, P.A. 2011. Aspectos ecológicos e fitossociológicos no entorno de nascentes em formações florestais do Oeste de Santa Catarina. Tese (Doutorado). Universidade Federal de Santa Maria. Santa Maria, 156p.	2011	NA
1259	Brazil	Santa Catarina	Saudades/Guatambu, FESm	private	NA	Alto Paraná	plots	systematic	4.8_5.0	1.56	-0.0640989	-0.0872329	-0.0135562	0.0434011	-0.236834	-0.291253	-0.236918	-0.193111	18.7	12.2	54.8	2108	0	77.6	62.3	0.154045	1.003	13	12.5	2.14	11.03	high	30	35	3.3	1.533	2345	838	FLOSS, P.A. 2011. Aspectos ecológicos e fitossociológicos no entorno de nascentes em formações florestais do Oeste de Santa Catarina. Tese (Doutorado). Universidade Federal de Santa Maria. Santa Maria, 156p.	2011	NA
1260	Brazil	Santa Catarina	Guatambú, FLONA de Chapecó, FESM	protected	1604	Alto Paraná	plots	systematic	4.8_5.0	1.56	-0.00242467	-0.0654178	-0.148801	0.030664	-0.104914	-0.010377	-0.381713	-0.160331	18.2	11.5	55.9	2075	0	76.7	63	0.0388865	0.949	2	8	7.07	2.04	medium	1043	54.4	29.3	1.633	1958.36	838	FLOSS, P.A. 2011. Aspectos ecológicos e fitossociológicos no entorno de nascentes em formações florestais do Oeste de Santa Catarina. Tese (Doutorado). Universidade Federal de Santa Maria. Santa Maria, 156p.	2011	NA
1261	Brazil	Santa Catarina	Campo Belo do Sul, RPPN Emilio Einsfeld Filho (Capatazia Picassos)	protected	6329	Araucaria	plots	systematic	9.8_10.0	0.96	-0.122804	0.026298	0.106632	-0.108127	-0.300075	-0.478974	-0.24236	0.107025	15.5	10.1	54.2	1791	-1.8	78.7	68.7	0.38245	1.035	8	7.5	3.79	1.59	medium	3100	31.6	13.5	1.802	1552.45	839	FORMENTO, S.; SCHORN, L.A. & RAMOS, R.A.B. 2004. Dinâmica estrutural arbórea de uma floresta ombrófila mista em Campo Belo do Sul, SC. Cerne 10 (2): 196-212.	2004	NA
1266	Brazil	Santa Catarina	Ilhota, Parque Botânico do Morro do Baú	protected	750	Serra Do Mar	plots	contiguous	4.8_5.0	1	NA	0.0221625	-0.0167687	-0.0473744	0.0517918	-0.0194074	0.227446	-0.268871	18.9	8.8	50.7	1799	0	82.6	73.5	0.000452586	0.752	19	8	2.71	0.94	medium	1600	87.1	68.5	2.203	730.09	842	IZA, O.B. 2002. Parâmetros de autoecologia de uma comunidade arbórea de Floresta Ombrófila Densa, no Parque Botânico do Morro Baú, Ilhota, SC. Dissertação (Mestrado). Universidade Federal de Santa Catarina, Florianópolis. 92p.	2002	NA
1271	Brazil	Santa Catarina	Ilhota, Parque Botânico do Morro do Baú	protected	750	Serra Do Mar	plots	contiguous	4.8_5.0	1	0.0680622	0.0540746	-0.0218143	0.133146	0.0151784	0.124135	0.101963	-0.220781	19.4	8.9	51.3	1798	0	82.6	73.5	0.000452586	0.831	17	8.3	2.41	0.99	medium	1600	86.4	66.3	1.852	1643.27	847	LISBOA, R.B.Z. 2001. Análise fitossociológica de uma comunidade arbórea na Floresta Ombrófila Densa, no Parque Botânico do Morro Baú, Ilhota/SC. Dissertação (Mestrado). Universidade Federal de Santa Catarina, Florianópolis, 132p.	2001	NA
1272	Brazil	Santa Catarina	Itapoá, Reserva de Volta Velha	protected	1186	Serra Do Mar	plots	contiguous	4.8_5.0	1	-0.123249	-0.128753	0.162062	-0.0416024	-0.257728	-0.364459	-0.313993	-0.156719	20.8	8	49.2	1843	0	83.4	75	0.000301724	0.976	1	7	4.41	0.56	high	9300	81.5	71.1	1.67	765.79	848	LÓLIS, S.F. 1996. Análise fitossociológica de um estágio seral de florsta ombrófila densa das terras baixas, Reserva de Volta Velha - Itapoá, SC. Tese (Dissertação), Universidade Federal do Paraná, Curitiba, 99p.	1996	NA
1278	Brazil	São Paulo	Cananéia, PE da Ilha do Cardoso	protected	22500	Serra Do Mar	plots	systematic	4.8_5.0	0.3	NA	-0.224438	NA	NA	NA	NA	NA	NA	22.1	7.3	47.6	2346	0	82.4	65	0.000581897	0.968	1	7.5	1.21	0.45	medium	9500	42.5	30	1.866	1804.2	854	SUGIYAMA, M. & SOARES, J.J. 2000. Estrutura de floresta baixa de restinga na Ilha do Cardoso, Cananéia, SP. In: Anais do 5º Simpósio De Ecossistemas Brasileiros, 3, p. 113-117.	2000	NA
1280	Brazil	Santa Catarina	Blumenau, Parque Natural das Nascentes	protected	5300	Serra Do Mar	plots	systematic	4.8_5.0	0.4	-0.137239	-0.100796	-0.0104697	0.0961546	-0.468887	-0.411872	-0.257707	-0.316719	18.7	9.5	52.7	1807	0	81.1	72.8	0.0381466	0.962	21	8	2.71	0.94	high	68000	90.5	73.4	1.435	2973.27	855	SCHORN, L.A. 2005. Estrutura e dinâmica de estágios sucessionais de uma floresta ombrófila densa em Blumenau, Santa Catarina. Tese (Doutorado). Universidade Federal do Paraná, Curitiba. 192p.	2005	2001
1281	Brazil	Santa Catarina	Blumenau, Parque Natural das Nascentes	protected	5300	Serra Do Mar	plots	systematic	4.8_5.0	0.4	-0.0636964	-0.100209	-0.0263595	0.0770942	-0.0498183	0.0690176	0.255354	-0.380893	18.6	9.5	52.7	1815	0	81.2	72.8	0.0381466	1.077	21	8	2.71	0.94	medium	68000	92.6	76.9	1.502	2617.38	855	SCHORN, L.A. 2005. Estrutura e dinâmica de estágios sucessionais de uma floresta ombrófila densa em Blumenau, Santa Catarina. Tese (Doutorado). Universidade Federal do Paraná, Curitiba. 192p.	2005	2001
1285	Brazil	Santa Catarina	Criciúma, Parque Ecológico Municipal José Milanese	protected	8	Serra Do Mar	plots	contiguous	4.8_5.0	1	-0.0794746	0.0242873	-0.0992253	0.0632351	-0.032061	0.0281424	-0.257649	-0.109327	19.4	10.9	54.5	1447	-60.5	81.4	67.2	0.00124282	0.991	8	10.5	2.29	1.07	high	5.2	18.2	4.6	1.371	2270.35	858	SILVA, R.T. 2006. Florística e estrutura da sinúsia arbórea de um fragmento urbano de floresta ombrófila densa do município de criciúma, Santa Catarina. Dissertação (Mestrado). Universidade do Extremo Sul Catarinense, Criciúma. 72p.	2006	NA
1322	Brazil	Santa Catarina	Blumenau, PMN São Francisco de Assis (Mata dos Padres)	protected	23	Serra Do Mar	plots	systematic	4.8_5.0	1	-0.0314888	-0.0437566	0.0247085	0.0904076	0.10244	0.134466	0.49273	-0.218091	19.9	9.7	52.7	1823	0	81.9	74.3	0.0101006	1.058	14	8.3	2.41	0.99	low	68.81	42.1	21.8	1.455	2000.17	868	SEVEGNANI, L. 2003. Dinâmica de população de Virola bicuhyba (SCHOTT) WARB. (Myristicaceae) e fitossociologia de floresta pluvial atlântica, sob clima temperado, Blumenau, SC. Tese (Doutorado). Universidade de São Paulo, São Paulo. 195p.	2003	NA
1323	Brazil	Santa Catarina	Blumenau, PARNA da Serra do Itajaí	protected	56918	Serra Do Mar	plots	systematic	4.8_5.0	0.33	-0.0438394	0.0284807	-0.00599583	0.047278	-0.059816	-0.0126905	0.0269569	-0.281887	18.1	9.3	52	1830	0	81.8	72.8	0.0381466	1.015	10	8	2.71	0.94	low	68000	98.2	92.8	1.409	0	869	CAGLIONI, E. 2013. Florística e fitossociologia do componente arbóreo e epifítico em segmento de encosta e margem de Rio no Parque Nacional da Serra do Itajaí - SC. Dissertação (Mestrado). Universidade Federal do Paraná, Curitiba, 93p.	2013	NA
1324	Brazil	Santa Catarina	Itapoá, Reserva de Volta Velha	protected	1186	Serra Do Mar	plots	contiguous	4.8_5.0	1	-0.0454911	-0.0497979	-0.0170635	0.0918605	0.239276	0.0948954	0.154396	-0.335584	20.8	7.9	49.3	1848	0	83.5	75	0.000301724	0.986	1	6.5	3.1	0.495	low	9300	94	83.4	1.658	108.78	870	CANHA, A.M. 2000. Composição florística e estrutura do componente arbóreo de um trecho de floresta ombrófila densa de terras baixas, periodicamente alagada, na reserva Volta Velha, Itapoá - SC. Dissertação (Mestrado). Universidade Federal do Paraná, Curitiba, 68p.	2000	NA
1326	Brazil	Santa Catarina	Guaraciaba, Extremo Oeste	private	NA	Alto Paraná	plots	systematic	4.8_5.0	0.1	0.0310201	-0.0358406	-0.0402421	-0.119615	-0.11826	-0.231705	0.105766	0.394201	18.3	12.4	55.3	2129	-3.9	77.7	59.8	0.163261	0.934	8	12.5	2.14	11.03	low	12	26.6	0.3	1.694	1948.47	872	GNIGLER, L.B. 2010. Composição florística e estrutura de um remanescente de Floresta Ombrófila Mista no município de Guaraciaba, extremo-oeste de Santa Catarina, Brasil. Monografia (Graduação). Universidade Federal do Paraná, Curitiba, 39p.	2010	NA
1327	Brazil	Santa Catarina	Timbé do Sul	private	NA	Araucaria	plots	contiguous	4.8_5.0	1	-0.0308121	0.00514777	0.00966231	-0.0108778	-0.234461	-0.0714777	-0.185995	-0.155151	17.6	9.6	54.3	1631	-12.8	81	68	0.130057	1.03	25	12	2.965	6.79	high	50300	93.2	81.6	1.379	817.34	873	MARTINS, R. 2010. Composição e estrutura vegetacional em diferentes formações floresta Atlântica, sul de Santa Catarina, Brasil. Tese (Doutorado). Universidade Federal do Rio Grrande do Sul, Porto Alegre. 148p.	2010	NA
1328	Brazil	Santa Catarina	Araranguá, Margem da Lagoa da Serra	private	NA	Serra Do Mar	plots	contiguous	4.8_5.0	1	-0.0450098	-0.241753	NA	NA	NA	NA	NA	NA	19.2	9.8	52.1	1399	-63.5	81.9	67.2	0.00124282	0.919	3	3.5	40	12	high	30	4.7	0	1.36	1893.36	873	MARTINS, R. 2010. Composição e estrutura vegetacional em diferentes formações floresta Atlântica, sul de Santa Catarina, Brasil. Tese (Doutorado). Universidade Federal do Rio Grrande do Sul, Porto Alegre. 148p.	2010	NA
1330	Brazil	Santa Catarina	Blumenau, PMN São Francisco de Assis (Mata dos Padres)	protected	23	Serra Do Mar	plots	systematic	4.8_5.0	1	-0.0354202	-0.0601247	0.0223505	0.0859802	0.117917	0.15429	0.52003	-0.22882	19.9	9.6	51.8	1822	0	81.9	74.3	0.0101006	1.066	13	8.3	2.41	0.99	high	68.81	40.9	20.6	1.421	2009.93	875	GHODDOSI, S.M. 2005. Dinâmica do componente arbóreo (1999-2004) de um trecho de floresta ombrófila densa em Blumenau, SC. Dissertação (Mestrado). Universidade Regional de Blumenau, Blumenau, 140p.	2005	NA
1333	Brazil	Santa Catarina	Caçador, RF da Embrapa/Epagri	protected	1157	Araucaria	plots	systematic	9.8_10.0	2.6	-0.0794606	-0.0151853	-0.0667433	0.128983	-0.131015	-0.290561	-0.231957	-0.212391	15.1	11.8	57.3	1750	0	79.4	75.3	0.613161	1.006	3	7.5	3.79	1.59	medium	1194	36.4	18.3	1.48	1894.24	878	RIVERA, H. 2007. Ordenamento territorial de áreas florestais utilizando avaliação multicritério apoiada por geoprocessamento, fitossociologia e análise multivariada. Dissertação (Mestrado). Universidade Federal do Paraná, Curitiba, 242p.	2007	NA
1338	Brazil	Santa Catarina	Urubici, PARNA de São Joaquim, Fazenda Caiambora, Morro da Igreja	protected	49300	Araucaria	plots	systematic	4.8_5.0	0.2	0.0712407	-0.314958	0.0367986	-0.389984	0.155272	0.370845	-0.519529	0.873142	12.1	9	54.3	1668	0	80.7	69.1	0.0276221	0.679	21	2	6.48	1.13	low	270	81.7	49.1	1.748	1691.84	880	FALKENBERG, D.B. 2003. Matinhas nebulares e vegetação rupícola dos Aparados da Serra Geral (SC/RS), Sul do Brasil. Tese (Doutorado). Universidade Estadual de Campinas, Campinas, 594p.	2003	NA
1339	Brazil	Santa Catarina	Bom Jardim da Serra, Serra do Rio do Rastro, prop Jorge Rodrigues Borges	private	NA	Araucaria	plots	contiguous	4.8_5.0	0.22	-0.00775897	-0.251274	0.260044	-0.0875034	-0.0253412	-0.103721	-0.602665	0.0124166	12.8	9.6	55.4	1593	0	80.8	71.5	0.991875	0.815	14	6.5	7.98	0.67	low	50300	42.8	22	1.475	1542.07	880	FALKENBERG, D.B. 2003. Matinhas nebulares e vegetação rupícola dos Aparados da Serra Geral (SC/RS), Sul do Brasil. Tese (Doutorado). Universidade Estadual de Campinas, Campinas, 594p.	2003	NA
1342	Brazil	São Paulo	Bertioga, Riviera de São Lourenço, Area2	private	NA	Serra Do Mar	plots	systematic	4.8_5.0*	0.24	-0.0566651	-0.00501883	0.00317067	0.0521888	0.0771174	-0.0593714	0.141178	0.0068337	21.7	8.9	52.2	3038	0	81.5	76.2	0.0039727	1.015	1	8	1.21	0.45	low	130	65.7	41.8	1.366	1614.98	883	GUEDES, D.; BARBOSA, L.M. & MARTINS, S.E. 2006. Composição florística e estrutura fitossociológica de dois fragmentos de floresta de restinga no município de Bertioga, SP, Brasil. Acta Botanica Brasilica 20 (2): 299-311.	2006	2003
1342.5	Brazil	São Paulo	Bertioga, Riviera de São Lourenço, Area1	private	NA	Serra Do Mar	plots	systematic	4.8_5.0*	0.24	-0.0969323	-0.0464156	0.250222	0.0255403	-0.0352685	-0.135784	-0.0436131	-0.311675	21.9	8.7	51.7	3058	0	81.6	76.2	0.0039727	0.978	5	8	1.21	0.45	low	100	61.2	49.6	1.408	965.7	883	GUEDES, D.; BARBOSA, L.M. & MARTINS, S.E. 2006. Composição florística e estrutura fitossociológica de dois fragmentos de floresta de restinga no município de Bertioga, SP, Brasil. Acta Botanica Brasilica 20 (2): 299-311.	2006	NA
1343	Brazil	São Paulo	Itatinga, Fazenda Santa Irene	APA	215615	Alto Paraná	plots	contiguous	4.8_5.0	1	-0.21578	-0.194498	-0.0843273	0.0453861	-0.0360511	-0.203222	-0.114239	-0.776363	20.2	11.8	64	1297	-222.5	75.3	71.7	0.0311422	0.961	4	3.5	4.41	2.41	low	2	11.8	0.4	1.588	1737.75	884	IVANAUSKAS, N.M.; RODRIGUES, R.R. & NAVE, A. G. 1997. Aspectos ecológicos de um trecho de floresta de brejo em Itatinga, SP: florística, fitossociologia e seletividade de espécies. Revista Brasileira de Botânica 20 (2): 139-153.	1997	NA
1344	Brazil	São Paulo	Santa Rita do Passa Quatro, PE de Vassununga	protected	2071	Alto Paraná	plots	systematic	9.8_10.0	1.76	-0.142005	-0.138685	NA	NA	NA	NA	NA	NA	21.3	12.2	61.9	1462	-304.3	71.8	72.5	0.0026796	1.026	3	11.5	3.62	1.98	low	1675.32	32.8	20.4	1.316	1936.3	885	VIEIRA, M.G.I.; MORAES, J.L.; BERTONI, J.E.A.; MARTINS, F.R. & ZANDARIN, M.A. 1989. Composição florística e estrutura fitossociológica da vegetação arbórea do Parque Estadual de Vaçununga, Santa Rita do Passa Quatro (SP). II-Gleba Capetinga Oeste. Revista do Instituto Florestal 1(1): 135-159.	1989	NA
1349	Brazil	São Paulo	Ubatuba, PE da Serra do Mar (Núcleo Picinguaba), Parcela Biota E	protected	315390	Serra Do Mar	plots	contiguous	4.8_5.0	1	-0.0295097	0.0102346	-0.0591481	-0.086185	0.0543402	0.0566227	0.07892	0.0958486	22.1	10.3	57.1	2259	-2.1	82.8	74.1	0.00482759	0.955	5	8	2.71	0.94	low	83400	99.7	96.8	1.191	0	888	CAMPOS, M.C.R.; TAMASHIRO, J.Y.; ASSIS, M.A. & JOLY, C.A. 2011. Florística e fitossociologia do componente arbóreo da transição Floresta Ombrófila Densa das Terras Baixas - Floresta Ombrófila Densa Submontana do Núcleo Picinguaba/PESM, Ubatuba, sudeste do Brasil. Biota Neotropica 11 (2): 301-312.	2011	NA
1350	Brazil	São Paulo	Bauru, EEc Sebastião Aleixo da Silva (EEc de Bauru)	protected	288	Alto Paraná	plots	systematic	4.8_5.0	3.2	NA	-0.105163	-0.0737091	-0.076288	-0.185961	-0.375245	0.160161	-0.115442	21.3	12.2	63.7	1404	-325.1	71.3	67.8	0.00170977	0.979	3	10	2.095	1.08	high	302.68	19.3	10.1	1.418	2098.56	889	TONIATO, M.T.Z.; OLIVEIRA-FILHO, A.T. 2004. Variations in tree community composition and structure in a fragment of tropical semideciduous forest in southeastern Brazil related to different human disturbance histories. Forest Ecology and Management 198 (1): 319-339.	2004	NA
1352	Brazil	São Paulo	São Roque, PNM da Mata da Câmara, Area A	protected	130	Serra Do Mar	plots	contiguous	4.8_5.0	0.315	-0.123106	0.0247355	NA	NA	NA	NA	NA	NA	17.2	9.8	60.3	1416	-112	79.3	75.9	0.0260991	0.928	7	9.8	2.9	1.115	high	158.42	50.3	11.5	1.525	2219.71	890	LEITE, E.C. & RODRIGUES, R.R. 2008. Fitossociologia e caracterização sucessional de um fragmento de floresta estacional no Sudeste do Brasil. Revista Árvore 32 (3): 583-595.	2008	NA
1352.3	Brazil	São Paulo	São Roque, PNM da Mata da Câmara, Area B	protected	130	Serra Do Mar	plots	contiguous	4.8_5.0	0.315	NA	-0.0411543	NA	NA	NA	NA	NA	NA	17.5	9.8	60.3	1410	-112	79.2	75.9	0.0260991	0.942	15	9.8	2.9	1.115	high	158.42	46.6	9.9	1.5	2254.9	890	LEITE, E.C. & RODRIGUES, R.R. 2008. Fitossociologia e caracterização sucessional de um fragmento de floresta estacional no Sudeste do Brasil. Revista Árvore 32 (3): 583-595.	2008	NA
1352.6	Brazil	São Paulo	São Roque, PNM da Mata da Câmara, Area C	protected	130	Serra Do Mar	plots	contiguous	4.8_5.0	0.315	NA	-0.0195086	NA	NA	NA	NA	NA	NA	17.5	9.9	59.9	1418	-112	79.2	75.9	0.0260991	0.941	2	8	2.71	0.94	medium	158.42	33	6.1	1.474	2538.47	890	LEITE, E.C. & RODRIGUES, R.R. 2008. Fitossociologia e caracterização sucessional de um fragmento de floresta estacional no Sudeste do Brasil. Revista Árvore 32 (3): 583-595.	2008	NA
1352|1352.3|1352.6	Brazil	São Paulo	São Roque, PNM da Mata da Câmara, Area A, B, C	protected	130	Serra Do Mar	NA	systematic	4.8_5.0	0.945	NA	NA	-0.113284	0.0639455	-0.144622	-0.291729	-0.107701	-0.282455	17.4	9.8	60.2	1415	-112	79.2	75.9	0.0260991	0.937	8	9.2	2.83667	1.05667	medium	158.42	43.3	9.2	1.5	2337.69	890	LEITE, E.C. & RODRIGUES, R.R. 2008. Fitossociologia e caracterização sucessional de um fragmento de floresta estacional no Sudeste do Brasil. Revista Árvore 32 (3): 583-595.	2008	NA
1353	Brazil	São Paulo	Cristais Paulista, Fazenda Tamboril	private	NA	Alto Paraná	plots	systematic	3.0_3.2	0.6	-0.0562504	-0.10358	-0.195073	0.102124	0.00912907	-0.222749	-0.419844	-0.615063	19.5	9.5	59.6	1615	-277	71.7	68.3	0.000208333	1.036	0	3.5	4.41	2.41	high	10	7.6	0.1	1.423	2155.12	891	TEIXEIRA, A.P. & ASSIS, M.A. 2009. Relação entre heterogeneidade ambiental e distribuição de espécies em uma floresta paludosa no Município de Cristais Paulista, SP, Brasil. Acta Botanica Brasilica 23 (4): 843-853.	2009	NA
1354	Brazil	São Paulo	Teodoro Sampaio, PE do Morro do Diabo	protected	33845	Alto Paraná	plots	systematic	9.8_10.0	2.69	NA	-0.0481896	NA	NA	NA	NA	NA	NA	22.4	12.2	62.2	1292	-215.8	68	67.9	0.00029454	1.022	1	10	2.07	2.56	medium	19700	69.8	64.5	1.478	218.25	892	BAITELLO, J.B.; PASTORE, J.A.; AGUIAR, O.T.; SERIO, F.C. & SILVA, C.E.F. 1988. A vegetação arbórea do Parque Estadual do Morro do Diabo, município de Teodoro Sampaio, estado de São Paulo. Acta Botanica Brasilica 1 (2): 221-230.	1988	NA
1356	Brazil	São Paulo	Sete Barras, PE Intervales, plot1	protected	48000	Serra Do Mar	plots	contiguous	4.8_5.0	1.98	-0.0288599	-0.0320055	0.11937	0.0120536	0.0498005	0.0517359	0.228487	0.02142	21.2	9.6	54.1	1554	-19	79.5	74.9	0.029921	1.078	18	8	2.71	0.94	low	303000	95.7	83.7	2.704	205.16	893	GUILHERME, F.A.G.; MORELLATO, L.P. & ASSIS, M.A. 2004. Horizontal and vertical tree community structure in a lowland Atlantic Rain Forest, Southeastern Brazil. Revista Brasileira de Botânica 27 (4): 725-737.	2004	2001
1357	Brazil	São Paulo	Santo André, PNM Nascentes de Paranapiacaba, P1	protected	426	Serra Do Mar	plots	contiguous	4.8_5.0	0.5	-0.135092	0.0061341	-0.143388	0.00532566	-0.371198	-0.321555	-0.512203	-0.0630426	16.1	8.7	55.6	2823	0	81.1	76.2	0.0039727	1.068	11	8	2.71	0.94	high	142000	95.1	86	1.761	82.17	894	LIMA, M.E.L.; CORDEIRO, I. & MORENO, P.R.H. 2011. Estrutura do componente arbóreo em Floresta Ombrófila Densa Montana no Parque Natural Municipal Nascentes de Paranapiacaba (PNMNP), Santo André, SP, Brasil. Hoehnea, 38(1): 73-96.	2011	NA
1358	Brazil	São Paulo	Santo André, PNM Nascentes de Paranapiacaba, P2	protected	426	Serra Do Mar	plots	contiguous	4.8_5.0	0.5	-0.0423341	0.0494811	-0.0576286	-0.000779236	-0.11156	-0.154039	-0.355133	0.0265153	16.1	8.8	55.2	2823	0	81.1	76.2	0.0039727	1.049	13	8	2.71	0.94	medium	142000	95.6	87.2	1.894	0	894	LIMA, M.E.L.; CORDEIRO, I. & MORENO, P.R.H. 2011. Estrutura do componente arbóreo em Floresta Ombrófila Densa Montana no Parque Natural Municipal Nascentes de Paranapiacaba (PNMNP), Santo André, SP, Brasil. Hoehnea, 38(1): 73-96.	2011	NA
1359	Brazil	São Paulo	Pariquera-Açu, PE da Campina do Encantado, Morro do Carrapato	protected	3000	Serra Do Mar	plots	systematic	4.8_5.0	0.54	0.0534964	0.0599185	0.216361	0.1671	0.150851	0.161403	0.197831	-0.131282	22.2	8.2	50.5	1810	0	82	75.3	7.18e-06	0.963	2	8.3	2.41	0.99	low	4703.8	97.6	94.7	1.239	154.76	895	SZTUTMAN, M. & RODRIGUES, R.R. 2002. O mosaico vegetacional numa área de floresta contínua da planície litorânea, Parque Estadual da Campina do Encantado, Pariquera-Açu, SP. Revista Brasileira de Botânica 25 (2): 161-176.	2002	1999
1360	Brazil	São Paulo	Pariquera-Açu, PE da Campina do Encantado, Campina do Encantado	protected	3000	Serra Do Mar	plots	systematic	4.8_5.0	0.2	-0.190066	-0.566805	-0.191797	-0.357445	-0.356973	0.0648986	-0.987531	-0.197095	22.2	8.3	50.4	1810	0	82	75.3	7.18e-06	1.025	4	1	37.24	11.2	low	4703.8	97.7	95.7	1.075	354.27	895	SZTUTMAN, M. & RODRIGUES, R.R. 2002. O mosaico vegetacional numa área de floresta contínua da planície litorânea, Parque Estadual da Campina do Encantado, Pariquera-Açu, SP. Revista Brasileira de Botânica 25 (2): 161-176.	2002	1999
1361	Brazil	São Paulo	Pariquera-Açu, PE da Campina do Encantado	protected	3000	Serra Do Mar	plots	systematic	4.8_5.0	0.3	-0.0583896	0.042881	0.0498801	0.0319645	0.172381	-0.0829942	-0.454972	-0.520341	22.2	8.3	50.5	1810	0	82	75.3	7.18e-06	1.013	3	1	37.24	11.2	low	4703.8	95.5	91.3	1.383	203.81	895	SZTUTMAN, M. & RODRIGUES, R.R. 2002. O mosaico vegetacional numa área de floresta contínua da planície litorânea, Parque Estadual da Campina do Encantado, Pariquera-Açu, SP. Revista Brasileira de Botânica 25 (2): 161-176.	2002	1999
1362	Brazil	São Paulo	Ipeúna, Margem do Rio Passa Cinco	APA	112257	Alto Paraná	plots	contiguous	4.8_5.0	0.785	0.0129231	-0.0231844	0.135709	0.0106774	-0.0620384	-0.0744838	-0.37823	0.142069	20.5	11.3	59.7	1353	-278	72.9	74.7	0.00711925	1.046	6	8.5	2.38	1.6	high	60	5.3	0.2	1.406	1983.63	896	BERTANI, D.F.; RODRIGUES, R.R.; BATISTA, J.L.F. & SHEPHERD, G.J. 2001. Análise temporal da heterogeneidade florística e estrutural em uma floresta ribeirinha. Revista Brasileira de Botânica 24 (1): 11-23.	2001	1998
1363	Brazil	São Paulo	Campinas, Bosque dos Alemães (Praça João Lech Júnior)	other	2	Alto Paraná	plots	contiguous	4.8_5.0	2	-0.0521339	-0.0734934	0.0970254	0.259688	-0.103172	-0.434447	0.0381228	-0.351605	19.2	12.1	64	1379	-235.9	76.9	74	0.00447557	0.966	10	10	2.45	0.69	high	2.15	2.3	0	1.411	1184.58	897	CIELO-FILHO, R. & SANTIN, D.A. 2002. Estudo florístico e fitossociológico de um fragmento florestal urbano - Bosque dos Alemães, Campinas, SP. Revista Brasileira de Botânica 23 (3): 291-301.	2002	1998
1364	Brazil	São Paulo	Gália, EEc de Caetetus	protected	2179	Alto Paraná	plots	contiguous	4.8_5.0	0.6	-0.0521285	-0.061697	0.133103	0.152216	-0.137784	0.119153	0.0819984	0.142148	20.8	12.6	62.3	1334	-256.3	71	66.7	0.00436063	0.987	8	13.1	2.14	5.4	medium	3324.71	70.7	59.9	1.456	845.73	898	DURIGAN, G.; FRANCO, G.A.D.C.; SAITO, M. & BAITELLO, J.B. 2000. Estrutura e diversidade do componente arbóreo da floresta na Estação Ecológica dos Caetetus, Gália, SP. Revista Brasileira de Botânica 23 (4): 371-383.	2000	NA
1366	Brazil	São Paulo	Atibaia, PM da Grota Funda	protected	245	Serra Do Mar	plots	systematic	4.8_5.0	0.42	-0.13521	0.0130818	0.111613	0.0372331	0.00679916	-0.212248	-0.125367	-0.274597	16.8	10.1	59.1	1429	-114.1	79.3	75.3	0.017342	0.848	12	9.8	2.9	1.115	low	245	69.7	42.2	1.397	1723.43	899	GROMBONE-GUARATINI, M.T.; BERNACCI, L.C.; MEIRA NETO, J.A.; TAMASHIRO, J.Y. & LEITÃO-FILHO, H.F. 1990. Estrutura fitossociológica da floresta semidecídua de altitude do Parque Municipal da Grota Funda (Atibaia – estado de São Paulo). Acta Botanica Brasilica 4 (2): 47-64.	1990	NA
1368	Brazil	São Paulo	Brotas, proximo ao Viveiro Municipal de Brotas	protected	38	Alto Paraná	plots	contiguous	4.8_5.0	0.36	NA	-0.0883215	-0.134257	0.0773357	0.0129261	-0.0701014	-0.0764202	-0.773509	20.1	11.2	59.7	1371	-260.9	71.5	72.7	0.00249282	0.991	3	4.5	3.28	3.745	high	13	3.1	0.1	1.375	1635.52	901	MARQUES, M.C.M.; SILVA, S.M. & SALINO, A. 2003. Florística e estrutura do componente arbustivo-arbóreo de uma floresta higrófila da bacia do rio Jacaré-Pepira, SP, Brasil. Acta Botanica Brasilica 17 (4): 495-506.	2003	NA
1371	Brazil	São Paulo	Peruíbe, EEc de Juréia-Itatins, Morro do Fernando	protected	79240	Serra Do Mar	plots	systematic	4.8_5.0*	0.25	0.00197405	-0.0668026	0.0193991	0.10694	0.147779	0.0496374	0.349404	0.218037	21.2	9.1	55	2026	0	82	75.2	4.31e-05	0.961	19	8.3	2.41	0.99	medium	28000	56	43	1.368	1848.23	904	OLIVEIRA, R.J.; MANTOVANI, W. & MELO, M.M.R.F. 2001. Estrutura do componente arbustivo-arbóreo da floresta atlântica de encosta, Peruíbe, SP. Acta Botanica Brasilica 15 (3): 391-412.	2001	2000
1372	Brazil	São Paulo	Juquitiba, entorno do PE Jurupará	APA	424375	Serra Do Mar	PCQ	systematic	9.8_10.0	0.626	NA	-0.0882044	NA	NA	NA	NA	NA	NA	18.4	8.9	56.4	1808	0	80.8	75.9	0.0260991	0.782	17	8.3	2.41	0.99	high	2	88.5	51.2	1.859	2216.41	905	POLISEL, R.T. & FRANCO, G.A.D.C. 2010. Comparação florística e estrutural entre dois trechos de Floresta Ombrófila Densa em diferentes estádios sucessionais, Juquitiba, SP, Brasil. Hoehnea, 37: 691-718.	2010	NA
1373	Brazil	São Paulo	Juquitiba, entorno do PE Jurupará	APA	424375	Serra Do Mar	PCQ	systematic	9.8_10.0	1.038	NA	0.0286074	0.0908609	-0.0239278	0.0954262	-0.0472869	-0.0838475	0.0649036	18.4	8.9	56.4	1808	0	80.8	75.9	0.0260991	0.754	21	8.3	2.41	0.99	low	3	88.1	52.2	1.657	1581.18	905	POLISEL, R.T. & FRANCO, G.A.D.C. 2010. Comparação florística e estrutural entre dois trechos de Floresta Ombrófila Densa em diferentes estádios sucessionais, Juquitiba, SP, Brasil. Hoehnea, 37: 691-718.	2010	NA
1376	Brazil	São Paulo	Campinas, RM Santa Genebra	protected	252	Alto Paraná	plots	contiguous	3.0_3.2	0.2	-0.0322426	-0.0497019	NA	NA	NA	NA	NA	NA	19.8	11	63.7	1352	-255.1	76.5	74	0.00447557	0.978	3	3.5	4.41	2.41	high	238.36	13.9	8.1	1.259	2063.83	907	TONIATO, M.T.Z.; LEITÃO-FILHO, H.D.F. & RODRIGUES, R.R. 1998. Fitossociologia de um remanescente de floresta higrófila (mata de brejo) em Campinas, SP. Brazilian Journal of Botany, 21 (2): 197-210.	1998	NA
1378	Brazil	São Paulo	Teodoro Sampaio, PE do Morro do Diabo	protected	33845	Alto Paraná	PCQ	systematic	4.8_5.0	1.075	NA	-0.0643434	0.0705513	0.124099	-0.194138	-0.21729	0.00652925	-0.00679234	22.4	12.2	62.7	1290	-215.8	68.1	67.9	0.00029454	1.005	2	10	2.07	2.56	medium	20559.9	99.4	95.7	1.275	0	909	SCHLITTLER, F.H.M.; DEMARINIS, G. & CESAR, O. 1995. Phytosociological Studies in the Morro do Diabo Forest (Pontal do Paranapanema, Sp), Brazil. Arquivos de Biologia e Tecnologia de São Paulo 38 (1): 217-234.	1995	NA
1379	Brazil	São Paulo	Brotas, Fazenda Santa Maria da Fábrica, Margem do Ribeirão do Onça	APA	215615	Alto Paraná	plots	systematic	4.8_5.0	0.2	NA	-0.187085	-0.166718	0.275566	0.0674276	-0.239126	0.541803	-0.674136	19.8	11	60.1	1408	-254.9	71.2	74.7	0.00711925	1.022	7	3.5	4.41	2.41	medium	46.41	25.4	8.8	1.397	1858.65	910	COSTA, F.R.C.; SCHLITTLER, F.H.M.; CÉSAR, O. & MONTEIRO, R. 1997. Aspectos florísticos e fitossociológicos de um remanescente de brejo no Município de Brotas, SP. Arquivos de Biologia e Tecnologia 40 (2): 263-270.	1997	NA
1383	Brazil	São Paulo	Rio Claro, Fazenda São José, Floresta Paludosa	private	NA	Alto Paraná	plots	systematic	4.8_5.0	0.45	-0.00506603	-0.187006	-0.13819	0.155801	0.25399	-0.0399895	0.973023	-0.0909948	20	11.9	61.6	1356	-296.2	73.5	73.5	0.00558908	0.998	4	3.5	2.845	2.465	high	418.98	33.5	16.6	1.453	1909.25	914	TEIXEIRA, A.P. & ASSIS, M.A. 2005. Caracterização florística e fitossociológica do componente arbustivo-arbóreo de uma floresta paludosa no município de Rio Claro (SP), Brasil. Revista Brasileira de Botânica 28 (3): 467-476.	2005	NA
1384	Brazil	São Paulo	Rio Claro, campus UNESP Rio Claro, entre UNESP e FE Edmundo Navarro de Andrade	other	116	Alto Paraná	plots	contiguous	3.0_3.2	0.44	-0.195274	-0.313077	NA	NA	NA	NA	NA	NA	20.2	11.9	61.9	1326	-298.2	73.3	74.7	0.00711925	1.016	1	7	4.05	0.88	high	50	33.3	18.9	1.634	1602.1	915	PRATA, E.M.B.; PINTO, S.A.F & ASSIS, M.A. 2011. Fitossociologia e distribuição de espécies arbóreas em uma floresta ribeirinha secundária no Município de Rio Claro, SP, Brasil. Revista Brasil de Botânica 34 (2): 159-168.	2011	NA
1385	Brazil	São Paulo	Cristais Paulista, Planalto de Franca, fragmento 1	private	NA	Alto Paraná	PCQ	systematic	4.8_5.0	0.203	-0.113789	-0.0745963	NA	NA	NA	NA	NA	NA	19.5	9.5	59.3	1618	-288	71.8	68.3	0.000208333	1.001	3	4.5	3.28	3.745	high	7	6.1	0	1.535	1856.13	916	TEIXEIRA, A.P. & RODRIGUES, R.R. 2006. Análise florística e estrutural do componente arbustivo-arbóreo de uma floresta de galeria no Município de Cristais Paulista, SP, Brasil. Acta Botanica Brasilica 20 (4): 803-813.	2006	2000
1386	Brazil	São Paulo	Cristais Paulista, Planalto de Franca, fragmento 2	private	NA	Alto Paraná	PCQ	systematic	4.8_5.0	0.275	NA	-0.0421079	NA	NA	NA	NA	NA	NA	19.5	9.5	59.5	1613	-277	71.7	68.3	0.000208333	1.09	10	4.5	3.28	3.745	high	12	8.9	0	1.505	2054.26	916	TEIXEIRA, A.P. 2001. Faixa ribeirinha da microbacia do Ribeirão dos Cristais, Cristais Paulistas, SP: zoneamento e caracterização florística das unidades fitogeográficas e propostas para conservação dos remanescentes e recuperação das áreas degradadas. Monografia (Graduação). Universidade Estadual Paulista, Rio Claro. 83p	2001	2000
1420	Brazil	São Paulo	Ubatuba, PE da Serra do Mar (Núcleo Picinguaba), Parcela Biota G	protected	315390	Serra Do Mar	plots	contiguous	4.8_5.0	1	0.0185476	-0.0322607	0.04103	-0.0804477	0.0183963	0.0329828	-0.0719911	0.18029	22.3	10.3	56.5	2543	-2.8	83.1	74.9	0.126379	0.861	28	9	2.65	0.86	low	83400	99.9	98.6	1.073	0	922	GOMES, J.A.M.A.; BERNACCI, L.C. & JOLY, C.A. 2011. Diferenças florísticas e estruturais entre duas cotas altitudinais da Floresta Ombrófila Densa Submontana Atlântica, do Parque Estadual da Serra do Mar, município de Ubatuba/SP, Brasil. Biota Neotropica 11 (2): 123-137.	2011	NA
1421	Brazil	São Paulo	Ubatuba, PE da Serra do Mar (Núcleo Picinguaba), Parcela Biota I	protected	315390	Serra Do Mar	plots	contiguous	4.8_5.0	1	0.0896947	0.0121333	-0.0355228	0.0298606	0.0381336	-0.021002	-0.0325066	0.227073	21.2	10.3	56.7	2543	-15.8	83.1	74.9	0.126379	0.847	16	9	2.65	0.86	low	83400	99.9	98.4	1.087	0	922	GOMES, J.A.M.A.; BERNACCI, L.C. & JOLY, C.A. 2011. Diferenças florísticas e estruturais entre duas cotas altitudinais da Floresta Ombrófila Densa Submontana Atlântica, do Parque Estadual da Serra do Mar, município de Ubatuba/SP, Brasil. Biota Neotropica 11 (2): 123-137.	2011	NA
1422	Brazil	São Paulo	Ubatuba, PE da Serra do Mar (Fazenda Capricornio), Parcela Biota J	protected	315390	Serra Do Mar	plots	contiguous	4.8_5.0	1	0.0183103	0.0202417	0.0365837	-0.0353798	-0.00940473	-0.0128484	0.0623793	0.138768	21.2	10.6	58.3	2543	-15.8	83.1	74.9	0.126379	0.863	18	9	2.65	0.86	low	83400	99.9	98.3	1.087	0	923	ROCHELLE, A.L.C.; CIELO-FILHO, R.; MARTINS, F.R. 2011. Tree community structure in an Atlantic forest fragment at Serra do Mar State Park, southeastern Brazil. Biota Neotropica 11 (2): 337-346.	2011	NA
1426	Brazil	São Paulo	Ubatuba, PE da Serra do Mar (Núcleo Picinguaba), Parcela Biota D	protected	315390	Serra Do Mar	plots	contiguous	4.8_5.0	1	-0.0284807	0.0231406	-0.121353	-0.0228679	0.0498468	0.0370616	0.158975	0.121982	22.6	10.3	57.1	2259	-2	82.8	74.1	0.00482759	0.893	4	9	2.65	0.86	low	83400	99.6	96.2	1.233	0	926	PRATA, E.M.B.; ASSIS, M.A. & JOLY, C.A. 2011. Composição florística e estrutura da comunidade arbórea na transição da Floresta Ombrófila Densa das Terras Baixas - Floresta Ombrófila Densa Submontana do Núcleo Picinguaba/PESM, Ubatuba, sudeste do Brasil. Biota Neotropica 11 (2): 285-299.	2011	NA
1428	Brazil	São Paulo	Ubatuba, Fazenda Capricornio, Parcela Biota F	private	NA	Serra Do Mar	plots	contiguous	4.8_5.0	1	-0.080198	-0.0945727	-0.295839	-0.0275202	-0.401931	-0.27663	-0.450776	-0.333331	22.5	10.1	55.6	2493	0	83.2	74.9	0.126379	0.763	29	9	2.65	0.86	high	83400	99.1	95.6	1.129	53.6	928	RAMOS, E.; TORRES, R.B.; VEIGA, R.F.A. & JOLY, C.A. Study of the arboreal component in two areas of the Submontane Rainforest in Ubatuba, São Paulo State. Biota Neotropica 11(2): 313-335.	2011	2007
1429	Brazil	São Paulo	Ubatuba, PE da Serra do Mar (Fazenda Capricornio), Parcela Biota H	protected	315390	Serra Do Mar	plots	contiguous	4.8_5.0	1	-0.0345866	-0.0270779	-0.0737731	-0.0684388	0.0168361	0.0054052	-0.0568742	0.160635	22.5	10.1	55.6	2493	0	83.2	74.9	0.126379	0.703	28	9	2.65	0.86	high	83400	99.3	96.2	1.233	0	928	RAMOS, E.; TORRES, R.B.; VEIGA, R.F.A. & JOLY, C.A. Study of the arboreal component in two areas of the Submontane Rainforest in Ubatuba, São Paulo State. Biota Neotropica 11(2): 313-335.	2011	2007
1434	Brazil	São Paulo	São Miguel Arcanjo, PE Carlos Botelho	protected	37644	Serra Do Mar	plots	systematic	4.8_5.0	5.76	0.0895658	-0.0428093	0.0471501	0.0990924	0.0445047	-0.00447715	0.161305	-0.00148024	18	9.3	54.5	1467	-56.5	79.1	74.7	0.000387931	0.838	22	9	2.65	0.86	low	303000	95.8	91.4	1.244	142.29	933	AGUIAR, O.T. 2003. Comparação entre os métodos de quadrantes e parcelas na caracterização da composição florística e fitossociológica de um trecho de floresta ombrófila densa no Parque Estadual “Carlos Botelho” – São Miguel Arcanjo, São Paulo. Dissertação (Mestrado). Universidade de São Paulo, Piracicaba, 140p.	2003	NA
1435	Brazil	São Paulo	Ubatuba, PE da Serra do Mar (Núcleo Picinguaba), Parcela Biota B	protected	315390	Serra Do Mar	plots	contiguous	4.8_5.0	1	-0.0384706	-0.00972884	-0.0828789	-0.23544	0.0368638	0.0736854	0.0722346	0.165372	23	10.1	56	2257	-1.8	82.8	74.1	0.00482759	0.874	11	9	2.65	0.86	low	83400	99.5	95.5	1.302	0	934	ASSIS, M.A.; PRATA, E.M.B.; PEDRONI, F.; SANCHEZ, M.; EISENLOHR, P.V.; MARTINS, F.R.; SANTOS, F.A.M.; TAMASHIRO, J.Y.; ALVES, L.F.; VIEIRA, S.A.; PICCOLO, M.C.; MARTINS, S.C.; CAMARGO, P.B.; CARMO, J.B.; SIMÕES, E.; MARTINELLI, L.A. & JOLY, C.A. 2011. Florestas de restinga e de terras baixas na planície costeira do sudeste do Brasil: vegetação e heterogeneidade ambiental. Biota Neotropica 11 (2):…	2011	NA
1436	Brazil	São Paulo	Ubatuba, PE da Serra do Mar (Núcleo Picinguaba), Parcela Biota A	protected	315390	Serra Do Mar	plots	contiguous	4.8_5.0	1	-0.026471	-0.0867003	0.0190489	-0.102405	-0.164634	-0.110206	0.114667	-0.368021	23.1	9.5	55.7	2285	-1	82.8	74.1	0.00482759	0.991	1	8	1.21	0.45	low	65	64.4	51.3	1.761	0	934	ASSIS, M.A.; PRATA, E.M.B.; PEDRONI, F.; SANCHEZ, M.; EISENLOHR, P.V.; MARTINS, F.R.; SANTOS, F.A.M.; TAMASHIRO, J.Y.; ALVES, L.F.; VIEIRA, S.A.; PICCOLO, M.C.; MARTINS, S.C.; CAMARGO, P.B.; CARMO, J.B.; SIMÕES, E.; MARTINELLI, L.A. & JOLY, C.A. 2011. Florestas de restinga e de terras baixas na planície costeira do sudeste do Brasil: vegetação e heterogeneidade ambiental. Biota Neotropica 11 (2):…	2011	NA
1437	Brazil	São Paulo	Ubatuba, PE da Serra do Mar (Núcleo Santa Virgínia), Parcela Biota K (Biota Gradiente)	protected	315390	Serra Do Mar	plots	contiguous	4.8_5.0	1	0.00627271	-0.00983657	0.0146332	0.0030058	0.146055	-0.0106776	0.449676	0.0196106	17.3	10.6	58.2	2348	-37.8	83.1	74.9	0.126379	1.112	19	9	2.65	0.86	low	83400	100	99.8	1.007	0	935	PADGURSCHI, M.C.G.; PEREIRA, L.P.; TAMASHIRO, J.Y. & JOLY, C.A. 2011. Composição e similaridade florística entre duas áreas de Floresta Atlântica Montana, São Paulo, Brasil. Biota Neotropica 11 (2): 139-152.	2011	NA
1438	Brazil	São Paulo	São Luiz do Paraitinga, PE da Serra do Mar (Núcleo Santa Virgínia), Parcela Biota N	protected	315390	Serra Do Mar	plots	contiguous	4.8_5.0	1	-0.00810945	-0.0101448	-0.0573763	-0.0531845	0.101574	-0.0277317	0.227301	-0.0386546	17.3	10.9	57.9	2433	-2.8	83.1	74.9	0.126379	0.919	11	9	2.65	0.86	high	83400	100	99.1	1.045	0	935	PADGURSCHI, M.C.G.; PEREIRA, L.P.; TAMASHIRO, J.Y. & JOLY, C.A. 2011. Composição e similaridade florística entre duas áreas de Floresta Atlântica Montana, São Paulo, Brasil. Biota Neotropica 11 (2): 139-152.	2011	NA
1439	Brazil	São Paulo	Sete Barras, PE Carlos Botelho, Parcela permanente BIOTA	protected	37644	Serra Do Mar	plots	contiguous	4.8_5.0	10.24	-0.0572532	-0.0889753	0.0237272	0.0420801	0.0815855	0.0306438	0.228959	0.0599126	21	9.4	53.8	1651	-18	79.7	74.7	0.000387931	0.788	24	9	2.65	0.86	low	303000	99.9	99	1.059	0	936	RODRIGUES, R.R.; GANDOLFI, S. & SOUZA, V.C. 2006. Diversidade, dinâmica e conservação em florestas do estado de São Paulo: 40,96ha de parcelas permanentes. Universidade de São Paulo, Piracicaba, Brazil, 68p.	2006	NA
1440	Brazil	São Paulo	Gália, EEc de Caetetus, Parcela permanente BIOTA	protected	2179	Alto Paraná	plots	contiguous	4.8_5.0	10.24	-0.107498	-0.138051	0.0367521	0.0900343	-0.0928089	-0.0530311	0.082783	-0.0195617	20.8	12.5	62.4	1336	-256.3	71	66.7	0.00436063	1.086	14	13.5	1.72	3.75	low	3324.71	83.8	78.3	1.296	952.75	936	RODRIGUES, R.R.; GANDOLFI, S. & SOUZA, V.C. 2006. Diversidade, dinâmica e conservação em florestas do estado de São Paulo: 40,96ha de parcelas permanentes. Universidade de São Paulo, Piracicaba, Brazil, 68p.	2006	NA
1444	Brazil	São Paulo	Iporanga, PE Turístico do Alto Ribeira	protected	35712	Serra Do Mar	plots	contiguous	4.8_5.0	0.1	NA	-0.0592132	NA	NA	NA	NA	NA	NA	20.6	10.1	53.8	1473	-17.6	78.7	75.3	0.0314152	1.067	34	12	2.965	6.79	high	303000	97.9	91.9	1.319	48	939	AIDAR, M.P.M., GODOY, J.R.L. & JOLY, C.A. 2001. Atlantic forest succession over calcareous soil - PETAR, SP. Revista Brasileira de Botânica 24 (4): 455-469.	2001	1999
1445	Brazil	São Paulo	Iperó, FLONA de Ipanema, Ribeirão do Ferro	protected	5385	Alto Paraná	plots	systematic	4.8_5.0	0.56	-0.109284	-0.0520292	-0.423925	0.0659055	-0.164595	-0.309549	-0.589938	-0.740219	18.3	9.8	60.5	1217	-211.2	77.6	74	0.00537356	1.057	9	8.3	2.41	0.99	high	3252.07	73	52.7	1.573	1364.05	940	ALBUQUERQUE, G.B. & RODRIGUES, R.R. 2000. A vegetação do Morro de Araçoiaba, Floresta Nacional de Ipanema, Iperó (SP). Scientia Forestalis 58: 145-159.	2000	1997
1446	Brazil	São Paulo	Iperó, FLONA de Ipanema, Pico do Chapéu	protected	5385	Alto Paraná	plots	systematic	4.8_5.0	0.56	-0.1688	-0.131848	-0.375476	0.0475127	0.148989	-0.537296	0.174835	-0.255747	18.5	9.8	60.5	1214	-212.2	77.5	74	0.00537356	0.847	9	8.3	2.41	0.99	high	3252.07	79.8	60.8	1.749	1493.03	940	ALBUQUERQUE, G.B. & RODRIGUES, R.R. 2000. A vegetação do Morro de Araçoiaba, Floresta Nacional de Ipanema, Iperó (SP). Scientia Forestalis 58: 145-159.	2000	1997
1448	Brazil	São Paulo	Sete Barras, PE Intervales, Base Saibadela	protected	48000	Serra Do Mar	PCQ	systematic	4.8_5.0	0.52	0.0941998	0.0164791	0.0973455	-0.0153103	0.0625678	0.0851855	0.198096	0.1021	21.8	9.6	54	1542	-19	79.5	74.9	0.029921	0.956	9	8	2.71	0.94	low	303000	97.8	91.4	1.845	36	942	ALMEIDA-SCABBIA, R.J. 1996. Fitossociologia de um trecho de floresta atlântica no Parque Estadual Intervales, SP. Dissertação (Mestrado). Universidade Estadual Paulista, Rio Claro, 121p.	1996	1995
1454	Brazil	São Paulo	Ubatuba, PE da Serra do Mar (Núcleo Picinguaba), área 4-Mangue-doce	protected	315390	Serra Do Mar	plots	contiguous	4.8_5.0	0.1	NA	0.0304496	-0.244402	-0.00782387	0.00489641	-0.019729	-0.303787	-0.31597	22.8	9.3	56.1	2298	-1	82.8	74.1	0.00482759	0.971	3	9.5	2.83	1.945	low	15	80.2	66.9	2.707	12.05	948	ASSIS, M.A. 1999. Florística e caracterização das comunidades vegetais da planície costeira de Picinguaba, Ubatuba – SP. Tese (Doutorado). Universidade Estadual de Campinas, Campinas, 250p.	1999	NA
1455	Brazil	São Paulo	Ubatuba, PE da Serra do Mar (Núcleo Picinguaba), área 3-Coluvionar	protected	315390	Serra Do Mar	plots	contiguous	4.8_5.0	0.1	NA	-0.0417128	0.12145	-0.107234	0.242298	-0.0307749	-0.126275	0.0989578	23.1	9.5	55.7	2285	0	82.9	74.1	0.00482759	1.021	3	8	2.71	0.94	low	83400	72.2	61.6	1.7	188.42	948	ASSIS, M.A. 1999. Florística e caracterização das comunidades vegetais da planície costeira de Picinguaba, Ubatuba – SP. Tese (Doutorado). Universidade Estadual de Campinas, Campinas, 250p.	1999	NA
1456	Brazil	São Paulo	Ubatuba, PE da Serra do Mar (Núcleo Picinguaba), área 5-Morro Isolado	protected	315390	Serra Do Mar	plots	contiguous	4.8_5.0	0.1	NA	-0.0328225	-0.206015	0.0252225	-0.303776	-0.0660314	0.131551	0.0113826	23.1	9.5	55.8	2287	-0.8	82.8	74.1	0.00482759	0.778	18	8	2.71	0.94	low	10	74.5	61.9	2.053	40.18	948	ASSIS, M.A. 1999. Florística e caracterização das comunidades vegetais da planície costeira de Picinguaba, Ubatuba – SP. Tese (Doutorado). Universidade Estadual de Campinas, Campinas, 250p.	1999	NA
1457	Brazil	São Paulo	Ubatuba, PE da Serra do Mar (Núcleo Picinguaba), área 1-Duna-Interior	protected	315390	Serra Do Mar	plots	contiguous	4.8_5.0	0.1	NA	-0.183479	0.0186198	-0.0528213	0.0205607	0.108911	0.346668	-0.161727	23.1	9.5	55.8	2294	-1	82.8	74.1	0.00482759	0.979	1	7.3	1.21	0.445	low	6	59.7	46.9	2.223	37.71	948	ASSIS, M.A. 1999. Florística e caracterização das comunidades vegetais da planície costeira de Picinguaba, Ubatuba – SP. Tese (Doutorado). Universidade Estadual de Campinas, Campinas, 250p.	1999	NA
1458	Brazil	São Paulo	Ubatuba, PE da Serra do Mar (Núcleo Picinguaba), área 2 - Cordoes-Litoraneos	protected	315390	Serra Do Mar	plots	contiguous	4.8_5.0	0.1	NA	0.0760861	-0.0407524	0.0212688	-0.114829	-0.0937474	0.0132173	-0.363363	23.1	9.5	55.7	2285	-1	82.8	74.1	0.00482759	0.987	1	6.5	3.1	0.495	low	65	59.5	48.3	2.39	469.27	948	ASSIS, M.A. 1999. Florística e caracterização das comunidades vegetais da planície costeira de Picinguaba, Ubatuba – SP. Tese (Doutorado). Universidade Estadual de Campinas, Campinas, 250p.	1999	NA
1470	Brazil	São Paulo	Santa Rita do Passa Quatro, PE de Vassununga, Gleba Praxedes	protected	2071	Alto Paraná	plots	systematic	9.8_10.0	0.88	-0.174486	-0.131688	-0.0795699	-0.0333998	-0.12077	-0.198557	-0.165663	-0.0822621	21.2	11.8	61.8	1467	-300.3	71.7	72.5	0.0026796	0.763	20	11.5	3.62	1.98	high	132.82	9.6	5.1	1.317	1691.32	957	BERTONI, J.E.A.; MARTINS, F.R.; MORAES, J.L. & SHEPHERD, G.J. 1988. Composição florística e estrutura fitossociológica do Parque Estadual de Vaçununga, Santa Rita do Passa Quatro, SP – Gleba Praxedes. Boletim Técnico do Instituto Florestal de São Paulo 42: 149-170.	1988	NA
1473	Brazil	São Paulo	Bauru, Campus UNESP Bauru, Reserva do campus	other	457	Alto Paraná	plots	contiguous	4.8_5.0	0.27	-0.000379225	-0.312445	-0.296103	0.216161	0.126285	-0.308008	0.0734862	-0.536269	20.9	12.2	64.1	1438	-283.9	71.7	67.8	0.00170977	1.049	6	4.5	3.28	3.745	low	132.013	33.6	10.4	1.517	2139.61	960	CARBONI, M. 2007. Composição, estrutura e diversidade vegetal de uma floresta estacional semidecídua ribeirinha com influência fluvial permanente (mata de brejo) em Bauru – SP. Dissertação (Mestrado). Universidade Estadual Paulista, Botucatu, 116p.	2007	NA
1480	Brazil	São Paulo	Guaratinguetá, Escola de Especialistas de Aeronáutica (EEAR)	protected	1000	Serra Do Mar	plots	systematic	3.0_3.2	0.3	-0.139696	0.0175807	NA	NA	NA	NA	NA	NA	20.1	11.5	63.1	1434	-230.5	81.3	72.3	0.307428	0.999	6	8.3	2.41	0.99	high	35	7.2	1.7	1.289	1718.35	966	CAVALCANTI, D.C. 1998. Florística e fitossociologia de um remanescente florestal transicional no município de Guaratinguetá, SP. Dissertação (Mestrado). Universidade Estadual Paulista, Rio Claro, 103p.	1998	1996
1494	Brazil	São Paulo	Sete Barras, PE Carlos Botelho	protected	37644	Serra Do Mar	plots	systematic	4.8_5.0	5.76	0.0648834	-0.0166828	0.0186944	-0.0117259	0.0245911	0.0401015	0.10728	0.0764879	18.8	9.2	53.9	1590	-38	79.5	74.7	0.000387931	1.015	26	10.3	3	1.19	low	303000	99.9	97.5	1.147	0	979	DIAS, A.C. 2005. Composição florística, fitossociológica, diversidade de espécies arbóreas e comparação de métodos de amostragem na floresta ombrófila densa do Parque Estadual de Carlos Botelho/SP, Brasil. Tese (Doutorado). Universidade de São Paulo, Piracicaba, 203p.	2005	NA
1497	Brazil	São Paulo	Guariba, Margem do córrego Rico	private	NA	Alto Paraná	plots	systematic	4.8_5.0	0.3	-0.0648516	-0.0828681	NA	NA	NA	NA	NA	NA	21.3	11.1	61.9	1370	-363.4	70.5	65.8	5.03e-05	0.9	6	13.3	2.26	5.69	high	6.54	11.7	0.6	1.549	1890.9	982	DONADIO, N.M.M.; PAULA, R.C. & GALBIATTI, J.A. 2009. Florística e estrutura da comunidade arbórea de um remanescente florestal ripário no município de Guariba, estado de São Paulo, Brasil. Revista do Instituto Florestal de São Paulo 21 (1): 1-17.	2009	NA
1498	Brazil	São Paulo	Tarumã, Fazenda Berrante	private	NA	Alto Paraná	plots	systematic	4.8_5.0	0.3	-0.104603	0.0140579	NA	NA	NA	NA	NA	NA	21	12.1	63.2	1387	-173.2	70.1	66.8	0.00355603	0.887	14	12.5	2.345	9.005	high	2	2.5	0.2	1.25	1390.92	983	DURIGAN, G. & LEITÃO-FILHO, H.F. 1995. Florística e fitossociologia de matas ciliares do oeste paulista. Revista do Instituto Florestal 7 (1): 197-239.	1995	1989-1993
1499	Brazil	São Paulo	Tarumã, Fazenda São Luiz	private	NA	Alto Paraná	plots	systematic	4.8_5.0	0.3	-0.130143	-0.0331265	NA	NA	NA	NA	NA	NA	21.6	12.5	63.8	1363	-193.3	69.8	66.8	0.00355603	0.967	7	11.5	3.62	1.98	high	82.57	5.5	2.6	1.18	1510.92	983	DURIGAN, G. & LEITÃO-FILHO, H.F. 1995. Florística e fitossociologia de matas ciliares do oeste paulista. Revista do Instituto Florestal 7 (1): 197-239.	1995	1989-1993
1500	Brazil	São Paulo	Marília, EEc de Marilia	protected	607	Alto Paraná	plots	systematic	4.8_5.0	0.3	-0.139089	-0.0338143	NA	NA	NA	NA	NA	NA	21.4	12.8	61.2	1259	-317.1	70.2	66.7	0.00436063	1.039	4	8.3	2.41	0.99	high	154.8	9.8	1.9	1.547	1920.02	983	DURIGAN, G. & LEITÃO-FILHO, H.F. 1995. Florística e fitossociologia de matas ciliares do oeste paulista. Revista do Instituto Florestal 7 (1): 197-239.	1995	1989-1993
1501	Brazil	São Paulo	Assis, EEc de Assis	protected	1761	Alto Paraná	plots	systematic	4.8_5.0	0.3	-0.192857	-0.11553	-0.0652096	-0.131039	-0.215141	-0.337973	-0.344818	0.513902	20.8	12.6	62.3	1403	-191.2	70.2	66.7	0.0083046	0.943	12	6.8	1.98	0.43	high	1312.38	41.8	28.6	1.529	1659.42	983	DURIGAN, G. & LEITÃO-FILHO, H.F. 1995. Florística e fitossociologia de matas ciliares do oeste paulista. Revista do Instituto Florestal 7 (1): 197-239.	1995	1989-1993
1502	Brazil	São Paulo	Teodoro Sampaio, Pontal do Paranapanema, Água Sumida	private	NA	Alto Paraná	PCQ	systematic	9.8_10.0	0.988	-0.133445	-0.104748	0.145116	0.0352348	-0.0320113	-0.0828065	0.224995	-0.344729	21.9	12.3	63.7	1281	-229.1	68.6	66	5.75e-05	0.989	3	10	1.72	0.91	high	492.61	25.2	19.1	1.392	339.9	984	DURIGAN, G.; SANTOS, J.D. & GANDARA, F. B. 2002. Fitossociologia de dois fragmentos de Floresta Estacional Semidecidual no Pontal do Paranapanema. Revista do Instituto Florestal de São Paulo 14 (1): 13-26.	2002	NA
1503	Brazil	São Paulo	Teodoro Sampaio, EEc Mico-Leão-Preto, Estrela	private	1200	Alto Paraná	PCQ	systematic	9.8_10.0	0.988	-0.253462	-0.0945348	0.0195352	0.117003	-0.0757621	-0.160724	0.083221	-0.21017	22.1	12.4	64	1281	-227.1	68.8	66	5.75e-05	1.028	2	10	1.72	0.91	high	1207.6	28.5	24.1	1.485	732	984	DURIGAN, G.; SANTOS, J.D. & GANDARA, F. B. 2002. Fitossociologia de dois fragmentos de Floresta Estacional Semidecidual no Pontal do Paranapanema. Revista do Instituto Florestal de São Paulo 14 (1): 13-26.	2002	NA
1505	Brazil	São Paulo	Campinas, RM Santa Genebra	protected	252	Alto Paraná	plots	contiguous	4.8_5.0	1	-0.186357	0.0161182	0.140959	0.130196	-0.157054	-0.0458952	0.390114	-0.343933	19.6	10.9	63.5	1350	-255.1	76.5	74	0.00447557	1.026	2	10	2.095	1.08	high	251.77	14.6	7.7	1.289	2197.23	986	FARAH, F.T. 2009. Vinte anos de dinâmica em um hectare de Floresta Estacional Semidecidual. Tese (Doutorado). Universidade Estadual de Campinas, Campinas. 130p.	2009	NA
1506	Brazil	São Paulo	Botucatu, Fazenda Experimental Edgárdia, Mata da Bica	other	992	Alto Paraná	plots	systematic	4.8_5.0	1	0.0368035	-0.145478	0.0233001	0.164694	-0.0715705	-0.0213369	0.487525	-0.3922	20.8	11.6	62.9	1334	-251.8	73.9	72.6	0.00247845	1.077	10	8.3	2.41	0.99	high	54.11	38.2	15.8	1.569	2110.17	987	FONSECA, R. C. B., RODRIGUES, R. R. 2000. Análise estrutural e aspectos do mosaico sucessional de uma floresta semidecídua em Botucatu, SP. Scientia Forestalis 57: 27-43.	2000	1997
1508	Brazil	São Paulo	São José do Barreiro, NA, Frag Atibaia	private	NA	Serra Do Mar	PCQ	systematic	4.8_5.0	0.428	0.10793	-0.0506433	0.138623	0.0718357	-0.0245013	-0.33323	-0.133784	-0.4619	20.1	11.9	62.8	1569	-225.8	80	71.9	0.208578	0.937	12	10	1.93	0.635	low	13.84	18.3	1.8	1.401	1992.19	989	FREITAS, H.S. 2010. Caracterização florística e estrutural de três fragmentos de floresta estacional semidecidual da região leste do Vale do Paraíba – SP. Tese (Doutorado). Universidade de São Paulo, São Paulo, 324p.	2010	2007-2009
1509	Brazil	São Paulo	São José do Barreiro, NA, Frag Mascote	private	NA	Serra Do Mar	PCQ	systematic	4.8_5.0	0.389	0.00386451	-0.0272656	-0.128269	0.033136	-0.1302	-0.41445	-0.0404753	-0.52353	20.3	11.9	62.5	1570	-225.8	80	71.9	0.208578	0.831	18	10	1.93	0.635	low	14.02	18.6	2.2	1.397	2055.66	989	FREITAS, H.S. 2010. Caracterização florística e estrutural de três fragmentos de floresta estacional semidecidual da região leste do Vale do Paraíba – SP. Tese (Doutorado). Universidade de São Paulo, São Paulo, 324p.	2010	2007-2009
1510	Brazil	São Paulo	São José do Barreiro, Fazenda São Domingos, Frag São Domingos	APA	4494	Serra Do Mar	PCQ	systematic	4.8_5.0	0.38	0.0268282	-0.043112	0.0155808	0.062253	-0.194861	-0.492308	-0.210728	-0.459466	18.5	12.1	60.9	1550	-231.7	80.3	71.9	0.208578	1.12	26	10	1.93	0.635	low	167.71	42.8	16.8	1.501	2206.38	989	FREITAS, H.S. 2010. Caracterização florística e estrutural de três fragmentos de floresta estacional semidecidual da região leste do Vale do Paraíba – SP. Tese (Doutorado). Universidade de São Paulo, São Paulo, 324p.	2010	2007-2009
1518	Brazil	São Paulo	Pindamonhangaba, REc do Trabiju	protected	36	Serra Do Mar	plots	systematic	4.8_5.0	0.25	0.00119223	-0.0919347	-0.145757	0.0892595	0.0937509	-0.0796525	0.720571	-0.157247	18.4	11	57.4	1816	-52.5	81.1	73.8	0.664497	1.065	28	10	2.45	0.69	high	3569.67	87.1	63.9	1.996	930.31	997	GOMES, E.P.C.; FISCH, S.T.V. & MANTOVANI, W. 2005. Estrutura e composição do componente arbóreo na Reserva Ecológica do Trabiju, Pindamonhangaba, SP, Brasil. Acta Botanica Brasilica 19 (3): 451-464.	2005	2004
1524	Brazil	São Paulo	Itatinga, Fazenda Santa Irene	APA	215615	Alto Paraná	PCQ	systematic	4.8_5.0	0.282	-0.0167822	-0.0542528	-0.0390356	-0.118333	-0.1679	-0.369833	-0.957141	-0.372544	20.3	11.7	63.7	1288	-223.5	75.4	71.7	0.0311422	0.936	10	10	2.45	0.69	medium	70	19.2	2.9	1.648	2040.45	1003	IVANAUSKAS, N.M. & RODRIGUES, R.R. 2002. Fitossociologia de um remanescente de Floresta Estacional Semidecidual em Itatinga, SP, para fins de restauração de áreas degradadas. Revista Árvore 26 (1): 43-57.	2002	NA
1525	Brazil	São Paulo	Pariquera-Açu, Antonio Povinske	private	NA	Serra Do Mar	plots	contiguous	4.8_5.0	0.61	0.1584	0.112059	0.124093	0.0793551	0.0260238	-0.0221155	0.351151	-0.208015	22.1	8.4	50.7	1699	-8.9	81.8	75.3	7.18e-06	0.992	2	8.3	2.41	0.99	low	332.61	71.6	35	1.502	1902.66	1004	IVANAUSKAS, N.M. 1997. Caracterização florística e fisionomia da Floresta Atlântica sobre a formação Pariquera-Açu, na Zona da Morraria Costeira do estado de São Paulo. Dissertação (Mestrado). Universidade Estadual de Campinas, Campinas, 231p.	1997	NA
1526	Brazil	São Paulo	Pariquera-Açu, EEx José Cione (APTA)	protected	248	Serra Do Mar	plots	systematic	4.8_5.0	0.6	0.020712	0.0851905	-0.256105	0.212164	-0.0435784	0.0685886	0.485226	-0.0997015	22.1	8.6	51	1687	-11.9	81.5	75.3	7.18e-06	0.976	4	13.1	2.14	5.4	low	124	62.6	19	1.604	2254.68	1004	IVANAUSKAS, N.M. 1997. Caracterização florística e fisionomia da Floresta Atlântica sobre a formação Pariquera-Açu, na Zona da Morraria Costeira do estado de São Paulo. Dissertação (Mestrado). Universidade Estadual de Campinas, Campinas, 231p.	1997	NA
1530	Brazil	São Paulo	Itatinga, Fazenda Santa Irene	APA	215615	Alto Paraná	plots	contiguous	4.8_5.0	0.42	-0.104337	-0.0256914	-0.0310664	-0.0590289	-0.159562	-0.165605	-0.597568	-0.375797	20.2	12.1	63.2	1293	-221.5	75.4	71.7	0.0311422	1.02	7	10	2.45	0.69	high	15	12.1	1.2	1.531	2360.96	1008	IVANAUSKAS, N.M.; RODRIGUES, R.R. & NAVE, A.G. 1999. Fitossociologia de um trecho de Floresta Estacional Semidecidual em Itatinga, São Paulo, Brasil. Scientia Forestalis 56: 83-99.	1999	1997
1538	Brazil	São Paulo	Peruíbe, EEc de Juréia-Itatins	protected	79240	Serra Do Mar	PCQ	systematic	9.8_10.0	0.907	0.0518083	0.0121777	-0.114117	-0.0305376	0.154394	0.0642298	0.281144	0.0654841	21	8.6	52.9	1950	0	82.6	64.5	0.000208333	0.713	15	8	2.71	0.94	medium	5698.3	95.2	86.8	1.494	481.49	1015	MANTOVANI, W. 1993. Estrutura e dinâmica da floresta atlântica na Juréia, Iguape – SP. Tese (Livre Docência), Universidade de São Paulo, São Paulo, 376p.	1993	1992
1541	Brazil	São Paulo	Caraguatatuba, PE da Serra do Mar (Serra do Juqueriquerê), Mata de topo de morro	protected	315390	Serra Do Mar	PCQ	systematic	4.8_5.0	0.05	0.0755069	-0.18272	NA	NA	NA	NA	NA	NA	18.7	9.4	54.7	2103	0	82.2	77	0.00755747	0.984	10	8	2.71	0.94	low	142000	100	99.8	1	0	1017	MANTOVANI, W.; RODRIGUES, R.R.; ROSSI, L.; ROMANIUC-NETO, S.; CATHARINO, E.L.M. & CORDEIRO, I. 1990. A vegetação na Serra do Mar em Salesópolis, SP. In: Anais do II Simpósio de Ecossistemas da Costa Sul e Sudeste Brasileira, São Paulo, p. 348–384.	1990	1988
1542	Brazil	São Paulo	Caraguatatuba, PE da Serra do Mar (Serra do Juqueriquerê), Mata de Fundo de Vale	protected	315390	Serra Do Mar	PCQ	systematic	4.8_5.0	0.05	0.143894	-0.0707469	NA	NA	NA	NA	NA	NA	18.7	9.4	54.7	2103	0	82.2	77	0.00755747	0.984	10	8	2.71	0.94	low	142000	100	99.8	1	0	1017	MANTOVANI, W.; RODRIGUES, R.R.; ROSSI, L.; ROMANIUC-NETO, S.; CATHARINO, E.L.M. & CORDEIRO, I. 1990. A vegetação na Serra do Mar em Salesópolis, SP. In: Anais do II Simpósio de Ecossistemas da Costa Sul e Sudeste Brasileira, São Paulo, p. 348–384.	1990	1988
1543	Brazil	São Paulo	Caraguatatuba, PE da Serra do Mar (Serra do Juqueriquerê), Mata de Encosta voltada para o oceano	protected	315390	Serra Do Mar	PCQ	systematic	4.8_5.0	0.05	0.0617776	-0.110814	NA	NA	NA	NA	NA	NA	18.7	9.4	54.7	2103	0	82.2	77	0.00755747	0.984	10	8	2.71	0.94	low	142000	100	99.8	1	0	1017	MANTOVANI, W.; RODRIGUES, R.R.; ROSSI, L.; ROMANIUC-NETO, S.; CATHARINO, E.L.M. & CORDEIRO, I. 1990. A vegetação na Serra do Mar em Salesópolis, SP. In: Anais do II Simpósio de Ecossistemas da Costa Sul e Sudeste Brasileira, São Paulo, p. 348–384.	1990	1988
1544	Brazil	São Paulo	Caraguatatuba, PE da Serra do Mar (Serra do Juqueriquerê), Mata de Encosta voltada para o vale do Paraíba	protected	315390	Serra Do Mar	PCQ	systematic	4.8_5.0	0.05	0.145123	-0.0928267	NA	NA	NA	NA	NA	NA	18.7	9.4	54.7	2103	0	82.2	77	0.00755747	0.984	10	8	2.71	0.94	low	142000	100	99.8	1	0	1017	MANTOVANI, W.; RODRIGUES, R.R.; ROSSI, L.; ROMANIUC-NETO, S.; CATHARINO, E.L.M. & CORDEIRO, I. 1990. A vegetação na Serra do Mar em Salesópolis, SP. In: Anais do II Simpósio de Ecossistemas da Costa Sul e Sudeste Brasileira, São Paulo, p. 348–384.	1990	1988
1549	Brazil	São Paulo	São Paulo, PNM Cratera de Colônia	protected	53	Serra Do Mar	plots	systematic	3.0_3.2	1.2	-0.0996143	-0.0325359	0.0515811	0.0636979	-0.368497	-0.425834	-0.282207	0.0331277	17.5	9.2	57	2253	0	81.1	76.2	0.0116954	1.003	6	8	2.71	0.94	high	53	70.1	35.9	1.645	1252.8	1020	MARÇON, S.L. 2009. Composição florística e estrutura do componente arbustivo-arbóreo do Parque Natural Municipal da Cratera da Colônia, São Paulo, SP. Dissertação (Mestrado). Universidade de São Paulo, Ribeirão Preto. 120p.	2009	NA
1551	Brazil	São Paulo	Santa Rita do Passa Quatro, PE de Vassununga, Gleba Capetinga Oeste	protected	2071	Alto Paraná	PCQ	systematic	4.8_5.0	0.776	0.111986	-0.0918934	-0.274932	0.00818067	-0.109195	-0.213815	-0.254197	-0.121937	21.3	12.1	61.9	1464	-304.3	71.8	72.5	0.0026796	0.993	2	11.5	3.62	1.98	medium	322.3	32.4	20	1.315	2317.55	1022	MARTINS, F.R. 1991. Estrutura de uma floresta mesófila. Editora da UNICAMP, Campinas. 214p.	1991	1977
1562	Brazil	São Paulo	Potirendaba, Sítio São Pedro, margem do Ribeirão Borá (mata ciliar)	private	NA	Alto Paraná	plots	systematic	3.0_3.2	0.1	0.0475884	-0.207823	NA	NA	NA	NA	NA	NA	22.7	12.5	62.9	1213	-444.1	70.5	64.2	7.18e-06	1.013	4	7	3.28	3.745	high	17	12.6	2	1.51	1866.95	1033	MOLINA, F. G.; STRANGHETTI, V.; ITURALDE, R. B. & ARANTES, F. D. 2001. Aspectos fitossociológicos das espécies arbóreas/arbustivas de um trecho de mata ciliar do Ribeirão Borá, Potirendaba, Estado de São Paulo, Brasil. Revista del Jardin Botánico Nacional 22 (1): 85-91.	2001	NA
1579	Brazil	São Paulo	Agudos, Margem do Ribeirão do Pelintra	private	NA	Alto Paraná	plots	contiguous	4.8_5.0	0.22	-0.0171644	-0.226709	-0.23932	0.13395	0.0362854	-0.217302	0.395162	-0.202144	20.6	12.2	64.3	1388	-253	72.3	71.2	0.0127514	1.033	8	4.5	3.28	3.745	low	145	22.9	6.5	1.647	1709.01	1044	PASCHOAL, M.G.S. & CAVASSAN, O. 1999. A flora arbórea de mata de brejo do ribeirão do Pelintra, Agudos - SP. Naturalia 24: 171-191.	1999	1997
1587	Brazil	São Paulo	Novo Horizonte, Fazenda Serrinha, G1	private	NA	Alto Paraná	plots	systematic	4.8_5.0	1	-0.217401	0.0067328	0.138367	0.0317649	-0.0668002	-0.364005	-0.402977	-0.403596	22.1	12.1	61.2	1270	-381.8	70.3	66.1	0.000136494	1.022	2	13.1	2.14	5.4	high	635	32.4	15.9	1.469	1449.06	1052	RANGA, N.T.; REZENDE, A.A.; CAVASSAN, O.; TONIATO, M.T.Z.; CIELO-FILHO, R. & STRANGHETTI, V. 2011. Caracterização florística de remanescentes de vegetação nativa da região noroeste do estado de São Paulo. In: NECCHI JR., O. (ed.) Fauna e flora de fragmentos florestais remanescentes da regiao noroeste do estado de São Paulo. FAPESP, São Paulo, SP, Brasil. pp. 105-136.	2011	2008
1588	Brazil	São Paulo	Sales, Fazenda Águas Claras, G2	private	NA	Alto Paraná	plots	systematic	4.8_5.0	1	-0.105639	-0.178522	0.212743	-0.019769	0.0948948	-0.022303	-0.934757	-0.295392	22.3	12	60.7	1262	-405.9	70.3	64.2	7.18e-06	1.03	4	10	2.095	1.08	high	1799.6	49.2	21.4	1.639	1745.93	1052	RANGA, N.T.; REZENDE, A.A.; CAVASSAN, O.; TONIATO, M.T.Z.; CIELO-FILHO, R. & STRANGHETTI, V. 2011. Caracterização florística de remanescentes de vegetação nativa da região noroeste do estado de São Paulo. In: NECCHI JR., O. (ed.) Fauna e flora de fragmentos florestais remanescentes da regiao noroeste do estado de São Paulo. FAPESP, São Paulo, SP, Brasil. pp. 105-136.	2011	2008
1589	Brazil	São Paulo	Planalto, Fazenda Taperão, G3	private	NA	Alto Paraná	plots	systematic	4.8_5.0	1	-0.15953	-0.197043	-0.0336701	-0.10642	-0.214008	-0.407783	-0.579845	-0.349045	22.5	12.4	63	1234	-421.2	70.5	62.4	0	1.036	4	10	1.72	0.91	high	207.5	12.1	4.1	1.489	2375.68	1052	RANGA, N.T.; REZENDE, A.A.; CAVASSAN, O.; TONIATO, M.T.Z.; CIELO-FILHO, R. & STRANGHETTI, V. 2011. Caracterização florística de remanescentes de vegetação nativa da região noroeste do estado de São Paulo. In: NECCHI JR., O. (ed.) Fauna e flora de fragmentos florestais remanescentes da regiao noroeste do estado de São Paulo. FAPESP, São Paulo, SP, Brasil. pp. 105-136.	2011	2008
1590	Brazil	São Paulo	São João de Iracema, Fazenda São Francisco, G5	private	NA	Alto Paraná	plots	systematic	4.8_5.0	1	-0.0434813	-0.123968	0.197355	0.237458	-0.222801	-0.38362	0.627671	-0.811577	22.8	12.6	63.7	1254	-420	71	62.2	0	1.013	6	13.1	2.14	5.4	high	1656.2	23.1	0.5	1.818	1632.15	1052	RANGA, N.T.; REZENDE, A.A.; CAVASSAN, O.; TONIATO, M.T.Z.; CIELO-FILHO, R. & STRANGHETTI, V. 2011. Caracterização florística de remanescentes de vegetação nativa da região noroeste do estado de São Paulo. In: NECCHI JR., O. (ed.) Fauna e flora de fragmentos florestais remanescentes da regiao noroeste do estado de São Paulo. FAPESP, São Paulo, SP, Brasil. pp. 105-136.	2011	2008
1591	Brazil	São Paulo	Nova Granada, Fazenda São João, G6	private	NA	Alto Paraná	plots	systematic	4.8_5.0	1	-0.157886	-0.127804	0.135487	0.0093834	-0.0388544	-0.270713	-0.558638	-0.651963	23.2	12.7	65.1	1313	-460.4	70.9	63.1	0	1.051	3	13.1	2.14	5.4	high	1359.7	31.9	9.7	1.948	1463.89	1052	RANGA, N.T.; REZENDE, A.A.; CAVASSAN, O.; TONIATO, M.T.Z.; CIELO-FILHO, R. & STRANGHETTI, V. 2011. Caracterização florística de remanescentes de vegetação nativa da região noroeste do estado de São Paulo. In: NECCHI JR., O. (ed.) Fauna e flora de fragmentos florestais remanescentes da regiao noroeste do estado de São Paulo. FAPESP, São Paulo, SP, Brasil. pp. 105-136.	2011	2009
1592	Brazil	São Paulo	Barretos, Fazenda Vista Bonita, G7	private	NA	Alto Paraná	plots	systematic	4.8_5.0	1	-0.187636	-0.254808	0.343201	-0.223197	-0.0393952	-0.405044	-0.268829	-0.754866	23.1	12.5	65.6	1360	-436.2	70.8	62.9	0	1.039	4	10	2.095	1.08	high	597.3	32	7.4	1.508	1760	1052	RANGA, N.T.; REZENDE, A.A.; CAVASSAN, O.; TONIATO, M.T.Z.; CIELO-FILHO, R. & STRANGHETTI, V. 2011. Caracterização florística de remanescentes de vegetação nativa da região noroeste do estado de São Paulo. In: NECCHI JR., O. (ed.) Fauna e flora de fragmentos florestais remanescentes da regiao noroeste do estado de São Paulo. FAPESP, São Paulo, SP, Brasil. pp. 105-136.	2011	2009
1593	Brazil	São Paulo	Bebedouro, Fazenda Córrego dos Bois, G8	private	NA	Alto Paraná	plots	systematic	4.8_5.0	1	-0.266398	-0.232253	0.468049	-0.215293	-0.0105661	-0.41076	-0.550909	-0.869479	22.5	11.6	64	1378	-399.8	70.6	64.4	0	1.008	5	10	2.095	1.08	high	393.9	12.3	3.7	1.668	873.89	1052	RANGA, N.T.; REZENDE, A.A.; CAVASSAN, O.; TONIATO, M.T.Z.; CIELO-FILHO, R. & STRANGHETTI, V. 2011. Caracterização florística de remanescentes de vegetação nativa da região noroeste do estado de São Paulo. In: NECCHI JR., O. (ed.) Fauna e flora de fragmentos florestais remanescentes da regiao noroeste do estado de São Paulo. FAPESP, São Paulo, SP, Brasil. pp. 105-136.	2011	2009
1594	Brazil	São Paulo	Santo Antônio do Aracanguá, Fazenda Rancho Alegre, P1	private	NA	Alto Paraná	plots	systematic	4.8_5.0	1	-0.0743313	-0.108631	0.0705354	-0.0732735	-0.140714	-0.441371	-0.29372	-0.523869	22.7	12.3	62.4	1234	-414.2	70.5	62.2	0	1.048	4	13.1	2.14	5.4	high	128.2	8.6	3.3	1.412	1893.55	1052	RANGA, N.T.; REZENDE, A.A.; CAVASSAN, O.; TONIATO, M.T.Z.; CIELO-FILHO, R. & STRANGHETTI, V. 2011. Caracterização florística de remanescentes de vegetação nativa da região noroeste do estado de São Paulo. In: NECCHI JR., O. (ed.) Fauna e flora de fragmentos florestais remanescentes da regiao noroeste do estado de São Paulo. FAPESP, São Paulo, SP, Brasil. pp. 105-136.	2011	2008
1595	Brazil	São Paulo	Macaubal, Fazenda Pauã, P2	private	NA	Alto Paraná	plots	systematic	4.8_5.0	1	-0.115946	-0.110163	0.144039	-0.241338	-0.187937	-0.465059	-0.503325	-0.470888	22.5	12.5	63.9	1273	-414.2	70.8	62.4	0	0.979	5	13.1	2.14	5.4	high	66.8	0.3	0	1.177	680.4	1052	RANGA, N.T.; REZENDE, A.A.; CAVASSAN, O.; TONIATO, M.T.Z.; CIELO-FILHO, R. & STRANGHETTI, V. 2011. Caracterização florística de remanescentes de vegetação nativa da região noroeste do estado de São Paulo. In: NECCHI JR., O. (ed.) Fauna e flora de fragmentos florestais remanescentes da regiao noroeste do estado de São Paulo. FAPESP, São Paulo, SP, Brasil. pp. 105-136.	2011	2008
1596	Brazil	São Paulo	Votuporanga, Fazenda Primavera, P3	private	NA	Alto Paraná	plots	systematic	4.8_5.0	1	-0.160394	-0.133218	0.399602	0.127969	-0.17889	-0.353504	0.191296	-0.482648	23	12.7	63.9	1260	-422	71	62.2	0	0.959	8	13.1	2.14	5.4	high	112.6	4.1	0.4	1.309	1480.23	1052	RANGA, N.T.; REZENDE, A.A.; CAVASSAN, O.; TONIATO, M.T.Z.; CIELO-FILHO, R. & STRANGHETTI, V. 2011. Caracterização florística de remanescentes de vegetação nativa da região noroeste do estado de São Paulo. In: NECCHI JR., O. (ed.) Fauna e flora de fragmentos florestais remanescentes da regiao noroeste do estado de São Paulo. FAPESP, São Paulo, SP, Brasil. pp. 105-136.	2011	2008
1597	Brazil	São Paulo	Turmalina, Fazenda São João, P4	private	NA	Alto Paraná	plots	systematic	4.8_5.0	1	-0.205535	-0.0733577	0.232137	0.0443081	-0.160758	-0.337493	0.126935	-0.398654	23	12.6	63.9	1254	-436.3	71.5	61.4	0	1.046	4	13.1	2.14	5.4	high	108.3	3.6	0.9	1.447	892.86	1052	RANGA, N.T.; REZENDE, A.A.; CAVASSAN, O.; TONIATO, M.T.Z.; CIELO-FILHO, R. & STRANGHETTI, V. 2011. Caracterização florística de remanescentes de vegetação nativa da região noroeste do estado de São Paulo. In: NECCHI JR., O. (ed.) Fauna e flora de fragmentos florestais remanescentes da regiao noroeste do estado de São Paulo. FAPESP, São Paulo, SP, Brasil. pp. 105-136.	2011	2009
1598	Brazil	São Paulo	Palestina, Fazenda Boa Vista, P5	private	NA	Alto Paraná	plots	systematic	4.8_5.0	1	-0.144549	-0.175029	-0.0532893	-0.0546194	-0.129396	-0.351014	-0.410876	-0.701802	23.1	13	65.9	1254	-473.2	71.3	61.5	0	1.008	5	10	2.095	1.08	high	117.1	2.8	0	1.444	708.93	1052	RANGA, N.T.; REZENDE, A.A.; CAVASSAN, O.; TONIATO, M.T.Z.; CIELO-FILHO, R. & STRANGHETTI, V. 2011. Caracterização florística de remanescentes de vegetação nativa da região noroeste do estado de São Paulo. In: NECCHI JR., O. (ed.) Fauna e flora de fragmentos florestais remanescentes da regiao noroeste do estado de São Paulo. FAPESP, São Paulo, SP, Brasil. pp. 105-136.	2011	2009
1599	Brazil	São Paulo	Palestina, Fazenda Boa Vista, P6	private	NA	Alto Paraná	plots	systematic	4.8_5.0	1	-0.163249	-0.121442	0.0825794	0.069524	-0.203993	-0.31237	-0.105837	-0.519098	23	12.9	65.9	1252	-473.2	71.3	61.5	0	1.055	4	10	2.095	1.08	high	95.5	5.4	1.2	1.49	1343.3	1052	RANGA, N.T.; REZENDE, A.A.; CAVASSAN, O.; TONIATO, M.T.Z.; CIELO-FILHO, R. & STRANGHETTI, V. 2011. Caracterização florística de remanescentes de vegetação nativa da região noroeste do estado de São Paulo. In: NECCHI JR., O. (ed.) Fauna e flora de fragmentos florestais remanescentes da regiao noroeste do estado de São Paulo. FAPESP, São Paulo, SP, Brasil. pp. 105-136.	2011	2009
1600	Brazil	São Paulo	Barretos, Fazenda Floresta, P7	private	NA	Alto Paraná	plots	systematic	4.8_5.0	1	-0.115455	-0.0134505	-0.189069	0.156129	-0.100055	-0.281829	-0.527518	-0.563593	22.6	12.2	65.3	1351	-432.2	70.6	64.4	0	1.031	2	13.1	2.14	5.4	high	90.7	2.4	0.1	1.379	2101.12	1052	RANGA, N.T.; REZENDE, A.A.; CAVASSAN, O.; TONIATO, M.T.Z.; CIELO-FILHO, R. & STRANGHETTI, V. 2011. Caracterização florística de remanescentes de vegetação nativa da região noroeste do estado de São Paulo. In: NECCHI JR., O. (ed.) Fauna e flora de fragmentos florestais remanescentes da regiao noroeste do estado de São Paulo. FAPESP, São Paulo, SP, Brasil. pp. 105-136.	2011	2009
1601	Brazil	São Paulo	Taquaritinga, Fazenda Santa Lúcia, P8	private	NA	Alto Paraná	plots	systematic	4.8_5.0	1	-0.0983065	-0.0165393	-0.158812	0.333375	-0.154067	-0.286097	0.164359	-0.478894	22.1	11.8	62.1	1330	-386.7	70.4	65.8	5.03e-05	1.04	4	13.1	2.14	5.4	high	57.6	2.9	1	1.393	751.46	1052	RANGA, N.T.; REZENDE, A.A.; CAVASSAN, O.; TONIATO, M.T.Z.; CIELO-FILHO, R. & STRANGHETTI, V. 2011. Caracterização florística de remanescentes de vegetação nativa da região noroeste do estado de São Paulo. In: NECCHI JR., O. (ed.) Fauna e flora de fragmentos florestais remanescentes da regiao noroeste do estado de São Paulo. FAPESP, São Paulo, SP, Brasil. pp. 105-136.	2011	2009
1602	Brazil	São Paulo	Pindorama, REBIO de Pindorama, P9	other	128	Alto Paraná	plots	systematic	4.8_5.0	1	-0.179703	-0.104531	-0.168821	0.182628	-0.239955	-0.300437	-0.448051	-0.644931	21.9	11.8	61.7	1296	-402.9	70.3	65.8	5.03e-05	1.031	6	13.1	2.14	5.4	high	108.8	5.9	0.9	1.563	2315.78	1052	RANGA, N.T.; REZENDE, A.A.; CAVASSAN, O.; TONIATO, M.T.Z.; CIELO-FILHO, R. & STRANGHETTI, V. 2011. Caracterização florística de remanescentes de vegetação nativa da região noroeste do estado de São Paulo. In: NECCHI JR., O. (ed.) Fauna e flora de fragmentos florestais remanescentes da regiao noroeste do estado de São Paulo. FAPESP, São Paulo, SP, Brasil. pp. 105-136.	2011	2009
1603	Brazil	São Paulo	União Paulista, Fazenda Boa Vista, G4	private	NA	Alto Paraná	plots	systematic	4.8_5.0	1	-0.122322	-0.146094	-0.0278268	-0.0188587	-0.157666	-0.444567	0.442247	-0.529177	22.4	12.4	63.3	1240	-421.2	70.6	62.4	0	1.05	4	10	1.72	0.91	high	230.4	9.5	1.4	2.391	1708.61	1052	RANGA, N.T.; REZENDE, A.A.; CAVASSAN, O.; TONIATO, M.T.Z.; CIELO-FILHO, R. & STRANGHETTI, V. 2011. Caracterização florística de remanescentes de vegetação nativa da região noroeste do estado de São Paulo. In: NECCHI JR., O. (ed.) Fauna e flora de fragmentos florestais remanescentes da regiao noroeste do estado de São Paulo. FAPESP, São Paulo, SP, Brasil. pp. 105-136.	2011	2008
1604	Brazil	São Paulo	Matão, Fazenda Cambuhy, G9	private	NA	Alto Paraná	plots	systematic	4.8_5.0	1	-0.107552	0.00690555	0.0566632	0.145011	-0.051597	0.0372764	-0.254183	0.105793	21.4	11.4	61	1354	-352.4	70.4	67.9	0.000237069	1.011	2	13.1	2.14	5.4	low	2189.6	81	70.1	1.456	526.56	1052	RANGA, N.T.; REZENDE, A.A.; CAVASSAN, O.; TONIATO, M.T.Z.; CIELO-FILHO, R. & STRANGHETTI, V. 2011. Caracterização florística de remanescentes de vegetação nativa da região noroeste do estado de São Paulo. In: NECCHI JR., O. (ed.) Fauna e flora de fragmentos florestais remanescentes da regiao noroeste do estado de São Paulo. FAPESP, São Paulo, SP, Brasil. pp. 105-136.	2011	2009
1607	Brazil	São Paulo	Jundiaí, Serra do Japi	APA	43191	Serra Do Mar	plots	systematic	4.8_5.0	0.42	0.0444984	-0.0130854	0.0680044	0.00112998	0.0412689	-0.227269	-0.0317039	-0.0587174	16.8	9.6	59.8	1384	-177.3	78.6	75.3	0.017342	0.721	24	9.8	2.9	1.115	high	8334.11	91.1	76.5	1.569	303.37	1055	RODRIGUES, R.R.; MORELLATO, L.P.C.; JOLY, C.A. & LEITÃO–FILHO, H.F. 1989. Estudo florístico e fitossociológico em um gradiente altitudinal de mata estacional mesófila semidecídua na Serra do Japi, Jundiaí, SP. Revista Brasileira de Botânica 12 (1): 71-84.	1989	NA
1608	Brazil	São Paulo	Matão, Fazenda Cambuhy, Mata da Virgínia Area2	private	NA	Alto Paraná	plots	contiguous	4.8_5.0	0.81	NA	-0.0260536	-0.00907059	0.196374	-0.203597	-0.15364	-0.0531025	0.0494932	21.3	11.3	61.2	1356	-352.4	70.4	67.9	0.000237069	1.028	2	13.1	2.14	5.4	high	1928.37	38	31.2	1.318	1208.8	1056	ROZZA, A.F. 1997. Florística, Fitossociologia e Caracterização Sucessional Em Uma Floresta Estacional Semidecidual: Mata da Virgínia, Matão, SP. Dissertação (Mestrado). Universidade Estadual de Campinas, Campinas.177 p.	1997	NA
1608.5	Brazil	São Paulo	Matão, Fazenda Cambuhy, Mata da Virgínia Area1	private	NA	Alto Paraná	plots	contiguous	4.8_5.0	0.81	NA	-0.0863917	0.230361	0.167315	-0.156045	-0.00329699	0.405743	-0.105609	21.6	11.5	61.3	1354	-352.4	70.4	67.9	0.000237069	1.044	3	13.1	2.14	5.4	high	1928.37	73.3	64.8	1.429	865.36	1056	ROZZA, A.F. 1997. Florística, Fitossociologia e Caracterização Sucessional Em Uma Floresta Estacional Semidecidual: Mata da Virgínia, Matão, SP. Dissertação (Mestrado). Universidade Estadual de Campinas, Campinas.177 p.	1997	NA
1609	Brazil	São Paulo	Piracicaba, Campus ESALQ, Mata da Pedreira	other	915	Alto Paraná	plots	systematic	4.8_5.0	0.2	NA	-0.0470343	NA	NA	NA	NA	NA	NA	20.5	11.3	61.8	1297	-280	74.3	73.8	0.00240661	1.027	9	10.8	1.87	7.145	high	9.5	7.5	0.3	1.477	1537.78	1057	ROZZA, A.F. & RIBEIRO, C.A. 1992. Estudo florístico e fitossociológico do fragmento de mata ciliar do Campus da ESALQ, Piracicaba, SP. In: 8° Congresso da Sociedade de Botânica de São Paulo. São Paulo, p. 7-12.	1992	NA
1615	Brazil	São Paulo	Ubatuba, EEx do IAC	protected	427	Serra Do Mar	PCQ	systematic	9.8_10.0	0.784	-0.0464867	-0.0494345	-0.0247665	0.0375062	-0.130269	-0.231747	-0.0903904	0.0183694	22.7	9.9	54.7	2372	0	83	74.9	0.126379	1.074	24	9	2.65	0.86	low	90000	84.7	69.3	1.521	635.9	1064	SILVA, A.F. & LEITÃO–FILHO, H.F. 1982. Composição florística e estrutura de um trecho de mata atlântica de encosta no município de Ubatuba (São Paulo, Brasil). Revista Brasileira de Botânica 5: 55-94.	1982	NA
1617	Brazil	São Paulo	Ilha Comprida, Viveiro Municipal De Espécies Arbóreas	APA	12269	Serra Do Mar	plots	contiguous	4.8_5.0*	0.5	-0.113526	-0.241293	0.0176283	-0.132511	-0.0949789	-0.269598	-0.683238	-0.438219	22.2	8.1	51.2	2147	0	82.6	75.3	7.18e-06	1.024	5	5	1.19	0.265	medium	5754.28	67	44.8	1.658	2203.49	1066	SILVA, C.R. 2006. Fitossociologia e avaliação da chuva de sementes em uma área de floresta alta de restinga, em Ilha Comprida - SP. Dissertação (Mestrado). Instituto de Botânica, São Paulo. 96 p.	2006	NA
1618	Brazil	São Paulo	São Carlos, Fazenda Canchim	protected	2662	Alto Paraná	plots	systematic	4.8_5.0	1	-0.108485	-0.10386	0.0377225	0.0793563	-0.0280998	0.047038	0.109314	-0.122956	19.2	10.5	59.4	1454	-257.1	70.7	72.5	0.0026796	1.024	3	10	1.72	0.91	high	249.73	22.4	11	1.446	1975.84	1067	SILVA, L.Á. & SOARES, J.J. 2002. Levantamento fitossociológico em um fragmento de Floresta Estacional Semidecídua, no município de São Carlos, SP. Acta Botanica Brasilica 16 (2): 205-216.	2002	NA
1621	Brazil	São Paulo	Campos do Jordão, PE Campos do Jordão	protected	8172	Serra Do Mar	plots	systematic	4.8_5.0	1	0.0593732	-0.157183	-0.164587	0.257182	0.0372941	-0.0859373	-0.148544	-0.0518527	13.6	12.8	52.2	1942	-109.8	80.6	72.3	0.307428	1.024	4	6.5	7.98	0.67	low	390	83.3	46.3	3.648	837.02	1070	SOUZA, R.P.M.; SOUZA, V.C.; POLISEL, R.T. & IVANAUSKAS, N.M. 2012. Estrutura e aspectos da regeneração natural de Floresta Ombrófila Mista no Parque Estadual de Campos do Jordão, SP, Brasil. Hoehnea 39 (3): 387-407.	2012	NA
1627	Brazil	São Paulo	Cananéia, PE da Ilha do Cardoso, Trilha para o Morro das Almas	protected	22500	Serra Do Mar	plots	systematic	3.0_3.2	0.1	-0.0890158	-0.206591	NA	NA	NA	NA	NA	NA	22	7.3	47.3	2348	0	82.4	65	0.000581897	1.012	1	7.5	1.21	0.45	medium	9500	57	43.7	1.517	1245.16	1075	SUGIYAMA, M. 2003. Estudos florísticos e fitossociológicos em comunidades vegetais de restinga da Ilha do Cardoso, Cananéia, SP. Tese (Doutorado). Universidade Federal de São Carlos, São Carlos. 141p.	2003	2000
1627.3	Brazil	São Paulo	Cananéia, PE da Ilha do Cardoso, Trilha Interpretativa	protected	22500	Serra Do Mar	plots	systematic	3.0_3.2	0.1	-0.104404	-0.228313	NA	NA	NA	NA	NA	NA	22	7.3	47.6	2348	0	82.4	65	0.000581897	0.985	2	7.5	1.21	0.45	medium	9500	48.9	36.2	1.7	646.26	1075	SUGIYAMA, M. 2003. Estudos florísticos e fitossociológicos em comunidades vegetais de restinga da Ilha do Cardoso, Cananéia, SP. Tese (Doutorado). Universidade Federal de São Carlos, São Carlos. 141p.	2003	2000
1627.6	Brazil	São Paulo	Cananéia, PE da Ilha do Cardoso, Estrada da captação	protected	22500	Serra Do Mar	plots	systematic	3.0_3.2	0.1	-0.160349	-0.23572	NA	NA	NA	NA	NA	NA	22	7.3	47.3	2348	0	82.4	65	0.000581897	0.973	3	7.5	1.21	0.45	medium	9500	57.5	44.9	2.086	501.57	1075	SUGIYAMA, M. 2003. Estudos florísticos e fitossociológicos em comunidades vegetais de restinga da Ilha do Cardoso, Cananéia, SP. Tese (Doutorado). Universidade Federal de São Carlos, São Carlos. 141p.	2003	2000
1628	Brazil	São Paulo	Santo André, REBIO de Paranapiacaba, área boa	protected	336	Serra Do Mar	PCQ	systematic	4.8_5.0	1	NA	-0.217008	NA	NA	NA	NA	NA	NA	16.6	8.7	55.6	2823	0	81.1	76.2	0.0039727	1.1	13	8	2.71	0.94	high	142000	93.6	82.3	1.566	160.05	1076	SUGIYAMA, M.;REBELO, C.F.;CATHARINO,E.L.M. & DE VUONO, Y.S. 2009. Aspectos da estrutura e da diversidade da floresta. In: LOPES, M.I.M S.; KIRIZAWA, M. & MELO, M.M.R.F.(eds) Patrimônio da Reserva Biológica Alto da Serra, a antiga Estação Biológica do Alto da Serra. Instituto de Botânica de São Paulo, São Paulo, SP, Brasil. pp 121-136.	2009	1987
1629	Brazil	São Paulo	Santo André, REBIO de Paranapiacaba, área ruim	protected	336	Serra Do Mar	PCQ	systematic	4.8_5.0	1	NA	-0.320197	NA	NA	NA	NA	NA	NA	16.1	8.8	55.2	2823	0	81.1	76.2	0.0039727	1.063	25	8	2.71	0.94	high	142000	95.8	87.4	1.994	0	1076	SUGIYAMA, M.;REBELO, C.F.;CATHARINO,E.L.M. & DE VUONO, Y.S. 2009. Aspectos da estrutura e da diversidade da floresta. In: LOPES, M.I.M S.; KIRIZAWA, M. & MELO, M.M.R.F.(eds) Patrimônio da Reserva Biológica Alto da Serra, a antiga Estação Biológica do Alto da Serra. Instituto de Botânica de São Paulo, São Paulo, SP, Brasil. pp 121-136.	2009	1987
1630	Brazil	São Paulo	Santo André, REBIO de Paranapiacaba, casa do naturalista	protected	450	Serra Do Mar	plots	contiguous	4.8_5.0	0.1	NA	-0.0548817	-0.0240303	0.111689	-0.441512	-0.380939	0.280195	0.0783426	18.3	8.5	55.7	2792	0	81	76.2	0.0039727	1	2	12	2.965	6.79	high	142000	92.9	78.7	1.609	1433.52	1076	SUGIYAMA, M.;REBELO, C.F.;CATHARINO,E.L.M. & DE VUONO, Y.S. 2009. Aspectos da estrutura e da diversidade da floresta. In: LOPES, M.I.M S.; KIRIZAWA, M. & MELO, M.M.R.F.(eds) Patrimônio da Reserva Biológica Alto da Serra, a antiga Estação Biológica do Alto da Serra. Instituto de Botânica de São Paulo, São Paulo, SP, Brasil. pp 121-136.	2009	1995
1631	Brazil	São Paulo	Piracicaba, Campus ESALQ, Mata do Pomar	other	915	Alto Paraná	plots	systematic	4.8_5.0	0.6	NA	-0.143308	-0.466666	-0.0680943	-0.530334	-0.777226	-0.538519	-0.40124	20.5	11.3	61.7	1295	-280	74.4	73.8	0.00240661	0.999	9	10	2.095	1.08	high	9.5	6.5	0.3	1.468	1487.08	1077	TABANEZ, A.A.J.; VIANA, V.M. & DIAS, A.S. 1997. Conseqüências da fragmentação e do efeito de borda sobre a estrutura, diversidade e sustentabilidade de um fragmento de floresta de Planalto de Piracicaba, SP. Revista Brasileira de Biologia 57 (1): 47-60.	1997	NA
1634	Brazil	São Paulo	São Luiz do Paraitinga, PE da Serra do Mar (Núcleo Santa Virgínia)	protected	315390	Serra Do Mar	plots	contiguous	3.0_3.2	0.113	NA	-0.066055	NA	NA	NA	NA	NA	NA	17.8	10.1	57.7	2160	-25.8	83.1	74.9	0.126379	1.066	20	8	2.71	0.94	high	90000	92.6	76.2	1.636	55	1079	TABARELLI, M.; VILLANI, J.P. & MANTOVANI, W. 1994. Estudo comparativo de dois trechos de floresta secundária no Núcleo Santa Virgínia, Parque Estadual da Serra do Mar, SP. Revista do Instituto Florestal 6: 1-11.	1994	NA
1638	Brazil	São Paulo	Itirapina, EEc de Itirapina	protected	2300	Alto Paraná	plots	systematic	3.0_3.2	0.6	NA	-0.179605	-0.00329822	0.0213708	0.118041	-0.267365	0.130504	-0.454138	19.8	11.4	59.5	1392	-254.8	71.7	74.7	0.00711925	1.022	3	1	37.24	11.2	low	4.3	11.4	1.9	1.398	1691.27	1083	TEIXEIRA, A.P.; ASSIS, M.A. & LUIZE, B.G. 2011. Vegetation and environment relationships in a Neotropical swamp forest in southeastern Brazil (Itirapina, SP). Aquatic Botany 94: 17-23.	2011	NA
1642	Brazil	São Paulo	Mogi das Cruzes, Parque Natural Francisco Affonso de Mello (PM da Serra do Itapety), area_1	protected	352	Serra Do Mar	PCQ	systematic	4.8_5.0	0.377	-0.0460682	-0.0490439	0.00538811	-0.019262	-0.0900896	-0.238572	-0.240984	-0.40665	18	9.6	57.9	1572	-56	80.9	75.3	0.0362787	0.74	25	8.3	2.41	0.99	medium	12.32	49	28.8	1.417	1596.25	1086	TOMASULO, P.L.B. & CORDEIRO, I. 2000. Composição florística do Parque Municipal da Serra do Itapety, Mogi das Cruzes, SP. Boletim do Instituto de Botânica 14: 139-161.	2000	1994
1643	Brazil	São Paulo	Mogi das Cruzes, Parque Natural Francisco Affonso de Mello (PM da Serra do Itapety), area_2	protected	352	Serra Do Mar	PCQ	systematic	4.8_5.0	0.27	-0.135248	-0.0991239	-0.00462158	-0.0437229	-0.058496	-0.244452	-0.53169	-0.292313	17.5	9.5	57.4	1557	-56	80.9	75.3	0.0362787	0.753	28	8	2.71	0.94	high	802.05	71.7	45.3	1.497	1493.82	1086	TOMASULO, P.L.B. & CORDEIRO, I. 2000. Composição florística do Parque Municipal da Serra do Itapety, Mogi das Cruzes, SP. Boletim do Instituto de Botânica 14: 139-161.	2000	1994
1644	Brazil	São Paulo	Mogi das Cruzes, Parque Natural Francisco Affonso de Mello (PM da Serra do Itapety), area_3	protected	352	Serra Do Mar	PCQ	systematic	4.8_5.0	0.351	-0.05794	-0.116774	-0.0703629	0.00360442	-0.14568	-0.358672	-0.411744	-0.526473	17.9	9.5	57.6	1560	-56	80.9	75.3	0.0362787	0.781	17	8.3	2.41	0.99	high	40.6	49.5	24.3	1.389	1682.33	1086	TOMASULO, P.L.B. & CORDEIRO, I. 2000. Composição florística do Parque Municipal da Serra do Itapety, Mogi das Cruzes, SP. Boletim do Instituto de Botânica 14: 139-161.	2000	1994
1659	Brazil	São Paulo	Mairiporã, PE da Cantareira, Núcleo Águas Claras	protected	7900	Serra Do Mar	plots	systematic	4.8_5.0	1.675	0.0273485	-0.000882939	0.222267	0.24169	0.0725666	0.126586	-0.251787	-0.277471	17	9.4	59.3	1451	-127.1	79.8	75.3	0.017342	1.087	14	6.5	7.98	0.67	high	472.1	82.8	58.9	1.719	1161.86	1096	ARZOLLA, F.A.R.D.P. 2002. Florística e fitossociologia de trecho da Serra da Cantareira, Núcleo Águas Claras, Parque Estadual da Cantareira, Mairiporã, SP. Dissertação (Mestrado). Universidade Estadual de Campinas. Campinas, SP. 184p.	2002	2000
1661	Brazil	São Paulo	São Paulo, PE da Cantareira, Núcleo Pinheirinho	protected	7900	Serra Do Mar	PCQ	systematic	9.8_10.0	1.567	0.0611116	-0.036989	-0.213579	0.15739	0.0271478	-0.162012	-0.0209357	-0.352285	17.7	9.6	59.4	1434	-130	80.1	75.3	0.0362787	0.735	22	8	2.71	0.94	low	465.26	54	22.1	1.534	2161.97	1098	BAITELLO, J.B.; AGUIAR, O.T.; ROCHA, F.T.; PASTORE, J.A. & ESTEVES, R. 1993. Estrutura fitossociológica da vegetação arbórea da Serra da Cantareira (SP) - núcleo Pinheirinho. Revista do Instituto Florestal 5(2): 133-161.	1993	NA
1663	Brazil	São Paulo	Iguape, EEc de Juréia-Itatins	protected	79240	Serra Do Mar	plots	systematic	4.8_5.0	0.1	-0.209908	-0.167251	0.180773	0.0122497	-0.548216	-0.759154	-0.43961	-0.095458	22	8.4	51.9	1924	0	82.1	75.2	4.31e-05	1.095	17	8.3	1.21	0.445	medium	28000	98.9	92.7	1.655	0	1100	CARVALHAES, M.A. 1997. Florística e estrutura de mata sobre restinga na Juréia, Iguape, SP. Dissertação (Mestrado). Universidade de São Paulo, USP, SP. 107p.	1997	NA
1665	Brazil	São Paulo	Sete Barras, PE Carlos Botelho, Faixa6	protected	37644	Serra Do Mar	plots	contiguous	9.8_10.0	0.2	0.0389334	-0.0753256	NA	NA	NA	NA	NA	NA	21.8	9.5	53.7	1678	-18	79.8	74.7	0.000387931	1.057	7	10.3	3	1.19	low	303000	97.3	89.1	1.238	209.28	1102	CUSTÓDIO-FILHO, A. 2002. A floresta ombrófila densa em diferentes altitudes no Parque Estadual Carlos Botelho. Tese (Doutorado). Universidade de São Paulo, São Paulo. 165p.	2002	NA
1666	Brazil	São Paulo	Sete Barras, PE Carlos Botelho, Faixa5	protected	37644	Serra Do Mar	plots	contiguous	9.8_10.0	0.2	-0.0128303	0.0282324	NA	NA	NA	NA	NA	NA	21	9.4	54	1661	-18	79.7	74.7	0.000387931	0.929	11	10.3	3	1.19	low	303000	99.7	98.1	1.101	48	1102	CUSTÓDIO-FILHO, A. 2002. A floresta ombrófila densa em diferentes altitudes no Parque Estadual Carlos Botelho. Tese (Doutorado). Universidade de São Paulo, USP, SP.165p.	2002	NA
1667	Brazil	São Paulo	Capão Bonito, PE Carlos Botelho, Faixa3	protected	37644	Serra Do Mar	plots	contiguous	9.8_10.0	0.2	-0.0265928	0.030991	NA	NA	NA	NA	NA	NA	17.9	9.3	54.1	1457	-56.5	79.1	74.7	0.000387931	1.087	6	10.3	3	1.19	low	303000	87.5	69.3	2.312	786.83	1102	CUSTÓDIO-FILHO, A. 2002. A floresta ombrófila densa em diferentes altitudes no Parque Estadual Carlos Botelho. Tese (Doutorado). Universidade de São Paulo, São Paulo. 165p.	2002	NA
1668	Brazil	São Paulo	São Miguel Arcanjo, PE Carlos Botelho, Faixa2	protected	37644	Serra Do Mar	plots	contiguous	9.8_10.0	0.2	-0.0403794	-0.00487979	NA	NA	NA	NA	NA	NA	18	9.3	54.5	1458	-56.5	79.1	74.7	0.000387931	1.073	15	10.3	3	1.19	medium	303000	95.9	90.9	1.394	225.61	1102	CUSTÓDIO-FILHO, A. 2002. A floresta ombrófila densa em diferentes altitudes no Parque Estadual Carlos Botelho. Tese (Doutorado). Universidade de São Paulo, São Paulo. 165p.	2002	NA
1669	Brazil	São Paulo	Sete Barras, PE Carlos Botelho, Faixa4	protected	37644	Serra Do Mar	plots	contiguous	9.8_10.0	0.2	-0.0312102	0.00538616	NA	NA	NA	NA	NA	NA	20.7	9.4	54	1651	-18	79.7	74.7	0.000387931	1.071	25	10.3	3	1.19	low	303000	99.9	99	1.059	0	1102	CUSTÓDIO-FILHO, A. 2002. A floresta ombrófila densa em diferentes altitudes no Parque Estadual Carlos Botelho. Tese (Doutorado). Universidade de São Paulo, USP, SP.165p.	2002	NA
1670	Brazil	São Paulo	São Miguel Arcanjo, PE Carlos Botelho, Faixa1	protected	37644	Serra Do Mar	plots	contiguous	9.8_10.0	0.2	0.0704329	-0.0232771	NA	NA	NA	NA	NA	NA	18	9.3	54.3	1452	-56.5	79	74.7	0.000387931	0.853	9	10.3	3	1.19	low	303000	86.7	74.7	1.478	741.98	1102	CUSTÓDIO-FILHO, A. 2002. A floresta ombrófila densa em diferentes altitudes no Parque Estadual Carlos Botelho. Tese (Doutorado). Universidade de São Paulo, USP, SP.165p.	2002	NA
1677	Brazil	São Paulo	Ubatuba, PE da Serra do Mar (Núcleo Picinguaba), Mata de Ripária do Morro do Corisco (cota 100)	protected	315390	Serra Do Mar	plots	contiguous	4.8_5.0	0.4	0.108098	0.00412647	0.134213	0.0785565	0.153006	0.0465042	0.284292	0.0699645	22.1	10.2	56.5	2259	-4	82.8	74.1	0.00482759	0.904	11	9	2.65	0.86	low	83400	99.9	98.8	1.081	0	1059	SANCHEZ, M. 2001. Composição florística e estrutura da comunidade arbórea num gradiente altitudinal da Mata Atlântica. Tese (Doutorado). Universidade Estadual de Campinas, Campinas. 147p.	2001	NA
1678	Brazil	São Paulo	Ubatuba, PE da Serra do Mar (Núcleo Picinguaba), Mata de Encosta do Morro do Corisco (cota 100)	protected	315390	Serra Do Mar	plots	contiguous	4.8_5.0	0.4	0.00304386	-0.0124803	-0.0689953	0.0238781	0.0382309	0.0235259	0.162783	0.16207	22.1	10.2	56.5	2246	-4	82.8	74.1	0.00482759	0.892	10	9	2.65	0.86	low	83400	99.9	98.9	1.075	0	1059	SANCHEZ, M. 2001. Composição florística e estrutura da comunidade arbórea num gradiente altitudinal da Mata Atlântica. Tese (Doutorado). Universidade Estadual de Campinas, Campinas. 147p.	2001	NA
1679	Brazil	São Paulo	Ubatuba, PE da Serra do Mar (Núcleo Picinguaba), Mata de Encosta do Morro do Corisco (cota 300)	protected	315390	Serra Do Mar	plots	systematic	4.8_5.0	0.18	0.0475478	0.0591923	-0.100516	0.083245	0.0535494	-0.0477272	0.249396	0.0128103	21.6	10.6	58.2	2175	-4	82.6	74.1	0.00482759	0.855	12	8	2.71	0.94	low	83400	100	100	1	0	1059	SANCHEZ, M. 2001. Composição florística e estrutura da comunidade arbórea num gradiente altitudinal da Mata Atlântica. Tese (Doutorado). Universidade Estadual de Campinas, Campinas. 147p.	2001	NA
1680	Brazil	São Paulo	Ubatuba, PE da Serra do Mar (Núcleo Picinguaba), Pico do Corisco	protected	315390	Serra Do Mar	plots	systematic	4.8_5.0	0.18	0.0489456	-0.00602347	0.0754736	-0.148918	0.0289079	0.0567295	-0.0120382	-0.0349164	18.8	11	59.4	2197	-4	82.6	74.1	0.00482759	0.768	24	8	2.71	0.94	low	83400	100	99.8	1.006	0	1059	SANCHEZ, M. 2001. Composição florística e estrutura da comunidade arbórea num gradiente altitudinal da Mata Atlântica. Tese (Doutorado). Universidade Estadual de Campinas, Campinas. 147p.	2001	NA
1681	Brazil	São Paulo	Ubatuba, PE da Serra do Mar (Núcleo Picinguaba), Mata de Encosta do Morro do Corisco (cota 600)	protected	315390	Serra Do Mar	plots	systematic	4.8_5.0	0.18	0.00296049	0.0491122	NA	NA	NA	NA	NA	NA	20.6	10.9	60	2220	-4	82.6	74.1	0.00482759	0.872	7	8	2.71	0.94	low	83400	100	100	1	0	1059	SANCHEZ, M. 2001. Composição florística e estrutura da comunidade arbórea num gradiente altitudinal da Mata Atlântica. Tese (Doutorado). Universidade Estadual de Campinas, Campinas. 147p.	2001	NA
1682	Brazil	São Paulo	Ubatuba, PE da Serra do Mar (Núcleo Picinguaba), Mata de planície	protected	315390	Serra Do Mar	plots	contiguous	4.8_5.0	1	-0.0565346	-0.0948988	-0.127563	-0.0113386	-0.154501	-0.121564	0.201157	-0.37534	23.1	9.5	55.7	2293	-1	82.8	74.1	0.00482759	0.977	2	8	1.21	0.45	low	65	59.4	47.1	2.842	24.1	1059	SANCHEZ, M. 2001. Composição florística e estrutura da comunidade arbórea num gradiente altitudinal da Mata Atlântica. Tese (Doutorado). Universidade Estadual de Campinas, Campinas. 147p.	2001	NA
1683	Brazil	São Paulo	Iguape, EEc de Juréia-Itatins, Planície do rio Verde	protected	79240	Serra Do Mar	plots	systematic	4.8_5.0	1	-0.0397385	0.02075	-0.0544277	0.018712	0.0834707	-0.0366953	0.156197	-0.0690381	20.8	8.5	52.8	1954	0	82.6	64.5	0.000208333	1.09	15	8	2.71	0.94	medium	79270	89.7	80	1.576	184	1107	MELO, M.M.R.F.; OLIVEIRA, R.J.; ROSSI, L.; MAMEDE, M.C.H. & CORDEIRO, I. 2000. Estrutura de trecho de floresta atlântica de planície na Estação Ecológica de Juréia-Itatins, Iguape, SP, Brasil. Hoehnea 27(3): 299-322.	2000	NA
1684	Brazil	São Paulo	São Paulo, Campus USP (CUASO)	other	430	Serra Do Mar	plots	contiguous	3.0_3.2	0.25	-0.144837	-0.0216937	NA	NA	NA	NA	NA	NA	18.3	10.6	61.7	1493	-113.2	80.4	76.2	0.0116954	1.064	10	8.3	2.41	0.99	high	10.2	3.3	0.1	1.387	1158.69	1108	ROIZMAN, L.G. 1993. Fitossociologia e dinâmica do banco de sementes de populações arbóreas de floresta secundária em São Paulo, SP. Dissertação (Mestrado). Universidade de São Paulo, USP, SP. 184p.	1993	1989
1686	Brazil	São Paulo	Iguape, Fazenda Retiro	private	NA	Serra Do Mar	plots	systematic	4.8_5.0	0.32	-0.14453	-0.253894	-0.498087	-0.131052	-0.405076	-0.412222	0.717184	0.24087	22	8.4	52.2	1933	0	82.8	75.3	7.18e-06	0.996	6	5	8.845	18.69	high	11049	86.5	66.9	1.519	853.98	1110	VANINI, A. 1999. Estudo comparativo de dois métodos de amostragem fitossociológica em Caxetais (floresta ombrófila densa permanentemente alagada). Dissertação (Mestrado). ESALQ, Piracicaba, SP. 120p.	1999	2001
1687	Brazil	São Paulo	Iguape, EEc dos Chauás	protected	2699	Serra Do Mar	plots	systematic	4.8_5.0	0.24	-0.0606606	-0.239165	-0.28269	-0.0973527	-0.300411	-0.17671	0.543302	0.327462	22.2	7.9	49.2	2013	0	82.7	75.3	7.18e-06	0.995	2	3.5	40	12	high	11173.6	99.2	97.4	1.257	0	1110	VANINI, A. 1999. Estudo comparativo de dois métodos de amostragem fitossociológica em Caxetais (floresta ombrófila densa permanentemente alagada). Dissertação (Mestrado). ESALQ, Piracicaba, SP. 120p.	1999	2001
1688	Brazil	São Paulo	Iguape, EEc de Juréia-Itatins	protected	79240	Serra Do Mar	plots	systematic	4.8_5.0	0.26	0.0722867	-0.0500465	-0.44921	-0.091154	-0.0780207	-0.123915	0.606493	0.211705	22.1	8.2	51.5	1957	0	82.7	64.5	0.000208333	1.019	3	3.5	37.24	11.2	low	79270	59.3	53.4	1.713	0	1110	VANINI, A. 1999. Estudo comparativo de dois métodos de amostragem fitossociológica em Caxetais (floresta ombrófila densa permanentemente alagada). Dissertação (Mestrado). ESALQ, Piracicaba, SP. 120p.	1999	2001
1693	Brazil	São Paulo	Ubatuba, PE da Serra do Mar (Núcleo Picinguaba), Parcela Biota C	protected	315390	Serra Do Mar	plots	contiguous	4.8_5.0	1	-0.104459	-0.0128645	-0.0806994	-0.108044	-0.00106211	0.0529766	0.0833422	0.167606	23	10.1	56	2257	-1.8	82.8	74.1	0.00482759	0.935	9	9	2.65	0.86	low	83400	99.6	95.7	1.278	0	1115	KAMIMURA, V.A. 2011. Aspectos estruturais e ecológicos de uma comunidade arbórea do Parque estadual da Serra do Mar. Trabalho de Conclusão de Curso. UNESP, Rio Claro.45p.	2011	NA
1697	Brazil	São Paulo	Rio Claro, Fazenda Água Branca	APA	107000	Alto Paraná	plots	systematic	3.0_3.2	0.14	-0.0691643	0.108695	NA	NA	NA	NA	NA	NA	20.2	11.8	60.9	1365	-297.2	73	74.7	0.00711925	0.983	3	10.8	1.87	7.145	high	40	11.4	1.1	1.422	2318.61	1119	ROSA, T. H.O.2011.Composição florística e Fitossociológica de três Fragmentos de floresta Ribeirinha em Ajapi, Rio claro. SP. Universidade Estadual Paulista Júlio de Mesquita Filho. Rio Claro. SP. 76p.	2011	NA
1698	Brazil	São Paulo	Rio Claro, Fazenda Água Branca	APA	107000	Alto Paraná	plots	systematic	3.0_3.2	0.16	-0.129956	-0.00244106	NA	NA	NA	NA	NA	NA	20.2	11.8	60.9	1365	-297.2	73	74.7	0.00711925	1.054	7	4.5	3.28	3.745	high	3.7	9.3	0.3	1.401	2298.15	1119	ROSA, T. H.O.2011.Composição florística e Fitossociológica de três Fragmentos de floresta Ribeirinha em Ajapi, Rio claro. SP. Universidade Estadual Paulista Júlio de Mesquita Filho. Rio Claro. SP. 76p.	2011	NA
1701	Brazil	São Paulo	Brotas, EEc de São Carlos	protected	75	Alto Paraná	plots	systematic	4.8_5.0	0.44	0.0261993	-0.0332006	-0.075951	0.182488	0.011963	-0.0343938	0.131791	-0.231592	20.1	10.8	60.3	1393	-274.1	70.8	72.7	0.00249282	1.049	2	10	2.45	0.69	high	75.26	24	8.5	1.618	1827.15	1122	FELICIANO, A.L.P. 1999. Caracterização ambiental, florística e fitossociológica de uma Unidade de Conservação. Caso de estudo: Estação Ecológica de São Carlos, Brotas, SP. 160p.	1999	1997
1702	Brazil	São Paulo	Angatuba, EEx de Angatuba	protected	1394	Alto Paraná	plots	systematic	4.8_5.0	0.5	-0.202332	0.0389388	0.0903351	-0.0331587	-0.0736821	-0.476018	-0.350151	-0.25489	19.2	11.4	61.9	1255	-197.3	75.9	73.3	0.0163865	1.056	8	5	2.76	0.76	high	2590.36	38.3	22.7	1.352	1574.08	1123	FIGUEIREDO, N.1993. Estudo fitossociológico em uma floresta mesófila semidecídua secundária na Estação Experimental de Angatuba, município de Angatuba, SP. Dissertação (Mestrado). Universidade Estadual de Campinas, Campinas. 160p.	1993	1992
1703	Brazil	São Paulo	Caraguatatuba, PE da Serra do Mar (Núcleo Caraguatatuba), Parcela AC	protected	315390	Serra Do Mar	plots	contiguous	4.8_5.0	1	0.0278564	-0.010121	-0.00330847	-0.056147	-0.0659248	-0.163228	-0.058536	-0.0151538	21.7	9.1	52.2	1872	0	82.4	77	0.00755747	0.942	23	9	2.65	0.86	high	142000	90.9	78	1.499	452.78	1124	STEFANI, E.J.F. 2013. Estrutura, composição florística e similaridade em áreas de floresta ombrófila densa submontana e montana do Parque Estadual da Serra do Mar, Litoral Norte/SP. Dissertação (Mestrado). Universidade Estadual de Campinas, Campinas. 93p.	2013	2012
1704	Brazil	São Paulo	Caraguatatuba, PE da Serra do Mar (Núcleo Caraguatatuba), Parcela BC	protected	315390	Serra Do Mar	plots	contiguous	4.8_5.0	1	0.0158029	-0.0310472	-0.00937289	-0.0967165	0.0220503	-0.059423	0.187305	0.132752	18	9.4	56.5	1799	0	82.4	77	0.00755747	1.093	18	9	2.65	0.86	medium	142000	76.7	49.5	1.928	1416.72	1124	STEFANI, E.J.F. 2013. Estrutura, composição florística e similaridade em áreas de floresta ombrófila densa submontana e montana do Parque Estadual da Serra do Mar, Litoral Norte/SP. Dissertação (Mestrado). Universidade Estadual de Campinas, Campinas. 93p.	2013	2012
1716	Brazil	São Paulo	Santa Fé do Sul, Parque das Águas Claras, fragmento	protected	5	Alto Paraná	plots	systematic	4.8_5.0	0.25	NA	-0.224092	NA	NA	NA	NA	NA	NA	23.1	11.8	61	1316	-394.3	71	61	0	1.022	1	10	1.72	0.91	high	1.975	0.7	0	1.216	1972.6	1134	LACERDA, T.N.; FERREIRA, A.; TAKIZAWA, R.H.L. & SOUZA, A .E.M. 2012. Levantamento florístico de um fragmento florestal pertencente ao Parque das Águas Claras, Santa Fé Do Sul, São Paulo, Brasil. Revista Funec Científica 1(2): sem páginas.	2012	NA
1719	Brazil	Minas Gerais	Passa Quatro, Serra Fina, Pico do Capim Amarelo (FO)	APA	296663	Alto Paraná	plots	systematic	4.8_5.0	0.1	-0.255044	-0.311436	NA	NA	NA	NA	NA	NA	11.3	12.5	57.7	1707	-91.8	79.8	70.2	1.03226	1.111	16	5	2.76	0.76	high	22100	93	67.8	3.784	621.83	1137	MEIRELES, L.D. 2009. Estudos florísticos, fitossociológicos e fitogeográficos em formações vegetacionais altimontanas da Serra da Mantiqueira meridional, Sudeste do Brasil. Tese (Doutorado). Universidade Estadual de Campinas, Campinas, SP. 262p.	2009	2006
1720	Brazil	Minas Gerais	Passa Quatro, Serra Fina, Pico do Capim Amarelo (MN)	APA	296663	Alto Paraná	plots	systematic	4.8_5.0	0.1	-0.124969	-0.313897	NA	NA	NA	NA	NA	NA	11.4	12.8	58.1	1718	-91.8	79.7	70.2	1.03226	0.801	16	5	2.76	0.76	high	22100	89.9	58.6	2.445	2180.12	1137	MEIRELES, L.D. 2009. Estudos florísticos, fitossociológicos e fitogeográficos em formações vegetacionais altimontanas da Serra da Mantiqueira meridional, Sudeste do Brasil. Tese (Doutorado). Universidade Estadual de Campinas, Campinas, SP. 262p.	2009	2006
1721	Brazil	Minas Gerais	Passa Quatro, Serra Fina, Pico do Capim Amarelo (VP)	APA	296663	Alto Paraná	plots	systematic	4.8_5.0	0.1	-0.0260714	-0.345666	NA	NA	NA	NA	NA	NA	11.3	12.6	57.7	1707	-91.8	79.8	70.2	1.03226	0.499	44	5	2.76	0.76	high	22100	92.1	65.4	4.134	1175.6	1137	MEIRELES, L.D. 2009. Estudos florísticos, fitossociológicos e fitogeográficos em formações vegetacionais altimontanas da Serra da Mantiqueira meridional, Sudeste do Brasil. Tese (Doutorado). Universidade Estadual de Campinas, Campinas, SP. 262p.	2009	2006
1728	Brazil	São Paulo	Campinas, Margem do Ribeirão Cachoeira	APA	22294	Alto Paraná	plots	systematic	4.8_5.0	1	-0.116632	0.0424459	0.233952	0.155398	-0.159604	0.0135676	0.156483	-0.171983	18.9	10.9	63.9	1370	-248	77.1	74.4	0.0302155	1.067	10	13.1	2.14	5.4	high	245	33	9.6	1.529	2029.76	1139	CIELO-FILHO, R; GNERI, M. & MARTINS, F. 2011. Sampling precision and variability of tree species abundance ranks in a semideciduous Atlantic forest fragment. Community Ecology 12(2):188-195.	2011	NA
1742	Brazil	Rio Grande do Sul	Pedro osório, Margem do Rio Piratini, P1	NA	NA	Uruguai	plots	systematic	4.8_5.0	0.5	0.00233712	-0.115375	-0.0824426	-0.049636	-0.0765624	-0.0454362	-0.507633	-0.392406	17.8	8.8	44.5	1480	-172.2	79.3	60.7	0.139116	0.934	2	10	2.545	14.16	medium	327.17	30.6	10.4	1.518	1459.61	1152	KILCA, R.V.; SOARES, J. C. W.; MEDEIROS, E. M. & JARENKOW, J.A. 2012. Cambios florísticos y estructurales entre dos comunidades arbóreas de un bosque ripario bajo condiciones ambientales contrastantes en la Pampa sur brasileña. Iheringia série Botânica, 67(2):165-175.	2012	NA
1743	Brazil	Rio Grande do Sul	Pedro osório, Margem do Rio Piratini, P2	NA	NA	Uruguai	plots	systematic	4.8_5.0	0.5	-0.0240087	-0.147672	-0.194268	-0.00870034	0.207492	0.13385	-0.806552	-0.530755	17.7	8.7	44.2	1475	-172.2	79.3	60.7	0.139116	0.91	2	7	3.28	3.745	low	1280.36	41.3	19.3	1.62	2053.33	1152	KILCA, R.V.; SOARES, J. C. W.; MEDEIROS, E. M. & JARENKOW, J.A. 2012. Cambios florísticos y estructurales entre dos comunidades arbóreas de un bosque ripario bajo condiciones ambientales contrastantes en la Pampa sur brasileña. Iheringia série Botânica, 67(2):165-175.	2012	NA
1743.3	Brazil	São Paulo	Cotia, RF do Morro Grande, Quilombo	protected	10870	Serra Do Mar	PCQ	systematic	4.8_5.0	0.198	0.096534	-0.00671043	NA	NA	NA	NA	NA	NA	16.8	10.1	59.2	2161	-10.9	80.3	75.9	0.0260991	1.052	7	8	2.71	0.94	low	9400.61	78.1	62.1	1.46	1468.33	1153	SILVA, W. G.; METZGER, J. P.; BERNACCI, L. C.; CATHARINO, E. L. M.; DURIGAN, G. & SIMÕES, S. 2008. Relief influence on tree species richness in secondary forest fragments of Atlantic Forest, SE, Brazil. Acta Botanica Brasilica 22(2): 589-598.	2008	2006
1743.6	Brazil	São Paulo	Cotia, RF do Morro Grande, Grilos	protected	10870	Serra Do Mar	PCQ	systematic	4.8_5.0	0.222	0.00123632	0.00470062	NA	NA	NA	NA	NA	NA	16.7	9.9	58.9	2298	-10.9	80.4	75.9	0.0260991	1.065	7	8	2.71	0.94	low	9400.61	88.2	73	1.39	437.26	1153	SILVA, W. G.; METZGER, J. P.; BERNACCI, L. C.; CATHARINO, E. L. M.; DURIGAN, G. & SIMÕES, S. 2008. Relief influence on tree species richness in secondary forest fragments of Atlantic Forest, SE, Brazil. Acta Botanica Brasilica 22(2): 589-598.	2008	2006
1743.9	Brazil	São Paulo	Cotia, RF do Morro Grande, Torres	protected	10870	Serra Do Mar	PCQ	systematic	4.8_5.0	0.176	0.0280924	-0.0155664	NA	NA	NA	NA	NA	NA	16.6	9.6	59.2	2427	0	80.4	76.2	0.0116954	1.104	17	10	2.45	0.69	low	9400.61	95.7	82	1.741	364.88	1153	SILVA, W. G.; METZGER, J. P.; BERNACCI, L. C.; CATHARINO, E. L. M.; DURIGAN, G. & SIMÕES, S. 2008. Relief influence on tree species richness in secondary forest fragments of Atlantic Forest, SE, Brazil. Acta Botanica Brasilica 22(2): 589-598.	2008	2006
1744	Brazil	São Paulo	Cotia, RF do Morro Grande, Morro Grande A	protected	10870	Serra Do Mar	PCQ	systematic	4.8_5.0	0.148	-0.0516397	-0.0857168	NA	NA	NA	NA	NA	NA	17.4	10	59.3	1706	-27.9	80.1	76.2	0.0116954	1.005	10	8	2.71	0.94	medium	9400.61	97.5	92.3	1.305	32.3	1153	SILVA, W. G.; METZGER, J. P.; BERNACCI, L. C.; CATHARINO, E. L. M.; DURIGAN, G. & SIMÕES, S. 2008. Relief influence on tree species richness in secondary forest fragments of Atlantic Forest, SE, Brazil. Acta Botanica Brasilica 22(2): 589-598.	2008	2006
1745	Brazil	São Paulo	Cotia, RF do Morro Grande, Morro Grande B	protected	10870	Serra Do Mar	PCQ	systematic	4.8_5.0	0.182	-0.11617	-0.0399105	NA	NA	NA	NA	NA	NA	17.2	9.8	59.3	1750	-29.9	80.2	76.2	0.0116954	1.06	11	8	2.71	0.94	medium	9400.61	96.7	91.3	1.269	32.3	1153	SILVA, W. G.; METZGER, J. P.; BERNACCI, L. C.; CATHARINO, E. L. M.; DURIGAN, G. & SIMÕES, S. 2008. Relief influence on tree species richness in secondary forest fragments of Atlantic Forest, SE, Brazil. Acta Botanica Brasilica 22(2): 589-598.	2008	2006
1746	Brazil	São Paulo	Cotia, RF do Morro Grande, Morro Grande C	protected	10870	Serra Do Mar	PCQ	systematic	4.8_5.0	0.209	-0.145009	-0.013371	NA	NA	NA	NA	NA	NA	17.1	9.8	59.3	1806	-23.9	80.3	76.2	0.0116954	1.026	3	8	2.71	0.94	medium	9400.61	85.3	69.5	1.545	3047.08	1153	SILVA, W. G.; METZGER, J. P.; BERNACCI, L. C.; CATHARINO, E. L. M.; DURIGAN, G. & SIMÕES, S. 2008. Relief influence on tree species richness in secondary forest fragments of Atlantic Forest, SE, Brazil. Acta Botanica Brasilica 22(2): 589-598.	2008	2006
1747	Brazil	São Paulo	Ibiúna, proximidades do Morro Grande, Zezinho	APA	93357	Serra Do Mar	PCQ	systematic	4.8_5.0	0.223	-0.143185	-0.0577434	NA	NA	NA	NA	NA	NA	17.1	10.1	59	1949	-8	80.1	75.9	0.0260991	0.812	21	10	2.45	0.69	high	274.33	63.1	21.4	1.497	2408.9	1153	SILVA, W. G.; METZGER, J. P.; BERNACCI, L. C.; CATHARINO, E. L. M.; DURIGAN, G. & SIMÕES, S. 2008. Relief influence on tree species richness in secondary forest fragments of Atlantic Forest, SE, Brazil. Acta Botanica Brasilica 22(2): 589-598.	2008	2006
1748	Brazil	São Paulo	Ibiúna, proximidades do Morro Grande, Pedroso	APA	93357	Serra Do Mar	PCQ	systematic	4.8_5.0	0.17	-0.15082	-0.0677708	NA	NA	NA	NA	NA	NA	16.8	10.3	59	1932	-11.9	80.1	75.9	0.0260991	0.963	16	10	2.45	0.69	high	175.1	47.2	12.3	1.513	2251.26	1153	SILVA, W. G.; METZGER, J. P.; BERNACCI, L. C.; CATHARINO, E. L. M.; DURIGAN, G. & SIMÕES, S. 2008. Relief influence on tree species richness in secondary forest fragments of Atlantic Forest, SE, Brazil. Acta Botanica Brasilica 22(2): 589-598.	2008	2006
1749	Brazil	São Paulo	Ibiúna, proximidades do Morro Grande, Takimoto	APA	93357	Serra Do Mar	PCQ	systematic	4.8_5.0	0.244	-0.132512	-0.0209158	NA	NA	NA	NA	NA	NA	17.2	10.6	59.1	1811	-17.9	79.9	75.9	0.0260991	0.98	0	10	2.45	0.69	high	99.39	43	8.7	1.665	2150.07	1153	SILVA, W. G.; METZGER, J. P.; BERNACCI, L. C.; CATHARINO, E. L. M.; DURIGAN, G. & SIMÕES, S. 2008. Relief influence on tree species richness in secondary forest fragments of Atlantic Forest, SE, Brazil. Acta Botanica Brasilica 22(2): 589-598.	2008	2006
1750	Brazil	São Paulo	Ibiúna, proximidades do Morro Grande, Mioko	APA	93357	Serra Do Mar	PCQ	systematic	4.8_5.0	0.206	-0.153157	-0.0275957	NA	NA	NA	NA	NA	NA	17.1	10.4	58.9	1923	-11.9	80.1	75.9	0.0260991	0.937	5	10	2.45	0.69	high	52.17	46.3	9.9	1.656	1813.93	1153	SILVA, W. G.; METZGER, J. P.; BERNACCI, L. C.; CATHARINO, E. L. M.; DURIGAN, G. & SIMÕES, S. 2008. Relief influence on tree species richness in secondary forest fragments of Atlantic Forest, SE, Brazil. Acta Botanica Brasilica 22(2): 589-598.	2008	2006
1751	Brazil	São Paulo	Ibiúna, proximidades do Morro Grande, Pedro	APA	93357	Serra Do Mar	PCQ	systematic	4.8_5.0	0.219	-0.174376	-0.0550387	NA	NA	NA	NA	NA	NA	17.3	10.6	58.9	1820	-13.9	80	75.9	0.0260991	0.908	13	10	2.45	0.69	high	53.07	40.3	7.7	1.632	2098.54	1153	SILVA, W. G.; METZGER, J. P.; BERNACCI, L. C.; CATHARINO, E. L. M.; DURIGAN, G. & SIMÕES, S. 2008. Relief influence on tree species richness in secondary forest fragments of Atlantic Forest, SE, Brazil. Acta Botanica Brasilica 22(2): 589-598.	2008	2006
1752	Brazil	São Paulo	Ibiúna, proximidades do Morro Grande, Reizinho	APA	93357	Serra Do Mar	PCQ	systematic	4.8_5.0	0.147	-0.122818	-0.0431185	NA	NA	NA	NA	NA	NA	17.3	10.8	58.8	1758	-20.9	79.9	75.9	0.0260991	1.018	5	10	2.45	0.69	medium	18.33	32.5	6	1.463	2212.71	1153	SILVA, W. G.; METZGER, J. P.; BERNACCI, L. C.; CATHARINO, E. L. M.; DURIGAN, G. & SIMÕES, S. 2008. Relief influence on tree species richness in secondary forest fragments of Atlantic Forest, SE, Brazil. Acta Botanica Brasilica 22(2): 589-598.	2008	2006
1753	Brazil	São Paulo	Ibiúna, proximidades do Morro Grande, Beto	APA	93357	Serra Do Mar	PCQ	systematic	4.8_5.0	0.144	-0.123865	-0.038697	NA	NA	NA	NA	NA	NA	17.2	10.5	59	1847	-11.9	80	75.9	0.0260991	1	6	10	2.45	0.69	high	14.08	46.2	9.6	1.669	2166.48	1153	SILVA, W. G.; METZGER, J. P.; BERNACCI, L. C.; CATHARINO, E. L. M.; DURIGAN, G. & SIMÕES, S. 2008. Relief influence on tree species richness in secondary forest fragments of Atlantic Forest, SE, Brazil. Acta Botanica Brasilica 22(2): 589-598.	2008	2006
1754	Brazil	São Paulo	Ibiúna, proximidades do Morro Grande, Godoy	APA	93357	Serra Do Mar	PCQ	systematic	4.8_5.0	0.109	-0.171284	-0.0406047	NA	NA	NA	NA	NA	NA	17.1	10.4	59	1870	-11.9	80	75.9	0.0260991	1.039	6	10	2.45	0.69	high	12.92	46.3	11.1	1.673	2335.09	1153	SILVA, W. G.; METZGER, J. P.; BERNACCI, L. C.; CATHARINO, E. L. M.; DURIGAN, G. & SIMÕES, S. 2008. Relief influence on tree species richness in secondary forest fragments of Atlantic Forest, SE, Brazil. Acta Botanica Brasilica 22(2): 589-598.	2008	2006
1755	Brazil	São Paulo	Ibiúna, proximidades do Morro Grande, Dito André	APA	93357	Serra Do Mar	PCQ	systematic	4.8_5.0	0.169	-0.127537	-0.0420362	NA	NA	NA	NA	NA	NA	17.3	10.3	59	1989	-11.9	80.1	75.9	0.0260991	0.96	15	10	2.45	0.69	high	18.78	41.4	7.5	1.649	1826.11	1153	SILVA, W. G.; METZGER, J. P.; BERNACCI, L. C.; CATHARINO, E. L. M.; DURIGAN, G. & SIMÕES, S. 2008. Relief influence on tree species richness in secondary forest fragments of Atlantic Forest, SE, Brazil. Acta Botanica Brasilica 22(2): 589-598.	2008	2006
1756	Brazil	São Paulo	Ibiúna, proximidades do Morro Grande, Nelson	APA	93357	Serra Do Mar	PCQ	systematic	4.8_5.0	0.174	-0.177001	-0.0704976	NA	NA	NA	NA	NA	NA	17.3	10.6	59	1803	-13.9	79.9	75.9	0.0260991	0.972	3	10	2.45	0.69	high	185.51	36.7	6.8	1.566	2049.17	1153	SILVA, W. G.; METZGER, J. P.; BERNACCI, L. C.; CATHARINO, E. L. M.; DURIGAN, G. & SIMÕES, S. 2008. Relief influence on tree species richness in secondary forest fragments of Atlantic Forest, SE, Brazil. Acta Botanica Brasilica 22(2): 589-598.	2008	2006
1757	Brazil	São Paulo	Ibiúna, proximidades do Morro Grande, Lila	APA	93357	Serra Do Mar	PCQ	systematic	4.8_5.0	0.237	-0.160562	0.0136251	NA	NA	NA	NA	NA	NA	17.1	10.5	58.9	1799	-13.9	79.9	75.9	0.0260991	1.037	4	10	2.45	0.69	high	28.88	38.1	4.4	1.701	1897.6	1153	SILVA, W. G.; METZGER, J. P.; BERNACCI, L. C.; CATHARINO, E. L. M.; DURIGAN, G. & SIMÕES, S. 2008. Relief influence on tree species richness in secondary forest fragments of Atlantic Forest, SE, Brazil. Acta Botanica Brasilica 22(2): 589-598.	2008	2006
1758	Brazil	São Paulo	Ibiúna, proximidades do Morro Grande, Agostinho	APA	93357	Serra Do Mar	PCQ	systematic	4.8_5.0	0.175	-0.125628	-0.0840891	NA	NA	NA	NA	NA	NA	17.3	10.7	59.1	1779	-17.9	79.9	75.9	0.0260991	1.08	15	10	2.45	0.69	high	47.87	46.7	9.5	1.559	1965.98	1153	SILVA, W. G.; METZGER, J. P.; BERNACCI, L. C.; CATHARINO, E. L. M.; DURIGAN, G. & SIMÕES, S. 2008. Relief influence on tree species richness in secondary forest fragments of Atlantic Forest, SE, Brazil. Acta Botanica Brasilica 22(2): 589-598.	2008	2006
1759	Brazil	São Paulo	Ibiúna, proximidades do Morro Grande, Lacerda	APA	93357	Serra Do Mar	PCQ	systematic	4.8_5.0	0.131	-0.149136	-7.36e-05	NA	NA	NA	NA	NA	NA	17.2	10.6	59.1	1775	-13.9	79.9	75.9	0.0260991	0.893	11	10	2.45	0.69	high	14	32.4	3.6	1.583	1909.28	1153	SILVA, W. G.; METZGER, J. P.; BERNACCI, L. C.; CATHARINO, E. L. M.; DURIGAN, G. & SIMÕES, S. 2008. Relief influence on tree species richness in secondary forest fragments of Atlantic Forest, SE, Brazil. Acta Botanica Brasilica 22(2): 589-598.	2008	2006
1760	Brazil	São Paulo	Ibiúna, proximidades do Morro Grande, Carmo Messias	APA	93357	Serra Do Mar	PCQ	systematic	4.8_5.0	0.065	-0.244861	-0.0600255	NA	NA	NA	NA	NA	NA	17.2	10.2	59.1	2018	-9	80.2	75.9	0.0260991	1.023	4	10	2.45	0.69	high	5.48	34.4	4.9	1.59	1910.94	1153	SILVA, W. G.; METZGER, J. P.; BERNACCI, L. C.; CATHARINO, E. L. M.; DURIGAN, G. & SIMÕES, S. 2008. Relief influence on tree species richness in secondary forest fragments of Atlantic Forest, SE, Brazil. Acta Botanica Brasilica 22(2): 589-598.	2008	2006
1761	Brazil	São Paulo	Ibiúna, proximidades do Morro Grande, Luiza	APA	93357	Serra Do Mar	PCQ	systematic	4.8_5.0	0.057	-0.105375	-0.168767	NA	NA	NA	NA	NA	NA	16.9	10.3	59.1	1973	-11.9	80.1	75.9	0.0260991	0.938	7	10	2.45	0.69	medium	3.63	41.8	9.8	1.514	1889.05	1153	SILVA, W. G.; METZGER, J. P.; BERNACCI, L. C.; CATHARINO, E. L. M.; DURIGAN, G. & SIMÕES, S. 2008. Relief influence on tree species richness in secondary forest fragments of Atlantic Forest, SE, Brazil. Acta Botanica Brasilica 22(2): 589-598.	2008	2006
1762	Brazil	São Paulo	Ibiúna, proximidades do Morro Grande, Dito	APA	93357	Serra Do Mar	PCQ	systematic	4.8_5.0	0.066	-0.10377	-0.0645013	NA	NA	NA	NA	NA	NA	17	10	59.1	2087	-9	80.2	75.9	0.0260991	0.891	7	10	2.45	0.69	medium	4.98	37.1	5.8	1.565	1796.14	1153	SILVA, W. G.; METZGER, J. P.; BERNACCI, L. C.; CATHARINO, E. L. M.; DURIGAN, G. & SIMÕES, S. 2008. Relief influence on tree species richness in secondary forest fragments of Atlantic Forest, SE, Brazil. Acta Botanica Brasilica 22(2): 589-598.	2008	2006
1763	Brazil	São Paulo	Ibiúna, proximidades do Morro Grande, Maria	APA	93357	Serra Do Mar	PCQ	systematic	4.8_5.0	0.053	-0.203006	-0.180671	NA	NA	NA	NA	NA	NA	17.3	10.6	59.1	1820	-13.9	80	75.9	0.0260991	0.81	18	10	2.45	0.69	high	3.81	43.8	8.2	1.766	1925.2	1153	SILVA, W. G.; METZGER, J. P.; BERNACCI, L. C.; CATHARINO, E. L. M.; DURIGAN, G. & SIMÕES, S. 2008. Relief influence on tree species richness in secondary forest fragments of Atlantic Forest, SE, Brazil. Acta Botanica Brasilica 22(2): 589-598.	2008	2006
1764	Brazil	São Paulo	Ibiúna, proximidades do Morro Grande, Manoel	APA	93357	Serra Do Mar	PCQ	systematic	4.8_5.0	0.071	-0.113261	-0.112706	NA	NA	NA	NA	NA	NA	17.2	10.6	59.1	1820	-13.9	79.9	75.9	0.0260991	0.979	10	10	2.45	0.69	high	4.56	43.6	8.5	1.799	2269.72	1153	SILVA, W. G.; METZGER, J. P.; BERNACCI, L. C.; CATHARINO, E. L. M.; DURIGAN, G. & SIMÕES, S. 2008. Relief influence on tree species richness in secondary forest fragments of Atlantic Forest, SE, Brazil. Acta Botanica Brasilica 22(2): 589-598.	2008	2006
1765	Brazil	São Paulo	Ibiúna, proximidades do Morro Grande, Japonês	APA	93357	Serra Do Mar	PCQ	systematic	4.8_5.0	0.037	-0.201688	-0.113403	NA	NA	NA	NA	NA	NA	17.3	10.6	58.7	1800	-17.9	79.9	75.9	0.0260991	0.869	13	10	2.45	0.69	medium	4.57	47.9	8.3	1.59	2331.15	1153	SILVA, W. G.; METZGER, J. P.; BERNACCI, L. C.; CATHARINO, E. L. M.; DURIGAN, G. & SIMÕES, S. 2008. Relief influence on tree species richness in secondary forest fragments of Atlantic Forest, SE, Brazil. Acta Botanica Brasilica 22(2): 589-598.	2008	2006
1766	Brazil	São Paulo	Ibiúna, proximidades do Morro Grande, Tereza	APA	93357	Serra Do Mar	PCQ	systematic	4.8_5.0	0.039	-0.0786516	-0.175382	NA	NA	NA	NA	NA	NA	17.3	10.5	59	1847	-11.9	80	75.9	0.0260991	0.926	9	10	2.45	0.69	medium	1.96	48.2	10.1	1.797	1959.65	1153	SILVA, W. G.; METZGER, J. P.; BERNACCI, L. C.; CATHARINO, E. L. M.; DURIGAN, G. & SIMÕES, S. 2008. Relief influence on tree species richness in secondary forest fragments of Atlantic Forest, SE, Brazil. Acta Botanica Brasilica 22(2): 589-598.	2008	2006
1766.5	Brazil	São Paulo	Ibiúna, proximidades do Morro Grande	APA	93357	Serra Do Mar	PCQ	systematic	4.8_5.0	0.051	-0.147381	-0.123803	NA	NA	NA	NA	NA	NA	17.1	10.2	59	1995	-11.9	80.1	75.9	0.0260991	0.798	20	10	2.45	0.69	medium	4.7	42.5	10.8	1.511	1880.33	1153	SILVA, W. G.; METZGER, J. P.; BERNACCI, L. C.; CATHARINO, E. L. M.; DURIGAN, G. & SIMÕES, S. 2008. Relief influence on tree species richness in secondary forest fragments of Atlantic Forest, SE, Brazil. Acta Botanica Brasilica 22(2): 589-598.	2008	2006
1767	Brazil	Paraná	Guaraqueçaba, serra do gigante	APA	228287	Serra Do Mar	plots	systematic	4.8_5.0*	0.12	-0.177592	-0.223645	NA	NA	NA	NA	NA	NA	17.5	8.4	50.9	2193	0	81.8	76.2	0.000344828	0.704	28	5	2.76	0.76	low	24658.4	99.1	92.4	1.533	0	1154	SCHEER, M.B.; MOCOCHINSKI, A.Y. & RODERJAN, C.V. 2011. Estrutura arbórea da Floresta Ombrófila Densa Altomontana de serras do sul do Brasil. Acta Botanica Brasilica 25 (4): 735-750.	2011	NA
1768	Brazil	Paraná	Campina Grande do Sul, serra do ibitiraquire	protected	4334	Araucaria	plots	systematic	4.8_5.0*	0.12	-0.113943	-0.20882	NA	NA	NA	NA	NA	NA	14.9	9.8	56.8	1908	0	80.6	76.8	0.0414296	0.927	21	5	2.76	0.76	low	224652	97.6	85.5	2.204	0	1154	SCHEER, M.B.; MOCOCHINSKI, A.Y. & RODERJAN, C.V. 2011. Estrutura arbórea da Floresta Ombrófila Densa Altomontana de serras do sul do Brasil. Acta Botanica Brasilica 25 (4): 735-750.	2011	NA
1769	Brazil	Paraná	Morretes, serra da igreja	APA	163060	Serra Do Mar	plots	systematic	4.8_5.0*	0.12	-0.146237	-0.176193	NA	NA	NA	NA	NA	NA	15.9	9.5	56.8	1936	0	81.5	76.9	0.0122701	0.66	28	7	3.28	3.745	low	131050	98.9	94.4	1.362	26.4	1154	SCHEER, M.B.; MOCOCHINSKI, A.Y. & RODERJAN, C.V. 2011. Estrutura arbórea da Floresta Ombrófila Densa Altomontana de serras do sul do Brasil. Acta Botanica Brasilica 25 (4): 735-750.	2011	NA
1770	Brazil	Paraná	Paranaguá, PARNA de Saint-Hilaire-Lange, Serra da prata	protected	25119	Serra Do Mar	plots	systematic	4.8_5.0*	0.12	-0.143835	-0.152717	NA	NA	NA	NA	NA	NA	15	9	55	1989	0	81.7	76.9	0.0122701	1.091	16	7	3.28	3.745	low	131050	99.2	91.2	1.589	0	1154	SCHEER, M.B.; MOCOCHINSKI, A.Y. & RODERJAN, C.V. 2011. Estrutura arbórea da Floresta Ombrófila Densa Altomontana de serras do sul do Brasil. Acta Botanica Brasilica 25 (4): 735-750.	2011	NA
1775	Brazil	Minas Gerais	Uberlândia, PM do Sabiá	protected	137	Alto Paraná	plots	systematic	3.0_3.2	0.22	-0.0612501	-0.165407	NA	NA	NA	NA	NA	NA	20.6	11.2	69.7	1525	-408.2	72.8	61.5	0	1.071	6	4.5	3.28	3.745	low	35	0	0	1	242.47	1158	GUILHERME, F. A. G.; NAKAJIMA, J. N.; VANINI, A. & RESSEL, K. 2013. Bioscience Journal 29(4): 1007-1016	2013	NA
1776	Brazil	Paraná	Porto Rico, Fazenda Praia Grande, Mata do Araldo	APA	1005188	Alto Paraná	plots	contiguous	4.8_5.0	1	0.0231518	-0.113409	-0.320701	0.12314	-0.143078	-0.520448	-0.745398	-0.468973	22.4	12.5	63.3	1442	-158.7	73.1	65.3	0.00012931	1.075	7	8.5	2.38	1.6	high	219	21.3	4.6	1.747	2163.1	1159	SLUSARSKI, S.R. & SOUZA, M.C. 2012. Analysis of floristic similarity between forest remnants from the upper Paraná river floodplain, Brazi. Acta Scientiarum, Biological Sciences 34 (3): 343-352.	2012	NA
1778	Brazil	Paraná	Fernandes Pinheiro, FLONA de Irati, Associação Nectandra grandiflora (grupo 3)	protected	3802	Araucaria	plots	contiguous	9.8_10.0	7	-0.0405822	-0.0689562	-0.24427	0.179749	-0.0730285	-0.085441	-0.0209136	-0.186887	17.4	11.4	58.2	1519	0	78.9	76.7	0.328333	1.027	4	10	2.095	1.08	medium	1425.34	53.3	33.5	2.325	1253.15	1161	RODE, R.; FIGUEIREDO-FILHO, A.; MACHADO, S.D.A. & GALVÃO, F. 2011. Floristic groups and discriminant species in stands with Araucaria angustifolia and a mixed ombrophylous forest. Revista Árvore 35 (2): 319-327.	2011	2004
1778.2	Brazil	Paraná	Fernandes Pinheiro, FLONA de Irati, Associação Ocotea porosa (grupo 4)	protected	3802	Araucaria	plots	contiguous	9.8_10.0	5.25	-0.118121	-0.0719037	-0.206053	0.071122	-0.117607	-0.0504369	-0.0128856	-0.126692	17.4	11.5	58.2	1519	0	78.9	76.7	0.328333	0.951	5	10	2.095	1.08	medium	1425.34	53.5	32.4	2.02	2779.9	1161	RODE, R.; FIGUEIREDO-FILHO, A.; MACHADO, S.D.A. & GALVÃO, F. 2011. Floristic groups and discriminant species in stands with Araucaria angustifolia and a mixed ombrophylous forest. Revista Árvore 35 (2): 319-327.	2011	2004
1778.4	Brazil	Paraná	Fernandes Pinheiro, FLONA de Irati, Associação canela-sassafrás (grupo 5)	protected	3802	Araucaria	plots	contiguous	9.8_10.0	9	-0.0826936	-0.098066	-0.184669	0.0485146	-0.0430334	-0.0364862	0.0704332	-0.243434	17.2	11.4	58.2	1519	0	78.9	76.7	0.328333	0.927	6	10	2.095	1.08	medium	1425.34	51.8	33.6	1.678	1715.43	1161	RODE, R.; FIGUEIREDO-FILHO, A.; MACHADO, S.D.A. & GALVÃO, F. 2011. Floristic groups and discriminant species in stands with Araucaria angustifolia and a mixed ombrophylous forest. Revista Árvore 35 (2): 319-327.	2011	2004
1778.6	Brazil	Paraná	Fernandes Pinheiro, FLONA de Irati, Associação Matayba elaeagnoides (grupo 6)	protected	3802	Araucaria	plots	contiguous	9.8_10.0	4	-0.0748949	-0.0776424	-0.178782	0.0493238	-0.124319	-0.0877144	-0.0596226	-0.164158	17.2	11.4	58.2	1519	0	78.9	76.7	0.328333	1.026	7	10	2.095	1.08	medium	1425.34	52.6	34.4	1.747	2369.51	1161	RODE, R.; FIGUEIREDO-FILHO, A.; MACHADO, S.D.A. & GALVÃO, F. 2011. Floristic groups and discriminant species in stands with Araucaria angustifolia and a mixed ombrophylous forest. Revista Árvore 35 (2): 319-327.	2011	2004
1873	Brazil	Rio Grande do Sul	São Francisco de Paula, FLONA de São Francisco de Paula, Parcela 1	protected	1139	Araucaria	plots	contiguous	9.8_10.0	1	NA	-0.00552087	0.176918	-0.105925	-0.0134372	0.00727542	-0.396117	-0.250357	14.7	9.5	52.9	1982	0	81.3	67	0.476135	0.926	1	7.3	4.4	0.6	low	98.14	42.5	22.7	1.553	2073.31	1164	KANIESKI, M.R.; ARAUJO, A.C.B. & LONGHI, S.J. 2010. Quantificação da diversidade em Floresta Ombrófila Mista por meio de diferentes Índices Alfa. Scientia Forestalis 38(88): 567-577.	2010	NA
1874	Brazil	Rio Grande do Sul	São Francisco de Paula, FLONA de São Francisco de Paula, Parcela 2	protected	1139	Araucaria	plots	contiguous	9.8_10.0	1	NA	0.0291289	0.0630309	-0.0810687	-0.22055	-0.166467	-0.323178	-0.228261	14.7	9.5	52.7	1990	0	81.3	67	0.476135	0.974	6	7.3	4.4	0.6	low	19	37.3	18.3	1.48	1778.01	1164	KANIESKI, M.R.; ARAUJO, A.C.B. & LONGHI, S.J. 2010. Quantificação da diversidade em Floresta Ombrófila Mista por meio de diferentes Índices Alfa. Scientia Forestalis 38(88): 567-577.	2010	NA
1875	Brazil	Rio Grande do Sul	São Francisco de Paula, FLONA de São Francisco de Paula, Parcela 3	protected	1139	Araucaria	plots	contiguous	9.8_10.0	1	NA	-0.0112379	-0.00267031	-0.0154716	0.0543161	-0.115623	0.0138176	-0.226924	14.9	9.5	52.9	1982	0	81.3	67	0.476135	0.932	8	7.3	4.4	0.6	low	300	47.4	25.8	1.646	2075.86	1164	KANIESKI, M.R.; ARAUJO, A.C.B. & LONGHI, S.J. 2010. Quantificação da diversidade em Floresta Ombrófila Mista por meio de diferentes Índices Alfa. Scientia Forestalis 38(88): 567-577.	2010	NA
1876	Brazil	Rio Grande do Sul	São Francisco de Paula, FLONA de São Francisco de Paula, Parcela 4	protected	1139	Araucaria	plots	contiguous	9.8_10.0	1	NA	-0.0828915	0.100548	-0.117784	-0.167533	-0.204958	-0.296352	-0.20304	14.7	9.5	52.7	1982	0	81.3	67	0.476135	0.932	5	7.3	4.4	0.6	low	98.14	40.4	22.3	1.472	2084.98	1164	KANIESKI, M.R.; ARAUJO, A.C.B. & LONGHI, S.J. 2010. Quantificação da diversidade em Floresta Ombrófila Mista por meio de diferentes Índices Alfa. Scientia Forestalis 38(88): 567-577.	2010	NA
1877	Brazil	Rio Grande do Sul	São Francisco de Paula, FLONA de São Francisco de Paula, Parcela 5	protected	1139	Araucaria	plots	contiguous	9.8_10.0	1	NA	-0.0457222	0.034655	0.0133614	0.0794571	-0.134451	0.0581213	-0.342606	15.2	9.6	52.9	1988	0	81.3	67	0.476135	1.009	19	7.3	4.4	0.6	low	98.14	48.9	26	1.685	1332.14	1164	KANIESKI, M.R.; ARAUJO, A.C.B. & LONGHI, S.J. 2010. Quantificação da diversidade em Floresta Ombrófila Mista por meio de diferentes Índices Alfa. Scientia Forestalis 38(88): 567-577.	2010	NA
1878	Brazil	Rio Grande do Sul	São Francisco de Paula, FLONA de São Francisco de Paula, Parcela 6	protected	1139	Araucaria	plots	contiguous	9.8_10.0	1	NA	0.00322167	0.168407	-0.18319	0.00637127	-0.151603	-0.433923	-0.309677	14.6	9.6	52.8	1992	0	81.3	67	0.476135	0.886	5	7.3	4.4	0.6	low	980	31.1	13.5	1.535	1908.77	1164	KANIESKI, M.R.; ARAUJO, A.C.B. & LONGHI, S.J. 2010. Quantificação da diversidade em Floresta Ombrófila Mista por meio de diferentes Índices Alfa. Scientia Forestalis 38(88): 567-577.	2010	NA
1879	Brazil	Rio Grande do Sul	São Francisco de Paula, FLONA de São Francisco de Paula, Parcela 7	protected	1139	Araucaria	plots	contiguous	9.8_10.0	1	NA	-0.0187849	0.0312203	0.0727554	0.141033	-0.161831	0.121213	-0.105706	14.7	9.2	52.3	1965	0	81.4	67	0.476135	0.944	16	7.3	4.4	0.6	low	300	48.6	21.4	1.639	1039.9	1164	KANIESKI, M.R.; ARAUJO, A.C.B. & LONGHI, S.J. 2010. Quantificação da diversidade em Floresta Ombrófila Mista por meio de diferentes Índices Alfa. Scientia Forestalis 38(88): 567-577.	2010	NA
1880	Brazil	Rio Grande do Sul	São Francisco de Paula, FLONA de São Francisco de Paula, Parcela 8	protected	1139	Araucaria	plots	contiguous	9.8_10.0	1	NA	-0.0201723	0.105315	-0.116867	0.036892	-0.000746846	-0.05892	-0.454393	15.3	9.2	52.5	1973	0	81.3	67	0.476135	0.792	11	7.3	4.4	0.6	low	300	45.4	19.1	1.496	1482.56	1164	KANIESKI, M.R.; ARAUJO, A.C.B. & LONGHI, S.J. 2010. Quantificação da diversidade em Floresta Ombrófila Mista por meio de diferentes Índices Alfa. Scientia Forestalis 38(88): 567-577.	2010	NA
1881	Brazil	Rio Grande do Sul	São Francisco de Paula, FLONA de São Francisco de Paula, Parcela 9	protected	1139	Araucaria	plots	contiguous	9.8_10.0	1	NA	-0.0197668	-0.111768	0.0656271	-0.0862643	-0.204214	0.0834487	-0.150582	14.9	9.3	52.5	1973	0	81.3	67	0.476135	0.955	6	7.3	4.4	0.6	low	300	45.3	19.7	1.671	1153.46	1164	KANIESKI, M.R.; ARAUJO, A.C.B. & LONGHI, S.J. 2010. Quantificação da diversidade em Floresta Ombrófila Mista por meio de diferentes Índices Alfa. Scientia Forestalis 38(88): 567-577.	2010	NA
1882	Brazil	Rio Grande do Sul	São Francisco de Paula, FLONA de São Francisco de Paula, Parcela 10	protected	1139	Araucaria	plots	contiguous	9.8_10.0	1	NA	-0.00709021	-0.0927611	0.200646	0.233061	-0.227809	0.286115	-0.174816	14.9	9.3	52.5	1973	0	81.3	67	0.476135	1.019	11	7.3	4.4	0.6	low	300	47.6	21.3	1.594	1032.86	1164	KANIESKI, M.R.; ARAUJO, A.C.B. & LONGHI, S.J. 2010. Quantificação da diversidade em Floresta Ombrófila Mista por meio de diferentes Índices Alfa. Scientia Forestalis 38(88): 567-577.	2010	NA
1883	Brazil	São Paulo	Barra do Turvo, PE da Caverna do Diabo/ Quilombos do Médio Ribeira	protected	73894	Serra Do Mar	plots	systematic	4.8_5.0	0.8	-0.0102035	0.0439504	0.0599516	0.00775519	-0.153086	-0.224911	-0.190212	-0.170781	19.4	9.3	52.6	1595	-14	79.9	75.2	0.00203305	0.988	21	10.3	3	1.19	high	58500	99.7	97.5	1.149	0	1165	CARDOSO-LEITE, E.; PODADERA, D.S.; PERES, J.C. & CASTELLO, A.C.D. 2013. Analysis of floristic composition and structure as an aid to monitoring protected areas of dense rain forest in southeastern Brazil. Acta Botanica Brasilica 27(1): 180-194	2013	NA
1886	Brazil	Rio Grande do Sul	Derrubadas, PE do Turvo	protected	17491	Alto Paraná	plots	systematic	4.8_5.0	1	-0.110878	-0.0624609	0.0293549	-0.0273757	-0.0504144	-0.185163	-0.38442	-0.228392	19.9	12.1	52.8	2156	-27.3	76.6	59.4	0.102019	0.965	11	12	3.57	16.55	medium	17550.9	88.6	78.3	1.735	162.72	1168	GIEHL, E.L.H. & JARENKOW, J. A. 2008. Gradiente estrutural no componente arbóreo e relação com inundações em uma floresta ribeirinha, rio Uruguai, sul do Brasil. Acta Botanical Brasilica 22(3): 741-753	2008	NA
1890	Brazil	São Paulo	Brotas, Margem do Rio Jacaré-Pepira, Fragment13	private	NA	Alto Paraná	PCQ	systematic	3.0_3.2	0.09	-0.0682341	-0.0797295	NA	NA	NA	NA	NA	NA	21.1	11.4	60.2	1351	-279.1	71.4	72.7	0.00249282	1.017	3	8	1.21	0.45	high	1.08	9.1	1.1	1.525	1673.76	1171	METZGER, J.P.; BERNACCI, L. C. & GOLDENBERG, R.1997. Pattern of tree species diversity in riparian forest fragments of different widths (SE Brazil). Plant Ecology 133 (2):135-152	1997	1994
1891	Brazil	São Paulo	Brotas, Margem do Rio Jacaré-Pepira, Fragment14	private	NA	Alto Paraná	PCQ	systematic	3.0_3.2	0.105	-0.0811896	-0.0723912	NA	NA	NA	NA	NA	NA	21.2	11.4	60.5	1353	-275.1	71.5	72.7	0.00249282	1.036	3	8	1.21	0.45	high	0.81	21.2	3.4	1.521	2147.4	1171	METZGER, J.P.; BERNACCI, L. C. & GOLDENBERG, R.1997. Pattern of tree species diversity in riparian forest fragments of different widths (SE Brazil). Plant Ecology 133 (2):135-152	1997	1994
1892	Brazil	São Paulo	Brotas, Margem do Rio Jacaré-Pepira, Fragment15	private	NA	Alto Paraná	PCQ	systematic	3.0_3.2	0.084	-0.0902848	-0.329954	NA	NA	NA	NA	NA	NA	21	11.4	60.4	1354	-279.1	71.5	72.7	0.00249282	1.039	0	8	1.21	0.45	high	0.9	16.5	2.1	1.6	2027.57	1171	METZGER, J.P.; BERNACCI, L. C. & GOLDENBERG, R.1997. Pattern of tree species diversity in riparian forest fragments of different widths (SE Brazil). Plant Ecology 133 (2):135-152	1997	1994
1893	Brazil	São Paulo	Brotas, Margem do Rio Jacaré-Pepira, Fragment22	private	NA	Alto Paraná	PCQ	systematic	3.0_3.2	0.113	-0.085689	-0.0170218	NA	NA	NA	NA	NA	NA	21.2	11.7	60.5	1348	-280.1	71.3	72.7	0.00249282	1.018	2	8	1.21	0.45	medium	2.07	14.4	2.1	1.537	1589.94	1171	METZGER, J.P.; BERNACCI, L. C. & GOLDENBERG, R.1997. Pattern of tree species diversity in riparian forest fragments of different widths (SE Brazil). Plant Ecology 133 (2):135-152	1997	1994
1894	Brazil	São Paulo	Brotas, Margem do Rio Jacaré-Pepira, Fragment23	private	NA	Alto Paraná	PCQ	systematic	3.0_3.2	0.071	-0.159543	-0.088412	NA	NA	NA	NA	NA	NA	21.3	11.7	60.5	1351	-279.1	71.4	72.7	0.00249282	1.018	3	8	1.21	0.45	medium	1.08	12.8	1.4	1.545	2037	1171	METZGER, J.P.; BERNACCI, L. C. & GOLDENBERG, R.1997. Pattern of tree species diversity in riparian forest fragments of different widths (SE Brazil). Plant Ecology 133 (2):135-152	1997	1994
1895	Brazil	São Paulo	Jaú, Margem do Rio Jacaré-Pepira, Fragment33	private	NA	Alto Paraná	PCQ	systematic	3.0_3.2	0.069	-0.0147564	-0.121705	NA	NA	NA	NA	NA	NA	21.1	11.6	60.8	1342	-296.3	71.2	72.7	0.00249282	0.993	5	8	1.21	0.45	high	0.63	21	4.1	1.532	2018.7	1171	METZGER, J.P.; BERNACCI, L. C. & GOLDENBERG, R.1997. Pattern of tree species diversity in riparian forest fragments of different widths (SE Brazil). Plant Ecology 133 (2):135-152	1997	1994
1896	Brazil	São Paulo	Bocaina, Margem do Rio Jacaré-Pepira, Fragment43	private	NA	Alto Paraná	PCQ	systematic	3.0_3.2	0.078	-0.151734	-0.173248	NA	NA	NA	NA	NA	NA	21.5	11.7	60.7	1344	-297.3	71	72.7	0.00249282	0.976	4	8	1.21	0.45	medium	0.81	16.9	2.6	1.776	1802.73	1171	METZGER, J.P.; BERNACCI, L. C. & GOLDENBERG, R.1997. Pattern of tree species diversity in riparian forest fragments of different widths (SE Brazil). Plant Ecology 133 (2):135-152	1997	1994
1897	Brazil	São Paulo	Brotas, Margem do Rio Jacaré-Pepira, Fragment11	private	NA	Alto Paraná	PCQ	systematic	3.0_3.2	0.222	-0.0644602	-0.0621917	NA	NA	NA	NA	NA	NA	20.7	11.3	60	1359	-277.1	71.6	72.7	0.00249282	0.98	2	8	1.21	0.45	high	37.26	12.9	3	1.425	2112.82	1171	METZGER, J.P.; BERNACCI, L. C. & GOLDENBERG, R.1997. Pattern of tree species diversity in riparian forest fragments of different widths (SE Brazil). Plant Ecology 133 (2):135-152	1997	1994
1898	Brazil	São Paulo	Brotas, Margem do Rio Jacaré-Pepira, Fragment12	private	NA	Alto Paraná	PCQ	systematic	3.0_3.2	0.056	-0.231037	-0.112025	NA	NA	NA	NA	NA	NA	20.9	11.4	60.2	1350	-275.1	71.6	72.7	0.00249282	1.06	7	8	1.21	0.45	high	2.16	22.8	4.2	1.478	1931.6	1171	METZGER, J.P.; BERNACCI, L. C. & GOLDENBERG, R.1997. Pattern of tree species diversity in riparian forest fragments of different widths (SE Brazil). Plant Ecology 133 (2):135-152	1997	1994
1899	Brazil	São Paulo	Brotas, Margem do Rio Jacaré-Pepira, Fragment16	private	NA	Alto Paraná	PCQ	systematic	3.0_3.2	0.076	0.0544036	-0.0267044	NA	NA	NA	NA	NA	NA	21	11.4	60.2	1352	-279.1	71.5	72.7	0.00249282	0.896	12	8	1.21	0.45	high	0.99	9.8	1.2	1.568	1585.29	1171	METZGER, J.P.; BERNACCI, L. C. & GOLDENBERG, R.1997. Pattern of tree species diversity in riparian forest fragments of different widths (SE Brazil). Plant Ecology 133 (2):135-152	1997	1994
1900	Brazil	São Paulo	Brotas, Margem do Rio Jacaré-Pepira, Fragment21	private	NA	Alto Paraná	PCQ	systematic	3.0_3.2	0.165	-0.0495234	-0.0118207	NA	NA	NA	NA	NA	NA	21.2	11.6	60.6	1346	-280.1	71.3	72.7	0.00249282	0.891	22	8	1.21	0.45	medium	27.27	18.8	4.4	1.59	1662.89	1171	METZGER, J.P.; BERNACCI, L.C. & GOLDENBERG, R.1997. Pattern of tree species diversity in riparian forest fragments of different widths (SE Brazil). Plant Ecology 133 (2):135-152	1997	1994
1901	Brazil	São Paulo	Dourado, Margem do Rio Jacaré-Pepira, Fragment31	private	NA	Alto Paraná	PCQ	systematic	3.0_3.2	0.131	0.0429111	-0.0255682	NA	NA	NA	NA	NA	NA	21.3	11.6	60.6	1346	-296.3	71.2	72.7	0.00249282	0.925	11	8	1.21	0.45	medium	73.53	33.6	11.9	1.532	1865.54	1171	METZGER, J.P.; BERNACCI, L. C. & GOLDENBERG, R.1997. Pattern of tree species diversity in riparian forest fragments of different widths (SE Brazil). Plant Ecology 133 (2):135-152	1997	1994
1902	Brazil	São Paulo	Jaú, Margem do Rio Jacaré-Pepira, Fragment32	private	NA	Alto Paraná	PCQ	systematic	3.0_3.2	0.105	-0.0230177	-0.0508436	NA	NA	NA	NA	NA	NA	21.2	11.6	60.5	1346	-273.1	71.2	72.7	0.00249282	1.051	7	8	1.21	0.45	high	4.77	35	11.7	1.779	2108.19	1171	METZGER, J.P.; BERNACCI, L. C. & GOLDENBERG, R.1997. Pattern of tree species diversity in riparian forest fragments of different widths (SE Brazil). Plant Ecology 133 (2):135-152	1997	1994
1903	Brazil	São Paulo	Bocaina, Margem do Rio Jacaré-Pepira, Fragment41	private	NA	Alto Paraná	PCQ	systematic	3.0_3.2	0.134	-0.0892013	-0.0525289	NA	NA	NA	NA	NA	NA	21.5	11.7	60.9	1343	-297.3	71	72.7	0.00249282	1.028	2	8	1.21	0.45	medium	6.48	20.6	3.8	1.6	2278.86	1171	METZGER, J.P.; BERNACCI, L. C. & GOLDENBERG, R.1997. Pattern of tree species diversity in riparian forest fragments of different widths (SE Brazil). Plant Ecology 133 (2):135-152	1997	1994
1904	Brazil	São Paulo	Bocaina, Margem do Rio Jacaré-Pepira, Fragment42	private	NA	Alto Paraná	PCQ	systematic	3.0_3.2	0.065	-0.0656817	-0.0881705	NA	NA	NA	NA	NA	NA	21.5	11.7	60.8	1346	-297.3	71.1	72.7	0.00249282	0.992	4	8	1.21	0.45	medium	1.17	23	5.2	1.584	2326.94	1171	METZGER, J.P.; BERNACCI, L. C. & GOLDENBERG, R.1997. Pattern of tree species diversity in riparian forest fragments of different widths (SE Brazil). Plant Ecology 133 (2):135-152	1997	1994
1923	Brazil	Rio Grande do Sul	Viamão, PE de Itapuã, vertente Norte	protected	5566	Uruguai	plots	systematic	4.8_5.0	0.27	-0.0529402	-0.0908556	NA	NA	NA	NA	NA	NA	18.7	8.2	47.1	1552	-127.6	79.3	62.5	0.012227	1.018	12	9.3	2.42	1.725	high	1311.8	24.2	11.1	2.052	96.9	1180	KRAY, J.G. 2010.Estrutura e estratégias de dispersão do componente arbóreo em uma floresta estacional de encosta no Parque Estadual de Itapuã,sul do Brasil. Dissertação (Mestrado). Universidade Federal do Rio Grande do Sul. Porto Alegre. 54p.	2010	NA
1924	Brazil	Rio Grande do Sul	Viamão, PE de Itapuã, Morro do Campista	protected	5566	Uruguai	plots	systematic	4.8_5.0	0.18	-0.101153	-0.056848	NA	NA	NA	NA	NA	NA	18.7	8.3	47.2	1550	-127.6	79.3	62.5	0.012227	0.845	12	8.3	2.41	0.99	high	1311.8	33.8	14.7	2.417	847.46	1180	KRAY, J.G. 2010.Estrutura e estratégias de dispersão do componente arbóreo em uma floresta estacional de encosta no Parque Estadual de Itapuã,sul do Brasil. Dissertação (Mestrado). Universidade Federal do Rio Grande do Sul. Porto Alegre. 54p.	2010	NA
1925	Brazil	Rio Grande do Sul	Viamão, PE de Itapuã, vertente Sul	protected	5566	Uruguai	plots	systematic	4.8_5.0	0.45	-0.0291694	-0.133705	NA	NA	NA	NA	NA	NA	18.8	8.2	47.1	1552	-127.6	79.3	62.5	0.012227	0.586	28	9.3	2.42	1.725	high	1311.8	21.7	10.2	1.946	99.88	1180	KRAY, J.G. 2010.Estrutura e estratégias de dispersão do componente arbóreo em uma floresta estacional de encosta no Parque Estadual de Itapuã,sul do Brasil. Dissertação (Mestrado). Universidade Federal do Rio Grande do Sul. Porto Alegre. 54p.	2010	NA
1923|1924|1925	Brazil	Rio Grande do Sul	Viamão, PE de Itapuã	protected	5566	Uruguai	NA	systematic	4.8_5.0	0.9	NA	NA	0.0915396	-0.162687	-0.0452147	-0.111366	-0.446945	-0.518758	18.8	8.2	47.1	1552	-127.6	79.3	62.5	0.012227	0.767	20	9.1	2.418	1.578	high	1311.8	24.9	11.4	2.072	248.5	1180	KRAY, J.G. 2010.Estrutura e estratégias de dispersão do componente arbóreo em uma floresta estacional de encosta no Parque Estadual de Itapuã,sul do Brasil. Dissertação (Mestrado). Universidade Federal do Rio Grande do Sul. Porto Alegre. 54p.	2010	NA
1928	Brazil	Rio Grande do Sul	Cambará do Sul, PARNA de Aparados da Serra	protected	13141	Araucaria	plots	contiguous	4.8_5.0	1	-0.00215811	-0.094428	-0.0256564	0.0912242	-0.00223954	-0.0691223	-0.0439322	0.375078	14.4	9.4	53.5	1818	0	81.5	67	0.476135	0.932	11	10.5	2.38	7.19	medium	16.55	31.7	16.1	1.422	1468.85	1183	SANTOS, R. 2005. Vegetação arbórea da floresta ombrófila mista, Parque Nacional de Aparados da Serra, sul do Brasil: composição florística e estrutura comunitária. In: Congresso Nacional de Botânica. Sociedade Botanica do Brasil. Curitiba. (56).p 1-1	2005	NA
1932	Argentina	Misiones	Iguazú, PARNA Iguazu, PP1	protected	67620	Alto Paraná	plots	contiguous	9.8_10.0	1	0.000609399	-0.0887387	NA	NA	NA	NA	NA	NA	20.6	10.9	52.5	1762	-18.2	78.8	56.1	0.0566523	0.966	4	13.5	3.19	11.26	low	11800	99.3	93	1.54	0	1187	CHEDIACK, S. E. 2008. Efecto de la explotación forestal sobre la estructura, diversidad y composición florística de los palmitales de la Selva Atlántica en Misiones, Argentina. Revista de Biología Tropical 56 (2):721-738	2008	NA
1932.1	Argentina	Misiones	Iguazú, PARNA Iguazu, PP2	protected	67620	Alto Paraná	plots	contiguous	9.8_10.0	1	-0.0883566	-0.0684642	NA	NA	NA	NA	NA	NA	20.6	10.9	52.5	1762	-18.2	78.8	56.1	0.0566523	0.966	4	13.5	3.19	11.26	low	11800	99.3	93	1.54	0	1187	CHEDIACK, S. E. 2008. Efecto de la explotación forestal sobre la estructura, diversidad y composición florística de los palmitales de la Selva Atlántica en Misiones, Argentina. Revista de Biología Tropical 56 (2):721-738	2008	NA
[truncated: 1,067 more rows]
