# Supplementary material for: The erosion of biodiversity and biomass in the Atlantic Forest biodiversity hotspot
Source: Nat Commun. 2020 Dec 11;11:6347. doi: 10.1038/s41467-020-20217-w (PMC7733445; doi:10.1038/s41467-020-20217-w)
Supplement: Supplementary file 4 — Supplementary Data 2 [file 41467_2020_20217_MOESM4_ESM.xlsx]

## Sheet: SuppData2
Family	Species	Carbon Storage	Ecology	Conservation Value	Mean Ranking	Alto Parana	Araucaria	Atlantic Dry	Bahia (coastal)	Bahia (interior)	Northeast	Serra do Mar	Uruguai
Fabaceae	Zollernia modesta	1.38	1.4	2.2	1.66				1.29	0.13
Chrysobalanaceae	Licania belemii	1.27	1.08	2.39	1.58				1.9	0.13
Sapotaceae	Pouteria coelomatica	1.11	1.44	1.94	1.5				1.52	0.13
Lauraceae	Ocotea porosa	0.53	1.27	2.04	1.28		12.24					1.4	0.34
Fabaceae	Arapatiella psilophylla	1.56	1.41	0.59	1.19				1.29
Elaeocarpaceae	Sloanea obtusifolia	1.47	0.97	1.1	1.18				0.91		4.87	0.34
Fabaceae	Melanoxylon brauna	1.52	0.4	1.48	1.13			0.15	1.97	3.54		0.84
Lauraceae	Ocotea catharinensis	0.92	1.4	1	1.11	0.22	3.29			0.25		5.78	0.34
Apocynaceae	Aspidosperma polyneuron	1.32	0.53	1.39	1.08	7.38	1.18		0.15	1.14		0.39
Myrtaceae	Eugenia rostrifolia	1.53	1.11	0.59	1.08	0.66	1.97					0.39	8.59
Lauraceae	Ocotea odorifera	0.49	1.12	1.58	1.07	4.31	6.71	0.15	0.76	4.17	0.42	6.79
Fabaceae	Tachigali denudata	0.72	1.09	1.39	1.07			0.3		2.53		1.85
Myristicaceae	Virola bicuhyba	0.31	1.3	1.58	1.06	0.44	2.63		0.83	7.27		7.75
Rutaceae	Balfourodendron riedelianum	1.01	0.62	1.39	1.01	7.24	7.5			1.39		0.22	0.69
Araucariaceae	Araucaria angustifolia	0.3	1.05	1.58	0.98	1.54	26.45			0.13		0.84
Bignoniaceae	Handroanthus impetiginosus	1.46	0.43	0.91	0.93	2.27	0.26	1.65	0.08	0.32	3.34	0.39	1.03
Sapotaceae	Chrysophyllum splendens	0.41	0.98	1.39	0.93				2.35	0.38	3.48	0.22
Fabaceae	Andira nitida	1.41	1.06	0.25	0.91				0.61		5.01	0.06
Violaceae	Rinorea bahiensis	1.47	0.64	0.59	0.9				1.29	0.63		0.11
Lecythidaceae	Lecythis lurida	1.42	1.49	-0.21	0.9				2.2	1.77	0.28	0.62
Rutaceae	Hortia brasiliana	1.3	-0.01	1.39	0.9	0.07		0.15	0.45	3.03	0.56	0.06
Fabaceae	Dalbergia nigra	1.11	0.05	1.48	0.88	0.88		0.3	0.53	8.03		1.01
Sapotaceae	Pouteria gardneri	0.95	0.77	0.86	0.86	2.12	0.13	1.35	0.61	0.63	5.84	0.62
Fabaceae	Macrolobium latifolium	0.83	1.4	0.25	0.82				2.35	0.06
Quillajaceae	Quillaja brasiliensis	0.77	-0.35	2.04	0.82	0.07	4.61						3.09
Arecaceae	Euterpe edulis	-0.24	1.22	1.48	0.82	2.41	4.08	0.15	2.05	2.78	0.14	13.25	0.69
Lecythidaceae	Lecythis lanceolata	1.59	1.02	-0.21	0.8	0.07		0.15	1.67	0.25	0.14	0.45
Sapotaceae	Pouteria guianensis	1.67	1.4	-0.7	0.79	0.22		0.15	1.29	1.26	0.14	0.9
Lauraceae	Ocotea aciphylla	0.05	1.4	0.91	0.79	1.68	0.26	0.6	1.67	1.14		5.33
Fabaceae	Apuleia leiocarpa	1.35	0.01	1	0.79	4.68	4.47	1.05	0.68	9.48	1.53	1.8	6.19
Myrtaceae	Eugenia itapemirimensis	0.76	1.33	0.25	0.78				1.59	0.19
Lecythidaceae	Lecythis pisonis	1.61	1.42	-0.7	0.78	0.07			1.74	1.45	6.82	0.39
Myrtaceae	Myrcia strigipes	1.16	0.84	0.25	0.75		0.13		1.59	0.06		5.22
Myristicaceae	Virola officinalis	0.25	1.4	0.59	0.75				2.12	0.13
Fabaceae	Myrocarpus frondosus	1.53	0.9	-0.21	0.74	4.17	9.61		0.53	1.14		3.43	7.56
Sapotaceae	Pouteria reticulata	1.44	1.44	-0.7	0.73				1.29	0.63		0.95
Bignoniaceae	Zeyheria tuberculosa	0.44	0.24	1.48	0.72	3.07	0.13	0.75	0.23	1.58		0.17
Lecythidaceae	Cariniana legalis	0.27	0.3	1.58	0.72	3.29			0.53	2.72	0.28	0.9
Fabaceae	Copaifera trapezifolia	0.87	1.48	-0.21	0.71	0.15	1.18		0.68	0.76	0.28	5.28
Sapotaceae	Manilkara salzmannii	1.6	0.75	-0.21	0.71				1.44	0.88	1.95	0.06
Myrtaceae	Myrcia tijucensis	1.49	0.84	-0.21	0.71		2.24			0.06		5.33
Sapotaceae	Pouteria bangii	1.36	1.44	-0.7	0.7				2.2	0.76	6.4	1.18
Euphorbiaceae	Senefeldera verticillata	1.33	0.97	-0.21	0.7				1.67	1.9		1.85
Burseraceae	Protium kleinii	0.46	1.34	0.25	0.68		1.97					5.22
Fabaceae	Holocalyx balansae	1.37	1.38	-0.7	0.68	8.7	2.63					0.17	0.34
Fabaceae	Hymenaea courbaril	1.3	1.42	-0.7	0.67	5.41		1.8	0.83	1.9	5.29	1.57
Fabaceae	Zollernia ilicifolia	1.44	1.27	-0.7	0.67	0.66	1.32	0.3	1.29	1.58	1.11	4.88
Celastraceae	Maytenus distichophylla	1.05	0.67	0.25	0.66				0.83	0.13	8.48
Olacaceae	Heisteria silvianii	1.18	0.99	-0.21	0.65	1.9	1.84	1.05	0.15	1.2		8.53
Fabaceae	Bowdichia virgilioides	1.14	-0.13	0.91	0.64	1.46		1.2	0.68	0.7	10.29
Fabaceae	Swartzia apetala	1.14	0.99	-0.21	0.64	0.44			2.2	0.7	0.14	0.67
Sapotaceae	Chrysophyllum lucentifolium	1.37	1.23	-0.7	0.64				1.59	1.45	0.14	0.45
Sapotaceae	Pouteria cuspidata	1.64	0.93	-0.7	0.62				1.29	0.06
Myrtaceae	Eugenia pisiformis	0.74	1.33	-0.21	0.62	0.37			1.36	0.63		1.97
Annonaceae	Duguetia lanceolata	1.26	0.8	-0.21	0.61	5.7	1.45	0.6	0.08	1.14		3.59
Lecythidaceae	Eschweilera ovata	1.63	0.91	-0.7	0.61				3.94	0.44	9.6
Sapotaceae	Pouteria grandiflora	0.95	1.1	-0.21	0.61				0.91	0.13	7.65	0.17
Sapindaceae	Cupania rugosa	0.47	1.1	0.25	0.61				2.05	0.19
Meliaceae	Trichilia lepidota	0.86	1.16	-0.21	0.6	0.51	0.92		1.82	2.72	1.53	4.44
Malvaceae	Hydrogaster trinervis	0.77	0.79	0.25	0.6				1.74	0.13	0.14	0.11
Myristicaceae	Virola gardneri	0.59	1.4	-0.21	0.59				2.05	0.95	7.37	2.3
Myrtaceae	Myrcianthes gigantea	1.18	0.81	-0.21	0.59	0.15	9.21						3.78
Chrysobalanaceae	Licania apetala	1.03	1.42	-0.7	0.58	0.44		0.9		0.19
Lauraceae	Licaria bahiana	0.14	1.36	0.25	0.58				1.97	0.19		0.22
Burseraceae	Trattinnickia ferruginea	-0.3	0.01	2.04	0.58	0.07		0.3		2.53
Myrtaceae	Myrcia glabra	0.79	0.71	0.25	0.58	0.22	0.79					2.3	4.81
Fabaceae	Dialium guianense	1.61	0.82	-0.7	0.58				1.74	0.13	8.21
Salicaceae	Xylosma pseudosalzmanii	0.67	0.8	0.25	0.57	0.95	9.61					0.62	7.56
Myrtaceae	Eugenia verticillata	0.81	1.1	-0.21	0.57	0.15	2.37					3.09	4.81
Sapotaceae	Diploon cuspidatum	1.12	1.27	-0.7	0.56	0.07			1.36	0.06	2.92	1.46
Fabaceae	Swartzia simplex	1.16	1.22	-0.7	0.56				1.82	0.7	0.14	1.52
Myrtaceae	Myrcianthes pungens	1.45	0.42	-0.21	0.55	2.56	7.37	0.15		0.19		0.06	8.25
Opiliaceae	Agonandra brasiliensis	0.98	1.37	-0.7	0.55	2.27		0.9			0.28
Myrtaceae	Eugenia pyriformis	1.05	0.81	-0.21	0.55	2.05	8.82			0.13	0.14	0.28
Lauraceae	Ocotea puberula	0.03	0.71	0.91	0.55	5.92	30.39	0.3	0.23	0.63	0.14	5.17	7.9
Bignoniaceae	Handroanthus pulcherrimus	1.46	0.4	-0.21	0.55	0.07							4.81
Apocynaceae	Aspidosperma spruceanum	1.24	0.61	-0.21	0.55	1.32		0.6	1.29	0.76	0.97	0.34
Meliaceae	Trichilia casaretti	1.24	0.59	-0.21	0.54	3.14	0.53		1.36	1.9		1.74
Fabaceae	Sweetia fruticosa	1.07	0.76	-0.21	0.54	4.97		0.6	0.53	0.63
Salicaceae	Xylosma prockia	0.64	1.18	-0.21	0.54	1.68	0.79	0.15	0.38	3.16	0.28	0.17	0.69
Myrtaceae	Myrcia neoglabra	0.49	0.87	0.25	0.54				1.36	0.25		0.06
Elaeocarpaceae	Sloanea hirsuta	1.05	0.76	-0.21	0.53	4.68	11.71		0.61	1.71		5.33	2.75
Burseraceae	Protium warmingianum	0.74	1.07	-0.21	0.53				2.65	4.36	0.42	0.11
Myrtaceae	Calyptranthes strigipes	0.86	0.94	-0.21	0.53		0.39					4.72
Lauraceae	Ocotea corymbosa	0.72	1.07	-0.21	0.53	7.46	4.74	0.9	0.68	2.65		2.47
Olacaceae	Heisteria perianthomega	0.96	0.83	-0.21	0.53	0.07		0.45	1.21	0.51	0.56	0.45
Apocynaceae	Aspidosperma subincanum	1	0.79	-0.21	0.53	1.46		1.35		0.38		0.11
Moraceae	Brosimum guianense	1.38	0.88	-0.7	0.52	0.07		0.15	2.27	5.88	8.9	3.48
Clusiaceae	Garcinia gardneriana	0.88	1.38	-0.7	0.52	3.58	1.71	0.15	1.21	2.97	2.5	8.2	1.37
Myrtaceae	Myrcia pubipetala	1.06	0.7	-0.21	0.52		2.37		0.15	0.13	0.14	9.1
Celastraceae	Maytenus gonoclada	1.02	0.75	-0.21	0.52	5.63	3.42	0.75		2.65	0.14	8.65
Chrysobalanaceae	Licania kunthiana	1.31	0.93	-0.7	0.51	0.37	0.13	0.45	1.29	2.02	0.42	1.12
Myrtaceae	Myrcia racemosa	0.89	0.87	-0.21	0.51				1.9	0.13	0.28	2.75
Lauraceae	Cryptocarya mandioccana	0.53	1.22	-0.21	0.51		2.89					6.01
Fabaceae	Machaerium villosum	1.17	0.58	-0.21	0.51	5.77		0.9		0.57		1.07
Putranjivaceae	Drypetes sessiliflora	0.48	0.8	0.25	0.51	0.22			2.05	0.13		0.22
Anacardiaceae	Myracrodruon urundeuva	1.47	0.24	-0.21	0.5	3.14		2.1	0.08	0.19	0.83
Myrtaceae	Eugenia flamingensis	1.17	0.07	0.25	0.5				1.21			0.17
Apocynaceae	Aspidosperma discolor	0.82	1.36	-0.7	0.5	0.8		0.6	1.44	0.25	2.36	0.51
Lauraceae	Ocotea elegans	0.62	1.07	-0.21	0.49	2.49	4.87		0.99	0.7		7.52
Myrtaceae	Eugenia astringens	0.35	1.33	-0.21	0.49	0.15		0.15	1.21	0.44	0.14	2.19
Annonaceae	Xylopia ochrantha	0.22	0.63	0.59	0.48				1.29	0.06	0.14	0.06
Sapotaceae	Micropholis crassipedicellata	0.94	0.7	-0.21	0.48				2.12	0.25		2.53
Lauraceae	Nectandra grandiflora	0.5	1.14	-0.21	0.48	3.22	6.71	0.3		0.32		1.57	0.69
Myrtaceae	Myrcia spectabilis	0.55	1.09	-0.21	0.48		0.39		0.23	0.06		5.45
Fabaceae	Ormosia arborea	0.81	0.82	-0.21	0.47	3.8	3.29	0.9	0.83	0.7		5.84
Metteniusaceae	Emmotum nitens	0.73	0.9	-0.21	0.47	0.22		1.05	0.45	0.06
Canellaceae	Cinnamodendron dinisii	0.18	0.99	0.25	0.47	0.66	14.47	0.15		0.63		1.52
Lamiaceae	Vitex megapotamica	1.19	0.44	-0.21	0.47	4.02	12.5	0.45	0.91	1.39		1.29	21.65
Myrtaceae	Eugenia cerasiflora	0.53	1.09	-0.21	0.47	0.8	0.13	0.3	0.83	4.11	0.28	3.99
Sapotaceae	Chrysophyllum gonocarpum	0.72	1.38	-0.7	0.47	12.06	7.89	1.35	0.76	3.1	0.14	1.85	12.71
Fabaceae	Swartzia myrtifolia	0.63	1.47	-0.7	0.47	0.29		0.3	0.76	2.65		0.67
Arecaceae	Syagrus romanzoffiana	0.58	1.01	-0.21	0.46	10.45	19.74		0.08	2.28		6.68	15.12
Sapotaceae	Pradosia lactescens	0.32	1.26	-0.21	0.46			0.15	2.2	1.52	1.11	1.01
Sapindaceae	Matayba intermedia	0.31	0.8	0.25	0.45		4.08					8.87
Sapotaceae	Micropholis venulosa	1.03	1.01	-0.7	0.45	0.95		0.3	1.29	0.38
Fabaceae	Parapiptadenia rigida	1.51	0.03	-0.21	0.44	5.77	11.97					0.17	9.28
Fabaceae	Andira fraxinifolia	0.53	1	-0.21	0.44	2.56	0.92	1.05	1.52	3.03	1.81	4.38
Annonaceae	Xylopia brasiliensis	0.45	-0.04	0.91	0.44	3.14	1.71	0.3		3.16		5.39
Myrtaceae	Calyptranthes grandifolia	1.04	0.47	-0.21	0.43	0.95	4.47	0.15	0.23	0.19	0.28	4.72	0.69
Melastomataceae	Mouriri glazioviana	1.3	0.21	-0.21	0.43	1.17		0.9	0.53	0.7		0.11
Myrtaceae	Eugenia myrcianthes	0.58	0.91	-0.21	0.43	1.46	0.13	0.15					7.22
Vochysiaceae	Callisthene major	0.78	0.7	-0.21	0.43	1.68	0.13	0.75	0.08	0.13		0.06
Myrtaceae	Myrcia vittoriana	0.77	0.71	-0.21	0.42				1.67	0.38		0.11
Burseraceae	Tetragastris catuaba	0.85	0.18	0.25	0.42				1.29	0.06	6.54
Fabaceae	Copaifera langsdorffii	0.75	1.22	-0.7	0.42	10.45	0.53	2.55	0.83	4.36	2.36	1.91
Fabaceae	Tachigali densiflora	1.07	0.41	-0.21	0.42			0.15	0.61	0.06	6.95
Chrysobalanaceae	Hirtella hebeclada	0.42	1.05	-0.21	0.42	1.32	1.58	0.3	0.91	1.58	0.28	9.32	0.34
Myrtaceae	Eugenia uruguayensis	0.78	0.69	-0.21	0.42	0.07	3.55					0.06	15.46
Apocynaceae	Aspidosperma australe	1.18	0.29	-0.21	0.42	2.05	10.79	0.15		0.44		4.6	0.69
Myrtaceae	Eugenia involucrata	0.68	0.77	-0.21	0.42	3.07	10	0.3	0.08	0.63		2.86	12.37
Lauraceae	Nectandra megapotamica	0.61	0.84	-0.21	0.41	10.75	28.82	0.15		2.15		3.87	11.34
Combretaceae	Buchenavia tetraphylla	0.83	1.08	-0.7	0.41	0.07			0.45	0.06	3.62
Boraginaceae	Cordia ecalyculata	1.02	0.4	-0.21	0.4	7.09	3.03		1.21	0.32	0.14	1.29	6.53
Arecaceae	Allagoptera caudescens	-0.07	1.03	0.25	0.4				1.21	0.13		0.39
Fabaceae	Muellera campestris	0.84	0.57	-0.21	0.4	3.44	16.84					1.46	1.03
Malvaceae	Sterculia curiosa	0.12	1.29	-0.21	0.4				1.82	0.51		0.11
Myrtaceae	Myrciaria floribunda	1.12	0.77	-0.7	0.4	5.85	5.53	1.05	2.35	2.09	0.28	6.06
Sapindaceae	Talisia retusa	1.29	0.6	-0.7	0.4					0.06	2.5
Fabaceae	Platypodium elegans	1.04	0.84	-0.7	0.4	5.7		1.05		3.35		0.45
Lauraceae	Ocotea divaricata	-0.22	1.16	0.25	0.39	0.15			1.29	0.51		2.02
Sapotaceae	Ecclinusa ramiflora	0.83	1.05	-0.7	0.39			0.15	3.18	0.82		4.32
Myrtaceae	Eugenia dysenterica	0.58	0.81	-0.21	0.39	0.07		0.75			0.14
Moraceae	Sorocea bonplandii	0.36	1.01	-0.21	0.39	8.63	8.68	0.3	0.08	2.53	0.14	7.19	13.75
Sapindaceae	Cupania scrobiculata	0.91	0.95	-0.7	0.39				1.44
Achariaceae	Carpotroche brasiliensis	0.25	1.11	-0.21	0.39	0.22		0.15	2.2	7.33	0.14	0.22
Lauraceae	Ocotea limae	-0.25	1.16	0.25	0.38						4.87
Elaeocarpaceae	Sloanea garckeana	1.17	0.68	-0.7	0.38	0.51	0.13		1.29	0.25	0.83	0.95
Moraceae	Brosimum rubescens	1.53	0.32	-0.7	0.38				1.21		6.12
Fabaceae	Hymenaea stigonocarpa	0.83	1.01	-0.7	0.38	0.88		0.75
Apocynaceae	Aspidosperma pyrifolium	0.82	0.54	-0.21	0.38	0.58		0.9		0.25	0.56	0.06
Bignoniaceae	Handroanthus serratifolius	1.49	0.36	-0.7	0.38	3.07	0.13	0.75	0.91	1.39	3.2	1.8
Peraceae	Pogonophora schomburgkiana	1.38	0.47	-0.7	0.38	0.07		0.3	1.97	1.07	8.34	0.95
Annonaceae	Guatteria schomburgkiana	0.65	1.19	-0.7	0.38					0.13	3.48
Lauraceae	Cinnamomum amoenum	0.14	0.75	0.25	0.38	0.07	14.34					0.22	0.34
Sapindaceae	Talisia esculenta	0.79	1.04	-0.7	0.38	0.22		2.25	0.23	0.25	1.95
Sapotaceae	Micropholis gardneriana	1.04	0.77	-0.7	0.37	0.22		0.6	1.21	0.88	0.14	0.39
Fabaceae	Pterodon emarginatus	1	0.8	-0.7	0.37	1.02		0.75	0.08	0.13		0.06
Moraceae	Naucleopsis oblongifolia	0.49	1.3	-0.7	0.36	0.22		0.15	1.29	0.63		0.34
Anacardiaceae	Lithraea brasiliensis	1.26	-0.42	0.25	0.36		14.34					0.17	7.56
Lauraceae	Ocotea laxa	0.14	1.16	-0.21	0.36	1.32	0.79	0.15	0.08	3.54		2.36
Dichapetalaceae	Stephanopodium blanchetianum	0.08	0.75	0.25	0.36				1.74	0.25		0.17
Rutaceae	Helietta apiculata	1.44	-0.17	-0.21	0.35	2.27	5.13				0.14	0.06	3.78
Lauraceae	Aniba firmula	0	1.26	-0.21	0.35	1.32	1.97	0.3	0.76	1.96	0.14	8.59
Rubiaceae	Guettarda viburnoides	0.66	0.59	-0.21	0.35	2.41		1.05	0.3	5.63	0.56	1.24
Meliaceae	Cedrela fissilis	0.13	-0.08	1	0.35	11.62	29.47	0.6	0.38	1.39	0.42	10.67	7.22
Myrtaceae	Eugenia mansoi	-0.08	1.33	-0.21	0.35	0.44							3.09
Sapotaceae	Pouteria gardneriana	0.74	0.5	-0.21	0.34	0.44	0.26	0.45		0.63	0.83	0.56	4.47
Celastraceae	Cheiloclinium cognatum	0.69	1.03	-0.7	0.34	1.68		1.05	0.53	0.95	0.28	0.62
Myrtaceae	Campomanesia guaviroba	0.66	0.58	-0.21	0.34	3.58	1.18	0.75	0.61	0.88		4.72
Lauraceae	Ocotea diospyrifolia	0.53	0.69	-0.21	0.34	8.41	8.95	0.3		1.83		3.31	0.34
Lauraceae	Cryptocarya aschersoniana	0.34	1.36	-0.7	0.33	6.73	11.97	1.05	0.08	0.7		3.71	0.34
Boraginaceae	Cordia americana	1.33	-0.13	-0.21	0.33	6.14	6.58						11.34
Myrtaceae	Campomanesia xanthocarpa	0.76	0.45	-0.21	0.33	6.94	25.92	0.45		1.45	1.53	2.86	12.03
Rhamnaceae	Scutia buxifolia	1.09	0.11	-0.21	0.33		5.39						5.15
Clusiaceae	Symphonia globulifera	0.62	1.04	-0.7	0.32				0.99		6.26	0.17
Elaeocarpaceae	Sloanea guianensis	1.06	0.59	-0.7	0.32	1.75	1.84	0.45	1.14	2.97	1.95	9.83
Salicaceae	Banara tomentosa	1.16	-0.01	-0.21	0.31	1.9	14.21					0.11	9.97
Monimiaceae	Mollinedia widgrenii	0.2	0.95	-0.21	0.31	4.82		0.15		0.63		0.39
Fabaceae	Anadenanthera colubrina	1.49	0.14	-0.7	0.31	3.87	1.18	2.55	0.08	5.18	1.81	0.56
Combretaceae	Terminalia argentea	0.58	0.56	-0.21	0.31	1.61		1.05	0.3	0.19	0.14	0.17
Sabiaceae	Meliosma sellowii	-0.09	1.23	-0.21	0.31	1.54	4.21	0.15		0.63		5.61	0.69
Sapotaceae	Chrysophyllum flexuosum	-0.24	0.91	0.25	0.3				0.15	2.59		4.15
Sapotaceae	Sideroxylon obtusifolium	1.09	0.5	-0.7	0.3	0.44	0.13		0.08	0.44	0.14	0.06	9.97
Rutaceae	Galipea jasminiflora	0.81	0.3	-0.21	0.3	5.19		0.15	0.15	0.7		0.06
Apocynaceae	Aspidosperma cylindrocarpon	0.89	0.69	-0.7	0.29	4.75		0.6	0.61	0.25
Annonaceae	Annona neosalicifolia	0.37	0.72	-0.21	0.29	0.58	3.68					0.22	8.25
Meliaceae	Guarea kunthiana	0.44	1.14	-0.7	0.29	5.99	0.39	0.45	0.45	1.64	0.42	0.67
Myrtaceae	Eugenia uniflora	0.59	0.51	-0.21	0.29	3.44	11.18		0.08	0.13		0.39	11.68
Burseraceae	Protium icicariba	0.44	0.19	0.25	0.29				1.21	0.06		0.06
Fabaceae	Deguelia costata	0.33	0.3	0.25	0.29	0.37		0.75	0.61	1.07
Meliaceae	Trichilia pallens	0.23	0.83	-0.21	0.28	2.56	0.53	1.05	0.83	0.7		1.4	0.69
Fabaceae	Vatairea macrocarpa	0.55	0.97	-0.7	0.28	0.22		0.75			0.28
Rubiaceae	Faramea montevidensis	0.2	0.84	-0.21	0.27	0.07	0.66					2.53	6.19
Fabaceae	Inga capitata	0.53	0.98	-0.7	0.27			0.3	2.12	1.77	4.17	2.25
Sapindaceae	Matayba guianensis	0.95	0.57	-0.7	0.27	2.78	0.53	1.05	1.29	1.07	0.42	2.36
Combretaceae	Terminalia glabrescens	0.73	0.3	-0.21	0.27	4.46	0.39	1.05	0.61	1.71	0.14	0.34
Anacardiaceae	Thyrsodium spruceanum	0.64	0.87	-0.7	0.27	0.15			3.26	0.51	10.85	0.06
Lamiaceae	Vitex sellowiana	0.61	0.41	-0.21	0.27	0.15				4.61		0.06
Monimiaceae	Mollinedia elegans	-0.67	1.23	0.25	0.27	0.58	0.53			3.29		0.79	0.34
Clusiaceae	Tovomita brevistaminea	0.39	1.11	-0.7	0.27				0.91		3.89
Malvaceae	Sterculia striata	0	1.02	-0.21	0.27	0.15		0.75		0.76	0.14
Sapindaceae	Matayba elaeagnoides	0.63	0.38	-0.21	0.27	7.97	25.53		0.08	2.15	0.14	2.02	11.34
Myrtaceae	Eugenia ramboi	0.32	0.69	-0.21	0.26	1.46	2.76					0.56	5.84
Sapindaceae	Cupania racemosa	0.24	0.76	-0.21	0.26	0.51			0.76	0.51	8.07	1.74
Melastomataceae	Mouriri elliptica	0.78	0.21	-0.21	0.26			0.75
Fabaceae	Inga laurina	0.63	0.83	-0.7	0.25	1.75		1.35	1.59	0.82	3.62	0.67
Annonaceae	Annona rugulosa	-0.05	0.56	0.25	0.25	0.44	7.11					0.67	1.37
Lauraceae	Nectandra lanceolata	0.2	0.76	-0.21	0.25	6.14	18.82		0.15	1.83		2.13	3.09
Combretaceae	Buchenavia tomentosa	0.44	1	-0.7	0.25	0.44		0.9	0.23	0.32
Fabaceae	Inga sessilis	-0.04	0.98	-0.21	0.24	1.46	4.08	0.45		0.38	1.11	6.57	0.34
Anacardiaceae	Astronium graveolens	1.52	-0.12	-0.7	0.24	6.87	0.66	0.15	1.36	2.47		2.08
Myrtaceae	Calyptranthes lucida	0.68	0.72	-0.7	0.24	0.58	1.05	0.45	0.76	0.13	0.14	7.58
Arecaceae	Astrocaryum aculeatissimum	-0.56	1.48	-0.21	0.24				0.99	1.77		4.83
Lauraceae	Endlicheria paniculata	0.2	1.2	-0.7	0.24	6.07	2.76	0.15	0.38	2.02	0.14	6.51	1.03
Fabaceae	Inga vera	0.58	0.82	-0.7	0.24	8.26	10.66	1.2	0.3	1.07	0.14	0.95	4.81
Apocynaceae	Tabernaemontana salzmannii	0.17	0.29	0.25	0.23				2.05	0.13	0.97
Moraceae	Sorocea guilleminiana	0.2	1.2	-0.7	0.23	1.02		0.15	1.82	5.88		1.8
Meliaceae	Guarea guidonia	0.43	0.94	-0.7	0.23	5.63		0.45	0.83	3.1	1.67	2.81
Malpighiaceae	Byrsonima pachyphylla	-0.32	1.21	-0.21	0.23	0.29		0.9		0.25
Fabaceae	Machaerium paraguariense	0.49	0.4	-0.21	0.23	3.65	13.55			0.7		0.45	8.59
Chrysobalanaceae	Hirtella glandulosa	1.24	0.13	-0.7	0.22	1.17		0.9	0.23	0.76
Myrtaceae	Psidium cattleianum	1.07	-0.2	-0.21	0.22	1.32	1.71		0.08	0.82	0.14	4.6	4.81
Myrtaceae	Myrcia splendens	1.1	0.25	-0.7	0.22	8.04	10.39	1.8	3.34	4.49	7.09	11.17
Euphorbiaceae	Actinostemon concolor	0.94	0.41	-0.7	0.22	6.29	5.39		0.38	0.88	0.56	3.59	14.78
Lecythidaceae	Gustavia augusta	0.52	0.82	-0.7	0.21	0.07					5.56
Lauraceae	Aiouea saligna	-0.07	0.91	-0.21	0.21	0.73	1.58			0.51		4.88	4.47
Symplocaceae	Symplocos tetrandra	0.36	0.02	0.25	0.21	0.73	6.97	0.15				0.45	0.69
Moraceae	Sorocea hilarii	0.06	0.77	-0.21	0.21				0.45	0.19	5.7	0.9
Fabaceae	Machaerium acutifolium	0.97	0.34	-0.7	0.2	1.61		1.05		0.57		0.17
Fabaceae	Machaerium stipitatum	0.32	0.51	-0.21	0.2	11.7	16.05	1.35		1.71		3.31	1.72
Rubiaceae	Coussarea contracta	-0.3	1.09	-0.21	0.19	1.39	7.89	0.15	1.06	0.19	0.7	3.76
Magnoliaceae	Magnolia ovata	0.05	0.74	-0.21	0.19	1.83	1.84			0.38		5.5
Rosaceae	Prunus myrtifolia	0.84	0.43	-0.7	0.19	8.55	32.5	0.6	0.61	5.31	1.95	5.95	7.9
Sapindaceae	Cupania oblongifolia	0.44	0.81	-0.7	0.19	0.15	0.26	0.15	0.38	1.2	5.29	8.42
Vochysiaceae	Qualea cordata	0.31	0.46	-0.21	0.18	1.32	0.13	0.75		0.32
Rubiaceae	Ixora brevifolia	0.92	0.33	-0.7	0.18	3.51		0.75	0.23	0.95	0.14	0.11
Fabaceae	Dalbergia villosa	0.28	0.47	-0.21	0.18	2.92		1.05	0.08	1.26		0.17
Lauraceae	Ocotea pulchella	0.59	0.16	-0.21	0.18	3.44	20.13	0.45	0.15	1.01		4.44	17.87
Lauraceae	Ocotea notata	-0.03	0.78	-0.21	0.18				0.61	0.19	7.51	0.06
Rubiaceae	Randia ferox	0.17	0.57	-0.21	0.18	0.44	2.76		0.15	0.13		0.17	4.81
Apocynaceae	Himatanthus bracteatus	0	1.22	-0.7	0.18	0.07		0.15	3.11	3.41	8.76	0.95
