# Supplementary material for: The erosion of biodiversity and biomass in the Atlantic Forest biodiversity hotspot
Source: Nat Commun. 2020 Dec 11;11:6347. doi: 10.1038/s41467-020-20217-w (PMC7733445; doi:10.1038/s41467-020-20217-w)
Supplement: Supplementary file 7 — Source Data [file 41467_2020_20217_MOESM7_ESM.zip]

Archive with 30 entries (29 files):
- Source Data/
- Source Data/Figure1a.csv
- Source Data/Figure1b.csv
- Source Data/Figure1c.csv
- Source Data/Figure1d.csv
- Source Data/Figure1e.csv
- Source Data/Figure1f.csv
- Source Data/Figure1g.csv
- Source Data/Figure1h.csv
- Source Data/Figure2.csv
- Source Data/Figure3.csv
- Source Data/Figure4a.csv
- Source Data/Figure4b.csv
- Source Data/Figure4c.csv
- Source Data/Figure4d.csv
- Source Data/Figure4e.csv
- Source Data/Figure4f.csv
- Source Data/Figure5a.csv
- Source Data/Figure5b.csv
- Source Data/Figure5c.csv
- Source Data/Figure5d.csv
- Source Data/Figure5e.csv
- Source Data/Figure5f.csv
- Source Data/Figure5g.csv
- Source Data/Figure5h.csv
- Source Data/Figure5i.csv
- Source Data/Figure6a.csv
- Source Data/Figure6b.csv
- Source Data/Figure7.csv
- Source Data/Table2and3.csv
