# Supplementary material for: The erosion of biodiversity and biomass in the Atlantic Forest biodiversity hotspot
Source: Nat Commun. 2020 Dec 11;11:6347. doi: 10.1038/s41467-020-20217-w (PMC7733445; doi:10.1038/s41467-020-20217-w)
Supplement: Supplementary file 7 — Source Data [file 41467_2020_20217_MOESM7_ESM.zip › Source Data/Figure1a.csv]

	ordem	biomass_loss
1	4	-0.098810623540701
2	5	-0.0843041119484578
3	8	0.0364045420463233
4	9	-0.122200378724082
5	10	0.0525610570256228
6	11	-0.327028483139637
7	12	-0.0261586925334517
8	13	-0.1722519077951
9	16	-0.0792562166674879
10	21	-0.0653514906673487
11	25	-0.0856708043420433
12	26	-0.0765609765131979
13	28	-0.0296759691439519
14	29	-0.109850351841267
15	30	-0.00458227352488504
16	31	-0.312540304513586
17	34	0.0636776633900416
18	45	-0.09500122621337
19	46	-0.0859444503956135
20	46.2	-0.188613999043217
21	48	-0.139659065351797
22	49	0.000809521858079955
23	50	-0.0412749501824206
24	51	-0.0697074468901119
25	53.6	-0.0435011535686134
26	55	-0.0903426971652495
27	63	-0.144631489531888
28	64	-0.0990019791535374
29	65	0.0372263557305941
30	68	0.0703255104270582
31	69	0.00832936563671429
32	77	-0.112204927229638
33	78	0.0154304423387528
34	80	-0.0806187695089595
35	81	-0.168502502384158
36	82	-0.0342006926990308
37	83	-0.0679689705988861
38	86	-0.098145543671488
39	87	0.0141395874411277
40	89	-0.1084854918431
41	93	-0.114100680417987
42	94	-0.0516038058134892
43	95	-0.0625792783909553
44	96	-0.0297178396421571
45	97	-0.0529576689926322
46	98	-0.131157356886281
47	102	-0.0988161462019174
48	109	-0.110047458866009
49	110	-0.224664565068483
50	111	-0.0869596784065941
51	112	-0.178532305530712
52	113	-0.132097256616917
53	118	-0.0886432020881721
54	121	-0.108955776669989
55	124	-0.193909744121906
56	129	-0.183538681751032
57	130	-0.00073946569078201
58	131	0.175989585626677
59	132	-0.00038193156812369
60	133	-0.0621241720713148
61	134	-0.101768640271648
62	135	-0.0474008064523461
63	136	-0.0827472247277121
64	137	-0.0430349117628524
65	138	-0.0922572345967416
66	142	-0.155969896794836
67	147	-0.222997977760797
68	158	-0.0704953232228597
69	160	-0.0604043937593885
70	164	-0.132817897802949
71	169	-0.135286269166392
72	171	-0.00353556624451482
73	174	-0.0711417613005411
74	177	0.0469874414365225
75	180	-0.0518856227618148
76	186	0.0143799194339844
77	187	0.0738726878823207
78	188	0.0456744297176671
79	189	-0.0395348397237815
80	190	0.0484987842352241
81	191	0.0835189915194141
82	199	-0.0493943547421956
83	200	0.0879023225960345
84	201	-0.116075713863285
85	203	-0.229672060648721
86	205	-0.15267116462107
87	211.5	-0.0220614804409381
88	214	-0.22980714735546
89	215	-0.110449001607613
90	222	-0.1132239451846
91	228	-0.131982561769178
92	230	-0.181173031960295
93	232	0.0377196283378412
94	243	-0.215725831903428
95	256	-0.195145416343373
96	257	-0.0742978521711448
97	259	-0.0630706413275978
98	267	-0.0511156092218231
99	271	-0.108158150351185
100	272	-0.11358544794618
101	273	-0.0539434576786809
102	274	0.0101485540897082
103	281	-0.0755585882316543
104	294	-0.068086359687737
105	295	-0.196922082847509
106	306	-0.309048842087437
107	307	-0.0480845138079229
108	311	-0.162354421799999
109	317	-0.0995032562218536
110	317.2	-0.0327974146413024
111	317.8	-0.130953470637488
112	318	0.00112380472464486
113	321	-0.237667608206948
114	322	-0.0128720640099292
115	323	-0.0595509115081037
116	334	-0.143640337914882
117	335	0.0487967362286547
118	336	-0.146373761795408
119	347	-0.0273483019027822
120	348	-0.0787232828920051
121	352	-0.115872929714313
122	360	-0.0172261684042264
123	361	-0.0788166806204766
124	362	-0.0916427646950023
125	363	-0.0757794328429721
126	364	-0.0252895395097927
127	365	-0.0945513215069329
128	366	-0.00753291685177873
129	367	-0.109896753220747
130	375	-0.134495209967622
131	388	-0.00810374977580763
132	389	-0.185337081288486
133	390	-0.0143449949863136
134	445	-0.0192313131276386
135	446	-0.449743710079484
136	449	-0.120461883968093
137	450	-0.198435699365518
138	475	0.0839813986635843
139	500	-0.354171331393538
140	501	-0.291282101120959
141	520	-0.111718006728365
142	528	-0.133310186874427
143	531	-0.0422944579194708
144	560	-0.169669137551331
145	561	-0.0859749228954087
146	562	0.0388486551571218
147	569	-0.0336935299723729
148	570	-0.0335292828781975
149	571	-0.0703268237149017
150	572	-0.0990168839310314
151	573	-0.009011163721579
152	577	-0.0682245676065775
153	579	-0.0751864478926648
154	580	-0.140533319417764
155	582	0.103423548028176
156	584	-0.0636149041071122
157	585	-0.0702624445113629
158	586	-0.000350623674631022
159	587	-0.0768771066313148
160	588	-0.0537419833556199
161	589	-0.0494188950555907
162	592	-0.0118458602979428
163	593	-0.0894127663870587
164	595	-0.0915594521673344
165	596	-0.0156882845595302
166	597	-0.0235928107830183
167	598	-0.0578759803341842
168	599	-0.109407034695547
169	600	-0.00946645533758278
170	606	-0.0936742080654134
171	606.3	-0.119264666539977
172	606.6	-0.0355160451452373
173	606.9	0.00288986183840591
174	608	-0.0281043565202393
175	608.1	-0.0437819368797771
176	608.2	0.0101739609111545
177	608.3	0.0965513034810467
178	608.4	0.0794409798029116
179	608.5	-0.0201725155683977
180	608.6	0.0215182520935752
181	609	0.0860851080536984
182	610	0.00424294061148513
183	611	0.00262144501159196
184	612	0.0797396766405238
185	613	-0.0559305326005349
186	614	0.0698444171604769
187	615	-0.0449427712599738
188	616	-0.0436413790978595
189	617	-0.050986946462406
190	618	-0.241166437571184
191	619	-0.405402373795852
192	620	-0.0848677008552209
193	627	0.0360354285814466
194	627.3	-0.103891920728264
195	627.6	0.0319535945781439
196	640	-0.067540461044924
197	641	-0.187798803700821
198	642	-0.259942463996122
199	643	-0.124221540151058
200	654	-0.0669052897100492
201	655	-0.0599028110743493
202	659	-0.0267068329381568
203	660	-0.162396702626082
204	662	-0.220091757597285
205	668	-0.0501486469361587
206	668.5	-0.00529844364291012
207	669	-0.00661898680544203
208	670	-0.0291519551318706
209	671	-0.117052171344145
210	671.3	-0.00851632602231633
211	671.6	0.127850520561615
212	674	-0.0436382744984967
213	675	-0.0258779948872274
214	676	-0.0308769172163731
215	682	-0.0520728727983186
216	685	-0.122394034899324
217	692	0.0546112182843968
218	695	0.0492993463420107
219	696	0.027978279145788
220	697	0.073267166255534
221	698	0.0186625515719997
222	699	0.0222800801808147
223	700	-0.0157444298488541
224	701	-0.00217992501886606
225	702	0.0414196708438241
226	703	0.125516294359291
227	704	-0.143365260720524
228	705	0.00887937148815712
229	706	-0.110117543262891
230	707	0.0604361896772701
231	716	0.032889292925855
232	725	-0.0987961974152179
233	726	-0.2328488543689
234	732	-0.231180953862883
235	738	-0.0355443255035569
236	739	0.0556650685492938
237	740	0.0439225767762179
238	741	0.0140802742161114
239	743	-0.120231985826333
240	745	-0.158662225265714
241	745.5	0.00363764442687638
242	746.6	-0.0877753453993709
243	746.9	-0.146998244084813
244	747	-0.11215095455618
245	749	-0.120334193759109
246	750	-0.0620732057303153
247	754	-0.0622274505946756
248	755	-0.175879491208171
249	764	-0.189911711266145
250	765	-0.048881391551673
251	767	-0.300888417147039
252	770	-0.0284483135474176
253	777.3	-0.0594436594051231
254	777.6	-0.0269459120087619
255	777.9	0.0428750811007344
256	778	0.00203838591159106
257	781	-0.0369576623600276
258	782	0.0247785192530801
259	783	-0.121429869692053
260	784	-0.0209153506018575
261	785	0.0417189880890221
262	786	-0.0582085465766259
263	787	-0.0363143257052081
264	788	-0.0348122303274971
265	789	-0.00710116009938047
266	790	0.0262826404109533
267	791	-0.0687099005907187
268	792	0.00920199943392458
269	793	-0.0386374085750782
270	794	-0.027382958039464
271	795	-0.0191518361532722
272	796	-0.132613746133015
273	797	-0.0881686127906804
274	804	-0.0445974441085539
275	805	-0.102769266415239
276	806	-0.120407070619471
277	807	-0.0686243408769661
278	809	-0.171849126732479
279	810	-0.28265585515812
280	812	-0.113706224201561
281	813	-0.0983670981030023
282	816	-0.178598614932966
283	821	0.067291214356858
284	821.5	0.011527289442632
285	822	-0.322693590151055
286	823	-0.125607375738328
287	824	-0.0550087587911186
288	825	-0.0339837282364089
289	827	-0.143918522969876
290	828	-0.281437480674732
291	829	-0.0826372329084984
292	830	-0.0457128237456972
293	831	-0.14897088322691
294	832	-0.153975345929695
295	834	-0.220166714376545
296	835	-0.0812735910820447
297	836	-0.0652501408171282
298	837	-0.0981698830394305
299	838	0.0351242787943512
300	843	-0.15227296274669
301	844	0.0978390482535226
302	845	-0.0998628812331137
303	846	-0.104527138803501
304	847	-0.0278233559173188
305	856	-0.0885448360402122
306	858	0.010497500738906
307	861	-0.0321102297913373
308	862	-0.0833941798389439
309	863	0.0870910462608446
310	864	-0.0593481637374761
311	865	-0.0789476432175342
312	866	-0.230882100731873
313	867	-0.174416767370249
314	869	-0.045503611362162
315	870	-0.0163927322052718
316	873	-0.061826481144922
317	874	-0.0466230250816189
318	875	0.125715580549255
319	876	-0.0388943232074552
320	878	-0.0208793484185331
321	890	-0.248352162611006
322	891	0.0482549687057952
323	895	0.0625770034117283
324	908	-0.105782156778602
325	909	-0.15318579490077
326	910	0.0642453571245455
327	916	-0.232961336948088
328	922	-0.148342307704376
329	933	-0.247348593464623
330	933.3	-0.176112948264932
331	933.6	-0.0575956003120446
332	937	0.0324292147638302
333	939	-0.246551695303208
334	941	-0.0563040046558665
335	942	-0.0573252940119542
336	946	0.033086127039675
337	947	-0.197559121286548
338	948	-0.0353953127259421
339	949	0.0239099085137489
340	950	0.0998718285629718
341	951	-0.0763081611954535
342	952	-0.117838186215392
343	953	-0.0411003232577106
344	954	0.0169970359591111
345	955	0.0983366840150496
346	956	-0.104174196765231
347	957	0.0263075199179464
348	960	0.0209435815113849
349	961	-0.114722846849398
350	963	-0.00129013447327461
351	964	-0.0486059173416454
352	965	0.130471115249611
353	966	-0.115806972478129
354	967	-0.290982024693905
355	968	-0.00771599537102027
356	969	-0.0529390375471634
357	972	-0.184697097570846
358	973	0.102416028414947
359	974	-0.130345517162526
360	975	0.0042310012380045
361	978	-0.067595956639419
362	979	0.0315511099812446
363	981	-0.153974122003987
364	989	-0.136123408545547
365	990	-0.0443534076926773
366	991	-0.059637340189171
367	992	-0.0487869627629562
368	993	-0.097830934686756
369	994	-0.0698080375440678
370	995	-0.133713091290518
371	1002	-0.120731587291184
372	1003	-0.121951495762013
373	1004	-0.141605682403194
374	1010	-0.0974321864817597
375	1011	-0.0775568585499387
376	1015	-0.12913498687287
377	1017	0.0221059719633875
378	1018	0.0659755576762647
379	1023	-0.0908887202616455
380	1024	-0.12938521505287
381	1035	-0.215989103479761
382	1038	-0.0669953648605854
383	1040	-0.0572111071509121
384	1047	0.0211229551106477
385	1052	-0.108012519406694
386	1057	-0.144997768140914
387	1061	-0.171448447487622
388	1062	-0.0627557107704767
389	1066	-0.0979240032839339
390	1069	0.0895345209784109
391	1070	-0.0337229569349691
392	1073	-0.0264529916352333
393	1082	-0.0397810362190695
394	1083	0.0800141940364142
395	1084	0.0363323041042318
396	1084.3	0.0481409556047932
397	1084.6	-0.0642550209300013
398	1086	-0.130718109495344
399	1088	-0.189601071789604
400	1091	0.0888128906542401
401	1095	-0.038459192020505
402	1096	-0.0308399880036173
403	1097	-0.113298095540433
404	1098	0.0103380700541922
405	1099	-0.0976301336924007
406	1100	0.0518693189660218
407	1101	-0.0909418826488215
408	1102	-0.0326601607377423
409	1103	-0.0377193803534873
410	1104	0.00078967552818496
411	1105	-0.125256971267813
412	1106	-0.0184261225391025
413	1107	-0.149245251522004
414	1108	-0.16334531577541
415	1109	-0.000642939087913265
416	1112	-0.0543277773654497
417	1113	-0.0284324960395149
418	1114	-0.0981273299439134
419	1115	-0.0421699778570947
420	1118	0.0928769756160156
421	1121	-0.137969103439764
422	1123	0.0260045357875556
423	1124	-0.122515968091771
424	1139	0.130768972426068
425	1140	-0.0298950389324068
426	1142	-0.00550020808710441
427	1146	-0.126795922510948
428	1150	-0.0409599253049878
429	1153	0.0638609180900322
430	1154	-0.044265382474293
431	1155	-0.0980081656183578
432	1156	-0.0877979275172628
433	1157	-0.00692161032613366
434	1177	-0.0598286249555739
435	1182	-0.0967516231378673
436	1188	-0.0268343513010036
437	1194	-0.165678934993651
438	1200	-0.0673551303323137
439	1201	-0.162138849070321
440	1202	-0.0390417682621244
441	1208	-0.104072293960779
442	1226	-0.000484328880754591
443	1230	-0.0327240827144249
444	1232	-0.0258621076065087
445	1233	-0.0246455682752953
446	1235	-0.0309944810538555
447	1237	-0.14528079774698
448	1240	-0.0646045012199325
449	1243	-0.0523153822699498
450	1244	-0.059317455724511
451	1246	-0.0667331807022525
452	1247	-0.0352361322677454
453	1249	-0.0465329738678216
454	1251	-0.0141938477045444
455	1253	0.047887864070585
456	1254	-0.043641998215635
457	1258	0.0116448320000694
458	1259	-0.0640988737958865
459	1260	-0.00242466553546182
460	1261	-0.122803910616102
461	1271	0.0680622238862242
462	1272	-0.123248694424628
463	1280	-0.137238869208429
464	1281	-0.0636964217816103
465	1285	-0.0794746160825973
466	1322	-0.0314888282805213
467	1323	-0.0438393990546427
468	1324	-0.0454910779710273
469	1326	0.0310201235459195
470	1327	-0.0308120575790949
471	1328	-0.045009779817303
472	1330	-0.0354201531300109
473	1333	-0.0794605569319125
474	1338	0.071240678481299
475	1339	-0.00775896601875557
476	1342	-0.0566650938146407
477	1342.5	-0.0969323256746528
478	1343	-0.215779905651546
479	1344	-0.142004948224186
480	1349	-0.0295096689123053
481	1352	-0.123106376057438
482	1353	-0.0562503552555846
483	1356	-0.0288599101745894
484	1357	-0.135091914984792
485	1358	-0.0423340506008563
486	1359	0.0534964258425958
487	1360	-0.190066047216101
488	1361	-0.0583896356164148
489	1362	0.0129230870239236
490	1363	-0.0521338500353126
491	1364	-0.0521285350227194
492	1366	-0.135209559102945
493	1371	0.00197405285556036
494	1376	-0.0322425833860939
495	1383	-0.00506602995310985
496	1384	-0.195273746876936
497	1385	-0.113788672949634
498	1420	0.0185475803423625
499	1421	0.0896946556027238
500	1422	0.0183102657998841
501	1426	-0.0284807271557858
502	1428	-0.0801979819051454
503	1429	-0.0345865747034515
504	1434	0.089565812677536
505	1435	-0.0384705932387118
506	1436	-0.0264710186415782
507	1437	0.00627270696766309
508	1438	-0.00810944975288533
509	1439	-0.0572531842160631
510	1440	-0.107497927697313
511	1445	-0.109284274827787
512	1446	-0.168800122496498
513	1448	0.0941998355796227
514	1470	-0.174485561444861
515	1473	-0.000379224597522069
516	1480	-0.139695586300579
517	1494	0.0648834472576602
518	1497	-0.0648515673924782
519	1498	-0.1046025184931
520	1499	-0.130143176653377
521	1500	-0.139088728852582
522	1501	-0.192856937268606
523	1502	-0.133445499926921
524	1503	-0.253461613965349
525	1505	-0.186357282945078
526	1506	0.0368035132710748
527	1508	0.107929661391512
528	1509	0.00386451088730546
529	1510	0.0268282447891916
530	1518	0.00119222569204816
531	1524	-0.0167822259170599
532	1525	0.158399783197335
533	1526	0.0207120274575351
534	1530	-0.104336946843331
535	1538	0.0518083006096244
536	1541	0.0755068743246243
537	1542	0.143894350558382
538	1543	0.0617775611234803
539	1544	0.145123255674592
540	1549	-0.0996142815778738
541	1551	0.111986016388159
542	1562	0.0475884155481542
543	1579	-0.017164387974792
544	1587	-0.217401072869934
545	1588	-0.105638967219819
546	1589	-0.159529870067607
547	1590	-0.0434812909215541
548	1591	-0.157885743362076
549	1592	-0.187636286331258
550	1593	-0.266397964076658
551	1594	-0.0743313344073548
552	1595	-0.115946249763796
553	1596	-0.160394161965236
554	1597	-0.205534762694344
555	1598	-0.144548691246842
556	1599	-0.163248551542377
557	1600	-0.11545467198022
558	1601	-0.0983065172694845
559	1602	-0.179703038069774
560	1603	-0.12232214678073
561	1604	-0.107551812645558
562	1607	0.0444983940691635
563	1615	-0.0464866590860389
564	1617	-0.113525593513661
565	1618	-0.108484941239409
566	1621	0.0593731881490255
567	1627	-0.0890157529279659
568	1627.3	-0.104403702076275
569	1627.6	-0.16034912698019
570	1642	-0.0460682275309489
571	1643	-0.135247670170835
572	1644	-0.0579399611189374
573	1659	0.027348476780115
574	1661	0.0611116231917594
575	1663	-0.209908236354678
576	1665	0.0389333990347318
577	1666	-0.0128303058794647
578	1667	-0.0265928261323463
579	1668	-0.040379432692991
580	1669	-0.0312102392703112
581	1670	0.0704328925437744
582	1677	0.10809790982884
583	1678	0.00304385995786107
584	1679	0.0475478290504397
585	1680	0.0489456267660739
586	1681	0.00296048710218307
587	1682	-0.056534608620615
588	1683	-0.039738485688166
589	1684	-0.144837225082847
590	1686	-0.144529764598806
591	1687	-0.0606605579952046
592	1688	0.0722866650628453
593	1693	-0.10445898595065
594	1697	-0.0691642750423487
595	1698	-0.129956033393771
596	1701	0.0261993497843624
597	1702	-0.202331627993911
598	1703	0.0278563717516008
599	1704	0.0158029026583004
600	1719	-0.255043519637457
601	1720	-0.124969317743343
602	1721	-0.0260713582000156
603	1728	-0.116632071786899
604	1742	0.00233712394988745
605	1743	-0.0240086600410953
606	1743.3	0.096533976187022
607	1743.6	0.00123632076309304
608	1743.9	0.0280924294361711
609	1744	-0.0516397419662175
610	1745	-0.116169904872351
611	1746	-0.145009294628005
612	1747	-0.143184949464121
613	1748	-0.150819935696732
614	1749	-0.132511573346015
615	1750	-0.153156848628323
616	1751	-0.174375826889452
617	1752	-0.122817643528283
618	1753	-0.12386450306559
619	1754	-0.171284262807475
620	1755	-0.12753690671403
621	1756	-0.177000737285547
622	1757	-0.160562149530709
623	1758	-0.125627877098316
624	1759	-0.149136340369389
625	1760	-0.244861355134736
626	1761	-0.105374564027074
627	1762	-0.103769764336649
628	1763	-0.203005778763187
629	1764	-0.113261102579966
630	1765	-0.201688102758266
631	1766	-0.0786515622244266
632	1766.5	-0.147381173720453
633	1767	-0.177592084210605
634	1768	-0.113943399519887
635	1769	-0.146236677277038
636	1770	-0.143835352214799
637	1775	-0.0612500912305706
638	1776	0.0231517884470188
639	1778	-0.0405822135647751
640	1778.2	-0.118121107459085
641	1778.4	-0.082693573502905
642	1778.6	-0.0748948835041589
643	1883	-0.0102035157724003
644	1886	-0.110878145679261
645	1890	-0.068234068335732
646	1891	-0.081189606957733
647	1892	-0.0902847922738955
648	1893	-0.085688960051233
649	1894	-0.159542935238226
650	1895	-0.0147563950111868
651	1896	-0.151733889585145
652	1897	-0.0644601615085065
653	1898	-0.231036818290021
654	1899	0.0544036478691909
655	1900	-0.0495233519173769
656	1901	0.0429111039463432
657	1902	-0.0230177376813364
658	1903	-0.0892012838331928
659	1904	-0.0656816826944635
660	1923	-0.0529401753353714
661	1924	-0.101153076519569
662	1925	-0.0291693917175776
663	1928	-0.00215810649540073
664	1932	0.000609398651516007
665	1932.1	-0.0883566048894447
666	1932.3	-0.0602319652115074
667	1932.5	-0.135008982678243
668	1932.7	-0.177477177402812
669	1932.9	-0.088511118868925
670	1933	-0.124904333863037
671	1980	-0.0628443908117092
672	1985	-0.237715787155044
673	1992	-0.119650125960167
674	2009	-0.0953821775982953
675	2011	-0.331859283944581
676	2011.5	-0.0965594092009703
677	2023	-0.169273438403296
678	2091	0.00582987431375965
679	2092	0.00935517763266266
680	2093	0.0155319677670393
681	2094	-0.096238693087374
682	2095	-0.0197790535917469
683	2097	0.0105425653506721
684	2108	0.0279050339764673
685	2108.6	-0.0714934116946228
686	2117	-0.131258780401209
687	2125	-0.0861760544505341
688	2127	-0.0503049540256373
689	2142	-0.153269858901558
690	2150	-0.0672000131599193
691	2151	-0.0940883518595768
692	2157	-0.0414201099671255
693	2161	-0.138354276224447
694	2162	-0.0547506906206405
695	2163	-0.0546424928067861
696	2164	-0.106218789129345
697	2165	0.0229162011305602
698	2177	-0.0310356701757466
699	2181	-0.024494922941079
700	2184.4	0.00937009516691318
701	2184.8	-0.285019453832021
702	2193	-0.0110767384456734
703	2196	-0.314257843155727
704	2245	-0.103485364333152
705	2246	-0.211381404131041
706	2247	0.0139046289042971
707	2248	-0.0780718499370908
708	2249	-0.000188023283005449
709	2250	-0.0262917833714377
710	2251	-0.0774143966206716
711	2252	-0.0915846209735656
712	2253	-0.016429397444466
713	2254	0.0233407439172555
714	2255	-0.077082592166424
715	2256	-0.04392887173848
716	2257	-0.000284182844575984
717	2272	0.0830925565281911
718	2280	-0.0978122256576508
719	2285	-0.0842918336725567
720	2286	-0.205860051371242
721	2296	-0.0286418872540912
722	2297	-0.016186903355097
723	2298	-0.0874830542662832
724	2327	-0.157539049964752
725	2328	-0.288645121114281
726	2347	-0.159397719832963
727	2349	-0.227340264993804
728	2350	-0.274350627475702
729	2351	-0.0788636807529823
730	2361	0.006377041419105
731	2362	-0.0873001981906681
732	2371	-0.118572347394273
733	2392	-0.0736254294873001
734	2393	-0.163425947772738
735	2394	0.100585083032073
736	2398	-0.0807300755042771
737	2404	-0.0468699296641557
738	2410	-0.242663469397106
739	2412	-0.123661824264191
740	2417	-0.0643334490970114
741	2418	0.0251770321126121
742	2426	-0.012380300126662
743	2427	-0.0967904267018719
744	2428	-0.21852943019969
745	2440	-0.0256185769937025
746	2442	-0.0728644597527083
747	2443	-0.0918950262467867
748	2463	0.0153512413479972
749	2469	0.0050331185218605
750	2470	-0.0886720280222264
751	2471	-0.247191301852053
752	2472	-0.0616564004061665
753	2529	-0.0677430838723109
754	2529.2	-0.0224146407878281
755	2529.4	-0.0348361742740336
756	2535	-0.260624968837407
757	2541	-0.106060042754435
758	2547	-0.00190120668920554
759	2549	-0.10657654156765
760	3057	0.0109234276986192
761	3058	-0.00832118925786499
762	3059	-0.0495040868125313
763	3172	-0.0152868813262448
764	3297	-0.212136275197948
765	3343	-0.113601771164681
766	3344	-0.104021655874493
767	3345	-0.15864032635653
768	3346	0.0257133907761102
769	3347	-0.0829216890654854
770	3348	-0.0767663744302331
771	3349	-0.121013513904486
772	3350	-0.118202462316742
773	3351	-0.0939590476859894
774	3352	-0.238564122119147
775	3353	-0.0438097464047437
776	3354	-0.122353887150563
777	3355	-0.159185215963419
778	3356	-0.248568577736978
779	3357	-0.185417450735337
780	3358	-0.212681444037117
781	3359	-0.310502848427444
782	3360	-0.223411013207004
783	3361	-0.0706968578682474
784	3362	-0.0886921811860228
785	3363	-0.2412490079455
786	3364	-0.0557620807044209
787	3365	-0.109767313834816
788	3366	-0.0880821733218724
789	3367	-0.200377679823444
790	3368	-0.0537588394805859
791	3369	-0.241851928181662
792	3370	0.000344650126506908
793	3371	-0.058336810001634
794	3372	-0.0309043719770433
795	3373	-0.0194286437554333
796	3374	-0.171763664211598
797	3375	-0.211751086859719
798	3376	-0.164996286205128
799	3377	-0.134653321145112
800	3378	-0.0313778220379138
801	3379	-0.0833810327750032
802	3380	-0.206222837635269
803	3381	-0.0861772764381997
804	3382	-0.203119621641482
805	3383	-0.23503024700285
806	3384	-0.189359450214339
807	3385	-0.0483275436926265
808	3386	-0.137448600878145
809	3387	-0.187964142694121
810	3388	-0.078232594854724
811	3389	-0.285090617743033
812	3390	-0.111216587367154
813	3391	-0.0133584416652403
814	3392	-0.0463351462104865
815	3393	-0.113782993122524
816	3394	-0.237320270446846
817	3395	-0.153187212138814
818	3396	-0.120190890100209
819	3397	-0.0722629640482444
820	3398	-0.232470646380615
821	3399	-0.145754107273681
822	3400	-0.192260368173998
823	3401	-0.178264427518677
824	3402	-0.20457604667619
825	3403	-0.00440620160193207
826	3404	-0.125287473047769
827	3405	-0.167388098875148
828	3406	-0.029887651076778
829	3407	-0.209549164330205
830	3408	-0.141893921506744
831	3409	-0.0336297330143209
832	3410	0.0242830787651917
833	3411	-0.00972488399836697
834	3412	-0.00876329372531299
835	3413	-0.141839850834318
836	3414	-0.135519466666729
837	3415	-0.195861900985964
838	3416	-0.103505450998674
839	3417	-0.0804939737398667
840	3418	-0.18748634185478
841	3419	0.00567734026914086
842	3420	-0.17248153969436
843	3421	-0.092268338533524
844	3422	-0.208353822461996
845	3423	-0.0177699279414878
846	3424	-0.23319685816303
847	3425	-0.156734519362258
848	3426	-0.0846061257552765
849	3427	-0.183230029152601
850	3428	-0.126646924749989
851	3429	-0.0408917961779124
852	3430	0.0259842169062667
853	3431	-0.00902989862333789
854	3432	-0.0905264052740321
855	3433	-0.12765137402892
856	3434	-0.194158722305163
857	3435	-0.167721819062406
858	3436	-0.104861523896827
859	3437	-0.165851027518105
860	3438	-0.244799932110569
861	3439	-0.108275005494008
862	3440	-0.105350750595865
863	3441	-0.135671134359868
864	3442	-0.00932439169287884
865	3443	-0.0444382938713971
866	3444	-0.0967548499889139
867	3445	-0.0307096316253376
868	3446	-0.25279094054062
869	3447	-0.129457044776106
870	3448	-0.0136423333306595
871	3449	-0.110344160643441
872	3450	-0.16935054550165
873	3451	-0.0411863066691097
874	3452	-0.115252347962257
875	3453	-0.176422256010708
876	3454	-0.0313109182398412
877	3455	-0.148539226264911
878	3456	-0.211159231353959
879	3457	-0.00474363767159094
880	3458	-0.174360502157211
881	3459	-0.108029350514966
882	3460	-0.201705855229841
883	3461	-0.195632533069906
884	3462	-0.126875327064847
885	3463	-0.198374337366441
886	3464	-0.243691121643067
887	3465	-0.141058776831683
888	3466	-0.230007537343198
889	3467	-0.0672513091785677
890	3468	-0.0680078577311447
891	3469	-0.0414421762305926
892	3470	-0.245960086561055
893	3471	-0.17973644645017
894	3472	-0.118384912363695
895	3473	0.00209001826117297
896	3474	-0.175396257540492
897	3475	-0.0469858612595762
898	3476	-0.120044279672134
899	3477	-0.16564535554639
900	3478	-0.0872911508403873
901	3479	-0.0303884496570224
902	3480	-0.0486420175298927
903	3481	-0.102161168205785
904	3482	-0.0711786469590912
905	3483	-0.129620871613395
906	3484	-0.0453380522705898
907	3485	-0.132732294175377
908	3486	-0.202369375075562
909	3487	-0.134295539031668
910	3488	-0.103902601580862
911	3489	-0.140243946101392
912	3490	-0.0936311965090739
913	3491	-0.253207584765352
914	3492	0.0704568101269947
915	3493	-0.164433348253611
916	3494	0.00101233827295886
917	3495	0.139833589456176
918	3496	0.0235635475078798
919	3497	-0.152807221366029
920	3498	0.121421437799016
921	3499	-0.142130671625554
922	3500	-0.224763120241059
923	3501	-0.074394304014218
924	3502	-0.168215894553872
925	3503	-0.210835726924371
926	3504	-0.0556343674365398
927	3505	-0.137997417259112
928	3506	-0.0984917503291369
929	3507	-0.0838599872056805
930	3508	-0.10896211245312
931	3509	-0.232340642730793
932	3510	-0.164336804889749
933	3511	-0.0287764557736584
934	3512	-0.108655726230759
935	3513	-0.147530027002973
936	3514	-0.109183742877841
937	3515	-0.0537623417888662
938	3516	-0.153303160620874
939	3517	-0.14991337580594
940	3518	-0.0173831679651387
941	3519	-0.13911014337857
942	3520	-0.0963421704665627
943	3521	-0.150212655847642
944	3522	-0.262292607502704
945	3523	-0.0356312715760533
946	3524	-0.107743001377115
947	3525	0.00359323910880775
948	3526	-0.187058285698183
949	3527	-0.185704313819899
950	3528	-0.189391836279769
951	3529	-0.0863752007523305
952	3530	-0.0396107478824618
953	3531	-0.10870932483099
954	3532	-0.180873440067669
955	3533	-0.0194593929883724
956	3534	0.057502949466524
957	3535	-0.134502802422046
958	3536	-0.176104251990367
959	3537	-0.0650314538074851
960	3538	-0.103131650678902
961	3539	-0.228343066627012
962	3542	-0.0118360253806299
963	3544	-0.0391140438216277
964	3545	-0.186249929716695
965	3546	-0.0317879114895705
966	3557	0.0732673598936856
967	3585	0.0262807721476184
968	3586	-0.0548732981629627
969	3592	-0.162942995974927
970	3593	-0.169180139237048
971	3602	0.00861781578783055
972	3607	-0.0595531922456361
973	3608	0.0176362025782418
974	3609	-0.19784607229749
975	3610	-0.0972728753114862
976	3611	-0.230070463648277
977	3612	-0.137150194175401
978	3613	-0.210443790948325
979	3614	0.0361511326820518
980	3615	-0.0787741501132205
981	3616	-0.0613012099256453
982	3617	-0.0529807440433926
983	3618	-0.00647840772548385
984	3619	-0.0959757515664223
985	3620	-0.186719204348398
986	3621	-0.0581808054873362
987	3622	-0.0101927519280748
988	3623	-0.1542554788519
989	3624	-0.0638668997972537
990	3625	-0.0566146912474049
991	3626	-0.0949503623356624
992	3628	-0.0124092647807858
993	3630	-0.0905029767226067
994	3634	-0.142850770180939
995	3637	-0.010023326578969
996	3638	-0.116772736789945
997	3639	-0.0564291937598938
998	3640	-0.0695715334040908
999	3641	-0.0387548345963626
1000	3642	-0.0871918376902775
1001	3643	-0.0633810708977683
1002	3644	0.0333955337528086
1003	3645	-0.0374695963145024
1004	3646	-0.0780064025426466
1005	3647	-0.0960674082198015
1006	3648	-0.0730514301743203
1007	3649	-0.0608714765267322
1008	3650	-0.0767218167201802
1009	3651	-0.143237862592295
1010	3652	-0.115831177813642
1011	3653	-0.0698568876292334
1012	3656	-0.147115738833562
1013	3658	-0.0809960452158046
1014	3659	-0.182378572686006
1015	3670	-0.0435897530205698
1016	3671	-0.279626979638987
1017	3672	-0.0954276020287664
1018	3673	-0.0512245246217207
1019	3675	-0.00728571603847427
1020	3676	-0.0238783162682378
1021	3677	-0.127836609272776
1022	3678	-0.0326972701264687
1023	3679	0.0952893762724026
1024	3680	-0.187503754552728
1025	3681	-0.237701281493347
1026	3682	-0.262325492501445
1027	3683	-0.028524229444206
1028	3684	-0.0881980749441461
1029	3685	-0.198591528519276
1030	3686	-0.0929887140706659
1031	3687	-0.110370592504583
1032	3688	0.00244353480046545
1033	3689	-0.0104000773814476
1034	3691	-0.132736742125004
1035	3692	-0.189631497730649
1036	3693	-0.0569100761984687
1037	3694	-0.0182816848726411
1038	3695	-0.106283720328581
1039	3696	-0.163778785706291
1040	3697	-0.0224385917653096
1041	3698	-0.26132505336632
1042	3699	-0.339789426581788
1043	3700	-0.209625011279779
1044	3701	-0.0828162064587824
1045	3702	-0.144464225833747
1046	3703	-0.162217965967608
1047	3704	-0.26682576342508
1048	3705	-0.253033598054183
1049	3706	-0.0332271836184867
1050	3707	-0.0268368016499657
1051	3708	-0.216224097152033
1052	3709	-0.131144467236411
1053	3710	-0.0910285095700289
1054	3711	-0.107143128455338
1055	3712	-0.149435815949951
1056	3713	-0.202875668852462
1057	3714	-0.06230605614798
1058	3715	-0.207484362144478
1059	3716	-0.252736056675535
1060	3717	-0.214718635648061
1061	3718	-0.0679611584839627
1062	3719	-0.113845682744006
1063	3720	-0.0861671255208198
1064	3721	-0.104970565425296
1065	3722	-0.487236001432772
1066	3723	-0.131984189564014
1067	3726	-0.095779898796499
1068	3732	-0.241850874683851
1069	3735	-0.091333302547767
1070	3736	-0.131643998471912
1071	3737	0.0506646925164522
1072	3738	0.0535061981782709
1073	3739	-0.128317788223521
1074	3740	-0.081832302337305
1075	3741	-0.12645532752038
1076	3743	-0.0597422046632835
1077	3745	-0.195868527966529
1078	3748	-0.00688559679290677
1079	3749	0.0312011962021023
1080	3750	0.0520431404036843
1081	3761	-0.302533612322181
1082	3762	-0.0358092242568905
1083	3763	-0.0650889010788356
1084	3764	-0.124810888163299
1085	3765	-0.135253553779196
1086	3770	-0.101915373244355
1087	3771	-0.156047404409794
1088	3775	0.106862332969434
1089	3776	-0.162794541001745
1090	3777	-0.0876402677608911
1091	3783	-0.0977218958408826
1092	3785	-0.0981376989079911
1093	3786	-0.00434661770275885
1094	3788	-0.188320951826619
1095	3793	0.0213709025639436
1096	3797	-0.136768467773299
1097	3822	-0.0141308571933788
1098	3824	-0.0874785478515357
1099	3841	0.0913957123644033
1100	3852	-0.105982208132889
1101	3853	-0.0642424155795479
1102	3854	0.0066197948737813
1103	3855	-0.0514512105151151
1104	3856	-0.00625205112537069
1105	3857	-0.107691257836494
1106	3858	0.0410043079885376
1107	3863	-0.130139534797681
1108	3864	-0.0589515943394662
1109	3865	-0.0318695661251974
1110	3870	-0.155747544093387
1111	3871	-0.0256299976340745
1112	3872	-0.227661768927321
1113	3873	-0.1054743007366
1114	3874	0.0449843246393402
1115	3874.2	-0.00682673982644022
1116	3874.4	0.0599710954757021
1117	3874.6	0.0546382571497289
1118	3876	-0.137521207009861
1119	3878	-0.00887840177724828
1120	3884	-0.0836949719274412
1121	3886	-0.229802020193377
1122	3886.4	-0.0779020982399874
1123	3886.6	-0.0459447398686629
1124	3886.8	-0.138400232129596
1125	3888	-0.05199041772513
1126	3889	-0.128905107200465
1127	3890	-0.0811017880856083
1128	3895	-0.288639509819738
1129	3899	-0.0843256212947086
1130	3902	-0.100258232837367
1131	3903	-0.0207830653918531
1132	3905	-0.0200349500273806
1133	3912	-0.113540529783865
1134	3920	-0.0312522867517002
1135	3921	-0.155213939385153
1136	3942	-0.173035110325365
1137	3948	-0.0456982401173617
1138	3958	-0.0355265472333268
1139	3959	-0.0142208425384753
1140	3960	-0.101335683625338
1141	3961	-0.0446629736296682
1142	3962	-0.147411498677452
1143	3963	-0.136697478264617
1144	3965	-0.214603090688253
1145	3968	-0.115408106205019
1146	3970	-0.0184644872258757
1147	3971	0.144181251136302
1148	3973	-0.10682671939792
1149	3974.5	-0.143525174088028
1150	3977	-0.121049120442439
1151	3978	-0.0951113112688391
1152	3979	-0.0369510331988982
1153	3980	0.0335295960066766
1154	3981	0.0331240950503436
1155	3982	0.0425081225015733
1156	3984	-0.0874525655468452
1157	3991	-0.0385568566374398
1158	3992	-0.159077515312391
1159	3996	-0.103407724535578
1160	3997	-0.126040981764513
1161	3998	0.0384693961529847
1162	3999	-0.0501475473722695
1163	4000	-0.0809254570856991
1164	4008	-0.118112400665383
1165	4009	-0.275586101652897
1166	4010	-0.21145871734984
1167	4011	-0.206554446859451
1168	4012	-0.113649472438494
1169	4013	-0.200589159099853
1170	4014	-0.253394262635769
1171	4016	-0.106192347591624
1172	4017	-0.191398577808205
1173	4018	-0.17782530157666
1174	4019	-0.120475723997272
1175	4020	-0.106028383741403
1176	4021	-0.201718631834075
1177	4022	-0.0502824314977077
1178	4023	-0.134819881953758
1179	4024	-0.0526563843384073
1180	4025	-0.14018095559373
1181	4026	-0.131576041504181
1182	4027	-0.244502941955594
1183	4028	-0.0685254354007066
1184	4029	-0.0768913888837198
1185	4031	-0.167712382513401
1186	4032	0.0036114431251323
1187	4033	-0.102893088715864
1188	4034	0.0978824101445544
1189	4035	-0.170298500710332
1190	4036	0.0190868795981508
1191	4037	0.0551920812827486
1192	4038	0.0945314593800022
1193	4039	-0.0688858278483758
1194	4040	-0.0481514945351555
1195	4041	-0.232866236105964
1196	4042	-0.266377303275723
1197	4043	-0.124659420534558
1198	4044	0.148937548175911
1199	4045	0.0308957983444451
1200	4046	-0.113587530653215
1201	4047	-0.139985646346898
1202	4048	-0.453016389012363
1203	4049	-0.162470895761
1204	4050	0.0405375432221601
1205	4051	-0.0905734224086117
1206	4052	-0.0547134728820493
1207	4053	-0.305142589166086
1208	4054	-0.127239316930976
1209	4055	-0.524679269950931
1210	4056	-0.183102999743779
1211	4057	-0.253433462209682
1212	4058	-0.244211753619081
1213	4059	-0.278897903177975
1214	4060	-0.0971793777830323
1215	4061	-0.225944309765308
1216	4062	-0.0853816656571864
1217	4063	-0.119692406022
1218	4064	-0.328687308199796
1219	4065	-0.223065712181416
1220	4066	-0.29284837642145
1221	4067	-0.211034738019038
1222	4068	-0.188086170526191
1223	4069	-0.160091897958047
1224	4070	-0.210518832646651
1225	4071	-0.140466129136035
1226	4072	-0.112075794093516
1227	4073	-0.0185765991622329
1228	4074	-0.12031994555739
1229	4075	-0.204739597185185
1230	4076	-0.198471394374474
1231	4077	-0.138763271799841
1232	4078	-0.111321919318501
1233	4079	-0.0248332459315236
1234	4080	0.060473650388366
1235	4081	-0.155648018567377
1236	4082	-0.30591160642207
1237	4083	-0.0230671002446349
1238	4084	-0.060768245292082
1239	4085	-0.211284976094482
1240	4086	-0.0117802735527198
1241	4087	-0.154223963112793
1242	4088	0.0122027061608352
1243	4089	-0.180398806817387
1244	4090	-0.200193037057262
1245	4091	-0.145679969490147
1246	4092	-0.305261689304785
1247	4093	-0.193025902145121
1248	4094	0.0916846425136407
1249	4095	-0.16079046767826
1250	4096	-0.136637055532858
1251	4097	-0.307383546887462
1252	4098	-0.176410297900155
1253	4099	-0.0688298178214583
1254	4100	-0.181568963224102
1255	4101	-0.121400834172636
1256	4102	-0.295846972750914
1257	4103	-0.0255335731373149
1258	4104	-0.000232444764579577
1259	4105	-0.0107447566747734
1260	4106	-0.0594998160701085
1261	4107	-0.00852689830288545
1262	4108	-0.153890047353755
1263	4109	-0.101511303336375
1264	4110	-0.146710802999512
1265	4111	-0.105677414603494
1266	4112	-0.171624872756709
1267	4113	0.029620283912785
1268	4114	-0.299979358703923
1269	4115	-0.325273257998366
1270	4116	-0.124546903938197
1271	4117	-0.162641450280935
1272	4118	-0.0945658918374055
1273	4119	-0.0383269881835532
1274	4120	-0.105415775915542
1275	4121	-0.202034418422261
1276	4122	-0.0262354595283356
1277	4123	-0.109488809026733
1278	4124	-0.102721309430974
1279	4125	-0.238744738716754
1280	4126	-0.207035686344378
1281	4127	-0.146175529308212
1282	4128	-0.12305888518616
1283	4129	-0.293958079918736
1284	4130	-0.17482179258267
1285	4131	-0.0640038661323422
1286	4132	-0.0789557614823394
1287	4133	-0.304788716920464
1288	4134	-0.194623000879786
1289	4135	0.0390740485648116
1290	4136	-0.0760796993921379
1291	4137	-0.0513962330395195
1292	4138	-0.206096398397675
1293	4139	-0.110114816388106
1294	4140	-0.107613267829882
1295	4141	-0.227443826940785
1296	4142	-0.204046416137697
1297	4143	-0.186226766920978
1298	4144	-0.165810719737727
1299	4145	-0.165290148080988
1300	4146	-0.0587594410211266
1301	4147	-0.257786664079608
1302	4148	-0.243994165058267
1303	4149	-0.144737689680212
1304	4150	0.01897349936146
1305	4170	-0.0535949349461018
1306	4175	-0.148175254492783
1307	4193	-0.007920474341669
1308	4196	-0.126861580721414
1309	4199	-0.252569754730421
1310	4202	-0.201995986637769
1311	4203	-0.0950931993050099
1312	4206	-0.0438088039995079
1313	4207	-0.0521639807388368
1314	4208	-0.0218526009819318
1315	4210	-0.0180629024060792
1316	4211	-0.0513927005244715
1317	4212	-0.0334681897675318
1318	4213	-0.0496930689781023
1319	4214	0.0359145845075223
1320	4215	-0.039892453900705
1321	4217	-0.0427408577428814
1322	4218	-0.00192852349359427
1323	4219	0.0314956362952519
1324	4221.3	-0.0713294092181828
1325	4221.6	-0.124323304236585
1326	4223	0.0383269114046273
1327	4228	-0.0732766231574059
1328	4229	-0.074604640673523
1329	4230	0.0331322656480175
1330	4231	0.005358493586074
1331	4251	-0.0840696642805589
1332	4252	-0.164341216333169
1333	4253	-0.115156047986311
1334	4258	-0.0876986723168118
1335	4259	0.12156936251571
1336	4260	-0.143618922086575
1337	4261	0.104779935031099
1338	4262	-0.0858107385709354
1339	4263	0.0905006735289955
1340	4264	0.00985658650353171
1341	4265	-0.0805034399217872
1342	4266	-0.0681328263244837
1343	4285	-0.184031655897052
1344	4290	-0.116998043003199
1345	4294	-0.200770018164457
1346	4295	-0.283415371026405
1347	4296	-0.104489962599929
1348	4297	-0.245315723421986
1349	4298	-0.042420976561418
1350	4299	-0.0953629084606066
1351	4300	-0.323678612715506
1352	4301	-0.0791448392369448
1353	4302	-0.163971305998797
1354	4303	-0.553959465419846
1355	4304	-0.234594926342862
1356	4305	-0.122786822768304
1357	4306	-0.19428713675137
1358	4307	-0.106240081210455
1359	4308	-0.174142927832394
1360	4309	-0.10503426130875
1361	4310	-0.216443552609767
1362	4311	-0.0547474608145582
1363	4312	-0.235052411877476
1364	4313	-0.157772756849626
1365	4314	0.00206535310140884
1366	4315	-0.200480533800484
1367	4316	-0.0718713505707849
1368	4317	-0.275451819229778
1369	4318	-0.160446878192962
1370	4319	-0.404658772159435
1371	4320	-0.102342347079657
1372	4321	-0.0561680556055833
1373	4322	-0.184676343717016
1374	4323	-0.111340388330461
1375	4324	-0.195288738086866
1376	4325	-0.0464933019166933
1377	4326	-0.196838207937647
1378	4327	-0.0947213780690671
1379	4328	-0.278896488875301
1380	4329	-0.143011956842798
1381	4330	-0.266306621000679
1382	4331	-0.196875794009016
1383	4332	-0.189817511013392
1384	4333	-0.021565214585694
1385	4334	-0.190040100633394
1386	4335	-0.233935530965219
1387	4336	-0.229280330818061
1388	4337	-0.161785980761558
1389	4338	-0.221185358993528
1390	4339	-0.186636694059918
1391	4340	-0.204385541528855
1392	4341	-0.044382082886876
1393	4342	-0.314963747904016
1394	4343	-0.110802836372508
1395	4344	-0.229015201953457
1396	4345	-0.107015625074052
1397	4346	-0.1067653387598
1398	4347	-0.122576676975864
1399	4348	-0.160653286645988
1400	4349	-0.193326179998631
1401	4350	-0.0121632631829062
1402	4351	-0.0731282181037579
1403	4352	-0.206215380571022
1404	4353	-0.234042582941118
1405	4354	-0.152732199159475
1406	4355	-0.263429583340833
1407	4356	-0.0357242643565408
1408	4357	-0.277299742847727
1409	4358	-0.113673405075555
1410	4359	-0.0904361732661078
1411	4360	-0.226216304758147
1412	4361	-0.193874162529562
1413	4362	-0.193169974639386
1414	4363	-0.231157841475834
1415	4364	-0.165319345363877
1416	4365	-0.391500686273787
1417	4366	-0.355550662791293
1418	4367	-0.351150512782939
1419	4368	-0.139074987322185
1420	4369	-0.00717251270614809
1421	4370	-0.0801074287859946
1422	4371	-0.111748401007559
1423	4372	-0.0528520466072155
1424	4374	0.00348197493149916
1425	4416	-0.212985061197496
1426	4417	-0.0993581297945998
1427	4418	-0.13567247156847
1428	4419	-0.162136521157239
1429	4420	-0.0178796541958328
1430	4421	0.0112110133498049
1431	4422	0.0780849021429
1432	4423	-0.00779058549015856
1433	4424	-0.153721146827513
1434	4425	-0.203157981429748
1435	4430	-0.107878732884483
1436	4430.5	-0.101868958725144
1437	4434	-0.121379431285797
1438	4436	-0.263708465942544
1439	4437	0.103143609557315
1440	4438	-0.0884711879885784
1441	4439	0.0341568693667153
1442	4440	-0.0619695334732181
1443	4441	-0.0905815744960653
1444	4442	-0.117363170067285
1445	4443	-0.0332580812922593
1446	4444	-0.0536043697644958
1447	4445	-0.0188024043217857
1448	4446	0.0799307203487615
1449	4447	-0.0334954889999786
1450	4448	-0.0143003569403496
1451	4449	0.0371770014932824
1452	4450	-0.330838170677801
1453	4451	-0.0410746394721771
1454	4453	-0.273656571898058
1455	4458	-0.113930123314671
1456	4459	-0.144493615467794
1457	4460	-0.101184517248208
1458	4461	-0.0679457548214723
1459	4462	-0.0524990117363259
1460	4463	-0.124769746151401
1461	4465	-0.101722312653496
1462	4466	-0.0785353745563342
1463	4480	-0.113830013296305
1464	4495	-0.122551836566494
1465	4496	-0.117171604408883
1466	4497	-0.125791719778488
1467	4499	-0.0471167257850058
1468	4500	-0.0162669318166479
1469	4505	0.129095305136484
1470	4509	-0.270136539188342
1471	4510	-0.0037489699438214
1472	4511	0.0187455224577623
1473	4512	0.0640905502659963
1474	4513	0.00341643774239477
1475	4514	0.139814559781449
1476	4515	0.0160084773602535
1477	4518	-0.0556193685412282
1478	4519	-0.0608401540998836
1479	4520	-0.089382452519068
1480	4521	-0.044772756541939
1481	4525	0.0757780195665675
1482	4542	-0.0852022438807518
1483	4549	-0.1017288329336
1484	4551	-0.220223452746951
1485	4553	-0.0804860272706608
1486	4555	-0.121458150135995
1487	4557	0.0164198586240417
1488	4559	-0.0747381220231948
1489	4561	-0.0838450981132775
1490	4563	0.0344537721893243
1491	4565	0.136060832590723
1492	4567	0.0778732787861621
1493	4569	0.00733365238302301
1494	4571	0.0481265254425073
1495	4576	-0.0258539916408467
1496	4581	-0.0919253050239483
1497	4584	-0.0627276672139881
1498	4585	0.121818259141352
1499	4586	-0.023711324757822
1500	4587	-0.0701218810004747
1501	4588	-0.101792148442713
1502	4594	-0.04440482946363
1503	4595	-0.193466295483113
1504	4596	-0.0468984473063963
1505	4597	-0.0558653435339517
1506	4598	-0.031744166538188
1507	4599	-0.108844577862601
1508	4600	-0.124031263013435
1509	4601	-0.114846051372833
1510	4602	-0.0861562054719564
1511	4603	-0.142250494888835
1512	4604	-0.111215032179368
1513	4606	-0.103587676286191
1514	4607	-0.321903825064009
1515	4608	-0.213503675876278
1516	4610	-0.223423020196832
1517	4612	-0.374365998323428
1518	4613	-0.12790992484691
1519	4615	-0.218933025892326
1520	4616	-0.0051426084505721
1521	4618	-0.111810547672584
1522	4619	-0.0357480248571175
1523	4620	0.0476542063691672
1524	4621	-0.0559891625138125
1525	4622	-0.135454465530328
1526	4623	0.0692015012210376
1527	4625	-0.0774564281709554
1528	4625.3	-0.109570414572987
1529	4625.6	-0.0423776929669402
1530	4625.9	-0.0848029853094854
1531	4626	-0.122333698962589
1532	4627	0.0606965992370831
1533	4628	-0.253492860969883
1534	4630	0.00566938810793562
1535	4631	-0.0611077631389088
1536	4635	-0.0903831158744286
1537	4636	-0.0617403277793206
1538	4637	-0.20624264911018
1539	4643	-0.496143420341765
1540	4643.3	-0.485099477182161
1541	4643.6	-0.487387070747375
1542	4648	-0.0804487777158738
1543	4650	-0.0886407730455335
1544	4651	-0.0620926562339335
1545	4652	-0.0996359721598762
1546	4657	-0.0522369989688426
1547	4659	-0.077649387686588
1548	4854	-0.00270658843506138
1549	4854.2	-0.0167692408165497
1550	4854.4	0.0283360032299945
1551	4854.6	-0.0696637866921999
1552	4854.8	-0.0296239131111683
1553	4872	-0.0742662171590226
1554	4873	-0.0353338516381561
1555	4952	-0.155749110364915
1556	4954	0.0243290800470748
1557	4964	0.0731421002867938
1558	4992	-0.12984707156592
1559	4992.4	-0.174489818287238
1560	4992.8	-0.0122641691755383
1561	5000	-0.100242393559698
1562	5003	-0.082966517568766
1563	5004	0.0181014796517578
1564	5011	-0.0905287205492729
1565	5091	-0.173916263836436
1566	5106	-0.382390914044671
1567	5107	-0.292643692579207
1568	5108	-0.271923256588282
1569	5112	-0.0389116242392538
1570	5113	-0.221097382679591
1571	5114	-0.31612649962967
1572	5115	-0.096663958887758
1573	5116	-0.027576258658279
1574	5117	-0.229965607538206
1575	5120	-0.132672169447366
1576	5122	-0.0551494904562927
1577	5123	-0.0129182681884069
1578	5129	-0.12920794479935
1579	5130	-0.10919059038497
1580	5131	0.109949222042302
1581	5132	-0.104741073860947
1582	5134	-0.00141971886833453
1583	5135	0.036007674101904
1584	5136	-0.0907555129703057
1585	5137	-0.139546622399007
1586	5138	-0.141695160621429
1587	5142	-0.0437464851875678
1588	5143	0.04495162323252
1589	5145	-0.0729231831616502
1590	5146	-0.185850060567936
1591	5149	-0.0761911267041911
1592	5153	-0.0857088549409878
1593	5190	-0.180736013162804
1594	5190.3	-0.178487624211275
1595	5190.9	-0.167367962650473
1596	5279.6	0.0803160173443907
1597	5390	0.0470832123807092
1598	5394	-0.287258487894421
1599	5397	-0.0975110297996679
1600	5401	-0.125472430766946
1601	5401.5	-0.0590733048885283
1602	5404	0.0169980536130268
1603	5533.6	-0.253486075746095
1604	5533.8	-0.0636215007923595
1605	5533.9	-0.124516561984533
1606	5542.6	-0.0725727987631289
1607	5561	-0.183684540823895
1608	5561.5	-0.112714492879418
1609	5569.4	-0.05867802486034
1610	5569.5	0.0487425985709352
1611	5571	0.0314270851993969
1612	5571.5	-0.057099314569187
1613	5600	-0.0415470505932537
1614	5606	-0.0772009667569545
1615	5606.3	-0.13735152445533
1616	5606.6	-0.109292788767751
1617	5622	-0.131922241966211
1618	5654	-0.151731540274187
1619	5660.9	0.0960797692440819
1620	5913	-0.033248892932273
1621	5914	-0.0153859163562905
1622	5918	-0.115574762704635
1623	5919	-0.083058117859964
1624	5952	0.0186973459825516
1625	5970	-0.0401863089228392
1626	5980	-0.00753902139492104
1627	5981	0.000772144079714191
1628	5991	-0.00327157696369084
1629	5992	-0.136308384764041
1630	5993	-0.15045897775771
1631	5994	0.011666065259928
1632	5995	0.0201109682612777
1633	5996	-0.0294366145392277
1634	5999	0.0234780447546499
1635	6001	-0.207043400756609
1636	6002	-0.106754893148566
1637	6047	-0.180559259126533
1638	6054	0.0430917724239381
1639	6055	0.00203723461567458
1640	6056	0.0171912633264352
1641	6065	-0.0393963688712688
1642	6066	-0.0758226742567751
1643	6067	-0.0308076598111205
1644	6068	0.0100766785321313
1645	6069	-0.0664392440634865
1646	6070	-0.0219586227079042
1647	6071	-0.10872970830452
