# Supplementary material for: The erosion of biodiversity and biomass in the Atlantic Forest biodiversity hotspot
Source: Nat Commun. 2020 Dec 11;11:6347. doi: 10.1038/s41467-020-20217-w (PMC7733445; doi:10.1038/s41467-020-20217-w)
Supplement: Supplementary file 7 — Source Data [file 41467_2020_20217_MOESM7_ESM.zip › Source Data/Figure1b.csv]

	ordem	rich_loss
1	4	-0.20896720813722
2	5	-0.140138882252717
3	8	-0.0156145440107099
4	9	-0.0535094735874512
5	10	0.0487055505813249
6	11	-0.384819716048108
7	12	-0.121156866988652
8	13	-0.0836964538067578
9	16	-0.147288556640704
10	21	-0.134833288944787
11	25	-0.0283615175927877
12	26	0.0341275632330322
13	28	-0.0324022306003447
14	29	-0.102477264543896
15	30	-0.144056752676302
16	31	-0.162776629671973
17	34	0.0414895146297726
18	45	-0.115622353455706
19	46	-0.00360888957102921
20	46.2	-0.019033170690844
21	48	-0.190886422131457
22	49	0.00941840301933037
23	50	0.0354647259827503
24	51	0.032328666248019
25	53.6	-0.0297553387279751
26	55	0.0474332023323505
27	63	-0.0839739277853168
28	64	-0.00370908005100986
29	65	0.0235559417551083
30	68	-0.0422734017303225
31	69	-0.207883789480601
32	77	-0.0588226800578532
33	78	0.00847490295982278
34	80	-0.0427582030599459
35	81	-0.0153774854174923
36	82	-0.163597185432534
37	83	0.0299193736191416
38	86	-0.00984948767337815
39	87	-0.0884965733522489
40	89	-0.0679978837285637
41	93	-0.0264216112012801
42	94	-0.0196638396586728
43	95	-0.0297669838112348
44	96	-0.0739661106081259
45	97	0.00645074030110942
46	98	-0.261958947594696
47	102	-0.0798756187185554
48	109	-0.0772660528795245
49	110	-0.162259716438377
50	111	-0.122805778228731
51	112	-0.100041081340686
52	113	-0.138690221681263
53	118	-0.110441058261038
54	121	-0.0716109055765877
55	124	-0.139202061699811
56	129	-0.1585486320698
57	130	-0.0872233338260012
58	131	-0.100452359887603
59	132	-0.134635958013586
60	133	-0.0693426363106163
61	134	-0.148114419428456
62	135	-0.0546788231988375
63	136	-0.057687321518899
64	137	-0.0385000145253076
65	138	-0.0917707352188316
66	142	-0.202807876056454
67	147	-0.0257256381868749
68	158	0.0302583810820152
69	160	-0.0890346676268314
70	164	-0.140444864626153
71	169	-0.049248891815344
72	171	-0.0687561083111023
73	174	-0.0310079352282938
74	177	-0.250111403741869
75	180	-0.0766656402916057
76	186	-0.00305536587684002
77	187	0.0102169153971275
78	188	-0.023831539283103
79	189	-0.0371317637067265
80	190	0.0210182078242021
81	191	0.00545412498324003
82	199	-0.0806541381593532
83	200	-0.0424933966249264
84	201	-0.0327232818966163
85	203	0.0290720007222162
86	205	-0.188048594988584
87	211.5	-0.0740293500649627
88	214	0.00413522610764814
89	215	-0.170675619856991
90	222	-0.023296861805284
91	228	-0.254980645934318
92	230	-0.0134387305171857
93	232	-0.161882827706821
94	243	-0.189920583505482
95	256	-0.11296090014174
96	257	-0.0732275759917988
97	259	-0.0435438025292139
98	267	-0.0608817806209441
99	271	-0.147568587147413
100	272	-0.0972402883976061
101	273	-0.0611123355682861
102	274	-0.0991182933490146
103	281	-0.0453945428330511
104	294	0.0037011423994464
105	295	-0.149048794844108
106	306	-0.0957720121446771
107	307	-0.136172125344797
108	311	-0.15000032955809
109	317	-0.0374144728829264
110	317.2	-0.0477833685307776
111	317.8	-0.0374679151544957
112	318	-0.0772361268668103
113	321	-0.142216536592971
114	322	0.0561241359975873
115	323	0.023137541778016
116	334	-0.116607730533594
117	335	0.0127064633871816
118	336	-0.021786630457506
119	347	-0.0828378457818641
120	348	-0.141929142513577
121	352	0.0517222863787824
122	360	-0.132925836966632
123	361	-0.0817201772140819
124	362	-0.102558516972474
125	363	-0.0973926140159161
126	364	-0.0791109037249054
127	365	-0.0194364457858583
128	366	-0.107757811545674
129	367	-0.070474555404964
130	375	-0.0402885088639657
131	388	-0.0729933229807591
132	389	-0.158077453091533
133	390	-0.0885830377510186
134	445	-0.0146816688738541
135	446	-0.14727048348877
136	449	0.08977395669636
137	450	-0.148273836461103
138	475	0.0502146686776513
139	500	0.0682966587465375
140	501	-0.0106372909300284
141	520	-0.083339689908304
142	528	-0.157374571825856
143	531	-0.0555451036166975
144	560	-0.255103203661623
145	561	-0.178629881312554
146	562	-0.16614111647339
147	569	0.0129671918676704
148	570	-0.0289753044656734
149	571	0.0539713995913308
150	572	-0.0104833592616408
151	573	0.0492894156762489
152	577	0.0939643117740606
153	579	-0.0942689025749971
154	580	0.0472771222696375
155	582	-0.0467322351549862
156	584	-0.198528851240525
157	585	-0.0722057539529893
158	586	-0.147465718058931
159	587	-0.0965018137396212
160	588	-0.0100356141354704
161	589	-0.175158147311933
162	592	-0.036545992401029
163	593	-0.0699711950139059
164	595	-0.175528121198394
165	596	-0.21152988782002
166	597	-0.0433986622204133
167	598	-0.0281985568013401
168	599	-0.15447808168794
169	600	-0.11885987522364
170	606	-0.128124393386749
171	606.3	-0.0830313281292673
172	606.6	-0.118345478462503
173	606.9	-0.14314369926092
174	608	-0.207277893741398
175	608.1	-0.0922181586926488
176	608.2	-0.0716452124131779
177	608.3	-0.200111543003136
178	608.4	-0.224283395363971
179	608.5	-0.116772815926642
180	608.6	-0.0450336364037338
181	609	-0.0398686819883325
182	610	-0.115580849541011
183	611	-0.312317659092655
184	612	-0.157015256553103
185	613	-0.126778902610252
186	614	0.166012149508471
187	615	-0.344283618398559
188	616	-0.0778735812037828
189	617	-0.112932754012712
190	618	-0.142418954072685
191	619	-0.390224682346009
192	620	-0.0936755248840133
193	627	-0.138747639808579
194	627.3	-0.0653001692155448
195	627.6	-0.108101621195577
196	640	-0.175714540318714
197	641	-0.0577718135025147
198	642	0.055325370857796
199	643	-0.0409270978126985
200	654	-0.0153788054809104
201	655	0.105764034818237
202	659	0.0606039843647684
203	660	-0.116791740273221
204	662	-0.161335736798474
205	668	0.0366525897397177
206	668.5	0.00546108020250773
207	669	-0.168932916927456
208	670	0.0562205449472169
209	671	-0.136529424084724
210	671.3	-0.0509818948394116
211	671.6	0.0648052274540701
212	674	-0.0160148319096429
213	675	-0.10184205676356
214	676	-0.0300882352937256
215	682	-0.0358945988579527
216	685	-0.0521879728128048
217	692	-0.103896835227277
218	695	-0.011232269498427
219	696	0.00634912569075931
220	697	-0.0427043360387424
221	698	-0.0430513519121375
222	699	-0.00750148860296387
223	700	-0.018170112975428
224	701	-0.071405202030423
225	702	0.00178229940953082
226	703	-0.0211464051606264
227	704	-0.244588666369386
228	705	-0.0209915272139935
229	706	-0.165020712971561
230	707	-0.0841823444230546
231	716	-0.0292201954802892
232	725	-0.12986478751277
233	726	-0.261059751542223
234	732	-0.0501186252751872
235	738	-0.15670284575618
236	739	-0.120734896250313
237	740	-0.120040725357574
238	741	-0.0926881503449831
239	743	0.00960608799649907
240	745	0.0105539870115142
241	745.5	0.0744331808776236
242	746.6	-0.0914818267187486
243	746.9	-0.0480550675335889
244	747	-0.039542402137125
245	749	-0.152185390805697
246	750	-0.0924420879364544
247	754	-0.0673665069002025
248	755	0.0331072088829759
249	764	-0.0600459894985733
250	765	-0.081510073507265
251	767	-0.136363974640661
252	770	-0.0409657956902927
253	777.3	-0.162545034357491
254	777.6	-0.14903331299874
255	777.9	-0.120778603994621
256	778	-0.10893996350152
257	781	-0.183446201075842
258	782	-0.181462673730725
259	783	-0.341772621869867
260	784	-0.277139214626719
261	785	-0.191278732502678
262	786	-0.223460663433049
263	787	-0.280749618597301
264	788	-0.252867753309997
265	789	-0.213979128183195
266	790	-0.307426930570276
267	791	-0.334049034579976
268	792	-0.240577304428567
269	793	0.030918691557915
270	794	-0.00570104228390219
271	795	-0.0606689148278391
272	796	-0.172998025913154
273	797	0.0123175864521896
274	804	0.00183230989804365
275	805	-0.0625220110778196
276	806	-0.10291640073092
277	807	0.0911571804696078
278	809	-0.0443039865043365
279	810	-0.0677830559433512
280	812	-0.0110864907466401
281	813	-0.141404312144092
282	816	-0.0776434526577304
283	821	0.0283420428600768
284	821.5	0.0567326150039384
285	822	-0.26334048440765
286	823	-0.0538404058832239
287	824	0.0122857803774245
288	825	0.0388884746926758
289	827	-0.0397023178988999
290	828	-0.0303041444524131
291	829	0.014116092829491
292	830	-0.00825626739203652
293	831	-0.000151193813708683
294	832	-0.022337052277211
295	834	-0.0682773741889881
296	835	-0.0837619745327854
297	836	-0.101537604817249
298	837	-0.0695223866161997
299	838	-0.10348615684258
300	843	-0.0316475256608398
301	844	-0.0288786127148174
302	845	-0.00353825972293296
303	846	0.0243368093181976
304	847	0.0527412282566994
305	856	-0.0261027205791043
306	858	-0.266711955905026
307	861	-0.0757858968009204
308	862	0.00606260591223029
309	863	0.0385362090716934
310	864	-0.00817299377250177
311	865	-0.00466531465647838
312	866	-0.186189570293011
313	867	-0.0150734708535089
314	869	0.0487029894955062
315	870	-0.036670067307539
316	873	0.0724672101248806
317	874	-0.0607695052739255
318	875	0.0103701442024141
319	876	0.0161950608452698
320	878	0.00253159184740186
321	890	-0.171544465108935
322	891	-0.0457613650558489
323	895	0.02792583959664
324	908	-0.0622694767792927
325	909	-0.0914674026398365
326	910	-0.163786616100778
327	916	-0.219015877572085
328	922	-0.0294228263801846
329	933	-0.136925225151963
330	933.3	-0.210336961832609
331	933.6	0.0331892017049755
332	937	0.0290525452201361
333	939	-0.131191945716448
334	941	-0.0162295952230451
335	942	0.0372887815865955
336	946	0.0326492697359083
337	947	-0.0320792464712344
338	948	0.0751258697979974
339	949	0.0286512953051327
340	950	0.0519208093794189
341	951	-0.134853420166238
342	952	-0.119660396222806
343	953	-0.110035882076963
344	954	0.0143917749537512
345	955	-0.00203465100338724
346	956	0.0307114593770981
347	957	0.0302333984273538
348	960	-0.0931504862576012
349	961	-0.0737885534671562
350	963	-0.122042491441093
351	964	-0.0557972612736942
352	965	-0.0155355229588978
353	966	-0.0905783321631458
354	967	-0.131696756318704
355	968	-0.0922680937834501
356	969	-0.065327117201661
357	972	-0.0607344183505841
358	973	-0.115972384566905
359	974	-0.232804253476939
360	975	-0.00807208562124004
361	978	-0.163748377278646
362	979	-0.0831092145764289
363	981	0.0329979016826881
364	989	-0.0921101738599579
365	990	-0.0643861737098408
366	991	-0.139988687369443
367	992	-0.127626620128107
368	993	-0.217753255535796
369	994	-0.152158678054352
370	995	-0.271407349321696
371	1002	-0.132701330670319
372	1003	-0.0975332716726149
373	1004	-0.108443883383208
374	1010	-0.150530400422216
375	1011	-0.0663977744237925
376	1015	-0.0541534231540471
377	1017	-0.0842248662303593
378	1018	0.0452932227449312
379	1023	-0.018167752609565
380	1024	-0.144662353547623
381	1035	-0.172017158850312
382	1038	-0.0471548840475272
383	1040	-0.0164129681417824
384	1047	-0.0523830081047663
385	1052	-0.0356080700776248
386	1057	-0.0585646005470531
387	1061	-0.122529644893279
388	1062	0.00890927133548729
389	1066	0.00373288147336519
390	1069	0.0847225154806233
391	1070	-0.0757974440198749
392	1073	-0.235823477612608
393	1082	-0.0792682379271974
394	1083	-0.186212151566754
395	1084	-0.127453316341298
396	1084.3	-0.0711504892694831
397	1084.6	-0.0607492923148192
398	1086	-0.0364045500137022
399	1088	-0.0240010898245774
400	1091	-0.0990478638779594
401	1095	-0.139148161756397
402	1096	-0.160443806634885
403	1097	-0.200462607097558
404	1098	-0.22189741000946
405	1099	-0.0375771568465214
406	1100	-0.100948717048997
407	1101	-0.119871123774865
408	1102	-0.14406765314484
409	1103	-0.233818978115313
410	1104	-0.215652073276992
411	1105	-0.0996729700889938
412	1106	-0.0777798908991044
413	1107	-0.232716354721712
414	1108	-0.0280362608586798
415	1109	-0.110735757785406
416	1112	-0.100469259762857
417	1113	-0.0604591785228779
418	1114	-0.112598041867732
419	1115	-0.0361513877827673
420	1118	-0.112731329384811
421	1121	-0.0742838128139186
422	1123	-0.122567839599858
423	1124	0.0118762523303874
424	1139	-0.0158525832737652
425	1140	-0.0279509565552429
426	1142	-0.0501942970420429
427	1146	-0.0782276667130078
428	1150	-0.00064044003499562
429	1153	-0.00859869365508815
430	1154	0.0155886780927299
431	1155	-0.107833764494171
432	1156	-0.0269241529989279
433	1157	-0.0281688819506017
434	1177	-0.0688542305180401
435	1182	-0.149187691639624
436	1188	-0.0836843461810324
437	1194	-0.0412318452043829
438	1200	-0.0642895017077845
439	1201	-0.114854776298494
440	1202	-0.00836538267779631
441	1208	-0.0292454632931051
442	1226	-0.167460610262118
443	1230	-0.0228636843945598
444	1232	-0.0572720828326259
445	1233	-0.0965971419058374
446	1235	-0.0853543217614243
447	1237	-0.0696553625966763
448	1240	-0.0337210803656779
449	1243	-0.0178153817755342
450	1244	0.0153872288494417
451	1246	-0.0515957958206222
452	1247	-0.141947721796617
453	1249	0.0362961640656871
454	1251	-0.00884787594598531
455	1253	-0.0404606642211045
456	1254	-0.107886149490554
457	1258	-0.151309591447205
458	1259	-0.0872328627755136
459	1260	-0.0654178461679673
460	1261	0.0262980200606787
461	1271	0.0540745882133352
462	1272	-0.128752909463586
463	1280	-0.100795704724965
464	1281	-0.100208675011189
465	1285	0.0242872837263243
466	1322	-0.0437566135764639
467	1323	0.0284807021193843
468	1324	-0.0497978532144241
469	1326	-0.0358405740920684
470	1327	0.00514776897045854
471	1328	-0.241753135814314
472	1330	-0.0601246652158499
473	1333	-0.0151852668857711
474	1338	-0.314958266901682
475	1339	-0.251274391114336
476	1342	-0.00501882831589851
477	1342.5	-0.0464155685596829
478	1343	-0.19449827458727
479	1344	-0.138685194868228
480	1349	0.0102345766614808
481	1352	0.0247355075850632
482	1353	-0.103580394979933
483	1356	-0.0320055451760765
484	1357	0.00613410346913089
485	1358	0.0494810764446639
486	1359	0.0599184761428872
487	1360	-0.566805357965554
488	1361	0.0428809817125358
489	1362	-0.0231844390455837
490	1363	-0.0734934388077784
491	1364	-0.0616970417033872
492	1366	0.0130818124585804
493	1371	-0.0668026347753057
494	1376	-0.0497019283531665
495	1383	-0.187005705855048
496	1384	-0.313076887731331
497	1385	-0.0745962620339023
498	1420	-0.032260749444973
499	1421	0.0121333108891294
500	1422	0.0202417156844647
501	1426	0.0231405765721064
502	1428	-0.0945726975874887
503	1429	-0.0270779171538488
504	1434	-0.0428092569832293
505	1435	-0.00972883973307207
506	1436	-0.0867002662076147
507	1437	-0.00983656471952983
508	1438	-0.0101447845551252
509	1439	-0.0889752910877276
510	1440	-0.138051424432622
511	1445	-0.0520291802867882
512	1446	-0.131848117342036
513	1448	0.0164790511161403
514	1470	-0.131687529595815
515	1473	-0.312445101083487
516	1480	0.0175806857456719
517	1494	-0.0166828276797567
518	1497	-0.0828681113137672
519	1498	0.0140579017957909
520	1499	-0.0331265345642391
521	1500	-0.0338143434957009
522	1501	-0.115529975817976
523	1502	-0.104747641943625
524	1503	-0.0945348051470624
525	1505	0.0161182464934125
526	1506	-0.145477750765375
527	1508	-0.0506432540733136
528	1509	-0.0272656464043375
529	1510	-0.0431120382909116
530	1518	-0.0919347087137954
531	1524	-0.0542527711108398
532	1525	0.112059410762407
533	1526	0.0851904739926231
534	1530	-0.0256914488913658
535	1538	0.012177750207492
536	1541	-0.182720470176898
537	1542	-0.0707468549336096
538	1543	-0.110813516007943
539	1544	-0.0928267005643532
540	1549	-0.0325358736132528
541	1551	-0.0918933755735829
542	1562	-0.207823330870211
543	1579	-0.226709452091941
544	1587	0.00673280539094866
545	1588	-0.17852164803792
546	1589	-0.197042648782619
547	1590	-0.123967602756519
548	1591	-0.127804398524464
549	1592	-0.254808368354228
550	1593	-0.232252793323014
551	1594	-0.108631314320669
552	1595	-0.110162948758512
553	1596	-0.13321780129992
554	1597	-0.0733577257629049
555	1598	-0.17502893540543
556	1599	-0.121441579499371
557	1600	-0.0134504696268635
558	1601	-0.0165393151043614
559	1602	-0.104531079314521
560	1603	-0.1460937729528
561	1604	0.00690555250994533
562	1607	-0.0130853655191808
563	1615	-0.0494345116652475
564	1617	-0.241293439314097
565	1618	-0.103859612213208
566	1621	-0.157182711472482
567	1627	-0.206590956279178
568	1627.3	-0.228313485941757
569	1627.6	-0.23572043787646
570	1642	-0.0490439348353823
571	1643	-0.0991238837518543
572	1644	-0.116773600875406
573	1659	-0.000882938932711974
574	1661	-0.0369890468202005
575	1663	-0.167250778801971
576	1665	-0.0753255787832767
577	1666	0.0282323752845901
578	1667	0.0309909834242263
579	1668	-0.00487978915489239
580	1669	0.00538616228575655
581	1670	-0.0232770950532768
582	1677	0.00412647313038907
583	1678	-0.0124802756454788
584	1679	0.0591922990093195
585	1680	-0.0060234723446014
586	1681	0.0491121792075734
587	1682	-0.0948987948343703
588	1683	0.0207499726561186
589	1684	-0.0216937338661603
590	1686	-0.253893866338975
591	1687	-0.23916453395585
592	1688	-0.0500465371197839
593	1693	-0.0128645336492725
594	1697	0.108694624838643
595	1698	-0.00244106256088136
596	1701	-0.0332005956726019
597	1702	0.038938791309209
598	1703	-0.010120970199918
599	1704	-0.0310471917976252
600	1719	-0.311436009018867
601	1720	-0.313897257891335
602	1721	-0.345665555968612
603	1728	0.0424459027780158
604	1742	-0.115374662208662
605	1743	-0.147671669948792
606	1743.3	-0.00671043544788764
607	1743.6	0.00470061686024166
608	1743.9	-0.0155664064039006
609	1744	-0.0857168094502591
610	1745	-0.039910460557839
611	1746	-0.013370982386134
612	1747	-0.057743437139008
613	1748	-0.067770797702627
614	1749	-0.0209157798950498
615	1750	-0.027595665975969
616	1751	-0.0550386669138451
617	1752	-0.0431185165624548
618	1753	-0.038697029129813
619	1754	-0.040604719559021
620	1755	-0.0420362375135326
621	1756	-0.0704975679641287
622	1757	0.0136251199817623
623	1758	-0.0840890678762787
624	1759	-7.35694371927893e-05
625	1760	-0.0600255476494951
626	1761	-0.168766599156464
627	1762	-0.0645012523952226
628	1763	-0.180670810317024
629	1764	-0.112705958072704
630	1765	-0.11340331526943
631	1766	-0.175381562995737
632	1766.5	-0.123802837121696
633	1767	-0.223645256985308
634	1768	-0.208819686475405
635	1769	-0.176192710187568
636	1770	-0.152716723370848
637	1775	-0.165406881884496
638	1776	-0.113408901206491
639	1778	-0.0689561822008386
640	1778.2	-0.0719037385060074
641	1778.4	-0.0980659847177818
642	1778.6	-0.0776423511354319
643	1883	0.0439504062387951
644	1886	-0.0624608964802587
645	1890	-0.0797294728517784
646	1891	-0.0723911495600387
647	1892	-0.329953776992373
648	1893	-0.0170218386872115
649	1894	-0.0884120244865317
650	1895	-0.121705351044903
651	1896	-0.17324778792818
652	1897	-0.0621917315509138
653	1898	-0.112024706142166
654	1899	-0.0267044251373156
655	1900	-0.0118207326243941
656	1901	-0.0255681934459039
657	1902	-0.0508435827339926
658	1903	-0.0525288719471508
659	1904	-0.0881704968865396
660	1923	-0.0908555808416758
661	1924	-0.0568480461138731
662	1925	-0.133704574242457
663	1928	-0.0944279714573609
664	1932	-0.0887387458333081
665	1932.1	-0.0684642145973701
666	1932.3	0.00630546559480353
667	1932.5	-0.107699772192446
668	1932.7	-0.00361973098381829
669	1932.9	-0.0118872903075662
670	1933	-0.0431126849164192
671	1980	-0.0919675393954175
672	1985	-0.317669670253624
673	1992	-0.15872569889341
674	2009	-0.000115142175456566
675	2011	-0.0913737718185131
676	2011.5	-0.11583902854197
677	2023	-0.121125078862489
678	2091	0.0605519828593483
679	2092	0.0732219340528041
680	2093	0.0268724734383359
681	2094	0.0634275014313156
682	2095	0.02609444926539
683	2097	-0.0472409619087966
684	2108	0.0157835303847117
685	2108.6	-0.00306900612527851
686	2117	-0.0401244091693772
687	2125	-0.0477208432770386
688	2127	0.00435566915491989
689	2142	-0.0123728346330442
690	2150	0.147699271316334
691	2151	0.00653588467583754
692	2157	-0.0660427427157436
693	2161	-0.0585637037773941
694	2162	-0.109326545794294
695	2163	-0.0639315502592048
696	2164	0.0361783373389212
697	2165	-0.0394023264659073
698	2177	-0.0815178758567003
699	2181	-0.0779294606622264
700	2184.4	0.0887148328014416
701	2184.8	0.0548393760728843
702	2193	-0.160591211449241
703	2196	-0.197375655927256
704	2245	0.0734414094118691
705	2246	-0.0427055307960266
706	2247	-0.0194232331796857
707	2248	-0.0171478217151784
708	2249	-0.0192383136409186
709	2250	-0.0439094058597358
710	2251	-0.0338097400266401
711	2252	-0.0223338457058457
712	2253	-0.0435710641798731
713	2254	-0.0483829132421816
714	2255	-0.0448977494396129
715	2256	-0.0399053329916867
716	2257	-0.0147984132068341
717	2272	0.135630474036823
718	2280	-0.0547416913363308
719	2285	-0.0517122379042993
720	2286	-0.0388681186320006
721	2296	0.0589857333303183
722	2297	0.0838974307171939
723	2298	-0.0146180660018868
724	2327	-0.218559143808877
725	2328	-0.297410247780972
726	2347	-0.1127766455535
727	2349	-0.116222563331191
728	2350	-0.0820130836013396
729	2351	-0.00462174992840021
730	2361	-0.145321456696352
731	2362	-0.0972233832359991
732	2371	-0.134242769486443
733	2392	0.0208717057207066
734	2393	-0.00605204942419895
735	2394	-0.125891062019013
736	2398	-0.114781751561839
737	2404	-0.106717262013617
738	2410	-0.119483820212238
739	2412	-0.087766326079765
740	2417	-0.0070707369627139
741	2418	0.0547927783899612
742	2426	-0.028996602899695
743	2427	0.00811281526430269
744	2428	-0.0934615575957468
745	2440	-0.105405320014303
746	2442	-0.118467168480981
747	2443	-0.0700512218741504
748	2463	0.00767595092837766
749	2469	-0.0162052519099682
750	2470	-0.0655800107365377
751	2471	-0.202163012444306
752	2472	-0.0531854116009019
753	2529	-0.153861969853546
754	2529.2	-0.130630872195665
755	2529.4	-0.124131180438972
756	2535	-0.221119404172028
757	2541	-0.0596503378439906
758	2547	0.0252685690753799
759	2549	-0.0389700903651517
760	3057	-0.131138050320613
761	3058	-0.0993507711543743
762	3059	0.0204518894653249
763	3172	0.0953702902019055
764	3297	-0.0226633445267435
765	3343	-0.190206160570155
766	3344	-0.085791634020082
767	3345	-0.13341236634165
768	3346	-0.267995507597493
769	3347	0.0297058693376696
770	3348	-0.000528268160419083
771	3349	-0.131055684730893
772	3350	-0.048425392764817
773	3351	-0.101445034223015
774	3352	-0.093999588568191
775	3353	-0.066697333147672
776	3354	-0.0928913168652952
777	3355	-0.0579887728626354
778	3356	-0.101549912239179
779	3357	-0.0717321576243999
780	3358	-0.0618148742148818
781	3359	-0.198865106250277
782	3360	-0.122303068529825
783	3361	-0.0589940127362445
784	3362	-0.192363833788168
785	3363	-0.0732685360229842
786	3364	-0.0177802402557234
787	3365	-0.0487996431681416
788	3366	-0.0592828478977152
789	3367	-0.120646931009561
790	3368	0.0165996337248281
791	3369	-0.159421210534171
792	3370	-0.0641463424379343
793	3371	0.0434097444528651
794	3372	-0.115695389123633
795	3373	-0.017291101658802
796	3374	-0.0554657097946982
797	3375	-0.105862082554373
798	3376	-0.0743778833346782
799	3377	-0.0780116152116926
800	3378	0.0222765145055183
801	3379	-0.0458668478211284
802	3380	-0.0835584143272219
803	3381	-0.0472601828971053
804	3382	-0.113516515561754
805	3383	-0.177938036906658
806	3384	-0.0926862439759585
807	3385	-0.0591281021050206
808	3386	-0.0245061276516189
809	3387	0.0059747438067504
810	3388	-0.0230421225239048
811	3389	-0.0950708790194087
812	3390	-0.00969918400601441
813	3391	-0.0350463387560661
814	3392	-0.00500136080592594
815	3393	-0.0138584453443503
816	3394	-0.148928972898767
817	3395	-0.140182124779191
818	3396	-0.0556962638854004
819	3397	-0.0191539204951007
820	3398	0.0424291432567604
821	3399	-0.14800330715465
822	3400	-0.104840858819597
823	3401	-0.0653814792030114
824	3402	-0.103136229858347
825	3403	0.0217735615164873
826	3404	-0.0652392085379864
827	3405	-0.102616463637427
828	3406	0.0185681146173376
829	3407	-0.0821910665198434
830	3408	-0.0748620514530422
831	3409	0.000810254354556396
832	3410	-0.0522929358086029
833	3411	-0.0679417699130141
834	3412	0.0261359762838221
835	3413	-0.0839423083400253
836	3414	-0.0368681748687408
837	3415	-0.123058572086794
838	3416	-0.0711108991862618
839	3417	0.0151859854343743
840	3418	-0.0585879042598887
841	3419	-0.0335668296268598
842	3420	0.00424457278731781
843	3421	-0.139256403509611
844	3422	-0.0279166592508972
845	3423	-0.0696258258159544
846	3424	-0.108993749645698
847	3425	-0.0557779357608646
848	3426	0.00298267052471226
849	3427	-0.0801349862911624
850	3428	-0.124422893496323
851	3429	-0.101351456021079
852	3430	0.0234426286258897
853	3431	0.0064190362530106
854	3432	-0.0273604775337656
855	3433	-0.132543674772253
856	3434	-0.144677929310661
857	3435	-0.0891330173381945
858	3436	-0.0833477313036253
859	3437	-0.0720657791590049
860	3438	-0.126638202730019
861	3439	-0.0849557823085184
862	3440	-0.111890520299705
863	3441	-0.049286674733799
864	3442	-0.00558951016295363
865	3443	-0.0518130307505508
866	3444	-0.114786925731069
867	3445	-0.126958592901693
868	3446	-0.0992440036494621
869	3447	-0.043324788353337
870	3448	-0.0716169456514413
871	3449	-0.0267669252606899
872	3450	0.0318629264879829
873	3451	0.0463406492645468
874	3452	-0.0102815757177167
875	3453	-0.0536601508487962
876	3454	-0.0737328980755247
877	3455	-0.180712264339386
878	3456	-0.0736019821217815
879	3457	-0.14411750808758
880	3458	-0.0447129589575579
881	3459	-0.173292655212917
882	3460	-0.041126495523426
883	3461	-0.0549777874098598
884	3462	-0.0827230855651597
885	3463	-0.0817684180813527
886	3464	-0.0639088439258005
887	3465	-0.00344052636668419
888	3466	-0.10160934957869
889	3467	-0.0216014868134152
890	3468	-0.0271718377912775
891	3469	0.0140246896862589
892	3470	0.0491469490059334
893	3471	-0.120008459331025
894	3472	-0.0656814766920016
895	3473	-0.11618156005749
896	3474	0.00739580790952009
897	3475	-0.0590238582573853
898	3476	-0.068077977122014
899	3477	-0.153337345549853
900	3478	-0.0720932231296391
901	3479	0.0187887990991377
902	3480	-0.00628548104579694
903	3481	-0.0490455203299376
904	3482	-0.00340751488768936
905	3483	0.0263521134188667
906	3484	-0.0486864790131475
907	3485	-0.0538291175720487
908	3486	-0.0652828748305767
909	3487	-0.0847372317475253
910	3488	-0.0050609352512447
911	3489	-0.0858068715864067
912	3490	-0.0242180554736408
913	3491	-0.144841965092969
914	3492	-0.0360205169099868
915	3493	0.0558917756234336
916	3494	0.00113091063957775
917	3495	-0.0095652763029775
918	3496	-0.0257568705089306
919	3497	-0.0851265273322616
920	3498	0.014406434483435
921	3499	0.00574037797497018
922	3500	-0.0340260231491947
923	3501	-0.026323332595281
924	3502	-0.0963911451379428
925	3503	-0.0582205776164153
926	3504	-0.0487475663677269
927	3505	-0.0767045848383814
928	3506	0.0506624161407681
929	3507	-0.00042618663967064
930	3508	-0.0332128799294755
931	3509	0.0150440235865606
932	3510	-0.0296245612971041
933	3511	0.0198038294961297
934	3512	-0.070336274830967
935	3513	-0.0328380594860463
936	3514	0.00911527049605343
937	3515	0.0250387861551077
938	3516	-0.00480649059929028
939	3517	-0.0867658568740695
940	3518	-0.11854038414678
941	3519	0.024969489683251
942	3520	-0.0265958872413859
943	3521	0.0679397093728335
944	3522	-0.0174985246290874
945	3523	-0.0828578944456999
946	3524	-0.0342451198190647
947	3525	-0.0300801916394846
948	3526	-0.0634581946746575
949	3527	-0.0683291494951378
950	3528	-0.14518364541197
951	3529	-0.00112339416583149
952	3530	-0.0377303114764231
953	3531	-0.0636655370774448
954	3532	-0.0257946824202528
955	3533	-0.00488780649598842
956	3534	-0.0182521724061526
957	3535	0.0206159705420844
958	3536	-0.0611152485791821
959	3537	-0.0460153823337963
960	3538	0.032860310230867
961	3539	-0.0528204570966028
962	3542	-0.125982226205422
963	3544	0.0369631168041751
964	3545	0.0417833365224384
965	3546	0.0123226103307335
966	3557	-0.0327601645114297
967	3585	0.0484458162273363
968	3586	0.023743962407666
969	3592	-0.124652138752508
970	3593	-0.0775875575180852
971	3602	0.0594590154635487
972	3607	-0.194273320201029
973	3608	-0.196392051465946
974	3609	-0.294663227734389
975	3610	-0.200775282174718
976	3611	-0.207146338502722
977	3612	-0.244073351112671
978	3613	-0.231756705511115
979	3614	-0.172806955403919
980	3615	-0.174225206440738
981	3616	-0.205485710895274
982	3617	-0.22110682899055
983	3618	-0.242368298061719
984	3619	-0.284951100296613
985	3620	-0.12787794976583
986	3621	-0.256562577808404
987	3622	-0.316250590831513
988	3623	-0.172030011192489
989	3624	-0.158757994296232
990	3625	-0.132903699765084
991	3626	-0.0738764167511936
992	3628	-0.25175570599328
993	3630	-0.432317955329474
994	3634	0.00739216476626316
995	3637	0.0197859422390352
996	3638	0.0108200779061337
997	3639	-0.128978833704923
998	3640	-0.106107486983996
999	3641	-0.168644899940475
1000	3642	0.0635230843037982
1001	3643	-0.0067232418165852
1002	3644	-0.247855267923835
1003	3645	-0.150979976227088
1004	3646	-0.088992728301469
1005	3647	-0.0355190264228034
1006	3648	-0.261741814898882
1007	3649	-0.0390840309648411
1008	3650	-0.247195487956676
1009	3651	-0.0332904456512791
1010	3652	-0.0223117563779078
1011	3653	-0.0155625541551898
1012	3656	-0.0183332573700543
1013	3658	-0.0704697664905988
1014	3659	0.0123901609877149
1015	3670	-0.156110780680666
1016	3671	-0.0391648501536708
1017	3672	-0.0261881118335329
1018	3673	-0.255662824205153
1019	3675	-0.0215199542469669
1020	3676	-0.0694073611629011
1021	3677	-0.178523158534972
1022	3678	-0.0786406606723207
1023	3679	-0.1992247844924
1024	3680	-0.0996076449548432
1025	3681	-0.103458177040894
1026	3682	-0.110469915198446
1027	3683	-0.0441099830425949
1028	3684	-0.120186738955101
1029	3685	-0.0172736275706296
1030	3686	-0.00610386461098663
1031	3687	0.0140182352105671
1032	3688	-0.0669045752610618
1033	3689	-0.0299203755331799
1034	3691	-0.225847564997913
1035	3692	-0.0623218907417463
1036	3693	-0.00672988818220341
1037	3694	-0.00733628635741212
1038	3695	-0.0928975941477661
1039	3696	-0.106934041666374
1040	3697	-0.0100875598954866
1041	3698	-0.0630830061696527
1042	3699	-0.182138485528428
1043	3700	-0.12213803574757
1044	3701	0.018387041961306
1045	3702	-0.0146825775679375
1046	3703	-0.263834625187102
1047	3704	-0.0167775093527917
1048	3705	-0.311436413654895
1049	3706	-0.202907424846369
1050	3707	-0.0187751143568178
1051	3708	-0.0417033111112587
1052	3709	-0.00716614162875282
1053	3710	0.039871729812647
1054	3711	-0.196058916906907
1055	3712	-0.140788189672076
1056	3713	-0.105788370221427
1057	3714	-0.146618458231862
1058	3715	-0.0955016149828906
1059	3716	-0.020100515227037
1060	3717	-0.211607497224332
1061	3718	-0.0363819279829944
1062	3719	-0.052406557868664
1063	3720	-0.0100578129267412
1064	3721	-0.140769264701325
1065	3722	-0.0687841087734612
1066	3723	0.0134975025344719
1067	3726	-0.0784995554309613
1068	3732	-0.219523270558555
1069	3735	-0.000635380503945675
1070	3736	-0.0283314534299544
1071	3737	-0.0250793259893039
1072	3738	-5.95077187032957e-05
1073	3739	-0.0128300302794145
1074	3740	-0.0862732826609419
1075	3741	-0.0383455121997332
1076	3743	-0.0806699098930854
1077	3745	-0.123204685961981
1078	3748	-0.126217979431823
1079	3749	-0.0665557707374062
1080	3750	-0.05768986695958
1081	3761	-0.126517275291477
1082	3762	-0.102169746865017
1083	3763	-0.133018837241459
1084	3764	-0.394697812371056
1085	3765	-0.057307834770928
1086	3770	-0.0509981227306197
1087	3771	-0.122205578474924
1088	3775	-0.11123223654968
1089	3776	-0.167790873019013
1090	3777	-0.132586550388786
1091	3783	-0.208153818251095
1092	3785	-0.125895092592797
1093	3786	-0.034655589023406
1094	3788	-0.164049448630566
1095	3793	-0.0181284067578399
1096	3797	-0.204203468081397
1097	3822	-0.0544536614616611
1098	3824	0.00617008890137739
1099	3841	0.0206395466209994
1100	3852	-0.119087710604853
1101	3853	-0.111808272514051
1102	3854	-0.109366570879505
1103	3855	-0.111655918147927
1104	3856	-0.113198213107252
1105	3857	-0.149493391587614
1106	3858	-0.16467407129731
1107	3863	-0.0483445099677792
1108	3864	-0.0516607194419862
1109	3865	-0.0590039978922586
1110	3870	-0.0372108922009865
1111	3871	-0.167403399848216
1112	3872	-0.139441548941662
1113	3873	-0.155576382823685
1114	3874	0.0937755143986819
1115	3874.2	0.154473399435026
1116	3874.4	0.128767408618866
1117	3874.6	0.164314016610384
1118	3876	-0.0722724677074172
1119	3878	-0.0011569665840288
1120	3884	-0.0257328097281074
1121	3886	-0.113459310138675
1122	3886.4	-0.108105726485645
1123	3886.6	-0.000977558005242311
1124	3886.8	-0.0574017367417208
1125	3888	-0.104481855655591
1126	3889	-0.0894379408703321
1127	3890	-0.0695248830108509
1128	3895	-0.125040347068726
1129	3899	-0.197948437015516
1130	3902	-0.053136319017069
1131	3903	0.0203904422970452
1132	3905	0.105003866191511
1133	3912	-0.0486205803610419
1134	3920	-0.261820329616129
1135	3921	-0.142387526852825
1136	3942	-0.0476407471023263
1137	3948	0.0453122396577446
1138	3958	-0.0204510293307629
1139	3959	-0.042085823127943
1140	3960	-0.103655001754584
1141	3961	-0.0476380252855327
1142	3962	-0.111808696109209
1143	3963	-0.10549276299847
1144	3965	-0.15463176485119
1145	3968	-0.0320919073787037
1146	3970	0.036533928530751
1147	3971	0.0329385887054326
1148	3973	-0.0448901086467279
1149	3974.5	-0.0477852457314832
1150	3977	-0.108608755718501
1151	3978	-0.0403182127318421
1152	3979	0.0161852109954109
1153	3980	0.0200437345629933
1154	3981	0.00982348716079117
1155	3982	0.00149507732744179
1156	3984	-0.0046056591184883
1157	3991	-0.200278483392459
1158	3992	-0.132474356304846
1159	3996	0.000515522356155082
1160	3997	-0.00656735431127227
1161	3998	-0.0455019616546296
1162	3999	-0.0995002605290045
1163	4000	-0.309133170402575
1164	4008	-0.108788567813889
1165	4009	-0.2020497338117
1166	4010	-0.252458517675126
1167	4011	-0.25966576021342
1168	4012	-0.118411855657914
1169	4013	-0.0497081626155811
1170	4014	-0.00919753523868177
1171	4016	-0.0348800193382385
1172	4017	-0.140412644486872
1173	4018	-0.223964948653806
1174	4019	-0.0513743973527365
1175	4020	-0.111155603796766
1176	4021	-0.0845125985844306
1177	4022	-0.061061026940837
1178	4023	-0.196294952055988
1179	4024	-0.325218032385758
1180	4025	-0.0322657482644661
1181	4026	-0.0349171488181408
1182	4027	-0.0938126518738314
1183	4028	-0.124303002377673
1184	4029	-0.0839115928383552
1185	4031	-0.30117117197618
1186	4032	-0.252734188032884
1187	4033	-0.179611807017181
1188	4034	-0.183908096735534
1189	4035	-0.0451122325848753
1190	4036	-0.0847947484409759
1191	4037	-0.125157594906036
1192	4038	-0.206754124638267
1193	4039	-0.256120084243684
1194	4040	-0.0894812580744918
1195	4041	-0.073195707554072
1196	4042	-0.00235626309575892
1197	4043	-0.0491950757349049
1198	4044	-0.263352167078957
1199	4045	-0.140502827802221
1200	4046	-0.0486522078799895
1201	4047	-0.159856054549589
1202	4048	-0.182955311834833
1203	4049	-0.0357077414298922
1204	4050	-0.00158754213802966
1205	4051	-0.0230382255329554
1206	4052	-0.0657047126704172
1207	4053	-0.0889056061046293
1208	4054	-0.0842858625047531
1209	4055	-0.19540924948429
1210	4056	-0.0681016465510133
1211	4057	-0.0897247210859058
1212	4058	-0.0381632814704435
1213	4059	-0.0772049353489877
1214	4060	-0.00666066527078453
1215	4061	-0.091620053563257
1216	4062	-0.014009103409368
1217	4063	-0.0161235402474054
1218	4064	-0.0799625569259576
1219	4065	-0.037671071190825
1220	4066	-0.0932131238606865
1221	4067	-0.0593056184226528
1222	4068	0.0209272684393782
1223	4069	-0.0570215541225425
1224	4070	-0.0459053114416329
1225	4071	-0.0959264597851461
1226	4072	-0.00744180909109819
1227	4073	-0.0196819495349017
1228	4074	0.085952811629269
1229	4075	-0.0413085578974557
1230	4076	-0.00613547656988147
1231	4077	0.00248734438366452
1232	4078	0.0309338994827582
1233	4079	-0.116720639323215
1234	4080	-0.090946046519665
1235	4081	0.0165834369128125
1236	4082	-0.10415781029894
1237	4083	-0.0762975103426358
1238	4084	-0.0784571868672096
1239	4085	-0.0416959317835049
1240	4086	-0.0794490423348481
1241	4087	-0.0404204301832306
1242	4088	-0.0136682707196457
1243	4089	-0.0606527558577888
1244	4090	-0.0242935022367079
1245	4091	-0.0768447216416114
1246	4092	-0.0975534747704125
1247	4093	-0.114745798301957
1248	4094	-0.21327202367289
1249	4095	-0.015170856180587
1250	4096	-0.0456620404243752
1251	4097	-0.0767532887365107
1252	4098	-0.160889883256719
1253	4099	-0.0847227124451165
1254	4100	-0.0216093218067198
1255	4101	-0.235835894160247
1256	4102	-0.168105531838546
1257	4103	-0.0842983535331928
1258	4104	-0.0997142065421369
1259	4105	-0.113539454449656
1260	4106	-0.0542963705575732
1261	4107	-0.053083258125361
1262	4108	-0.00866355659479341
1263	4109	-0.184575645751689
1264	4110	-0.0145615328894202
1265	4111	-0.139333295133523
1266	4112	-0.103803594083314
1267	4113	-0.0493934674626415
1268	4114	-0.0712347585000104
1269	4115	-0.0740167009944026
1270	4116	0.0344358982236917
1271	4117	-0.0449278253652464
1272	4118	-0.105045831332788
1273	4119	-0.0642452613022931
1274	4120	-0.0643745827120956
1275	4121	-0.178072783431997
1276	4122	-0.147053066316622
1277	4123	-0.026511280684381
1278	4124	-0.0236563427009689
1279	4125	-0.0546773620725623
1280	4126	-0.0528327450837297
1281	4127	-0.0512702373344241
1282	4128	-0.0212339804829477
1283	4129	-0.027260595139046
1284	4130	-0.0637508020629826
1285	4131	-0.13213020229804
1286	4132	-0.156034127438308
1287	4133	-0.0192436991625634
1288	4134	-0.0979655338764757
1289	4135	-0.0834965904937528
1290	4136	-0.036606080263625
1291	4137	-0.131865020451674
1292	4138	-0.0188887697323925
1293	4139	0.0733555455253398
1294	4140	0.045692719362996
1295	4141	-0.134057116739065
1296	4142	-0.129252011466721
1297	4143	-0.161861073222527
1298	4144	0.0317576707136355
1299	4145	-0.0191903686637136
1300	4146	-0.0160399291615093
1301	4147	-0.0852064669305169
1302	4148	-0.116884200791189
1303	4149	-0.250514609525159
1304	4150	-0.164803779220911
1305	4170	-0.210233150965905
1306	4175	0.00600444428781186
1307	4193	0.0922292161767717
1308	4196	-0.100360037093509
1309	4199	-0.0330791388915628
1310	4202	-0.0886734902898848
1311	4203	-0.0727321262531926
1312	4206	-0.0214958556891974
1313	4207	-0.00330798378306321
1314	4208	-0.00625591832313757
1315	4210	0.0230174305333439
1316	4211	0.00942176984711113
1317	4212	0.00370648144117461
1318	4213	-0.0531948941018788
1319	4214	0.0387407536247444
1320	4215	0.000697591734458042
1321	4217	-0.000677065535461942
1322	4218	-0.0477507207567037
1323	4219	-0.0035216588053395
1324	4221.3	-0.153083706417406
1325	4221.6	0.0112575741780486
1326	4223	-0.0963690318557303
1327	4228	0.0380411489309044
1328	4229	0.0284582627149811
1329	4230	0.0365402103669535
1330	4231	-0.0106126565059844
1331	4251	-0.0426358646071864
1332	4252	-0.063001919741699
1333	4253	-0.0826381553966953
1334	4258	-0.0686124223091666
1335	4259	0.0351833354373399
1336	4260	0.0589979207577223
1337	4261	0.0406772634972528
1338	4262	0.0070482587798452
1339	4263	-0.0244391549715365
1340	4264	-0.0312207011331433
1341	4265	0.0492328248102725
1342	4266	0.00036793866171551
1343	4285	-0.115164207141552
1344	4290	-0.0355413174632085
1345	4294	-0.120933497835645
1346	4295	-0.0558562669808762
1347	4296	-0.0487299335437056
1348	4297	-0.176799806158285
1349	4298	-0.168856024075684
1350	4299	-0.0993420847247695
1351	4300	-0.0926764647077901
1352	4301	-0.0591563289530719
1353	4302	-0.0644240660491939
1354	4303	-0.189075518129908
1355	4304	-0.137871243275942
1356	4305	-0.101413738310811
1357	4306	-0.151585441949125
1358	4307	-0.0828068056086098
1359	4308	-0.17773253972126
1360	4309	-0.054692782631444
1361	4310	-0.122700470412999
1362	4311	-0.10066464977108
1363	4312	0.00831806121998897
1364	4313	-0.0569855714780615
1365	4314	-0.0546130316287487
1366	4315	-0.104719149472215
1367	4316	-0.0576478250048924
1368	4317	-0.132117486918862
1369	4318	-0.135886886428261
1370	4319	-0.0676843050060499
1371	4320	-0.0860604243050331
1372	4321	-0.150294252893006
1373	4322	-0.167868363710822
1374	4323	-0.172419481463807
1375	4324	-0.1185592795068
1376	4325	-0.0618491844907313
1377	4326	-0.178087758847722
1378	4327	-0.142944766350101
1379	4328	-0.131399385164826
1380	4329	-0.135626942682899
1381	4330	-0.26170362733668
1382	4331	-0.120428895745136
1383	4332	-0.095295436935885
1384	4333	-0.0402230460383031
1385	4334	-0.0635505005674179
1386	4335	-0.13603053267422
1387	4336	-0.0629214762277724
1388	4337	-0.00993653069607252
1389	4338	-0.0760401829332339
1390	4339	-0.0894509789437556
1391	4340	-0.144765053328341
1392	4341	-0.0732328334443747
1393	4342	-0.0944673613209916
1394	4343	-0.0850077128356479
1395	4344	-0.0595094096645644
1396	4345	-0.0919083686297402
1397	4346	-0.029668709956353
1398	4347	-0.0824170410633639
1399	4348	-0.0696274253504383
1400	4349	-0.18268843600684
1401	4350	-0.0458140787943878
1402	4351	-0.0587338317147834
1403	4352	-0.0484339707079885
1404	4353	-0.0960428908071528
1405	4354	-0.125837172035737
1406	4355	-0.132461960229764
1407	4356	-0.0475056275819192
1408	4357	-0.287912196895428
1409	4358	-0.115256760387921
1410	4359	-0.0334885830819012
1411	4360	-0.0519163428830417
1412	4361	-0.153907681613852
1413	4362	-0.114006380394293
1414	4363	-0.0661049509181116
1415	4364	-0.133032745628008
1416	4365	-0.169199292257527
1417	4366	-0.102678902288068
1418	4367	-0.183134494279394
1419	4368	-0.104992849321005
1420	4369	0.0252182303242226
1421	4370	-0.00727793894937327
1422	4371	0.0262430457368065
1423	4372	-0.055343930999131
1424	4374	-0.0969632011366855
1425	4416	-0.214730032043143
1426	4417	-0.194345953848134
1427	4418	-0.0742782361052594
1428	4419	-0.0863068986382033
1429	4420	-0.0892724046614007
1430	4421	-0.0789979913310555
1431	4422	-0.0527704703562408
1432	4423	-0.114379578767236
1433	4424	-0.14217039180824
1434	4425	-0.0871298562341373
1435	4430	-0.086186603732101
1436	4430.5	-0.313088036711985
1437	4434	-0.167285912944672
1438	4436	-0.0613937236196385
1439	4437	0.0100676391820047
1440	4438	-0.0222651733681352
1441	4439	-0.153919114543645
1442	4440	-0.00597855168504503
1443	4441	0.0087858905497479
1444	4442	-0.00608768835285555
1445	4443	0.0253600185618586
1446	4444	0.00692710061903946
1447	4445	0.01553648327238
1448	4446	-0.0586435514476074
1449	4447	0.029109190101203
1450	4448	0.03325473988539
1451	4449	0.0296686006135565
1452	4450	-0.0682535033698129
1453	4451	-0.145718304579837
1454	4453	0.0983438211598333
1455	4458	-0.0738820420346463
1456	4459	-0.0637108978115453
1457	4460	-0.0423160646924011
1458	4461	-0.0808893314821703
1459	4462	-0.0457669372064515
1460	4463	-0.0260623039800692
1461	4465	-0.102830805222704
1462	4466	-0.0336760593669782
1463	4480	-0.0746991507853303
1464	4495	-0.11978011638988
1465	4496	-0.0860788847126373
1466	4497	-0.0938098691944841
1467	4499	-0.139764179027899
1468	4500	-0.0501011680096295
1469	4505	-0.194586457925924
1470	4509	-0.0836435866941824
1471	4510	-0.0490558893493918
1472	4511	-0.0723719664988613
1473	4512	-0.0564778924867103
1474	4513	-0.163451366487386
1475	4514	-0.0748559178998103
1476	4515	-0.111513990811173
1477	4518	-0.128194758908042
1478	4519	-0.177777904295983
1479	4520	-0.153352934325529
1480	4521	-0.105089790433302
1481	4525	-0.177665429154468
1482	4542	-0.00552230820875747
1483	4549	-0.0185240809307794
1484	4551	-0.0236645075236474
1485	4553	0.0327044661861606
1486	4555	0.0262539434168359
1487	4557	-0.00250008526316999
1488	4559	-0.00867779094425528
1489	4561	-0.0302675065511733
1490	4563	0.00804381860798976
1491	4565	-0.0442984115794711
1492	4567	-0.026625810115147
1493	4569	-0.0571274632992226
1494	4571	-0.00823016137017513
1495	4576	-0.00497772247197701
1496	4581	-0.157432787127523
1497	4584	-0.00455626812932518
1498	4585	-0.0179326912411046
1499	4586	-0.0849838143373148
1500	4587	-0.0663771252671883
1501	4588	-0.0717579244339217
1502	4594	0.0440339919285324
1503	4595	-0.0452228250659962
1504	4596	0.0575347878877415
1505	4597	0.0472278784621986
1506	4598	0.0184593208138117
1507	4599	-0.00868110743022369
1508	4600	-0.0500737194074963
1509	4601	-0.0992149150939633
1510	4602	0.00519773514467353
1511	4603	-0.0321191424695665
1512	4604	-0.0369971722299175
1513	4606	-0.0202747373638533
1514	4607	-0.172485850824881
1515	4608	-0.0989929507928884
1516	4610	-0.201516527064394
1517	4612	-0.115130545929022
1518	4613	-0.140151278089978
1519	4615	-0.142575633426307
1520	4616	0.0281814010322625
1521	4618	0.0485251506661246
1522	4619	0.019799286534356
1523	4620	0.0511263081919734
1524	4621	-0.0188258326281079
1525	4622	-0.101221112400013
1526	4623	-0.178946597912822
1527	4625	-0.0399934150077092
1528	4625.3	-0.0281785555595383
1529	4625.6	-0.00159737159478459
1530	4625.9	-0.25732387362224
1531	4626	-0.0790598388185447
1532	4627	0.00312246978568574
1533	4628	-0.00663261443770768
1534	4630	-0.189067249574174
1535	4631	-0.0694812149151958
1536	4635	-0.17031575572586
1537	4636	0.0585492451510484
1538	4637	0.0694875314647057
1539	4643	-0.165989718083176
1540	4643.3	-0.142118923378017
1541	4643.6	-0.115162676548721
1542	4648	-0.0302059308589055
1543	4650	-0.0664642067137443
1544	4651	-0.117863974718644
1545	4652	-0.0538789470136413
1546	4657	0.0401042230986699
1547	4659	-0.114919759853012
1548	4854	-0.0232392870595735
1549	4854.2	-0.00789514425011631
1550	4854.4	-0.0186456032100849
1551	4854.6	-0.00628736122878525
1552	4854.8	-0.0156493671180209
1553	4872	-0.0653901504754104
1554	4873	0.000232462156402071
1555	4952	-0.088920939064942
1556	4954	0.0096140607608633
1557	4964	-0.0528309017528457
1558	4992	-0.0412474526583799
1559	4992.4	-0.108524836757484
1560	4992.8	0.0413501967601283
1561	5000	-0.0549593577146507
1562	5003	-0.0706880114822724
1563	5004	-0.103368996428708
1564	5011	-0.0488979610347023
1565	5091	-0.0647089601479579
1566	5106	-0.162551955854679
1567	5107	-0.131876943110335
1568	5108	-0.158748474351713
1569	5112	-0.0946367471117136
1570	5113	-0.112727109347214
1571	5114	-0.275259646652163
1572	5115	-0.0780813978917157
1573	5116	-0.113357952403724
1574	5117	-0.198931564963178
1575	5120	-0.0497934794036662
1576	5122	-0.129535981809156
1577	5123	-0.166971594828134
1578	5129	-0.0464658663492646
1579	5130	-0.209394754991562
1580	5131	-0.18182202338301
1581	5132	-0.091629721581795
1582	5134	-0.148985130077363
1583	5135	-0.119296278357925
1584	5136	-0.00738450917536013
1585	5137	-0.124660029671506
1586	5138	-0.0452408442333845
1587	5142	-0.130796389296063
1588	5143	-0.180979495200567
1589	5145	-0.0479813028567913
1590	5146	-0.0125068594533001
1591	5149	-0.158267611282992
1592	5153	0.0153021497508711
1593	5190	-0.0959158442492579
1594	5190.3	-0.14544780795479
1595	5190.9	-0.137692634270715
1596	5279.6	-0.0589260875242017
1597	5390	-0.181236433835833
1598	5394	-0.256545943442756
1599	5397	-0.0598806532330542
1600	5401	-0.0378006296026106
1601	5401.5	-0.0791572813487365
1602	5404	-0.00975015972731947
1603	5533.6	-0.236315192167493
1604	5533.8	0.0356713431585054
1605	5533.9	0.061205075493916
1606	5542.6	-0.0623053179814932
1607	5561	-0.0485640651637222
1608	5561.5	0.000717014430305003
1609	5569.4	0.000319310050424739
1610	5569.5	-0.0048322402895243
1611	5571	-0.165094164889685
1612	5571.5	-0.0193036329588328
1613	5600	-0.0430497823166495
1614	5606	-0.136611262783667
1615	5606.3	-0.0591950589707198
1616	5606.6	-0.0349005924506805
1617	5622	-0.0394313470631375
1618	5654	-0.0551783790017965
1619	5660.9	-0.00436173258885253
1620	5913	0.0374020845240276
1621	5914	0.0275299672319389
1622	5918	-0.230859061930369
1623	5919	-0.157467051185021
1624	5952	0.10360543331627
1625	5970	-0.00564372649000668
1626	5980	-0.169203729295257
1627	5981	-0.0451053280194822
1628	5991	-0.0748582242990023
1629	5992	-0.0135970740504018
1630	5993	0.00883231678911371
1631	5994	0.0282232989261156
1632	5995	0.00328567947553344
1633	5996	0.0165977947871848
1634	5999	-0.0769602183206565
1635	6001	-0.143460250800544
1636	6002	-0.042228920464667
1637	6047	-0.137697049339366
1638	6054	0.0689479907567989
1639	6055	0.0402614128135005
1640	6056	0.0725608930916132
1641	6065	-0.012742916860852
1642	6066	0.027863595493044
1643	6067	-0.0628297041883415
1644	6068	-0.0297267242010582
1645	6069	0.0389098433807418
1646	6070	-0.0417901478172795
1647	6071	-0.0630539882645683
