# Supplementary material for: The erosion of biodiversity and biomass in the Atlantic Forest biodiversity hotspot
Source: Nat Commun. 2020 Dec 11;11:6347. doi: 10.1038/s41467-020-20217-w (PMC7733445; doi:10.1038/s41467-020-20217-w)
Supplement: Supplementary file 7 — Source Data [file 41467_2020_20217_MOESM7_ESM.zip › Source Data/Figure1c.csv]

	ordem	wsg.loss
1	10	-0.0137496908701206
2	1002	0.0253454887503068
3	1003	0.173285128848066
4	1004	0.100721308505832
5	1007	0.230439470836379
6	1017	-0.296633273944237
7	1018	-0.203410862737643
8	102	-0.0551875901391966
9	1023	0.0591723547534372
10	1024	-0.0761851370492458
11	1035	-0.65427687583455
12	1038	-0.109909836128051
13	1040	-0.0852384082142033
14	1041	-0.273663511826995
15	1047	-0.0011197514002255
16	1057	0.0646611233741678
17	1066	0.0338738686743993
18	1070	-0.163419483718189
19	1073	-0.116187242332329
20	1082	-0.267513956421914
21	1083	0.0849716721538057
22	1086	0.111501178236436
23	1088	-0.292864049103082
24	109	-0.30681505037292
25	1091	-0.300639952169266
26	1112	-0.0663755816792771
27	1113	0.133193347862447
28	1114	0.0522526224925412
29	1115	-0.000269961004152797
30	1121	0.37220438258425
31	1123	-0.0840618245912985
32	1124	-0.468634959017745
33	1142	-0.134448298617993
34	1146	0.0454991801863368
35	1153	-0.0356581374532566
36	1154	0.027814738807965
37	1155	0.0351029263198756
38	1156	0.121074952856169
39	1157	0.0320932657051975
40	118	-0.0766791326559323
41	1182	0.173418464878815
42	1194	-0.0533793526929711
43	1200	0.00882393830475683
44	1201	-0.0229832766981838
45	1202	-0.0470474364222528
46	1205	0.00153926592381492
47	1230	-0.25994290177879
48	1231	-0.0198918179825755
49	1232	-0.0622822216101702
50	1233	0.0839234431805678
51	1235	0.0528128453267912
52	1237	-0.106456023932123
53	124	-0.0893396732769638
54	1240	0.0167881998791594
55	1243	0.0713884490625953
56	1244	-0.0118681145385811
57	1246	0.0430292300506281
58	1247	0.108970187804935
59	1249	0.0426827821705988
60	125	0.0185212714288562
61	1251	-0.0281694759501482
62	1253	-0.444717443104276
63	1258	-0.108667358746128
64	1259	-0.0135562362734165
65	1260	-0.148801069150004
66	1261	0.10663219081827
67	1266	-0.0167686577900937
68	1271	-0.0218143382301591
69	1272	0.162061986803126
70	1280	-0.0104697334783128
71	1281	-0.0263594561092073
72	1285	-0.0992253063912329
73	129	-0.204652388102927
74	13	0.151271900167654
75	130	-0.165287156131976
76	131	-0.754022223619307
77	132	0.720705146175856
78	1322	0.024708522442872
79	1323	-0.00599583041218824
80	1324	-0.01706349696519
81	1326	-0.0402421401793761
82	1327	0.00966230844433976
83	133	0.596140541179131
84	1330	0.0223504521904051
85	1333	-0.0667433146358382
86	1338	0.0367986320830861
87	1339	0.260043598041592
88	134	0.294551077524757
89	1342	0.00317067228565488
90	1342.5	0.250222351968393
91	1343	-0.0843272551443628
92	1349	-0.059148095535003
93	135	0.0380671048426681
94	1350	-0.073709053245878
95	1352|1352.3|1352.6	-0.113284293415754
96	1353	-0.195073339001674
97	1356	0.11936964944102
98	1357	-0.14338819963614
99	1358	-0.057628561860893
100	1359	0.216360558643568
101	136	-0.165903788147806
102	1360	-0.19179707963127
103	1361	0.0498801484137657
104	1362	0.135709040854614
105	1363	0.0970254183349333
106	1364	0.133103379315521
107	1366	0.111612700060978
108	1368	-0.13425689763726
109	1371	0.019399135858324
110	1373	0.0908608709638758
111	1378	0.0705513319180795
112	1379	-0.166717772107764
113	138	-0.140473961448349
114	1383	-0.138189950868012
115	142	0.094878719940237
116	1420	0.0410299826409842
117	1421	-0.0355227561081946
118	1422	0.0365837115595326
119	1426	-0.121352814120691
120	1428	-0.29583862567715
121	1429	-0.0737731203421735
122	1434	0.0471501379638836
123	1435	-0.0828789410281482
124	1436	0.0190489326558382
125	1437	0.0146331911334399
126	1438	-0.0573762525283937
127	1439	0.0237272133694922
128	1440	0.0367521256722558
129	1445	-0.423925404325516
130	1446	-0.375476086655185
131	1448	0.097345503304103
132	1454	-0.244402267450872
133	1455	0.121449877479366
134	1456	-0.206014513900118
135	1457	0.0186197726049844
136	1458	-0.040752439725996
137	147	-0.115987797173877
138	1470	-0.0795698925815695
139	1473	-0.296102619213838
140	1494	0.0186943689729357
141	1501	-0.0652095594481633
142	1502	0.145115619959102
143	1503	0.0195352479466566
144	1505	0.140958639904996
145	1506	0.0233000908856054
146	1508	0.138623301476316
147	1509	-0.128269373276424
148	1510	0.015580769966187
149	1518	-0.145757172242348
150	1524	-0.0390355591641934
151	1525	0.124093146950963
152	1526	-0.256105100687754
153	1530	-0.0310664360875584
154	1538	-0.114116594763314
155	1549	0.0515810730177255
156	1551	-0.274931570399276
157	1579	-0.239320255909725
158	158	0.0341541548329418
159	1587	0.138366515014107
160	1588	0.212743126515915
161	1589	-0.0336701211198393
162	1590	0.197354701169377
163	1591	0.135487025225658
164	1592	0.343200623385747
165	1593	0.468049097819234
166	1594	0.0705354230439029
167	1595	0.14403935805477
168	1596	0.399601579625218
169	1597	0.2321371107762
170	1598	-0.0532893182339787
171	1599	0.0825794049512124
172	16	-0.00110429206519926
173	160	-0.355188538740241
174	1600	-0.18906897258405
175	1601	-0.158811958761838
176	1602	-0.16882141552534
177	1603	-0.0278267711325803
178	1604	0.0566632221110584
179	1607	0.0680043899702633
180	1608	-0.00907058890388154
181	1608.5	0.230360790450012
182	1615	-0.0247664800766881
183	1617	0.0176282682482327
184	1618	0.0377224908570235
185	1621	-0.164586805935696
186	1630	-0.0240303440732615
187	1631	-0.466666350927579
188	1638	-0.00329822189390269
189	164	0.305839211055052
190	1642	0.00538810826590519
191	1643	-0.00462158267270392
192	1644	-0.0703628717658896
193	1659	0.222267193139263
194	1661	-0.213579424407499
195	1663	0.180772584119459
196	1677	0.13421287202338
197	1678	-0.0689953194724308
198	1679	-0.10051622035167
199	1680	0.0754736178708514
200	1682	-0.127563385416943
201	1683	-0.0544277389016367
202	1686	-0.498087115800473
203	1687	-0.282689646207182
204	1688	-0.449209836111975
205	1693	-0.0806994009647869
206	1701	-0.0759510086396464
207	1702	0.0903351444580652
208	1703	-0.00330846822269261
209	1704	-0.00937289324635149
210	171	0.0518745424338049
211	1728	0.233952443270374
212	1742	-0.0824425767937979
213	1743	-0.19426831765985
214	177	-0.135915964876527
215	1776	-0.320700742565856
216	1778	-0.244269593147367
217	1778.2	-0.206053472103109
218	1778.4	-0.184668991353981
219	1778.6	-0.178782358573168
220	186	-0.167577919957219
221	187	0.0320568236044196
222	1873	0.176917902037356
223	1874	0.0630309171596924
224	1875	-0.00267030716519424
225	1876	0.100547712799661
226	1877	0.034654974763257
227	1878	0.168406764554636
228	1879	0.0312202727966081
229	188	0.0439488523811135
230	1880	0.105315257915601
231	1881	-0.111767737926928
232	1882	-0.0927611159195637
233	1883	0.0599515752324044
234	1886	0.0293548748837248
235	189	-0.0646551065381603
236	190	-0.0207804128555661
237	191	0.0491863884427193
238	1923|1924|1925	0.0915395766654174
239	1928	-0.0256564083257585
240	1992	-0.0636666670389299
241	200	0.0600355252294405
242	2009	-0.00503021158869034
243	201	-0.0465431105264456
244	2011	-0.00012657934017642
245	2011.5	0.0850192049014567
246	2023	-0.078887772169137
247	203	0.0382145654696795
248	2125	0.0220270712230902
249	2127	0.104992502503526
250	214	-0.150120377537726
251	2142	-0.177522929749315
252	215	-0.11460375111076
253	2151	-0.0988972771422496
254	2157	0.0265996831994239
255	2164	-0.205282488392836
256	2165	-0.211700447900926
257	2177	0.123547126036147
258	2181	-0.297628356613719
259	2196	-0.410048874372261
260	222	-0.0116250860167452
261	2245	0.0403476283605102
262	2246	-0.0454094454213428
263	2247	0.262367940825892
264	2248	0.117399345987252
265	2249	0.0767525429140162
266	2250	0.12912870748936
267	2251	0.0450596218636632
268	2252	0.146639471886191
269	2253	0.0430510144101826
270	2254	0.197329310582243
271	2255	-0.0898979681878279
272	2256	0.214552061657724
273	2257	0.241308358558124
274	228	0.00377259959373968
275	2280	-0.0167224163216556
276	2285	-0.0483907053529387
277	230	-0.0704911739923936
278	232	0.119046573236912
279	2327	0.066387775337713
280	2328	-0.625706500327686
281	2347	0.216213619312687
282	2349	0.0771896463852024
283	2350	0.366008253134671
284	2351	0.0206986605103998
285	2361	-0.0856364621587032
286	2362	0.00195321145912327
287	2371	0.120495826197377
288	2392	-0.0452477733212294
289	2393	-0.252842708670904
290	2394	0.228596072980916
291	2398	0.0804125007574566
292	2404	-0.056393996570607
293	2412	0.0621999188145643
294	2417	-0.142512851293987
295	2426	-0.0297699166934728
296	2428	0.0406532025621822
297	243	0.123570380939293
298	2440	-0.211580215131776
299	2442	0.486185443492542
300	2443	-0.400265178916745
301	2469	0.000727070427491304
302	2470	0.0253836824088151
303	2471	-0.291289320892548
304	2472	-0.255643110059452
305	25	0.180062401987102
306	2529	0.363823275709136
307	2529.2	0.244330101776836
308	2529.4	0.0567950112915404
309	2535	0.108492167609966
310	2541	-0.102193972808574
311	2549	0.291383176076051
312	259	-0.171724783016476
313	267	-0.00457156000702491
314	28	-0.105448428285156
315	281	0.0883620023732237
316	29	0.122325812582545
317	294	-0.0911934543795065
318	295	-0.17889000105943
319	30	-0.193777749061409
320	3057	-0.175204215405369
321	307	-0.0358530451690764
322	31	-0.060254096293353
323	317	0.154593804852818
324	317.2	0.206725335750652
325	317.8	-0.0314630588647444
326	3172	0.189541476663318
327	318	0.0178100932745563
328	321	-0.217388184925713
329	322	-0.202109469300157
330	323	-0.1753124476465
331	3297	-0.0826488044945036
332	334	0.175053989557232
333	3343	-0.235173736102084
334	3344	-0.111575734756318
335	3345	-0.082190673635288
336	3346	-0.0072746348866334
337	3347	0.0765342103069452
338	3348	0.111775665485279
339	3349	0.0920136931621565
340	335	-0.094958599421411
341	3350	-0.160355751122273
342	3351	-0.0393708531282955
343	3352	0.0161027904980561
344	3353	-0.162731371235073
345	3354	-0.0693301221606577
346	3355	-0.122188652475678
347	3356	-0.121604045159639
348	3357	-0.0838790343244141
349	3358	-0.0750913911624602
350	3359	-0.293650149484887
351	3360	-0.294213717277182
352	3361	-0.0613975527206614
353	3362	0.0696744521034516
354	3363	-0.074785107270397
355	3364	0.0330233076722244
356	3365	-0.0850438194153775
357	3366	0.0954848081537144
358	3367	-0.0955537515451681
359	3368	-0.00642086378904565
360	3369	-0.15139261139661
361	3370	0.0988779640821228
362	3371	-0.0735403591544499
363	3372	0.0886475723310968
364	3373	-0.00410431894475695
365	3374	-0.194368865104348
366	3375	-0.038378738458975
367	3376	0.0967163044169947
368	3377	-0.168736449154568
369	3378	0.160552160533265
370	3379	-0.112848369166838
371	3380	0.0268939098460812
372	3381	-0.00886746564730165
373	3382	0.0462313596312232
374	3383	0.114658495796556
375	3384	-0.0803759991222521
376	3385	0.207594380217157
377	3386	-0.0628487284754016
378	3387	0.0989777531844426
379	3388	-0.0749495776376774
380	3389	0.0325673621264274
381	3390	-0.330958895708114
382	3391	-0.00254844265517471
383	3392	-0.0251516262630318
384	3393	0.0400764596682404
385	3394	-0.0349472987229654
386	3395	-0.11551085476021
387	3396	-0.413416133028387
388	3397	-0.338205113062885
389	3398	-0.237713605582104
390	3399	-0.0301728631158867
391	3400	-0.137474426273708
392	3401	-0.156691435308226
393	3402	0.0280358445092458
394	3403	0.072373629891706
395	3404	-0.0522244550099919
396	3405	-0.0975007149614048
397	3406	0.0233470747495007
398	3407	-0.160444057900685
399	3408	-0.395902399949437
400	3409	0.0525152971940015
401	3410	-0.163762866832488
402	3411	-0.0624004856322971
403	3412	-0.109650936831302
404	3413	0.0373777952821357
405	3414	0.0700038729563323
406	3415	-0.165024518478761
407	3416	-0.066445880002255
408	3417	0.0623280005232746
409	3418	-0.21157773955053
410	3419	-0.0580729045253926
411	3420	-0.0314493000599639
412	3421	-0.0714532541372209
413	3422	-0.647264344095303
414	3424	-0.0898480523810412
415	3425	-0.229444650745125
416	3426	0.113651918732822
417	3427	-0.118808186590145
418	3428	-0.0420138373355062
419	3429	-0.24828501435938
420	3430	-0.319282552152245
421	3431	-0.271906369123346
422	3432	-0.0160143436971029
423	3433	-0.113466980164692
424	3434	-0.328707026467303
425	3435	-0.231264106312924
426	3436	-0.280078043356044
427	3437	-0.0460895958059951
428	3438	-0.238175583641529
429	3439	-0.158463259012309
430	3440	-0.169262728504722
431	3441	-0.00886297126793596
432	3442	0.233722140850445
433	3443	-0.304735992807907
434	3444	-0.0822758318109527
435	3445	0.0525861816702028
436	3446	-0.0435772414075653
437	3447	-0.0603092931081569
438	3448	-0.0433655565046596
439	3449	-0.138198478158139
440	3450	-0.0944216949859639
441	3451	-0.0739167767013257
442	3452	-0.087595477847047
443	3453	-0.241576578447173
444	3454	-0.0517903486574017
445	3455	-0.226783870304643
446	3456	-0.0764757204549138
447	3457	-0.144172857243629
448	3458	-0.172446891856293
449	3459	-0.00856684373283469
450	3460	-0.133517013658934
451	3461	-0.118703013551656
452	3462	-0.15731224688247
453	3463	-0.298371395589849
454	3464	-0.104728612894097
455	3465	-0.0254429983615178
456	3466	-0.240997747855638
457	3467	-0.218095020047274
458	3468	-0.0288909676268106
459	3469	-0.101171836616833
460	347	0.019931663767612
461	3470	-0.116762524170057
462	3471	-0.143359295478198
463	3472	-0.0191668127395876
464	3473	-0.0420109348473038
465	3474	-0.194662590481623
466	3475	-0.127963273122417
467	3476	-0.0817844930662213
468	3477	-0.23102539909656
469	3478	-0.0125799961193812
470	3479	-0.0723068907570951
471	348	0.15770389996536
472	3480	0.000183729738571454
473	3481	0.0154599933418563
474	3482	0.0925855484744746
475	3483	0.0509879128217326
476	3484	-3.92230789364757e-05
477	3485	0.00691641461910123
478	3486	-0.126901197378343
479	3487	0.0843196315358741
480	3488	0.0679807452662255
481	3489	-0.0732830304413667
482	3490	0.0252734070351907
483	3491	-0.127958967357459
484	3492	0.187145763307264
485	3493	-0.172731329465022
486	3494	-0.032079326932971
487	3495	0.0899759755163803
488	3496	0.11001171952793
489	3497	0.0772777459899796
490	3498	0.108340820426349
491	3499	0.131186003491833
492	3500	-0.21296534261689
493	3501	0.0570061706341893
494	3502	-0.159935544068331
495	3503	0.0421056922530891
496	3504	0.0225853847738786
497	3505	-0.36430867023314
498	3506	-0.14344072212903
499	3507	-0.210747801057776
500	3508	-0.164390845396042
501	3509	-0.163546779078744
502	3510	-0.0767105455358727
503	3511	-0.0784228448626586
504	3512	-0.257693955248221
505	3513	-0.11398339216682
506	3514	-0.0342595062424954
507	3515	-0.0180547657955551
508	3516	0.149184227200357
509	3517	-0.188889786409396
510	3518	-0.203830759101688
511	3519	-0.1365494245471
512	352	-0.0670720182309024
513	3520	-0.00214107503578184
514	3521	-0.200803667182694
515	3522	-0.0426727464570515
516	3523	-0.314274642286848
517	3524	-0.266037441961346
518	3525	0.255907478313866
519	3526	-0.019729360830213
520	3527	0.172751629867047
521	3528	0.0493804305693094
522	3529	0.00858530335849409
523	3530	0.044440645565536
524	3531	-0.11682735566485
525	3532	0.0271156300152768
526	3533	-0.0220213203566139
527	3534	0.107030922480941
528	3535	-0.0584076194422011
529	3536	-0.275371541138574
530	3537	-0.191272573163539
531	3538	0.216173489784092
532	3539	-0.110884119039115
533	3544	-0.266324984863245
534	3545	-0.0857041791765615
535	3546	0.0346513326261238
536	3557	-0.166180474980672
537	3585	-0.159452264116411
538	3592	0.154021161734148
539	3593	-0.00756543456150318
540	3602	-0.183162209811878
541	3608	-0.429124114998985
542	3614	-0.558785695828727
543	3615	-0.441377445196567
544	3618	-0.535139159952601
545	3621	-0.325412484505057
546	3623	-0.237692953406584
547	3624	-0.414923748279749
548	3625	-0.405334080188269
549	3626	-0.0999122030738326
550	3637	-0.0494709612831439
551	3638	-0.191213170934488
552	3639	-0.0962932674678102
553	3640	-0.177324895740339
554	3641	-0.20725557063699
555	3642	0.0224272063080636
556	3643	-0.132314232561078
557	3644	-0.262027817052778
558	3645	-0.11155536184222
559	3646	-0.16968779065389
560	3647	-0.273956375339636
561	3648	-0.0290577365701717
562	3649	0.303452466365564
563	3650	-0.00488072352788759
564	3651	-0.05901011525877
565	3652	0.0867753666407836
566	3653	0.0647356222997448
567	3656	-0.13675051942164
568	3658	-0.0552859568222779
569	3659	-0.0900392882220299
570	3670	0.311046719131777
571	3671	-0.184217741937999
572	3672	-0.170541679599028
573	3673	-0.465107103039242
574	3675	-0.102366748901437
575	3676	-0.112865592868603
576	3677	-0.0366878024212287
577	3678	0.0518287922859595
578	3679	0.599355355816326
579	3680	-0.0956092494457991
580	3681	-0.0621156106356482
581	3682	-0.2067759076132
582	3683	-0.1798744523828
583	3684	-0.00821391019535825
584	3685	0.192262702469793
585	3686	-0.0375903784422887
586	3687	-0.0959378801402856
587	3688	0.0333819117914281
588	3689	-0.173822938942705
589	3691	-0.194033586364542
590	3692	0.0716581272782795
591	3693	-0.0685911791266216
592	3694	-0.376289851793946
593	3695	-0.132162076222326
594	3696	0.0617726345588175
595	3697	-0.146581245275797
596	3698	-0.0119351095962191
597	3699	0.0401744470654915
598	3700	-0.176265091403037
599	3701	-0.096882565634795
600	3702	0.0120923821766011
601	3703	0.0468873595940456
602	3704	0.0833013466979355
603	3705	-0.200389892350304
604	3706	-0.110450194921904
605	3707	0.0894920852855459
606	3708	0.21334279665816
607	3709	-0.180838602999605
608	3710	-0.0399292525878052
609	3711	0.215919518328736
610	3712	0.0720338222886822
611	3713	0.0359976782780124
612	3714	-0.0157445582790948
613	3715	-0.125139280148968
614	3716	-0.114262773795145
615	3717	0.0857002929742638
616	3718	0.00847055165538901
617	3719	0.193065673088613
618	3720	-0.10047007031326
619	3721	-0.214345363294713
620	3722	0.16800840661379
621	3723	0.110493959161714
622	3726	0.0659856477318021
623	375	-0.0788694538186686
624	3762|3763	0.218629020905776
625	3776	0.263001675904743
626	3777	-0.00784066928562637
627	3785	-0.141497811499502
628	3788	0.0697776855693656
629	3797	-0.0405387491691996
630	3824	-0.187784548261367
631	3841	-0.116736200229268
632	3852	-0.199076886772406
633	3853	-0.254785404513331
634	3854	-0.235293864912442
635	3855	-0.32364803168347
636	3857	-0.249095692044092
637	3858	-0.124589554429435
638	3863	0.264469488751061
639	3864	0.213301029405889
640	3865	-0.0939908994924785
641	3870	0.0390390680721279
642	3871	-0.106053833292705
643	3872	0.0265963291848851
644	3873	-0.0205097206948991
645	3876	-0.172328474027945
646	3878	0.021810007405286
647	388	-0.145789127135427
648	3884	-0.103389637378394
649	3886	-0.0963252088546554
650	3888	-0.0255690133986786
651	3889	-0.0490712064515394
652	3890	0.228920726556854
653	391	-0.0792413419600566
654	3916	-0.349483174793615
655	3942	0.14758710776956
656	3952	0.0437259884997351
657	3953	-0.221873287723894
658	3954	-0.17264965444004
659	3958	-0.0915121087334778
660	3959	-0.0516980020723897
661	3960	-0.0626400395444637
662	3961	-0.137195173996813
663	3962	-0.124631438845178
664	3963	-0.107141028784753
665	3965	0.0129496435935615
666	3968	-0.217533345521676
667	3973	0.0199896435866307
668	3974.5	0.0934350748901268
669	3979	0.0787732526591602
670	3980	0.0248291013787622
671	3981	-0.0658107865532219
672	3984	0.102230389409521
673	3991	0.167971791739708
674	3992	-0.0968425536021203
675	3996	-0.0431858010250981
676	4	0.0160914651139296
677	4008	-0.12600168174489
678	4009	-0.301041405921507
679	4010	-0.0621127093025523
680	4011	-0.255617422107822
681	4012	0.0234366639363948
682	4013	0.034822725219324
683	4014	0.142435821120984
684	4016	0.110745582001541
685	4017	-0.0789914641876211
686	4018	-0.0714549047352101
687	4019	-0.0890681487081508
688	4020	0.0346302383246565
689	4021	0.257231168972498
690	4022	0.0133951928876836
691	4023	-0.142024003955664
692	4024	-0.263326578499895
693	4025	0.0186624067257001
694	4026	-0.0454612905406581
695	4027	0.00518838496087147
696	4028	0.294760888631597
697	4029	-0.0409207302586719
698	403	-0.179386414396522
699	4031	-0.13962459372941
700	4032	-0.195463419754834
701	4033	-0.0384769551496146
702	4034	-0.166756357560811
703	4035	0.451379314674906
704	4036	0.00350554302700657
705	4037	-0.235053427609566
706	4038	-0.179959702309929
707	4039	-0.0853217436581779
708	404	-0.342210164819092
709	4040	-0.00995760323702084
710	4041	0.181782977938779
711	4042	0.200328481767999
712	4043	0.025385976386648
713	4044	0.0250422265302967
714	4045	-0.100386685669833
715	4046	-0.163624404085519
716	4047	0.0298545551453833
717	4048	-0.390293526866685
718	4049	-0.194365603986369
719	405	-0.134864449570156
720	4050	-0.221759467391662
721	4051	0.0538597243635
722	4052	-0.04688314481291
723	4053	-0.18668224448114
724	4054	0.0301589463316995
725	4055	-0.179100934868044
726	4056	-0.0676230909159085
727	4057	-0.288956591042977
728	4058	0.0351254571777992
729	4059	0.0333703872753556
730	4060	-0.0560111520695862
731	4061	-0.0840870989558258
732	4062	0.185862384591132
733	4063	0.143050536405107
734	4064	-0.0412679005525048
735	4065	0.0740763819762523
736	4066	-0.1161770997313
737	4067	-0.165323474658906
738	4068	-0.185480233038165
739	4069	0.0797036565837296
740	4070	0.173544313478988
741	4071	-0.213713663601526
742	4072	0.131006336955358
743	4073	0.0417591824157959
744	4074	0.113449558081905
745	4075	0.0264956621239957
746	4076	-0.00395849701122449
747	4077	0.0926764908336471
748	4078	0.205013999530357
749	4079	-0.135219797373377
750	4080	0.0545344205329262
751	4081	0.0366663079880233
752	4082	-0.0697672655215806
753	4083	0.133955607102262
754	4084	-0.00493749318504155
755	4085	-0.211127724759296
756	4086	0.251889417820785
757	4087	0.0885488171654502
758	4088	0.178606941450191
759	4089	-0.146486911440143
760	4090	-0.130462639636636
761	4091	-0.0674915382680846
762	4092	0.150019412385372
763	4093	-0.0248133376086308
764	4094	-0.074097939619914
765	4095	0.00641417807285054
766	4096	0.0935351647743832
767	4097	0.0723053904664158
768	4098	-0.247059665235828
769	4099	0.117865493421393
770	4100	-0.0930137055994315
771	4101	0.0893323598918487
772	4102	-0.0292163481653565
773	4103	0.0824442061010064
774	4104	0.0866697018336652
775	4105	0.0222107021231811
776	4106	-0.0232773141128384
777	4107	0.00178369542643418
778	4108	0.0847746177632472
779	4109	-0.076651981991799
780	4110	0.0683919227797927
781	4111	0.0310769471145437
782	4112	-0.0606768207504939
783	4113	0.10491744406637
784	4114	-0.103084316680454
785	4115	-0.000810869421924481
786	4116	0.022919743762727
787	4117	0.090218973155711
788	4118	-0.307212504001563
789	4119	0.110036648599069
790	4120	-0.141907146699931
791	4121	-0.192185607261289
792	4122	0.0347851995779214
793	4123	-0.0895623439528131
794	4124	-0.0287114981871427
795	4125	-0.0656001187164005
796	4126	0.187470456259012
797	4127	0.0114170656107025
798	4128	0.146491225047591
799	4129	0.0282444925474857
800	4130	-0.0539406584595836
801	4131	-0.0221604044008944
802	4132	-0.109504840980966
803	4133	-0.217411054993285
804	4134	-0.0494388156961781
805	4135	0.112623156752275
806	4136	-0.0233471042787613
807	4137	0.0366819690686131
808	4138	-0.0500047489026755
809	4139	0.0908108276341089
810	4140	-0.111896017834712
811	4141	-0.112995739554718
812	4142	0.0578339450208192
813	4143	-0.173259154721742
814	4144	0.0441974144264498
815	4145	-0.185022837069047
816	4146	0.0477321526346863
817	4147	-0.076480058056081
818	4148	0.0949335652617206
819	4149	-0.1364761676373
820	4150	0.121921063323038
821	4170	-0.413634015888686
822	4175	-0.176734736677349
823	4193	0.147891836539415
824	4196	-0.130827648832463
825	4202	-0.132747488188408
826	4206	-0.0289927613897367
827	4207	-0.0666345255620671
828	4208	0.0104144405028883
829	4210	0.0302309274354478
830	4211	-0.0822375389123463
831	4212	-0.0884989943880819
832	4213	0.028186995670959
833	4214	0.0449506892081818
834	4215	-0.0698150878255637
835	4217	-0.0398365656144545
836	4218	-0.0660970856026687
837	4219	0.0383422907821663
838	4231	-0.107028071058194
839	4251	-0.192500506674593
840	4252	0.29219608413115
841	4253	-0.237271627054254
842	4263	-0.0133585274154017
843	4264	0.125518219206303
844	4266	0.00269474328469689
845	4290	-0.0841350765742887
846	4294	-0.222853241003551
847	4295	0.275555995645609
848	4296	-0.104473110693671
849	4297	0.185761752091447
850	4298	0.00586099718501594
851	4299	0.140819830606137
852	4300	-0.159754865834832
853	4301	0.139012140635725
854	4302	-0.0642577552667606
855	4303	-0.377157802284525
856	4304	-0.332342513236019
857	4305	0.00114397502545493
858	4306	-0.318331873684115
859	4307	-0.0629489343276103
860	4308	-0.175450512813101
861	4309	0.18095769817293
862	4310	-0.0595082190141102
863	4311	0.201597788811967
864	4312	-0.0446143310402605
865	4313	-0.185043436941216
866	4314	0.377417294028064
867	4315	-0.305875405716728
868	4316	0.0670372628849338
869	4317	-0.254361546592494
870	4318	-0.298348076281992
871	4319	-0.0871738316278324
872	4320	-0.20353686868193
873	4321	-0.320478213986647
874	4322	-0.335696303494122
875	4323	-0.123234330587043
876	4324	0.14210417107966
877	4325	0.232492255848481
878	4326	-0.0300042802469958
879	4327	-0.313369735315077
880	4328	-0.275030116777941
881	4329	-0.280054141177491
882	4330	-0.467320193970269
883	4331	-0.177204871310177
884	4332	0.321067501668057
885	4333	-0.0206478908251058
886	4334	0.00367871130692134
887	4335	-0.113726163434556
888	4336	-0.0777284887080884
889	4337	-0.0478828428769301
890	4338	0.0515675404628382
891	4339	-0.28267691157972
892	4340	-0.350410971908814
893	4341	0.391874001141671
894	4342	0.102579232567795
895	4343	0.0398694798803656
896	4344	-0.127104239562713
897	4345	-0.111856499608828
898	4346	0.0288059560766881
899	4347	-0.193295930685395
900	4348	0.171211444185392
901	4349	-0.198362503478018
902	4350	0.0464761880321096
903	4351	0.111266935024134
904	4352	0.0241719560921413
905	4353	0.0866836053273566
906	4354	0.090451440993826
907	4355	0.0320055706964309
908	4356	-0.0930445176443524
909	4357	-0.230580129435617
910	4358	0.00580060999660236
911	4359	-0.138768293504085
912	4360	-0.193484880495698
913	4361	-0.321597456581309
914	4362	-0.220893382668876
915	4363	0.107310088966465
916	4364	-0.492416330573258
917	4365	-0.0510790458947968
918	4366	-0.250732185747171
919	4367	-0.363708197712166
920	4368	-0.133075602706581
921	4369	-0.1565581760556
922	4370	-0.0904186832832523
923	4371	0.148834353700633
924	4416	-0.0796611928218115
925	4417	0.219434193343211
926	4419	0.0991773061590598
927	4420	-0.271154812360023
928	4421	-0.162464386887568
929	4423	-0.246000513777312
930	4424	-0.227395204069294
931	4430	0.0901438405863704
932	4430.5	0.0972091925494645
933	4437	0.0166864608600787
934	4438	0.301638031715111
935	4439	-0.279298542672203
936	4440	-0.00986030005893327
937	4443	0.0382765195710764
938	4445	-0.0665681396867474
939	4446	0.00114365719280624
940	4447	0.206411318534674
941	4448	-0.0127524986817603
942	4449	0.142366411229021
943	4450	0.115457754633015
944	4451	-0.236911633431829
945	4452	-0.0397475578624857
946	4453	0.0975166033357507
947	4458	-0.10216640055211
948	4459	-0.0597456104605638
949	4460	0.191490152595161
950	4461	-0.00274138695865893
951	4462	-0.0789311753314233
952	4463	-0.0395258479658658
953	4465	0.352485632415507
954	4466	0.234304573687613
955	4495	-0.103628591522569
956	4496	-0.11214285880307
957	4497	0.106773738246282
958	4509	-0.290522693505627
959	4510|4511|4512|4513|4514|4515	-0.180596644229498
960	4518	-0.16207620647077
961	4519	-0.257675178529048
962	4520	-0.109482518514067
963	4521	-0.0464794548446938
964	4576	-0.0404387031797344
965	4581	-0.000329067204856988
966	4584|4585|4586|4587|4588	0.0360801277831955
967	4594|4595|4596|4597	0.0531297014574922
968	4598|4599|4600|4601|4602|4603|4604	0.235944002053881
969	4606	-0.0279746181781486
970	4607	0.103415710077198
971	4618	-0.0776118608871602
972	4619	0.122987055217671
973	4620	0.128135316388967
974	4621	-0.0680009989201869
975	4622	0.0569181432871592
976	4625	0.0315161474565911
977	4625.3	0.144582540948253
978	4625.6	0.0731185013104274
979	4625.9	0.16382062596495
980	4626	0.106511566391264
981	4627	-0.239436115289102
982	4628	-0.0570575070295163
983	4636	0.104286035090418
984	4637	0.0848412537772586
985	4643	-0.0889111311739367
986	4643.3	-0.00251199340165285
987	4643.6	0.0295908900908118
988	4648	0.141721673010995
989	4650|4651|4652	0.189652544642762
990	4657	-0.0444167472460096
991	48	0.0857003943881039
992	49	0.0529276427801158
993	4952	-0.022349757028296
994	4954	-0.188836820519208
995	4964	-0.230948663387539
996	4992	-0.0826919302745805
997	4992.4	-0.0574321986586883
998	4992.8	0.0178887727303803
999	4994	0.106608280671872
1000	4994.3	0.165952395862554
1001	4994.6	0.256398333781553
1002	5	0.151427543085942
1003	500	0.108122886637515
1004	5000	0.0412630820586176
1005	5003	-0.0721159585050859
1006	501	-0.106484416194237
1007	5011	0.209847094107625
1008	5106	-0.188498362427396
1009	5107	-0.0897022114615866
1010	5108	-0.0535412778578017
1011	5112	-0.239352691622392
1012	5113	-0.13098239272209
1013	5114	0.0265613949586884
1014	5115	0.0610044160746519
1015	5116	-0.0386512752030195
1016	5117	-0.0721963358210176
1017	5120	-0.047434705924933
1018	5122	-0.191321708425207
1019	5123	-0.0767964465377618
1020	5129	-0.113127523340027
1021	5130	0.0293446470899164
1022	5131	-0.145943818280419
1023	5132	-0.030420878241774
1024	5134	0.0512800498022255
1025	5135	-0.237903671545635
1026	5136	-0.281757405238152
1027	5137	-0.350177514229913
1028	5138	-0.250734827000649
1029	5142	-0.0936479091505492
1030	5143	0.012686452748425
1031	5145	0.101122103655375
1032	5146	-0.158557482399457
1033	5149	-0.411579632151558
1034	5153	0.153704544223586
1035	5190	-0.117569445206596
1036	5190.3	-0.105298602940085
1037	5190.9	-0.015594118040917
1038	528	0.18213353946454
1039	53|53.3|53.6	0.0802901238715767
1040	531	0.122696429271995
1041	5390	-0.301113797026555
1042	5397	-0.167215297817567
1043	5401	-0.313867526827582
1044	5401.5	-0.122213598784171
1045	5404	-0.0118853572943354
1046	55	0.0629170077220643
1047	5569.4	-0.161018673860113
1048	5569.5	-0.10891744852656
1049	5571	-0.0917426503838148
1050	560	-0.328508686333424
1051	5600	-0.250808271739152
1052	561	-0.294948498091423
1053	562	-0.242440419379869
1054	571	0.0977478817329223
1055	572	0.12486464093662
1056	574	-0.0492373293114209
1057	576	0.31128641811172
1058	577	0.206377869285011
1059	578	-0.131979238872171
1060	579	0.0723773058262536
1061	580	-0.0570323738632868
1062	584	-0.181509702032376
1063	585	-0.254262362819719
1064	586	-0.00373372030372085
1065	587	-0.181389822228501
1066	589	-0.082700171888805
1067	5918	-0.00550953040256944
1068	5919	0.122099411667445
1069	5969	0.113225365819858
1070	5970	0.107581732522551
1071	5980	0.0219688360427847
1072	5981	0.0700007418730209
1073	5991	0.0294104424280783
1074	5992	-0.157702589591188
1075	5993	0.123276553995349
1076	5994	0.171397599423555
1077	5999	0.0381895268429956
1078	6001	-0.00243209859626217
1079	6002	0.0266555551189753
1080	6047	-0.106476686022812
1081	6054	0.144056918093684
1082	6055	0.119837899478369
1083	6056	0.077486676446388
1084	606	-0.124864652976588
1085	606.6	-0.144252725746592
1086	6065	-0.173503168936353
1087	6066	0.061347536625367
1088	6067	0.0260180252819148
1089	6068	0.0630669329982266
1090	6069	-0.0974659369593347
1091	6070	-0.107762252806537
1092	6071	-0.222405749561047
1093	616	-0.0696001921563322
1094	617	0.0386806077143975
1095	618	0.0442445572203154
1096	619	-0.17075430082486
1097	63	0.0112953918199353
1098	64	-0.0902034902173126
1099	640	0.235018611582391
1100	65	-0.165943003312068
1101	654	0.0954651618131565
1102	674	0.239073157275638
1103	675	0.218204795654289
1104	676	0.306943761645457
1105	68	0.0891600684689269
1106	682	-0.242624392772327
1107	69	0.0652814703894374
1108	692	-0.0990029791971015
1109	703	-0.130753458672295
1110	704	-0.0285010109417652
1111	705	-0.105518900566839
1112	706	-0.184213075174515
1113	707	-0.229877848940645
1114	714	-0.193017170723337
1115	716	-0.096956552422074
1116	725	0.0597823036885941
1117	726	0.154261282811233
1118	727	0.0622199245595821
1119	732	-0.163305006947939
1120	738	0.108891625713793
1121	739	0.0523071676028782
1122	740	-0.0382628950736725
1123	741	0.141909206606989
1124	743	-0.0227326518950959
1125	746.6	0.0766272851980987
1126	746.9	-0.0265019986436026
1127	747	-0.259983749773674
1128	750	-0.156114989963114
1129	755	-0.101822279825131
1130	764	0.0674840216634648
1131	765	-0.0356177360533893
1132	77	-0.0644368168490117
1133	777.3	-0.173991703151252
1134	777.6	-0.0587093267954877
1135	777.9	-0.0168568489253054
1136	78	-0.159052262778925
1137	793	0.0911006384719603
1138	794	-0.000649611615343994
1139	795	-0.0456974548884353
1140	796	-0.053516558474624
1141	797	-0.0507179125973459
1142	8	0.191026439299767
1143	80	-0.178999297089921
1144	804	-0.214044680813553
1145	805	-0.119239902852275
1146	806	-0.236067047729808
1147	809	-0.460316179757472
1148	81	-0.111667146108253
1149	810	-0.274957390662926
1150	813	-0.349402694185239
1151	816	-0.13864130267936
1152	82	-0.119070988570352
1153	822	0.270691113177876
1154	824	-0.0700429966240566
1155	827	-0.1329679887234
1156	828	-0.172557006206464
1157	829	-0.156931181445576
1158	83	0.0852176937139662
1159	830	-0.160695515441854
1160	831	-0.113376723331424
1161	832	-0.064676927104268
1162	834	-0.00727007120296624
1163	835	-0.0790666346970833
1164	836	-0.160447532867148
1165	837	-0.100453680308148
1166	838	-0.0526126741140041
1167	843	0.167616979894247
1168	844	0.0834884775236969
1169	845	0.18319343216695
1170	846	-0.0666889093286718
1171	847	0.0653437007409811
1172	858	-0.00532891709452582
1173	86	-0.0821713419447879
1174	863|864|865|866|867	0.0183863045121491
1175	869	0.298715601413509
1176	87	0.097968086898918
1177	870	0.0601738808203513
1178	873	0.0609844282713709
1179	874	-0.275577163138487
1180	875	0.0948147552134273
1181	876	0.134119189728243
1182	878	-0.0675530717150964
1183	89	-0.116142010593974
1184	9	0.144791087673303
1185	908	-0.169368638890203
1186	93	-0.0117111655479648
1187	937	-0.115811698817095
1188	94	-0.336974999652708
1189	941	-0.0056512666669919
1190	942	-0.216676082114925
1191	946	-0.223864547833455
1192	95	-0.0880422974154227
1193	957	-0.0109160517189706
1194	96	-0.498850286130149
1195	960	-0.141003542217865
1196	961	-0.191721210886354
1197	963	0.61242759249745
1198	964	-0.0160610345958925
1199	965	-0.256714295869777
1200	966	0.335023947834207
1201	968	-0.330367248892098
1202	969	-0.0696089076734079
1203	97	0.0279527738465321
1204	972	0.0683503054058465
1205	974	0.0453983928136668
1206	98	0.299257163908789
1207	989	-0.116579818550245
1208	990	-0.0807410187539077
1209	991	0.00965168931728812
1210	992	0.0199951814711397
1211	993	-0.00939351408970417
1212	994	-0.189486096546823
1213	995	0.0432604932118872
