# Supplementary material for: The erosion of biodiversity and biomass in the Atlantic Forest biodiversity hotspot
Source: Nat Commun. 2020 Dec 11;11:6347. doi: 10.1038/s41467-020-20217-w (PMC7733445; doi:10.1038/s41467-020-20217-w)
Supplement: Supplementary file 7 — Source Data [file 41467_2020_20217_MOESM7_ESM.zip › Source Data/Figure1d.csv]

	ordem	H.loss
1	10	0.165457948638904
2	1002	0.11308204821342
3	1003	0.20758915612594
4	1004	0.192956382864564
5	1007	0.127283812497821
6	1017	0.133332558795072
7	1018	0.194382169923398
8	102	0.0526686556995508
9	1023	0.0857920317840952
10	1024	0.00945233232151243
11	1035	0.115837608811275
12	1038	0.0850391899237464
13	1040	0.0404998333973609
14	1041	0.0411952675209828
15	1047	0.0464303415959519
16	1057	0.0185205964584218
17	1066	0.0545345996820878
18	1070	0.084972698811538
19	1073	0.0666244336184602
20	1082	0.054557601726113
21	1083	0.0558171669631178
22	1086	-0.0487074349386443
23	1088	0.207925399048501
24	109	0.128989658198013
25	1091	0.633809359492041
26	1112	0.195645636422232
27	1113	-0.00514217769047196
28	1114	-0.115021503719432
29	1115	-0.0710871828901214
30	1121	-0.218530751245549
31	1123	0.151707446398507
32	1124	0.213512081075984
33	1142	0.080556126203823
34	1146	0.0612276896171086
35	1153	-0.00454317263739369
36	1154	-0.0559032782858111
37	1155	-0.0390353280561802
38	1156	-0.0437398469603029
39	1157	-0.0246702619123937
40	118	0.0408841374652727
41	1182	0.0415961476753585
42	1194	-0.205722570083637
43	1200	0.16292597226266
44	1201	-0.0675930046961666
45	1202	-0.00544640879410303
46	1205	-0.00629519892661065
47	1230	0.100226253368825
48	1231	-0.0377645744968053
49	1232	-0.159468575223546
50	1233	-0.174270598966913
51	1235	-0.030208542681122
52	1237	0.337164695720101
53	124	0.145201875312752
54	1240	0.000310272609119612
55	1243	0.0199411074408756
56	1244	0.10034079352229
57	1246	0.0660505446452136
58	1247	-0.0387184713518952
59	1249	0.0486661166930792
60	125	0.0286579889774795
61	1251	0.0928963737440082
62	1253	0.174681462623072
63	1258	0.0565043196235912
64	1259	0.0434011346823966
65	1260	0.0306639807726775
66	1261	-0.108127055878896
67	1266	-0.0473744175595652
68	1271	0.133146395751092
69	1272	-0.0416024443378206
70	1280	0.0961545803238714
71	1281	0.0770941965958539
72	1285	0.0632351108898055
73	129	0.0561906689430565
74	13	-0.0528017746403689
75	130	0.10115209694015
76	131	0.132143733442014
77	132	0.170078145720584
78	1322	0.0904075636200541
79	1323	0.0472780142562067
80	1324	0.0918604633322385
81	1326	-0.119614664367776
82	1327	-0.0108777548176737
83	133	0.312814575346708
84	1330	0.0859802124563403
85	1333	0.128983057222913
86	1338	-0.389984272808102
87	1339	-0.087503366184522
88	134	-0.181231114024147
89	1342	0.0521888050693775
90	1342.5	0.0255403375854716
91	1343	0.0453860926617026
92	1349	-0.0861849944651296
93	135	0.0344298343628312
94	1350	-0.0762879659222104
95	1352|1352.3|1352.6	0.0639455026697547
96	1353	0.10212382351393
97	1356	0.012053612306768
98	1357	0.00532565765673382
99	1358	-0.000779235865280851
100	1359	0.167099538706641
101	136	0.0898024987339433
102	1360	-0.35744521242766
103	1361	0.0319644995579238
104	1362	0.0106773847219138
105	1363	0.259687538416492
106	1364	0.152215604326517
107	1366	0.0372330581230742
108	1368	0.0773356572875913
109	1371	0.106939554510519
110	1373	-0.0239278223607274
111	1378	0.124099354233809
112	1379	0.275566496515842
113	138	0.063573115205275
114	1383	0.15580063929789
115	142	-0.00684700952582966
116	1420	-0.0804476862247801
117	1421	0.0298605993818959
118	1422	-0.0353798489835712
119	1426	-0.022867871634913
120	1428	-0.0275201717023618
121	1429	-0.0684388007806041
122	1434	0.0990924167288029
123	1435	-0.235439787889907
124	1436	-0.102405368939842
125	1437	0.00300579728383722
126	1438	-0.0531844726851209
127	1439	0.0420800821417145
128	1440	0.0900342696067873
129	1445	0.0659055370736182
130	1446	0.0475127126877316
131	1448	-0.0153103381814077
132	1454	-0.00782387109578186
133	1455	-0.107234442514764
134	1456	0.0252224723484931
135	1457	-0.0528212920603693
136	1458	0.0212688340600707
137	147	-0.0111537017010208
138	1470	-0.0333997815703071
139	1473	0.21616122917547
140	1494	-0.0117258906192715
141	1501	-0.131039130397506
142	1502	0.0352348321050209
143	1503	0.117003006902875
144	1505	0.130196090499059
145	1506	0.164694088393318
146	1508	0.0718357214380116
147	1509	0.0331359727271091
148	1510	0.0622530254660413
149	1518	0.0892594779393094
150	1524	-0.118333429805113
151	1525	0.0793550902937016
152	1526	0.212164246648608
153	1530	-0.0590288879819806
154	1538	-0.0305375738544895
155	1549	0.0636979161397373
156	1551	0.00818066956437914
157	1579	0.133950276842179
158	158	0.0903644504017201
159	1587	0.0317648970333477
160	1588	-0.0197689922483633
161	1589	-0.106419917034603
162	1590	0.237458171219964
163	1591	0.00938339901091192
164	1592	-0.223196739719781
165	1593	-0.215293042123642
166	1594	-0.0732734691938554
167	1595	-0.241337792001249
168	1596	0.127969324510214
169	1597	0.0443080782757534
170	1598	-0.0546193872907007
171	1599	0.0695240185788725
172	16	-0.115278062834483
173	160	-0.00503686865303946
174	1600	0.156129356451329
175	1601	0.333375313001156
176	1602	0.182627902699828
177	1603	-0.0188586744456697
178	1604	0.145010881037119
179	1607	0.00112998433304159
180	1608	0.19637384422204
181	1608.5	0.167315149770888
182	1615	0.0375062263773398
183	1617	-0.132510587747417
184	1618	0.0793563301798968
185	1621	0.25718199943679
186	1630	0.111688522974013
187	1631	-0.0680942859915789
188	1638	0.0213707784612508
189	164	0.166695431466421
190	1642	-0.0192620014766347
191	1643	-0.0437229158240643
192	1644	0.00360442225983071
193	1659	0.24168964411716
194	1661	0.157389607372258
195	1663	0.0122496518104501
196	1677	0.0785565259452546
197	1678	0.0238781169596964
198	1679	0.083245036787541
199	1680	-0.148917648097395
200	1682	-0.0113385963019787
201	1683	0.0187119551366811
202	1686	-0.131052270643803
203	1687	-0.0973527309535257
204	1688	-0.091154009226793
205	1693	-0.108043875835083
206	1701	0.182488421040214
207	1702	-0.0331586629277545
208	1703	-0.0561470003543943
209	1704	-0.0967164996019253
210	171	0.0909074422001125
211	1728	0.155398446831537
212	1742	-0.049635981274605
213	1743	-0.00870034516533533
214	177	-0.135759113848294
215	1776	0.123140000910363
216	1778	0.1797484999771
217	1778.2	0.0711220324825599
218	1778.4	0.0485146276959009
219	1778.6	0.0493238284296816
220	186	0.158189424656595
221	187	0.0823336131558173
222	1873	-0.105925256321461
223	1874	-0.0810686712947321
224	1875	-0.0154716219935937
225	1876	-0.117783759704558
226	1877	0.0133613854063384
227	1878	-0.183190102248333
228	1879	0.0727554241631424
229	188	0.0571663389149489
230	1880	-0.116866954903541
231	1881	0.0656270516384782
232	1882	0.200645674030075
233	1883	0.00775519080459524
234	1886	-0.0273756742397765
235	189	0.0471766368288479
236	190	-0.0299651354954268
237	191	0.129483682315107
238	1923|1924|1925	-0.162687148460638
239	1928	0.091224212527693
240	1992	0.00725099338274608
241	200	0.0875349997892695
242	2009	0.0129480058002603
243	201	0.0179869443882497
244	2011	-0.185676608077
245	2011.5	0.162512527770612
246	2023	0.0642320927257822
247	203	0.0506343702832859
248	2125	0.11659573547401
249	2127	0.0414973976803973
250	214	-0.0167965362328746
251	2142	0.236171337294757
252	215	-0.194344835667084
253	2151	0.0930009241819464
254	2157	0.177967063625307
255	2164	0.0837273149922336
256	2165	-0.0650402336939871
257	2177	0.0890156477483768
258	2181	0.235421671432652
259	2196	0.298561094724462
260	222	0.0246407280961798
261	2245	0.116889287050403
262	2246	-0.0311324885037801
263	2247	0.0150421538362948
264	2248	0.143869530600001
265	2249	0.0561105267518642
266	2250	0.0907073538352047
267	2251	0.105419706478149
268	2252	0.0699211469013907
269	2253	0.175793906160129
270	2254	0.150775908887173
271	2255	0.0872773436389596
272	2256	-0.019295196596511
273	2257	-0.00892470573262197
274	228	-0.083548502816367
275	2280	0.0989974379649386
276	2285	0.033121371005954
277	230	-0.0168826465911612
278	232	-0.0318191802538607
279	2327	-0.111192903600387
280	2328	-0.105713599481403
281	2347	-0.243867806628045
282	2349	-0.142751917222299
283	2350	-0.0842896566855448
284	2351	-0.102858884871547
285	2361	0.109521641464243
286	2362	-0.0324687198475228
287	2371	-0.363257783754122
288	2392	0.19624915978521
289	2393	0.193501004185092
290	2394	0.125846447618782
291	2398	0.192082971831284
292	2404	0.308768047358473
293	2412	0.0773140026968465
294	2417	0.195893410204109
295	2426	0.164672522145371
296	2428	-0.0344530477342749
297	243	0.0644561221921515
298	2440	0.0647734179517429
299	2442	0.144728596275804
300	2443	0.230105068814823
301	2469	0.232916579279146
302	2470	0.1159498087504
303	2471	-0.00809281713950268
304	2472	0.0843699673233783
305	25	-0.106866979361596
306	2529	-0.138810333377717
307	2529.2	-0.104386140422062
308	2529.4	-0.209609174924449
309	2535	-0.26645844488926
310	2541	-0.0705494883325427
311	2549	0.0386960307607832
312	259	0.0765758326566437
313	267	0.0589999573304737
314	28	-0.0704527483578701
315	281	0.0288574219022655
316	29	-0.155670536083231
317	294	0.115436011430842
318	295	0.0246062494741838
319	30	0.103960306791069
320	3057	0.189425882689274
321	307	-0.0839029008356921
322	31	-0.0397183755863634
323	317	-0.069855239974041
324	317.2	-0.0876224218162051
325	317.8	-0.303149118407304
326	3172	0.0763744187014555
327	318	0.125593803065516
328	321	0.0122440479604618
329	322	-0.08011597416999
330	323	0.174139548230027
331	3297	-0.00309825384490857
332	334	-0.137856569790699
333	3343	0.14432691118719
334	3344	0.0463174587775125
335	3345	0.0185897316047163
336	3346	0.0658102815639786
337	3347	0.00800265419502818
338	3348	0.049804603680956
339	3349	0.00253847758031983
340	335	0.0317545226995403
341	3350	0.0590167807532383
342	3351	0.0419403686340534
343	3352	0.0912088264139992
344	3353	0.0281883377831678
345	3354	0.118659661122874
346	3355	0.00526381624153891
347	3356	-0.0653382075388526
348	3357	-0.0617720659406247
349	3358	-0.0263498937667417
350	3359	-0.0299173905278383
351	3360	0.121308851458959
352	3361	0.0925081464794369
353	3362	-0.034061473776145
354	3363	-0.0425326729978795
355	3364	0.0431271084470844
356	3365	0.0353708479520783
357	3366	-0.0318963852761695
358	3367	-0.0490022080953662
359	3368	0.0769283477264985
360	3369	0.0223337003490998
361	3370	0.113465459638643
362	3371	0.0876597278579285
363	3372	0.137891427274673
364	3373	0.0882809161581238
365	3374	0.00553808011523769
366	3375	-0.0759194477463932
367	3376	-0.00870302568509999
368	3377	0.00581092634141757
369	3378	0.0369212707148825
370	3379	0.148422584879611
371	3380	0.0367174814808526
372	3381	0.0142873803405774
373	3382	-0.0792403788748144
374	3383	-0.0882192977215936
375	3384	0.0338598528803652
376	3385	0.00820609339341516
377	3386	0.0675399746641049
378	3387	-0.0279493069159243
379	3388	0.0426323226810526
380	3389	-0.0207040535932231
381	3390	0.144225472167459
382	3391	0.105285015842124
383	3392	0.0956131499873912
384	3393	-0.0013613174388116
385	3394	0.0224366970465369
386	3395	0.0237718670793581
387	3396	0.110423935545816
388	3397	0.0890597913373731
389	3398	0.0415799421348754
390	3399	0.0042983349137285
391	3400	0.0860214963360407
392	3401	0.0488072676961513
393	3402	0.0529626409432657
394	3403	0.0871684516686911
395	3404	-0.117118008210884
396	3405	0.176085547314053
397	3406	0.0476852978159036
398	3407	-0.0601023111260819
399	3408	0.0436636107637959
400	3409	0.0591329989624783
401	3410	0.163740266607474
402	3411	0.146864415987817
403	3412	0.126518077458011
404	3413	0.0168065768608789
405	3414	-0.0258697783943719
406	3415	0.00534153880779871
407	3416	0.00335921514611862
408	3417	0.0801020107566729
409	3418	0.186692015272169
410	3419	0.107001618852205
411	3420	0.0229291706605154
412	3421	-0.0130217262938884
413	3422	0.18671176620889
414	3424	0.0220645538100079
415	3425	0.0473257411935329
416	3426	0.0300856703646536
417	3427	0.0706061060466099
418	3428	0.0811685262618309
419	3429	0.0691198847471139
420	3430	0.0805033960408588
421	3431	0.0801612090573663
422	3432	0.0168810548628896
423	3433	0.0138687621868433
424	3434	0.0213511815105656
425	3435	0.0233928220715863
426	3436	0.104712908812815
427	3437	0.00396077283109102
428	3438	-0.0263572175303872
429	3439	0.00659546086747337
430	3440	0.101652944269706
431	3441	0.103582789990407
432	3442	0.086540352626962
433	3443	0.113774875137409
434	3444	-0.0052399895403328
435	3445	0.0284378013296351
436	3446	-0.0130318307212082
437	3447	0.039746397139076
438	3448	0.0888640915020737
439	3449	0.113877017405013
440	3450	0.0681688464979477
441	3451	-0.0771123568500499
442	3452	0.0644143215074131
443	3453	0.0240938199853169
444	3454	0.177878393138427
445	3455	0.0546172755072655
446	3456	-0.0616390564931685
447	3457	0.0570120439032456
448	3458	0.0349405753482548
449	3459	0.0983232654809904
450	3460	0.0519303275341928
451	3461	-0.0437556557858493
452	3462	0.0207118362037528
453	3463	0.0644291735273435
454	3464	-0.147789514331859
455	3465	-0.0341781715954512
456	3466	-0.0839629357482434
457	3467	0.034251168368701
458	3468	-0.0184921565788153
459	3469	0.0985340613904388
460	347	0.131768035911129
461	3470	-0.05205762775702
462	3471	0.0149153671119555
463	3472	0.0552094849022726
464	3473	0.0526650294251164
465	3474	-0.0485986761852389
466	3475	-0.0124762276138128
467	3476	0.0410593327388679
468	3477	-0.00265826449644058
469	3478	0.0116471607804189
470	3479	0.0269489704447006
471	348	0.0831078672722771
472	3480	0.0158626203898166
473	3481	0.0152814121824144
474	3482	-0.0206107498982066
475	3483	-0.0805508350393906
476	3484	0.117683311765721
477	3485	0.103060148446729
478	3486	0.0337001244074179
479	3487	-0.0122816888096657
480	3488	0.0817637111777045
481	3489	0.116050788197978
482	3490	-0.0354749188836158
483	3491	-0.00341754105193246
484	3492	0.153277310894481
485	3493	-0.0623646520429793
486	3494	0.102764927111403
487	3495	0.100211634023763
488	3496	0.169610525197617
489	3497	-0.00531324455515129
490	3498	0.0910940214200445
491	3499	-0.0924481908182214
492	3500	0.063676480903597
493	3501	0.0825847602844041
494	3502	-0.0537489154643869
495	3503	-0.0882473200765707
496	3504	-0.055471234770835
497	3505	0.147435518607353
498	3506	0.0629858395312348
499	3507	0.112036249598744
500	3508	0.0486262967501779
501	3509	-0.0107963483657462
502	3510	0.0291890727252634
503	3511	0.0434238825815717
504	3512	0.0126178353377979
505	3513	-0.00369881756090896
506	3514	-0.0504707690196346
507	3515	0.0143681387715808
508	3516	-0.213678864742651
509	3517	0.00171548450211711
510	3518	0.109610928923442
511	3519	0.0842166639148899
512	352	0.0660316713542283
513	3520	0.0444386424159709
514	3521	-0.021068797470738
515	3522	-0.107275233011284
516	3523	0.113175374771061
517	3524	0.104695747964744
518	3525	0.025624435015297
519	3526	0.000922752932117836
520	3527	-0.0782997424190901
521	3528	-0.0804524347892386
522	3529	-0.0682532701518868
523	3530	0.0913910190786707
524	3531	0.088561826073555
525	3532	-0.0374765644305975
526	3533	0.0997853056630214
527	3534	0.0989506881951475
528	3535	-0.0637600373675669
529	3536	0.0207935766674988
530	3537	0.0615720969951236
531	3538	-0.00484349894159881
532	3539	0.0498541219181978
533	3544	0.19078771990784
534	3545	0.253851041785632
535	3546	0.05753171467102
536	3557	0.0917626278236945
537	3585	0.0324160275120688
538	3592	0.181977989160223
539	3593	0.116334998181074
540	3602	0.0785764275220075
541	3608	0.13011445779896
542	3614	0.0388757922125682
543	3615	0.04775199008938
544	3618	-0.025975961146892
545	3621	0.101526903212092
546	3623	-0.0113519012483765
547	3624	0.133510425320242
548	3625	0.0693942689272416
549	3626	0.060617737597644
550	3637	0.00291285855083463
551	3638	0.00682090338290735
552	3639	-0.0585715419838319
553	3640	-0.0566863799904862
554	3641	-0.0692736592450729
555	3642	-0.0198335663056108
556	3643	-0.0545696581957914
557	3644	-0.0255540593134592
558	3645	-0.113404688419066
559	3646	-0.118918622221842
560	3647	0.0230590689778293
561	3648	0.120961463238998
562	3649	0.113439048781996
563	3650	-0.0697493329807177
564	3651	-0.0370307488045926
565	3652	-0.0156303834693606
566	3653	-0.0830057124030083
567	3656	-0.0209241164515523
568	3658	0.0422497795020103
569	3659	-0.0118120975635874
570	3670	0.040701947629104
571	3671	-0.0349157863520552
572	3672	-0.0342011326002651
573	3673	0.240601274732895
574	3675	-0.0425066215793741
575	3676	0.0265971918976476
576	3677	-0.03081528663871
577	3678	0.086810428009255
578	3679	0.00492187626588572
579	3680	0.0379009574567591
580	3681	-0.0459315391012294
581	3682	-0.0879332721557829
582	3683	-0.0017498852972193
583	3684	-0.0476748148057459
584	3685	-0.0745899388339308
585	3686	0.109768467295437
586	3687	-0.00362151419647437
587	3688	0.0669248889312428
588	3689	0.0440337888485767
589	3691	0.118821376785065
590	3692	-0.129940641531275
591	3693	-0.0231016604455745
592	3694	-0.050500532734456
593	3695	0.0693865020614678
594	3696	-0.0760511352182376
595	3697	0.0305823903181896
596	3698	-0.0866009643041008
597	3699	-0.0731233198024382
598	3700	-0.0833347911855267
599	3701	-0.0157948233435606
600	3702	-0.0241758104874741
601	3703	-0.129837710255039
602	3704	-0.0530885201666187
603	3705	-0.318961687272379
604	3706	-0.0219696118830169
605	3707	0.0129958937248392
606	3708	0.0404002708190172
607	3709	-0.055033708076651
608	3710	-0.00232760458860231
609	3711	-0.151762052796792
610	3712	-0.0538838231140199
611	3713	-0.0558495572816334
612	3714	-0.00505786143593036
613	3715	-0.0747599242014002
614	3716	-0.0313280780183457
615	3717	-0.00900710841288275
616	3718	0.00698312911721211
617	3719	-0.045864506839186
618	3720	-0.0138525555384026
619	3721	-0.0113156350673144
620	3722	-0.213871862766657
621	3723	0.0483073134135379
622	3726	-0.0603421544439739
623	375	0.00940233798228967
624	3762|3763	-0.0843638660033949
625	3776	0.0337284776254062
626	3777	0.159421528880552
627	3785	0.0929381768753528
628	3788	0.0592501844956681
629	3797	0.0432670331891803
630	3824	0.165543159214079
631	3841	0.150041849349016
632	3852	-0.0454836730668256
633	3853	0.0177445393255661
634	3854	0.0467834907823472
635	3855	0.0189874925902045
636	3857	0.00791146636468319
637	3858	-0.0350230424089432
638	3863	0.111844404434524
639	3864	0.135696112775396
640	3865	0.0487154127116837
641	3870	-0.0511151217256226
642	3871	0.0509282677527187
643	3872	-0.0406567739364434
644	3873	0.0538970859454022
645	3876	-0.206607362743654
646	3878	0.132361821249709
647	388	-0.0642597610902843
648	3884	0.0678881704675363
649	3886	0.016781310451861
650	3888	0.0509561723959662
651	3889	0.0699311474156705
652	3890	0.101253775266374
653	391	0.0798311567349682
654	3916	-0.0757847514306723
655	3942	0.192187347739793
656	3952	0.160615325391244
657	3953	0.0965521629708162
658	3954	0.110521968610885
659	3958	0.255098234858057
660	3959	0.105561945904509
661	3960	0.13611486732173
662	3961	0.150776391922732
663	3962	0.207524663179679
664	3963	0.114685447813597
665	3965	-0.15602382692003
666	3968	0.129504970973326
667	3973	0.21636647416976
668	3974.5	0.00785756526756007
669	3979	-0.00272837796996691
670	3980	-0.104592410850995
671	3981	-0.0880866601219058
672	3984	-0.0869249502342061
673	3991	0.127348983488677
674	3992	-0.0185089681532142
675	3996	0.134626359964406
676	4	-0.0381086539739737
677	4008	0.162584981539254
678	4009	-0.050672472609788
679	4010	0.114497850058781
680	4011	0.288842092861807
681	4012	-2.58425950481284e-05
682	4013	0.0505225894686719
683	4014	-0.132374744377126
684	4016	-0.0497779565083015
685	4017	0.0322007074810108
686	4018	0.2260301828689
687	4019	0.0964998072182137
688	4020	0.0543860879990203
689	4021	-0.115512918359328
690	4022	0.263870144202297
691	4023	0.0411883022372775
692	4024	0.480600376770174
693	4025	-0.0569877725758014
694	4026	0.00950247243560209
695	4027	-0.100659107836647
696	4028	0.0712903961265792
697	4029	0.183304221117363
698	403	0.0287975569231967
699	4031	0.475970950328395
700	4032	0.0685698194532561
701	4033	0.065725702600672
702	4034	0.0233427861430107
703	4035	-0.0970620946006606
704	4036	0.0921185700497071
705	4037	0.0545988073730788
706	4038	0.115810966483516
707	4039	0.00282120090659772
708	404	-0.12320329416537
709	4040	0.0830447001666083
710	4041	-0.0152585152639219
711	4042	-0.0621146352813454
712	4043	0.107821300828461
713	4044	0.0913676722340475
714	4045	0.0497042212596335
715	4046	0.0444597697383253
716	4047	-0.0832781484645394
717	4048	0.128667051887625
718	4049	0.0914499681216632
719	405	0.109253782096398
720	4050	0.130952040936795
721	4051	0.0136416598952409
722	4052	0.0221169416193538
723	4053	-0.00028775011255156
724	4054	-0.0402437636433722
725	4055	0.015864063820717
726	4056	-0.0566393942931762
727	4057	-0.0645241601128017
728	4058	-0.120560787798163
729	4059	-0.0512857957159756
730	4060	0.0250646798661363
731	4061	-0.110083722666633
732	4062	-0.0556798763095012
733	4063	-0.079897882380218
734	4064	0.148535016950737
735	4065	-0.0283043238316732
736	4066	-0.148339026530312
737	4067	-0.048121570926379
738	4068	0.30814426881665
739	4069	-0.0649421293143934
740	4070	-0.0356969615299075
741	4071	0.036432242155658
742	4072	-0.0940741457302198
743	4073	-0.0624712354761562
744	4074	-0.0246821215719982
745	4075	-0.11369008388906
746	4076	-0.032420674493018
747	4077	-0.136611842782164
748	4078	-0.0207452385837749
749	4079	0.0452697676608383
750	4080	0.010977848947482
751	4081	-0.0347545083859271
752	4082	0.085596732289379
753	4083	-0.0227867002502064
754	4084	0.0506394531567853
755	4085	-0.033236844472065
756	4086	-0.0569055337908269
757	4087	0.0240826840227132
758	4088	-0.0146518951100453
759	4089	0.103771958952844
760	4090	-0.0287734276401043
761	4091	-0.0955814951465371
762	4092	-0.0600696485990384
763	4093	-0.0226669940026062
764	4094	0.056799331296312
765	4095	-0.0512310927312583
766	4096	-0.0623506399588778
767	4097	-0.0398994254365188
768	4098	-0.0246762192967311
769	4099	-0.0541435775011366
770	4100	0.041945307702338
771	4101	0.455754926177784
772	4102	0.127427401322093
773	4103	0.0510855900675699
774	4104	-0.0137201220248097
775	4105	0.146991383322639
776	4106	0.0440817178073741
777	4107	-0.00247692829433669
778	4108	-0.0286050148016462
779	4109	-0.0962456291573885
780	4110	-0.0573329069855936
781	4111	-0.0469175448712502
782	4112	-0.0315495109246215
783	4113	0.0204627968850435
784	4114	-0.0189716648211117
785	4115	-0.0662589516512916
786	4116	-0.0430441414366379
787	4117	-0.0235952564115523
788	4118	0.0926104831357846
789	4119	-0.0163384321451476
790	4120	0.0342828416231591
791	4121	-0.0111715436734372
792	4122	0.0546465655794948
793	4123	0.0312737081275111
794	4124	0.0131527621345952
795	4125	-0.0582367003330383
796	4126	-0.0326832773058885
797	4127	-0.0305629169707328
798	4128	0.0256894283708165
799	4129	-0.0850586959274394
800	4130	0.0605909692608694
801	4131	0.0550967063327169
802	4132	0.0768148657619008
803	4133	-0.0654777525961078
804	4134	-0.072216931538223
805	4135	0.080021907162171
806	4136	0.0517260522595729
807	4137	0.0539903491296499
808	4138	-0.0560902797286891
809	4139	-0.00865855733232341
810	4140	0.0254139891737829
811	4141	-0.00719052787076478
812	4142	0.0537363822581314
813	4143	0.182197905489416
814	4144	-0.0743720271832601
815	4145	-0.050849318051889
816	4146	-0.0218211078884116
817	4147	0.0244734739919511
818	4148	-0.0668633856558927
819	4149	0.330533356901325
820	4150	0.0464874878806944
821	4170	-0.185795583700258
822	4175	-0.00647008931097297
823	4193	0.174306878560213
824	4196	0.123654201594268
825	4202	-0.0481447162778342
826	4206	0.0442794563468166
827	4207	0.0385606376758219
828	4208	0.0701054623637757
829	4210	0.0724619221922558
830	4211	0.101389449641905
831	4212	0.0293421782796673
832	4213	0.0355070481426153
833	4214	0.105010841279407
834	4215	0.0437593745247108
835	4217	0.0846908196196593
836	4218	0.11685671578106
837	4219	0.165910192986603
838	4231	0.0908300485932354
839	4251	0.146135685127205
840	4252	0.170279195657213
841	4253	0.198221289677501
842	4263	-0.0640082455323734
843	4264	0.0777173120524469
844	4266	0.129467374661567
845	4290	-0.0403827958065969
846	4294	0.175659745254091
847	4295	0.039275055381286
848	4296	-0.0534607439396356
849	4297	0.0981350999751176
850	4298	0.100108164516211
851	4299	-0.0532215964373821
852	4300	0.00210313004588307
853	4301	0.0578897931692684
854	4302	0.0702226353659517
855	4303	0.0615660868946765
856	4304	0.0764119763834962
857	4305	-0.00891604648188697
858	4306	0.0360604819215794
859	4307	-0.0520460213742822
860	4308	0.0394071046944539
861	4309	-0.109511339970048
862	4310	-0.0118755552766445
863	4311	0.0423044535254204
864	4312	-0.108175468074181
865	4313	-0.0682913926659735
866	4314	0.0719016908117963
867	4315	0.088100698336211
868	4316	-0.01298319406471
869	4317	0.0764036638904009
870	4318	0.0123241942566762
871	4319	0.0150643529392964
872	4320	0.0242294089239998
873	4321	0.0459972131282783
874	4322	0.0187871634061162
875	4323	0.0171632774440419
876	4324	0.0582739347207335
877	4325	0.0196505282371407
878	4326	0.0914168164274672
879	4327	0.0157121081301044
880	4328	0.0281057877757714
881	4329	0.0438127624848881
882	4330	0.0852011301018419
883	4331	0.110573122008085
884	4332	0.0711255642235998
885	4333	-0.0307932528524452
886	4334	-0.043166932297206
887	4335	-0.00680122991044923
888	4336	0.0686104951438678
889	4337	-0.00245429575168324
890	4338	0.0101804322432939
891	4339	0.208723357315864
892	4340	-0.0181324576342482
893	4341	0.0215656302182981
894	4342	-0.0772052025378936
895	4343	0.0732914967956006
896	4344	0.00932049339485787
897	4345	0.01092027718106
898	4346	-0.0249070998118652
899	4347	0.0978151540592716
900	4348	0.0603303111551562
901	4349	-0.036782499317835
902	4350	0.0446262310796823
903	4351	-0.0403869023275726
904	4352	-0.0776267052545697
905	4353	0.0745524024167096
906	4354	0.0214560342940813
907	4355	-0.0381515313400003
908	4356	0.0205634317273486
909	4357	0.0581201671535839
910	4358	-0.0249274812458104
911	4359	-0.0266742000568269
912	4360	0.0788449500199478
913	4361	0.167250152023395
914	4362	0.0124105796140564
915	4363	-0.0189099723369528
916	4364	0.052432765025654
917	4365	-0.0636417250554167
918	4366	0.0812982400757162
919	4367	-0.00267390025126939
920	4368	-0.0399290987505848
921	4369	0.0110026103820372
922	4370	0.067492779179346
923	4371	-0.0495932201561789
924	4416	0.0184148561161957
925	4417	0.0549962240965228
926	4419	0.0419626838146659
927	4420	0.0648006295353812
928	4421	-0.0220741053362214
929	4423	0.0521909446896228
930	4424	0.103226994240588
931	4430	-0.2036678644126
932	4430.5	-0.197296852616126
933	4437	0.138340614725776
934	4438	0.0354636815199085
935	4439	0.0791589037935407
936	4440	0.0423748463064869
937	4443	0.0574064876632045
938	4445	0.152296954536783
939	4446	0.27400866534355
940	4447	0.117973179733783
941	4448	0.061666532433907
942	4449	0.158711352452813
943	4450	-0.032819005630707
944	4451	0.174649545711378
945	4452	-0.00576958942609413
946	4453	0.0920384131080709
947	4458	0.0136830975018052
948	4459	-0.0189291439109356
949	4460	-0.0605061790937651
950	4461	0.0938401672909377
951	4462	-0.115440492684353
952	4463	-0.0429190490143566
953	4465	0.143543719560103
954	4466	0.0998779616308024
955	4495	-0.0785540408648608
956	4496	0.0710121428670153
957	4497	-0.149374579218416
958	4509	0.0828845440752222
959	4510|4511|4512|4513|4514|4515	0.347475661214324
960	4518	0.377424950304625
961	4519	0.445046545405829
962	4520	0.251853249441276
963	4521	-0.0890871561200101
964	4576	0.000427736104177843
965	4581	0.0194018532542998
966	4584|4585|4586|4587|4588	0.0729694811753627
967	4594|4595|4596|4597	0.155886890480489
968	4598|4599|4600|4601|4602|4603|4604	0.0768538491189074
969	4606	0.0394882232446193
970	4607	-0.144463391011767
971	4618	-0.0227890769462611
972	4619	0.0910317731956379
973	4620	0.0978063689686671
974	4621	-0.109032853368716
975	4622	0.168655972961573
976	4625	-0.0318281391932422
977	4625.3	-0.029591599011268
978	4625.6	-0.0645181023389039
979	4625.9	0.00565236143070325
980	4626	0.0736121009000839
981	4627	0.121427464315796
982	4628	0.0929665583986081
983	4636	0.0541716713324004
984	4637	0.0533706936446889
985	4643	0.00733935533034745
986	4643.3	-0.0140987693281819
987	4643.6	0.0266509034560841
988	4648	0.0414997081473391
989	4650|4651|4652	0.0653895317624675
990	4657	0.03909708337095
991	48	-0.109472359277066
992	49	0.133445734450104
993	4952	0.0473154950107838
994	4954	0.305044489104168
995	4964	0.0428569917387894
996	4992	-0.0419548525074772
997	4992.4	-0.0375102388043071
998	4992.8	0.127517336748226
999	4994	0.0288783932745928
1000	4994.3	-0.0369669387769462
1001	4994.6	-0.112109597698125
1002	5	0.0865702574155559
1003	500	0.0950417064935123
1004	5000	0.0420373602831398
1005	5003	-0.048456946038409
1006	501	0.123270287363859
1007	5011	-0.0790682058714309
1008	5106	0.0390287036906115
1009	5107	-0.0492918369604236
1010	5108	-0.0552633155979363
1011	5112	0.0992308347296453
1012	5113	-0.0306745830660165
1013	5114	0.0278254034478831
1014	5115	0.0376546349492419
1015	5116	0.0706532146332412
1016	5117	0.0357616823167408
1017	5120	-0.0269599385762385
1018	5122	0.472654816757159
1019	5123	0.317295758830684
1020	5129	-0.0956085858937674
1021	5130	-0.0525532751901791
1022	5131	0.378730232909481
1023	5132	-0.0275336372657544
1024	5134	0.0361344544461032
1025	5135	0.217704683441859
1026	5136	0.0560538158059389
1027	5137	0.496887469142995
1028	5138	0.0622337939593572
1029	5142	0.271872335373646
1030	5143	0.189448936642968
1031	5145	0.0285736100906813
1032	5146	0.0025436767390113
1033	5149	0.0704502024697046
1034	5153	-0.0160462851644997
1035	5190	-0.0668868064704085
1036	5190.3	-0.0754312218879313
1037	5190.9	-0.118233125353643
1038	528	0.0965662760267067
1039	53|53.3|53.6	0.0610982584508277
1040	531	0.158388288903488
1041	5390	0.22958153368814
1042	5397	0.0429854923911018
1043	5401	0.276052807459928
1044	5401.5	0.0993252081678302
1045	5404	0.0874301784906816
1046	55	0.0381966140147433
1047	5569.4	0.108123780677734
1048	5569.5	0.153240939787382
1049	5571	0.00623329091035088
1050	560	-0.0884397821670736
1051	5600	0.0884827085644126
1052	561	-0.0781578110460974
1053	562	0.0511597797778734
1054	571	-0.0553836552416445
1055	572	0.0192852048459644
1056	574	0.129492295679695
1057	576	0.00673190524467726
1058	577	-0.0498572532309176
1059	578	-0.099976955786513
1060	579	0.0762285960686941
1061	580	-0.115989354965274
1062	584	-0.00277618168575687
1063	585	-0.0676247568217895
1064	586	-0.0729874691755087
1065	587	0.0319841778774222
1066	589	0.186767504997906
1067	5918	-0.0146217624047992
1068	5919	-0.0332670370268529
1069	5969	-0.055297839028487
1070	5970	0.0547020810046452
1071	5980	-0.11870610070637
1072	5981	0.119842385429131
1073	5991	-0.0514388066260741
1074	5992	0.0777304954450892
1075	5993	0.120832633397588
1076	5994	0.165427519437796
1077	5999	0.0411565393293454
1078	6001	-0.0914349080883101
1079	6002	-0.0805693908916808
1080	6047	-0.136315203674753
1081	6054	-0.0702616969123383
1082	6055	-0.0585681581205143
1083	6056	0.0181097033424631
1084	606	0.280522490966866
1085	606.6	0.262406019354135
1086	6065	0.0909214286133254
1087	6066	0.0901451576841004
1088	6067	0.0742063901405546
1089	6068	0.155002419706942
1090	6069	0.0729772464448748
1091	6070	0.129385284150209
1092	6071	0.0780531590203264
1093	616	0.00927072294284174
1094	617	0.0507647155404891
1095	618	-0.0551774467954779
1096	619	-0.105369864563288
1097	63	-0.00628628301625305
1098	64	-0.0137090426682586
1099	640	-0.202786281773117
1100	65	0.226463712388912
1101	654	0.101542043597066
1102	674	-0.280367340467513
1103	675	-0.330251259868836
1104	676	-0.35026317983987
1105	68	0.0615877460114638
1106	682	0.110757909101926
1107	69	-0.109513011178492
1108	692	-0.0366512807177919
1109	703	0.0503305690978224
1110	704	-0.0956890532083313
1111	705	0.119507099132746
1112	706	-0.0390475950922623
1113	707	0.140393103116777
1114	714	0.0111820278564959
1115	716	0.0858199097235798
1116	725	-0.0663478986574393
1117	726	-0.13998210832188
1118	727	-0.0561690144048892
1119	732	0.113117734689691
1120	738	-0.237439381150481
1121	739	0.169915112021023
1122	740	0.291855678626021
1123	741	-0.0577973816057891
1124	743	-0.0176181366212973
1125	746.6	-0.0883458869605756
1126	746.9	-0.165238217306476
1127	747	0.0751476449991314
1128	750	0.225888222345952
1129	755	0.1477142274891
1130	764	-0.0220886781977633
1131	765	7.67676012698077e-05
1132	77	-0.0194552253593694
1133	777.3	0.0674469833441303
1134	777.6	0.0279841301861625
1135	777.9	0.0677930553413635
1136	78	0.075594813076241
1137	793	0.0955525311509712
1138	794	0.115554401308454
1139	795	-0.0549581507701849
1140	796	0.0502064321178929
1141	797	-0.148389841616244
1142	8	0.236380011046499
1143	80	0.0239443028500121
1144	804	0.0546222555425042
1145	805	0.00598204111385383
1146	806	0.0890821412567315
1147	809	-0.0290408331376885
1148	81	-0.0422010605504433
1149	810	0.0177152323006175
1150	813	-0.0437609813769997
1151	816	0.0228878159229072
1152	82	0.00831941030003091
1153	822	-0.209229300045405
1154	824	0.0731051692949933
1155	827	-0.202625155909631
1156	828	-0.146790064392133
1157	829	-0.133656291355895
1158	83	0.0429977932901534
1159	830	-0.130931489408118
1160	831	-0.10311051614939
1161	832	-0.0787626953802661
1162	834	-0.0347752007423926
1163	835	-0.0184489833713241
1164	836	-0.0261191178168938
1165	837	-0.0170890149192823
1166	838	0.0138444943971689
1167	843	-0.0751447965451942
1168	844	0.190625222808717
1169	845	0.203380735756158
1170	846	0.129606046010553
1171	847	0.151416404131573
1172	858	-0.0357532387205745
1173	86	-0.0100944967269444
1174	863|864|865|866|867	-0.0130685354240103
1175	869	-0.112261209727868
1176	87	-0.181445885446925
1177	870	0.090810317105995
1178	873	0.0629067152665743
1179	874	0.160024047795836
1180	875	0.147087175313079
1181	876	0.0326626132073719
1182	878	0.00679688936426123
1183	89	0.0199876352155832
1184	9	0.0213090118868693
1185	908	-0.0235293542594942
1186	93	-0.0051056172401974
1187	937	0.0617728743513009
1188	94	0.119143986195185
1189	941	-0.0406716048133576
1190	942	0.15326603811696
1191	946	0.0534683450409925
1192	95	0.0484156956020296
1193	957	-0.0223996277809139
1194	96	0.0903261517032931
1195	960	0.25935164831182
1196	961	0.0187365446649468
1197	963	0.101023669897046
1198	964	-0.00938844812438868
1199	965	0.565049663278801
1200	966	-0.090126504734054
1201	968	0.156224843675869
1202	969	0.0551897667210292
1203	97	-0.0256083357288669
1204	972	0.060892216961829
1205	974	-0.118662308997169
1206	98	-0.156601492721123
1207	989	0.0906747450777814
1208	990	0.0233054139279505
1209	991	0.00106975622340375
1210	992	-0.136204621412095
1211	993	-0.170380845264485
1212	994	-0.0435397234550502
1213	995	-0.315866402148573
