# Supplementary material for: The erosion of biodiversity and biomass in the Atlantic Forest biodiversity hotspot
Source: Nat Commun. 2020 Dec 11;11:6347. doi: 10.1038/s41467-020-20217-w (PMC7733445; doi:10.1038/s41467-020-20217-w)
Supplement: Supplementary file 7 — Source Data [file 41467_2020_20217_MOESM7_ESM.zip › Source Data/Figure1e.csv]

	ordem	SS.loss
1	10	0.00135755498223141
2	1002	-0.110585013891104
3	1003	-0.0362166533902469
4	1004	-0.147638890336425
5	1007	-0.159435391394179
6	1017	0.094590595039097
7	1018	0.134099477141495
8	102	-0.0170809623425771
9	1023	-0.141428203064805
10	1024	-0.168109608434792
11	1035	-0.0721227161191724
12	1038	-0.0250030202240172
13	1040	0.0381655450573378
14	1041	0.0751172638670274
15	1047	-0.162268689288167
16	1057	-0.140204814490195
17	1066	-0.209345858004202
18	1070	0.00825936154970192
19	1073	-0.06143133683633
20	1082	0.0833961181270311
21	1083	-0.0407990195815574
22	1086	-0.0988847098153346
23	1088	0.188783825193756
24	109	-0.128796903261854
25	1091	0.226601139164968
26	1112	-0.0540683096913957
27	1113	-0.0806221770352532
28	1114	-0.213908360347199
29	1115	-0.173179465246133
30	1121	-0.44896006467488
31	1123	0.164168099840508
32	1124	-0.0808652089888109
33	1142	-0.0213362420136703
34	1146	-0.122413758672992
35	1153	0.38256461058834
36	1154	0.0769514551454883
37	1155	0.222091453580792
38	1156	0.138601052531601
39	1157	-0.12507252678709
40	118	-0.0542496786080872
41	1182	-0.0794289173573389
42	1194	-0.237256753479226
43	1200	0.0307893042953381
44	1201	-0.335089086385694
45	1202	-0.289287749770251
46	1205	0.0759471546912461
47	1230	-0.227292446388166
48	1231	-0.289887290750267
49	1232	-0.0310485867632934
50	1233	-0.0232661197158604
51	1235	-0.083316162544416
52	1237	-0.00622791540210666
53	124	-0.177587583794428
54	1240	-0.16072475656855
55	1243	-0.0410373680418294
56	1244	-0.163098503535257
57	1246	-0.109497931631503
58	1247	0.0994586954665321
59	1249	0.0524924879393725
60	125	-0.00960081362778548
61	1251	0.113931494748645
62	1253	0.0280425408260727
63	1258	-0.176306444596993
64	1259	-0.236834445592647
65	1260	-0.104913528896982
66	1261	-0.300075093385761
67	1266	0.0517917584077896
68	1271	0.0151783627945361
69	1272	-0.257727699476418
70	1280	-0.468887445142337
71	1281	-0.049818312954748
72	1285	-0.0320610009450055
73	129	-0.521098624720293
74	13	-0.147188707578333
75	130	0.216343278633587
76	131	-0.0753555275220035
77	132	-0.106818770244503
78	1322	0.102440148520103
79	1323	-0.0598160365038296
80	1324	0.239276387363403
81	1326	-0.118260141242734
82	1327	-0.234460780968532
83	133	-0.075186511202587
84	1330	0.117916942738388
85	1333	-0.131015201792493
86	1338	0.15527242763572
87	1339	-0.0253412386603023
88	134	-0.260690976742368
89	1342	0.0771173552751588
90	1342.5	-0.0352685247320744
91	1343	-0.0360511501518244
92	1349	0.0543402487032093
93	135	-0.00671175599753312
94	1350	-0.185960892498778
95	1352|1352.3|1352.6	-0.144622210055209
96	1353	0.00912907443966088
97	1356	0.0498004743403824
98	1357	-0.371198105913592
99	1358	-0.111560094412177
100	1359	0.150851147816847
101	136	-0.162166492068131
102	1360	-0.356973053064735
103	1361	0.172381385808041
104	1362	-0.0620384345132611
105	1363	-0.103171864587692
106	1364	-0.137783583525781
107	1366	0.00679915814963094
108	1368	0.0129261011851203
109	1371	0.1477790272296
110	1373	0.0954262419970285
111	1378	-0.194137963085474
112	1379	0.0674275810386727
113	138	-0.143543785452196
114	1383	0.253989847498336
115	142	-0.50488199422491
116	1420	0.018396307115666
117	1421	0.0381335675331433
118	1422	-0.00940473434845735
119	1426	0.0498467730915422
120	1428	-0.401930564379805
121	1429	0.0168360982796476
122	1434	0.0445047081432971
123	1435	0.036863840766287
124	1436	-0.164633780927348
125	1437	0.146054998344415
126	1438	0.1015736796168
127	1439	0.0815854617881024
128	1440	-0.0928088766283959
129	1445	-0.164595471818859
130	1446	0.148989072465941
131	1448	0.0625677913964405
132	1454	0.00489640971393308
133	1455	0.242298153723411
134	1456	-0.303776421675644
135	1457	0.0205607246317323
136	1458	-0.114828752144026
137	147	-0.201634349241171
138	1470	-0.120769846704552
139	1473	0.126284615467925
140	1494	0.0245910750532482
141	1501	-0.215141128626092
142	1502	-0.032011317431085
143	1503	-0.0757621018082438
144	1505	-0.157053790541425
145	1506	-0.071570472816086
146	1508	-0.0245013034737873
147	1509	-0.130200119482678
148	1510	-0.194860937882999
149	1518	0.0937508697074543
150	1524	-0.167900258325382
151	1525	0.026023795374854
152	1526	-0.0435784411992107
153	1530	-0.159562333883842
154	1538	0.154393849731692
155	1549	-0.368497351824484
156	1551	-0.109194904486636
157	1579	0.0362853575512426
158	158	-0.00937514766395407
159	1587	-0.0668001882178939
160	1588	0.0948948049364706
161	1589	-0.214008148381434
162	1590	-0.222800979045961
163	1591	-0.0388544116628119
164	1592	-0.0393951568023728
165	1593	-0.0105660643804556
166	1594	-0.140713572572007
167	1595	-0.187937446272562
168	1596	-0.178889752968576
169	1597	-0.160757671367708
170	1598	-0.129395711340697
171	1599	-0.203992958176968
172	16	0.0546605440014446
173	160	0.185386294085934
174	1600	-0.100055218368865
175	1601	-0.154067460887019
176	1602	-0.239955406716745
177	1603	-0.157665654055893
178	1604	-0.0515970066809152
179	1607	0.0412689456727942
180	1608	-0.203597465951954
181	1608.5	-0.156044964984701
182	1615	-0.130268990348581
183	1617	-0.0949788785719313
184	1618	-0.0280998225207066
185	1621	0.0372940613755192
186	1630	-0.441512371613278
187	1631	-0.530334418590678
188	1638	0.118041453000552
189	164	-0.103533499169457
190	1642	-0.0900895528466491
191	1643	-0.0584959897322105
192	1644	-0.145679786981246
193	1659	0.0725666420902052
194	1661	0.0271478122160538
195	1663	-0.548216450326967
196	1677	0.153006238744992
197	1678	0.0382308668156317
198	1679	0.0535493771632817
199	1680	0.0289078823387702
200	1682	-0.154501224779926
201	1683	0.0834707432300548
202	1686	-0.405075854378028
203	1687	-0.300410742312152
204	1688	-0.0780207029070663
205	1693	-0.0010621098133841
206	1701	0.0119629678549646
207	1702	-0.0736821230685655
208	1703	-0.0659247624041751
209	1704	0.0220502661289329
210	171	0.0425673151351156
211	1728	-0.159603976380005
212	1742	-0.0765624089411962
213	1743	0.207492269848778
214	177	-0.29935498216307
215	1776	-0.143078107847267
216	1778	-0.0730285048442031
217	1778.2	-0.117607035160628
218	1778.4	-0.0430334360480622
219	1778.6	-0.124319031878473
220	186	-0.145055606483824
221	187	0.0160667200079325
222	1873	-0.0134372104299889
223	1874	-0.220550230074185
224	1875	0.05431608434845
225	1876	-0.167532504900019
226	1877	0.0794570811208098
227	1878	0.00637126481997652
228	1879	0.141032502974139
229	188	-0.182977282788684
230	1880	0.0368919685637454
231	1881	-0.0862643301174973
232	1882	0.233060849459119
233	1883	-0.153086295207477
234	1886	-0.0504143744627323
235	189	-0.132098938156901
236	190	-0.0833019398588594
237	191	-0.0493355832305134
238	1923|1924|1925	-0.045214674957851
239	1928	-0.00223953573740688
240	1992	-0.122771692804839
241	200	-0.0490436339707667
242	2009	-0.0111493012430381
243	201	-0.133353243713182
244	2011	-0.159717137988015
245	2011.5	-0.065406823136841
246	2023	0.0652816536442798
247	203	-0.217174748911626
248	2125	-0.129375379830251
249	2127	-0.0804925160432702
250	214	-0.191689481751064
251	2142	-0.113245757213707
252	215	-0.119720617285988
253	2151	-0.181938257451941
254	2157	-0.0126211929063718
255	2164	0.0179832938556049
256	2165	0.126999268259651
257	2177	-0.26146345668043
258	2181	-0.0450446336346927
259	2196	-0.125877568794217
260	222	0.0658514273821438
261	2245	-0.0554300820957189
262	2246	-0.158453121151526
263	2247	-0.103433679861466
264	2248	-0.0439238081205916
265	2249	-0.0174614138952393
266	2250	0.0259165259202228
267	2251	-0.0480267649869261
268	2252	-0.0214414694509843
269	2253	-0.0692439932087373
270	2254	-0.025586028597298
271	2255	-0.202771070540804
272	2256	-0.000542503479555961
273	2257	-0.048429195613781
274	228	-0.148717309887266
275	2280	-0.0940343651053599
276	2285	-0.152575881718053
277	230	-0.195288986251462
278	232	0.160679983664382
279	2327	-0.103984748241026
280	2328	-0.268510903197021
281	2347	-0.151058493380298
282	2349	-0.14108826717896
283	2350	-0.19529574078665
284	2351	-0.0911503771893354
285	2361	-0.0377772410567144
286	2362	-0.219900193766279
287	2371	0.0903247072392288
288	2392	0.13196880526526
289	2393	-0.0185163879273027
290	2394	-0.036480718881268
291	2398	-0.057393812334755
292	2404	-0.0398150357618842
293	2412	-0.156221586938799
294	2417	-0.0262425959820197
295	2426	-0.103606213501372
296	2428	-0.315928652017137
297	243	-0.248313430396508
298	2440	0.135673087391195
299	2442	-0.293439380459553
300	2443	-0.221137242661897
301	2469	-0.00857180471190327
302	2470	-0.201654793179619
303	2471	-0.266273438824429
304	2472	-0.110849315231335
305	25	-0.0159832321875433
306	2529	-0.0861040201701398
307	2529.2	0.0281495367499436
308	2529.4	-0.0404359327997668
309	2535	-0.0306368300940754
310	2541	-0.119784452803911
311	2549	-0.156297896921315
312	259	-0.0069661658415444
313	267	-0.168459000075044
314	28	-0.0588210758036387
315	281	0.0032299921355593
316	29	0.00920290484615102
317	294	-0.084398684086825
318	295	-0.252217278953027
319	30	0.184599587686882
320	3057	-0.0582338377812908
321	307	-0.0407574697812104
322	31	0.185858083002333
323	317	-0.109536080335753
324	317.2	-0.0535427311420608
325	317.8	-0.219981955721833
326	3172	-0.10118516443318
327	318	0.123918814042618
328	321	-0.389643797119103
329	322	-0.20995434446178
330	323	-0.0255054557047114
331	3297	-0.375643614005027
332	334	-0.306741977115383
333	3343	0.0741245842966123
334	3344	0.015371412886546
335	3345	-0.121092385835139
336	3346	0.217753363092617
337	3347	0.0622194072531762
338	3348	-0.0685308434809801
339	3349	-0.0287960131862572
340	335	0.169986946366581
341	3350	-0.00700225148500428
342	3351	0.0811471738099569
343	3352	-0.422919648700792
344	3353	-0.014872981732266
345	3354	-0.0020275765218364
346	3355	-0.290111074675179
347	3356	-0.459398861644217
348	3357	-0.551999402610588
349	3358	-0.528438127219775
350	3359	-0.998121575838164
351	3360	-0.169872461833325
352	3361	-0.220173063396748
353	3362	0.0528956873540368
354	3363	-0.388117095180526
355	3364	-0.144269898837038
356	3365	-0.146255727282858
357	3366	-0.0760074537922857
358	3367	-0.5231973277156
359	3368	0.00670552640672366
360	3369	-0.380324349934291
361	3370	0.122957442438987
362	3371	-0.0745349884528535
363	3372	-0.153111039030682
364	3373	-0.0854382046523313
365	3374	-0.370018510732848
366	3375	-0.325788048767519
367	3376	-0.160188744326141
368	3377	-0.305320539488504
369	3378	0.113822872514927
370	3379	-0.233800681800201
371	3380	-0.190268872632354
372	3381	-0.154560705091998
373	3382	-0.0585711108070378
374	3383	0.00737075585069927
375	3384	-0.418139697734414
376	3385	0.165084844734954
377	3386	-0.296686591354741
378	3387	0.0825789936647466
379	3388	0.0201661758444628
380	3389	-0.450994280593209
381	3390	-0.21534343307098
382	3391	0.00557971037988407
383	3392	0.0604845713855151
384	3393	-0.0772644072636304
385	3394	-0.619167661557522
386	3395	-0.231608672150119
387	3396	-0.332244169779384
388	3397	-0.211288846590679
389	3398	-0.227837872520841
390	3399	-0.192545240318878
391	3400	-0.277769717750874
392	3401	-0.210271461773069
393	3402	-0.306140366779003
394	3403	0.196013852317073
395	3404	0.00536175834969717
396	3405	0.0092774625647104
397	3406	-0.124020295571297
398	3407	-0.3559401732526
399	3408	-0.374524919656519
400	3409	0.0796455489530263
401	3410	0.164893301917954
402	3411	-0.0148539269682097
403	3412	0.0678796564914237
404	3413	-0.224971690210347
405	3414	0.102874299040336
406	3415	-0.555002318304638
407	3416	-0.0714514608642758
408	3417	0.0928039684316104
409	3418	-0.148832720849258
410	3419	0.0264977473071327
411	3420	-0.112926302759683
412	3421	-0.153434717365156
413	3422	-0.371690675475179
414	3424	-0.434003375818604
415	3425	-0.262150347748052
416	3426	0.0188790618799435
417	3427	-0.200447734169527
418	3428	-0.0369017440260996
419	3429	0.0933187000883475
420	3430	-0.160186701103898
421	3431	-0.0341240396191623
422	3432	-0.0396916924300352
423	3433	-0.080175054506437
424	3434	-0.296879707965174
425	3435	0.039468914782686
426	3436	-0.289309611400102
427	3437	-0.331019639559192
428	3438	-0.629449911088545
429	3439	-0.0158247047977861
430	3440	-0.0964129005016586
431	3441	-0.281063465111971
432	3442	0.213594507255353
433	3443	-0.150671230932397
434	3444	-0.152458070670849
435	3445	-0.0295252801156704
436	3446	-0.341726830091984
437	3447	-0.0880590794348899
438	3448	0.000881190190516429
439	3449	-0.272118285896127
440	3450	-0.0305132011568821
441	3451	-0.268783039471383
442	3452	-0.128318157948501
443	3453	-0.142131998192034
444	3454	0.0683857327963565
445	3455	-0.236915229486049
446	3456	-0.269929777131758
447	3457	0.315327693747082
448	3458	-0.387237305642578
449	3459	-0.167501731896967
450	3460	-0.248929953687109
451	3461	-0.0964727873976007
452	3462	-0.275634530035726
453	3463	-0.322197154322618
454	3464	-0.294514901196724
455	3465	-0.325980211261929
456	3466	-0.283345348356032
457	3467	-0.122071979460679
458	3468	-0.329813143042163
459	3469	-0.0098854173128408
460	347	-0.0833276017436918
461	3470	-0.28516552691321
462	3471	-0.266371710437582
463	3472	-0.297681121030302
464	3473	0.0725219679910262
465	3474	-0.0520234367818898
466	3475	-0.101308511402303
467	3476	-0.0268969230774681
468	3477	-0.0774218602387451
469	3478	-0.244816559727037
470	3479	0.0694633499942462
471	348	-0.0635794748817106
472	3480	-0.00198487897277916
473	3481	0.0307335984704987
474	3482	-0.0707988721246906
475	3483	-0.0166192457584321
476	3484	-0.0900845971104786
477	3485	-0.0213425509856111
478	3486	-0.057524638110587
479	3487	0.119694638036138
480	3488	-0.0103210708779514
481	3489	-0.283101042364924
482	3490	-0.174065547137633
483	3491	-0.332494623064146
484	3492	0.134158003367324
485	3493	-0.0399407403602011
486	3494	-0.24271317443083
487	3495	0.10019710426868
488	3496	0.00133800320548956
489	3497	-0.0679624824990989
490	3498	0.0959835272364409
491	3499	-0.0785096837122397
492	3500	-0.269841979917779
493	3501	0.0634803155881791
494	3502	-0.48608480747031
495	3503	-0.103045899229938
496	3504	0.0501456208235856
497	3505	-0.200797820465682
498	3506	-0.187755354585577
499	3507	-0.274752323279775
500	3508	-0.273772538022399
501	3509	-0.120797814625201
502	3510	-0.018711597254997
503	3511	0.0648403921457564
504	3512	-0.244663436583618
505	3513	-0.121197781253822
506	3514	-0.208898230673188
507	3515	-0.167959690049675
508	3516	-0.271119207848504
509	3517	-0.272541620500031
510	3518	0.00113142096597003
511	3519	-0.106866197983344
512	352	-0.0763841237635828
513	3520	-0.135152789269673
514	3521	0.0265550045741302
515	3522	-0.30943112004601
516	3523	-0.515523588802306
517	3524	-0.212817709808008
518	3525	0.0440969199135772
519	3526	-0.0357907323010258
520	3527	-0.0679741847204943
521	3528	-0.185204822572862
522	3529	-0.145382909225326
523	3530	-0.012218588467758
524	3531	-0.173383620351706
525	3532	-0.217627496511369
526	3533	0.0363464196176476
527	3534	0.0559656423388429
528	3535	-0.166211433082874
529	3536	-0.198010150005898
530	3537	-0.181279680291053
531	3538	0.113422642315616
532	3539	-0.171419415056311
533	3544	-0.0407914068479522
534	3545	-0.177087697259367
535	3546	-0.0951459085942392
536	3557	0.136835029331178
537	3585	0.00639611916483516
538	3592	-0.188731083016085
539	3593	-0.144598430531527
540	3602	-0.108283215926269
541	3608	-0.0763845300214941
542	3614	-0.186356650006947
543	3615	-0.140169036397078
544	3618	-0.234404281203548
545	3621	-0.140344750584921
546	3623	-0.261303385618434
547	3624	-0.288631320663588
548	3625	-0.150306198764022
549	3626	-0.107374588557861
550	3637	-0.0177709929528959
551	3638	-0.152358370665181
552	3639	0.160615533252283
553	3640	-0.303726843227376
554	3641	-0.109431872269574
555	3642	-0.0750237570442259
556	3643	0.00709411736918107
557	3644	-0.371700383950126
558	3645	-0.09169389029226
559	3646	-0.336515998870197
560	3647	-0.268641592160091
561	3648	-0.183955802278132
562	3649	0.167288159220458
563	3650	-0.147559998101382
564	3651	-0.187062710925148
565	3652	-0.103594836949771
566	3653	-0.209651717875254
567	3656	-0.119254751304359
568	3658	-0.0970091019632577
569	3659	-0.184359836019835
570	3670	-0.149925217910517
571	3671	-0.586106257653358
572	3672	-0.0392546716399103
573	3673	-0.111837085987734
574	3675	-0.0885068512252131
575	3676	-0.0962698439367163
576	3677	-0.265369521326698
577	3678	-0.164969524473231
578	3679	-0.273005354519241
579	3680	-0.322051572233737
580	3681	-0.205495662165986
581	3682	-0.242521683695521
582	3683	-0.139782643358958
583	3684	-0.0859996217610378
584	3685	-0.165201394166605
585	3686	-0.0208542767238234
586	3687	-0.0754582010151423
587	3688	-0.0174212798395852
588	3689	-0.0537194224325879
589	3691	-0.0177924436762364
590	3692	-0.089481871540604
591	3693	0.0313379548875762
592	3694	-0.293825325737569
593	3695	-0.187521825761465
594	3696	-0.0620841359845016
595	3697	0.0121458014696964
596	3698	-0.0129723090560707
597	3699	-0.145058854826263
598	3700	-0.180160225840532
599	3701	-0.19745568231761
600	3702	-0.152370737943427
601	3703	-0.0463573975373511
602	3704	-0.0690738315013303
603	3705	-0.243783464582982
604	3706	-0.255731301508406
605	3707	-0.163300751305789
606	3708	-0.031403218612536
607	3709	-0.108165840467706
608	3710	-0.0388069168398905
609	3711	-0.268863810178696
610	3712	-0.0678744606775626
611	3713	-0.100946301567196
612	3714	-0.0680063761129795
613	3715	-0.221460962164047
614	3716	-0.040919485138521
615	3717	-0.214346245951265
616	3718	-0.0258399885585815
617	3719	-0.101801627915845
618	3720	0.00235034552316249
619	3721	-0.0950128278650411
620	3722	-0.268439467846188
621	3723	-0.0212316762919341
622	3726	-0.103676706155828
623	375	-0.0871577759530316
624	3762|3763	-0.265596563371052
625	3776	-0.253103130561818
626	3777	-0.060405129658495
627	3785	-0.142427565351131
628	3788	-0.0745839498784204
629	3797	-0.0983045150679668
630	3824	-0.122170639913707
631	3841	-0.0100957573131473
632	3852	-0.261303901902353
633	3853	-0.195498849143867
634	3854	-0.0604849185078088
635	3855	-0.0852281406192092
636	3857	-0.178331732381778
637	3858	-0.026640744122729
638	3863	-0.316077430792208
639	3864	-0.158613298529082
640	3865	0.0387465644518754
641	3870	-0.190534083936051
642	3871	-0.0638393141880453
643	3872	-0.253913766631898
644	3873	-0.0265882467483644
645	3876	-0.0994384932549397
646	3878	0.125970403233686
647	388	-0.324416666689543
648	3884	-0.179054457881502
649	3886	-0.200833065703197
650	3888	-0.0930994456717048
651	3889	-0.0589568489168322
652	3890	-0.13057421882712
653	391	-0.143381999528621
654	3916	-0.2651238874022
655	3942	0.0876392619343794
656	3952	-0.188940773066023
657	3953	-0.16022508116829
658	3954	-0.055492417794585
659	3958	0.0030449502504425
660	3959	-0.0257083105201812
661	3960	-0.0546792967841969
662	3961	-0.02346916609313
663	3962	-0.136809344613791
664	3963	-0.107119303995468
665	3965	-0.159994228640522
666	3968	-0.153117463657447
667	3973	-0.0773482536298465
668	3974.5	-0.0662793193661748
669	3979	0.187725441248331
670	3980	0.269369874111735
671	3981	0.0024934303239485
672	3984	-0.0495252623804578
673	3991	0.0115881233988385
674	3992	-0.0937036226965592
675	3996	-0.0980943673841767
676	4	-0.145666997130252
677	4008	-0.0569577810091934
678	4009	-0.239725435064845
679	4010	0.126956218461185
680	4011	-0.258815483789097
681	4012	0.306558852298909
682	4013	-0.151349850580243
683	4014	-0.0294735358434915
684	4016	-0.174938464562432
685	4017	-0.0358307877498273
686	4018	0.273048986951596
687	4019	-0.130914852434409
688	4020	0.105779580012274
689	4021	-0.239006500758807
690	4022	0.357824837118684
691	4023	-0.263192722420372
692	4024	0.916362118720993
693	4025	-0.313902777574047
694	4026	-0.110499274303984
695	4027	-0.465131460329739
696	4028	-0.0163348380500291
697	4029	0.0615202932663956
698	403	-0.0850340122854848
699	4031	0.511552581985255
700	4032	-0.356104098782891
701	4033	-0.230653557283949
702	4034	-0.497887544796426
703	4035	-0.144511594747465
704	4036	-0.118181445577038
705	4037	-0.397519168652186
706	4038	-0.399831107178787
707	4039	-0.120764882831011
708	404	-0.324002512006956
709	4040	0.0157369934498597
710	4041	0.00411421230736448
711	4042	-0.223647229094233
712	4043	-0.0995367742267855
713	4044	-0.485008024394813
714	4045	-0.851758690883599
715	4046	0.0250373415635745
716	4047	-0.193278790213029
717	4048	-0.538980219941496
718	4049	-0.301492295179175
719	405	-0.0703301376087292
720	4050	0.225751939810742
721	4051	-0.0167113646313768
722	4052	-0.236890259898088
723	4053	-0.272687212797027
724	4054	-0.232486876817495
725	4055	-0.178508711995588
726	4056	-0.322397975771779
727	4057	-0.298166504442187
728	4058	-0.220531082539881
729	4059	-0.317222620254406
730	4060	0.0325544728896326
731	4061	-0.142161862090139
732	4062	-0.136358293247781
733	4063	-0.129147516496872
734	4064	-0.0147844041044521
735	4065	0.114075564226103
736	4066	-0.250138090130184
737	4067	-0.0167864872997201
738	4068	0.0890179548850677
739	4069	-0.195810950127543
740	4070	-0.248540674981884
741	4071	0.0204059813066257
742	4072	-0.182767934438223
743	4073	0.0119482379516365
744	4074	-0.0187433037289163
745	4075	-0.325938848283019
746	4076	-0.118778581190229
747	4077	-0.129290626874761
748	4078	-0.0122291124563879
749	4079	-0.349695416024659
750	4080	-0.172941132057191
751	4081	-0.302364152630887
752	4082	0.169464357012029
753	4083	-0.0974149121252746
754	4084	0.0531385052315569
755	4085	-0.200114886402741
756	4086	-0.118719202879662
757	4087	-0.127264263174678
758	4088	-0.0137376583421597
759	4089	-0.0638236234674351
760	4090	-0.153077566895345
761	4091	-0.0467760165772166
762	4092	-0.150652507626088
763	4093	-0.206852913052094
764	4094	-0.898638387470498
765	4095	0.0682987630630235
766	4096	-0.117458882638044
767	4097	-0.110916337117028
768	4098	-0.0604836010969046
769	4099	-0.0458213705008668
770	4100	-0.242068671729777
771	4101	0.101115183833344
772	4102	0.0539119548666493
773	4103	-0.0493942068559683
774	4104	-0.127780484070372
775	4105	-0.0899155302361503
776	4106	-0.164825310360723
777	4107	-0.246676190998006
778	4108	-0.316303227942061
779	4109	-0.249600950303258
780	4110	-0.0299653006441236
781	4111	-0.178050605941246
782	4112	-0.379553596734749
783	4113	0.00200407900521649
784	4114	-0.0566668921527688
785	4115	-0.335919086349698
786	4116	-0.00196418898806231
787	4117	-0.134174780291758
788	4118	-0.151175651760761
789	4119	0.0316151583953471
790	4120	-0.375767688304607
791	4121	-0.707281456797631
792	4122	-0.454348707290391
793	4123	-0.36978794411317
794	4124	-0.190581714313867
795	4125	-0.380507078749693
796	4126	-0.197983109110848
797	4127	-0.313970801170093
798	4128	0.0185286544710273
799	4129	-0.121952792076674
800	4130	-0.111506248908317
801	4131	0.0045060695576031
802	4132	0.0326966433304081
803	4133	-0.418456415782848
804	4134	-0.0340945727680611
805	4135	-0.114048316022007
806	4136	-0.269490491217949
807	4137	-0.03887562180566
808	4138	-0.266319796720701
809	4139	-0.0393191628821589
810	4140	-0.147384474039542
811	4141	-0.206929226734544
812	4142	-0.222444426686057
813	4143	0.0364522550636201
814	4144	-0.0820895512711829
815	4145	-0.19673893466419
816	4146	0.043091079661671
817	4147	-0.100412098814113
818	4148	-0.387936590284737
819	4149	0.330779755555425
820	4150	-0.0149519250818449
821	4170	-0.454636610747283
822	4175	-0.226494838687392
823	4193	0.00879928909149839
824	4196	-0.0791462116186819
825	4202	-0.30951678127064
826	4206	-0.159325513024346
827	4207	-0.0901225465391004
828	4208	-0.0576430445187136
829	4210	0.0443383807372454
830	4211	-0.0307317236509604
831	4212	-0.0621766240700174
832	4213	-0.179824423879414
833	4214	0.0570320147368629
834	4215	-0.028180781631874
835	4217	0.00345863783396799
836	4218	0.121497534930279
837	4219	0.0766659258527718
838	4231	0.194006551235963
839	4251	-0.0528672844735434
840	4252	-0.0648546901338009
841	4253	-0.173652077946247
842	4263	-0.148831735459425
843	4264	-0.132019230293126
844	4266	0.0353357979257235
845	4290	-0.165122501980246
846	4294	-0.105363045652291
847	4295	-0.226139692754892
848	4296	-0.150557518488235
849	4297	-0.239096778016881
850	4298	-0.00185813690055165
851	4299	-0.0773303276696211
852	4300	-0.152904024585533
853	4301	0.0567203164584749
854	4302	0.0126124273575474
855	4303	-0.0862290627557507
856	4304	0.0256674680474547
857	4305	0.00126659066247194
858	4306	-0.20579960308856
859	4307	0.00584171503115234
860	4308	0.0108196254516536
861	4309	-0.202731354594349
862	4310	-0.0253480122003894
863	4311	-0.138731020449081
864	4312	-0.182774755481322
865	4313	-0.372950807687721
866	4314	0.0352741367491772
867	4315	-0.0985405100213871
868	4316	-0.120871457363469
869	4317	-0.170137486321992
870	4318	-0.03885074279774
871	4319	-0.11469010733635
872	4320	-0.0671301975565318
873	4321	-0.0840438543046644
874	4322	-0.0872803661569477
875	4323	-0.0655179164168184
876	4324	-0.170903759234836
877	4325	-0.0218381794561033
878	4326	-0.112330843007309
879	4327	-0.0471666825902631
880	4328	-0.236935014856372
881	4329	-0.206400308796622
882	4330	0.099389320026745
883	4331	-0.257019441443304
884	4332	0.087683501381025
885	4333	-0.101829068112863
886	4334	-0.0135973079727524
887	4335	-0.150388039431515
888	4336	-0.150212831477985
889	4337	-0.0849320116326475
890	4338	-0.107458923297542
891	4339	-0.287539715222591
892	4340	-0.165930368176022
893	4341	-0.0119722595716163
894	4342	-0.18596944971667
895	4343	0.000926361517006744
896	4344	0.0638095517793161
897	4345	-0.106646670663052
898	4346	-0.00138602188768401
899	4347	0.0552828894279817
900	4348	0.0705345711488925
901	4349	-0.198087236573199
902	4350	-0.0115058308535469
903	4351	0.0301400967133899
904	4352	-0.175325406894797
905	4353	-0.0752433553734355
906	4354	-0.115418865412294
907	4355	-0.0886297208437725
908	4356	0.0614717872211225
909	4357	-0.206209587938014
910	4358	0.102142408178041
911	4359	-0.0836860514552471
912	4360	-0.144871297051191
913	4361	-0.216131643949025
914	4362	-0.119020589756929
915	4363	-0.0693643908498719
916	4364	-0.0957920524158916
917	4365	-0.147541495647671
918	4366	0.00332972330805424
919	4367	-0.219302096857315
920	4368	-0.152342561702297
921	4369	0.00697587288894121
922	4370	0.00990995120546379
923	4371	-0.121738004053067
924	4416	-0.294514571584302
925	4417	-0.290022726389857
926	4419	0.0843357543288703
927	4420	0.258327951194167
928	4421	0.0937734027686721
929	4423	-0.277670729010869
930	4424	-0.513820951403145
931	4430	-0.0116028694180626
932	4430.5	0.0563459750853786
933	4437	0.0473459420331544
934	4438	-0.113255829848464
935	4439	0.054268454783726
936	4440	0.0205592835054599
937	4443	-0.0210042421336441
938	4445	-0.18175967266579
939	4446	-0.135835072046381
940	4447	-0.0758738407970144
941	4448	-0.0741011661553626
942	4449	-0.244513015962042
943	4450	-0.174308186128017
944	4451	-0.019422917084763
945	4452	-0.0614474159072886
946	4453	0.0703156679919494
947	4458	-0.0866416609014724
948	4459	-0.0290523711101173
949	4460	0.0430352244156448
950	4461	-0.0642187310254446
951	4462	-0.138507256552215
952	4463	-0.154712363395404
953	4465	-0.282501836602768
954	4466	-0.170215314709045
955	4495	-0.44293550598664
956	4496	-0.0643966011528544
957	4497	-0.127892879019403
958	4509	-0.182282059368937
959	4510|4511|4512|4513|4514|4515	-0.135997874651091
960	4518	0.111337460291759
961	4519	0.119562105474231
962	4520	-0.0288539310386622
963	4521	-0.0750031678715626
964	4576	-0.238351418151663
965	4581	-0.208812470381492
966	4584|4585|4586|4587|4588	-0.0764541332529253
967	4594|4595|4596|4597	-0.130252916535654
968	4598|4599|4600|4601|4602|4603|4604	-0.100175438371523
969	4606	0.0835182104254599
970	4607	-0.167166879347256
971	4618	-0.0591594024183274
972	4619	-0.0852837426941126
973	4620	-0.00668218168392201
974	4621	0.0288640901296196
975	4622	0.107238074400377
976	4625	-0.038230607128902
977	4625.3	-0.114170768013502
978	4625.6	-0.0892207413692267
979	4625.9	-0.108029021805552
980	4626	-0.198086032319503
981	4627	0.0667875894830041
982	4628	-0.0407220531877065
983	4636	-0.034925887295824
984	4637	0.0056842832420236
985	4643	-0.187696057336327
986	4643.3	-0.357216591739644
987	4643.6	-0.0633941673124298
988	4648	-0.111309228783137
989	4650|4651|4652	-0.195740430300377
990	4657	-0.060726133821451
991	48	-0.108218846634439
992	49	-0.0263348561302884
993	4952	-0.116456566832711
994	4954	-0.0824598891787132
995	4964	0.0346678037706952
996	4992	-0.112022430834782
997	4992.4	-0.294679483854762
998	4992.8	0.159977907363694
999	4994	0.0910204025256553
1000	4994.3	-0.0462627508049285
1001	4994.6	-0.215395710706804
1002	5	-0.030550425231675
1003	500	-0.0543065848019533
1004	5000	-0.0043876907720602
1005	5003	-0.0909989794413431
1006	501	-0.075143879106734
1007	5011	-0.0795245167848576
1008	5106	-0.21407986725319
1009	5107	-0.254804326776617
1010	5108	-0.419889190183374
1011	5112	-0.197701690609513
1012	5113	-0.529045657868781
1013	5114	-0.493288397990226
1014	5115	-0.0955097989249184
1015	5116	0.109399693744513
1016	5117	-0.23113549834106
1017	5120	-0.0899622448967782
1018	5122	0.356521087362742
1019	5123	0.0695241534396157
1020	5129	-0.410075511432053
1021	5130	-0.17060877432454
1022	5131	0.0689899768339274
1023	5132	-0.122437208056232
1024	5134	-0.0627479283662746
1025	5135	-0.0744720843227161
1026	5136	0.0300529880128413
1027	5137	-0.0881764690552496
1028	5138	-0.266892620496197
1029	5142	0.0520597016124634
1030	5143	0.0719528974263975
1031	5145	-0.0581875406901272
1032	5146	0.0859076039648589
1033	5149	-0.178377167037961
1034	5153	-0.0323271266613236
1035	5190	-0.11931767954688
1036	5190.3	-0.0710918413095744
1037	5190.9	-0.0681133835140788
1038	528	-0.24838608907418
1039	53|53.3|53.6	-0.0729391364815036
1040	531	-0.0158896235691001
1041	5390	-0.0305430666672431
1042	5397	0.0673458546882254
1043	5401	-0.0634567795448743
1044	5401.5	0.00412410487686474
1045	5404	0.158268468114221
1046	55	-0.042426097591983
1047	5569.4	-0.145473903918337
1048	5569.5	0.0683458321709769
1049	5571	-0.0559009604005165
1050	560	-0.369331483838703
1051	5600	0.0255024709006681
1052	561	-0.144622057993066
1053	562	-0.280897928542475
1054	571	-0.0799587532691759
1055	572	-0.161880833100154
1056	574	-0.164498934252373
1057	576	-0.052822379974832
1058	577	-0.0358461332486582
1059	578	-0.0900566148682554
1060	579	0.130061428915203
1061	580	-0.123618300191763
1062	584	-0.116297115897616
1063	585	-0.036516005149128
1064	586	-0.215030983448583
1065	587	-0.215716086887981
1066	589	-0.288668304145923
1067	5918	-0.396101685604965
1068	5919	-0.198846233721793
1069	5969	-0.0727309443623237
1070	5970	0.110967228998372
1071	5980	-0.115634238478275
1072	5981	-0.301759542597992
1073	5991	-0.188694812026593
1074	5992	-0.03027809030863
1075	5993	0.0369128014909944
1076	5994	-0.0186288627501925
1077	5999	0.134923662546222
1078	6001	-0.24273253006779
1079	6002	0.0682794476351754
1080	6047	-0.174854342477597
1081	6054	0.12965413095242
1082	6055	0.178483900321541
1083	6056	0.00558838425949961
1084	606	0.137241098100235
1085	606.6	0.0608763890606164
1086	6065	0.00920851255270169
1087	6066	-0.0872755918650446
1088	6067	-0.12307349475117
1089	6068	0.0987123368876675
1090	6069	-0.149011971462457
1091	6070	0.0421583240373221
1092	6071	-0.060188583056182
1093	616	-0.142129356843026
1094	617	-0.131419209710449
1095	618	-0.0031177146837676
1096	619	-0.0466566243298452
1097	63	-0.258268128070992
1098	64	-0.0604592040728128
1099	640	-0.419917444885363
1100	65	-0.0488073793467651
1101	654	0.0166726792476956
1102	674	0.234888984158989
1103	675	0.291016283763427
1104	676	0.278578999348621
1105	68	0.108273098124841
1106	682	-0.00129465384119186
1107	69	-0.15430192621063
1108	692	-0.187032577745215
1109	703	0.0973713062091011
1110	704	-0.195139951300324
1111	705	-0.0138063349715258
1112	706	-0.243530293258408
1113	707	0.129612309158538
1114	714	-0.103497087876553
1115	716	0.00684479831127982
1116	725	-0.261637421234587
1117	726	-0.261210089460512
1118	727	-0.0482723439694721
1119	732	-0.179953992812927
1120	738	-0.220177981313405
1121	739	-0.0574443694558997
1122	740	-0.104153529714201
1123	741	-0.093659457661024
1124	743	-0.126873980896963
1125	746.6	-0.148112464555069
1126	746.9	-0.128526981594241
1127	747	-0.225658522883515
1128	750	-0.0209534102573869
1129	755	-0.276931234158707
1130	764	-0.0298221978454464
1131	765	-0.321895018143283
1132	77	-0.0600517052785553
1133	777.3	-0.266488348059263
1134	777.6	-0.196603458644311
1135	777.9	-0.0737338775953381
1136	78	0.208267428587612
1137	793	0.0672064366418688
1138	794	-0.154826147920115
1139	795	-0.036243973979233
1140	796	-0.0697564282640041
1141	797	-0.217238254785874
1142	8	-0.234476563288861
1143	80	-0.264386467764386
1144	804	0.0741949781907354
1145	805	-0.188056481909615
1146	806	-0.305427362431154
1147	809	-0.0154844622339614
1148	81	-0.108743541402641
1149	810	-0.072217165108312
1150	813	-0.253040084131379
1151	816	-0.322636554221579
1152	82	-0.0801997999185328
1153	822	-0.254314854944771
1154	824	-0.228682471258678
1155	827	0.29619186643701
1156	828	-0.27335099955859
1157	829	-0.00251640791970889
1158	83	-0.0748981002122705
1159	830	0.120174153689161
1160	831	0.155185669952801
1161	832	-0.0500791720958734
1162	834	-0.0765034011345832
1163	835	-0.12360768406376
1164	836	-0.209878064520472
1165	837	-0.0879484908776109
1166	838	-0.0408878102661355
1167	843	-0.0805785975732382
1168	844	0.189547586000739
1169	845	0.108354014654737
1170	846	-0.058624741825535
1171	847	0.0221319558412477
1172	858	0.232311093784575
1173	86	-0.194231432785819
1174	863|864|865|866|867	-0.0798495167860331
1175	869	0.0118269221624596
1176	87	-0.110911520258034
1177	870	-0.127414601298074
1178	873	-0.213756977926783
1179	874	-0.0770587391766285
1180	875	0.191019329276494
1181	876	0.166130130643106
1182	878	-0.116853993861063
1183	89	-0.137911846095759
1184	9	-0.111925292008404
1185	908	-0.312547390736327
1186	93	-0.0390155939425747
1187	937	0.120797618672589
1188	94	0.0280900851248814
1189	941	0.00962735188383137
1190	942	0.0978796245538629
1191	946	-0.146862883059144
1192	95	-0.0365463838729677
1193	957	-0.028068783042647
1194	96	-0.188423979810314
1195	960	0.105099625545618
1196	961	-0.318464904868798
1197	963	-0.122901765574262
1198	964	-0.0318497986675718
1199	965	0.0998432481165925
1200	966	-0.121044671485971
1201	968	0.124143040762519
1202	969	-0.0619900331218682
1203	97	0.131031280242887
1204	972	-0.137312189588639
1205	974	-0.341560205711733
1206	98	-0.170148172989389
1207	989	-0.0844051897568955
1208	990	-0.164861676283689
1209	991	-0.160360494191138
1210	992	-0.250493206692406
1211	993	-0.249205446955433
1212	994	-0.281259104771109
1213	995	-0.358261349563931
