# Supplementary material for: The erosion of biodiversity and biomass in the Atlantic Forest biodiversity hotspot
Source: Nat Commun. 2020 Dec 11;11:6347. doi: 10.1038/s41467-020-20217-w (PMC7733445; doi:10.1038/s41467-020-20217-w)
Supplement: Supplementary file 7 — Source Data [file 41467_2020_20217_MOESM7_ESM.zip › Source Data/Figure1f.csv]

	ordem	GS.loss
1	10	0.0426646660730649
2	1002	-0.451326074082657
3	1003	-0.129388005177869
4	1004	-0.333535299974905
5	1007	-0.358075134665281
6	1017	-0.0298826070599281
7	1018	0.126932469454157
8	102	-0.207219935097613
9	1023	-0.255777995234316
10	1024	-0.240028806350405
11	1035	-0.21630900682423
12	1038	-0.238206857075559
13	1040	0.1283943692565
14	1041	-0.11002358590972
15	1047	-0.0525091071647362
16	1057	-0.309717032476431
17	1066	-0.234368903854912
18	1070	-0.27400162455303
19	1073	-0.309945870369013
20	1082	0.141142042335408
21	1083	-0.121053543065752
22	1086	-0.222509896615554
23	1088	0.0695201512939407
24	109	-0.331554460689832
25	1091	-0.416012122784383
26	1112	-0.124111823630615
27	1113	0.107832869155046
28	1114	-0.522550745685034
29	1115	-0.400094195174634
30	1121	-0.582632766528142
31	1123	0.11384633925188
32	1124	-0.278347127874315
33	1142	-0.214516357834297
34	1146	-0.271521866879159
35	1153	0.0655048965381146
36	1154	0.00778381670961953
37	1155	-0.164516076700479
38	1156	-0.0330833921417037
39	1157	-0.222959066613273
40	118	-0.253030511808795
41	1182	-0.231543711340623
42	1194	-0.21253199290985
43	1200	0.219775654754314
44	1201	-0.425648019289768
45	1202	-0.448443274088754
46	1205	-0.139081403862243
47	1230	-0.0957881922794159
48	1231	-0.350743065669444
49	1232	-0.0564498052703227
50	1233	0.120438558028554
51	1235	-0.179379955025689
52	1237	-0.281231070800699
53	124	-0.203159478486888
54	1240	-0.164605979884352
55	1243	-0.280541312008078
56	1244	-0.358960651257459
57	1246	-0.290217320707583
58	1247	-0.171432914396653
59	1249	-0.106588767781791
60	125	-0.191048553067821
61	1251	0.0595881165545883
62	1253	-0.0502129230247612
63	1258	0.10150734271119
64	1259	-0.291253222774732
65	1260	-0.0103769800200112
66	1261	-0.478974170389651
67	1266	-0.0194074236872063
68	1271	0.124134819835548
69	1272	-0.364458884992884
70	1280	-0.411872154181075
71	1281	0.0690176302865811
72	1285	0.0281424222396874
73	129	-0.620296147825185
74	13	-0.426686065263873
75	130	-0.027423160699012
76	131	-0.025016893319835
77	132	-0.014291684096892
78	1322	0.134465971124124
79	1323	-0.0126905455117367
80	1324	0.0948954131881515
81	1326	-0.231705078429821
82	1327	-0.0714776675250846
83	133	-0.0463061562760328
84	1330	0.154289588342739
85	1333	-0.290560978430288
86	1338	0.370845428083182
87	1339	-0.103720501633232
88	134	-0.220859184271774
89	1342	-0.0593714217590385
90	1342.5	-0.135783584955337
91	1343	-0.203221798566007
92	1349	0.0566226741724794
93	135	-0.163586353724352
94	1350	-0.37524465385326
95	1352|1352.3|1352.6	-0.291728682406353
96	1353	-0.222748795982361
97	1356	0.0517359373382326
98	1357	-0.321554511770132
99	1358	-0.154039358210772
100	1359	0.161403073583973
101	136	-0.494017140491213
102	1360	0.0648985605648471
103	1361	-0.0829942205524938
104	1362	-0.0744837932974139
105	1363	-0.434446730974052
106	1364	0.119152573262588
107	1366	-0.212247844035833
108	1368	-0.0701014141091822
109	1371	0.0496374246166876
110	1373	-0.0472868537500046
111	1378	-0.217290324171448
112	1379	-0.239126483250354
113	138	-0.375451762951217
114	1383	-0.0399895188469653
115	142	-0.666235668916047
116	1420	0.0329827570372501
117	1421	-0.0210020001962529
118	1422	-0.0128483982723532
119	1426	0.0370615834402143
120	1428	-0.276630377949276
121	1429	0.00540520532729878
122	1434	-0.00447714591403711
123	1435	0.0736853754248386
124	1436	-0.110206070089474
125	1437	-0.0106775574014238
126	1438	-0.0277317328942549
127	1439	0.0306437710955156
128	1440	-0.0530311007745687
129	1445	-0.309549096572642
130	1446	-0.537296362689053
131	1448	0.0851855222083291
132	1454	-0.0197289929634049
133	1455	-0.0307749286666352
134	1456	-0.0660314039283776
135	1457	0.108911492880897
136	1458	-0.0937473888865686
137	147	-0.372004953052649
138	1470	-0.19855723639869
139	1473	-0.308007594509524
140	1494	0.0401014540091693
141	1501	-0.337973309441305
142	1502	-0.0828065377926422
143	1503	-0.160723892242511
144	1505	-0.0458952183823907
145	1506	-0.0213368661198372
146	1508	-0.333229626507242
147	1509	-0.414449892362107
148	1510	-0.492308313500792
149	1518	-0.0796524739584339
150	1524	-0.369833196172419
151	1525	-0.022115478433802
152	1526	0.0685886284609803
153	1530	-0.165604693934424
154	1538	0.0642298391108132
155	1549	-0.42583413122972
156	1551	-0.213814533869833
157	1579	-0.217301509589112
158	158	-0.0894637339113756
159	1587	-0.364005363403996
160	1588	-0.0223030262760843
161	1589	-0.407783149656964
162	1590	-0.383620104021384
163	1591	-0.270713284903757
164	1592	-0.405043540743558
165	1593	-0.41075986069099
166	1594	-0.4413712186689
167	1595	-0.465058690174452
168	1596	-0.353504500496049
169	1597	-0.337493135523586
170	1598	-0.351013779929619
171	1599	-0.312369880190555
172	16	0.0250954446237206
173	160	-0.004699771208599
174	1600	-0.28182894652193
175	1601	-0.286096769916645
176	1602	-0.300436606471522
177	1603	-0.444567413364108
178	1604	0.03727639651191
179	1607	-0.227269228426188
180	1608	-0.153639817137085
181	1608.5	-0.0032969907596993
182	1615	-0.231747412242963
183	1617	-0.269598338019308
184	1618	0.0470379569421556
185	1621	-0.0859372670712342
186	1630	-0.380938878088006
187	1631	-0.777226063750656
188	1638	-0.267365467648294
189	164	-0.11929657743132
190	1642	-0.238572167067658
191	1643	-0.244451738809979
192	1644	-0.358671848911031
193	1659	0.126585760266997
194	1661	-0.162012114277118
195	1663	-0.759154040682246
196	1677	0.0465041502380495
197	1678	0.023525946248247
198	1679	-0.0477272451764367
199	1680	0.0567294781537056
200	1682	-0.121564287342042
201	1683	-0.0366952951274548
202	1686	-0.412221971644954
203	1687	-0.176710053170866
204	1688	-0.123914950517763
205	1693	0.0529765823027285
206	1701	-0.0343937790727987
207	1702	-0.476017575103811
208	1703	-0.163228164057607
209	1704	-0.0594229727606638
210	171	-0.179833418607531
211	1728	0.0135676024993029
212	1742	-0.0454362462986278
213	1743	0.133850449161587
214	177	-0.732773904744233
215	1776	-0.520447546070146
216	1778	-0.0854409681051209
217	1778.2	-0.0504369331179094
218	1778.4	-0.0364861861470022
219	1778.6	-0.0877143856445066
220	186	-0.249203074670028
221	187	-0.189977100716574
222	1873	0.00727542047049198
223	1874	-0.166466760541171
224	1875	-0.11562313299941
225	1876	-0.204958004323729
226	1877	-0.134451311502739
227	1878	-0.151602536080785
228	1879	-0.16183121226282
229	188	-0.317640928584088
230	1880	-0.000746845853699238
231	1881	-0.204213980665912
232	1882	-0.227809247051899
233	1883	-0.224910573102862
234	1886	-0.18516262248496
235	189	-0.312173962574923
236	190	-0.111170307433435
237	191	0.0151869256577139
238	1923|1924|1925	-0.111366136164446
239	1928	-0.0691222647382169
240	1992	-0.36372384400894
241	200	-0.0301513416162852
242	2009	-0.192435467651968
243	201	-0.228012442621369
244	2011	-0.485471062771431
245	2011.5	-0.233764830105992
246	2023	-0.425930463440337
247	203	-0.287554084202613
248	2125	-0.279005152174344
249	2127	-0.264383257733992
250	214	-0.3508711576205
251	2142	-0.360424205305741
252	215	-0.535583275697773
253	2151	-0.377439280325356
254	2157	-0.0402730953055349
255	2164	-0.358187674551497
256	2165	0.0560642414879327
257	2177	-0.270542899629065
258	2181	-0.184433307153906
259	2196	-0.214693907987622
260	222	-0.0172016055439371
261	2245	-0.148270102796782
262	2246	-0.19238499181338
263	2247	-0.0413583781364182
264	2248	-0.157466618546034
265	2249	-0.0680369261936906
266	2250	-0.0588253080696743
267	2251	-0.0704361689110774
268	2252	-0.0462493854214096
269	2253	-0.201708490666218
270	2254	-0.0856426250325923
271	2255	-0.242648423471316
272	2256	-0.0311289660844967
273	2257	0.00372404584102103
274	228	-0.368972696723621
275	2280	-0.228483387969054
276	2285	-0.166137915928853
277	230	-0.277919018970566
278	232	-0.272735598033457
279	2327	-0.419340839107291
280	2328	-0.716428770149945
281	2347	-0.232631140441333
282	2349	-0.322263593924252
283	2350	-0.377851962428027
284	2351	-0.286188089496925
285	2361	0.0702781670256067
286	2362	-0.413724988656402
287	2371	-0.295274777671879
288	2392	-0.0332853071568911
289	2393	-0.207860138657372
290	2394	-0.327365724224097
291	2398	-0.116398277601409
292	2404	-0.354985308824113
293	2412	-0.374184047184633
294	2417	-0.295485614148647
295	2426	-0.171489436589928
296	2428	-0.130720612227534
297	243	-0.509625125042127
298	2440	-0.208508722953873
299	2442	-0.108469850461509
300	2443	-0.405855105632727
301	2469	-0.216208905567345
302	2470	-0.332439326081744
303	2471	-0.449513591312314
304	2472	-0.44888329525848
305	25	0.0605443887805079
306	2529	-0.284976835194207
307	2529.2	-0.0925638594010014
308	2529.4	-0.334113113722713
309	2535	-0.1118746451488
310	2541	-0.532345033224469
311	2549	-0.130953541532035
312	259	-0.264238583784933
313	267	-0.325454909786661
314	28	-0.264231603559544
315	281	-0.0305034763231035
316	29	-0.187087847187861
317	294	-0.0906373637703193
318	295	-0.184726507181808
319	30	-0.0673220249899085
320	3057	-0.247131039832972
321	307	-0.0702056292998479
322	31	-0.0482183225516266
323	317	-0.237772256917931
324	317.2	-0.121294002050303
325	317.8	-0.328582776939106
326	3172	0.0594402686976341
327	318	-0.00864549842783307
328	321	-0.499769408598727
329	322	-0.157629361593073
330	323	-0.0371621527716839
331	3297	-0.582892065831669
332	334	-0.328202893864914
333	3343	-0.318223058580086
334	3344	-0.0523566813583405
335	3345	-0.190413286288871
336	3346	-0.35573900229107
337	3347	-0.0516142452326379
338	3348	-0.239173028971878
339	3349	-0.279974215598609
340	335	0.130896759463409
341	3350	-0.191485512029813
342	3351	-0.156462522283542
343	3352	-0.375831573661547
344	3353	-0.144767870141246
345	3354	0.201805303037136
346	3355	-0.286929151723893
347	3356	-0.406674717367515
348	3357	-0.479738468204711
349	3358	-0.50018550021537
350	3359	-0.673199772837455
351	3360	-0.251461223860655
352	3361	-0.220439561500667
353	3362	-0.392247254401482
354	3363	-0.360896956945874
355	3364	-0.0810518955143333
356	3365	-0.265056293667926
357	3366	-0.318234027166337
358	3367	-0.566774377986948
359	3368	-0.00753712952753605
360	3369	-0.344071982868553
361	3370	0.0455971624062066
362	3371	-0.0471703800615178
363	3372	-0.30162103741704
364	3373	-0.225234264540369
365	3374	-0.59360608299849
366	3375	-0.286485597825355
367	3376	-0.173247035132195
368	3377	-0.232334258698477
369	3378	0.0867658228664751
370	3379	-0.209120617334253
371	3380	-0.55745857608434
372	3381	-0.2526526115523
373	3382	-0.297380137207321
374	3383	-0.441689616075327
375	3384	-0.623925840010288
376	3385	0.112285692988075
377	3386	-0.40480754789069
378	3387	-0.0755041630838968
379	3388	-0.112254977804297
380	3389	-0.581046380582522
381	3390	-0.193601987981896
382	3391	-0.0451748885325598
383	3392	0.0796434494197502
384	3393	-0.071646717097984
385	3394	-0.38196441286155
386	3395	-0.557312172456732
387	3396	-0.364316439277506
388	3397	-0.282644202929126
389	3398	-0.193533240146872
390	3399	-0.374380821026868
391	3400	-0.482449516173409
392	3401	-0.274671811344872
393	3402	-0.329308824779234
394	3403	0.101196911897343
395	3404	-0.0668571175168475
396	3405	-0.195103752672237
397	3406	-0.299203118102917
398	3407	-0.517061718517872
399	3408	-0.15935046869518
400	3409	0.123128858832369
401	3410	0.223369954347099
402	3411	-0.0995821117973412
403	3412	-0.0934346743868953
404	3413	-0.205753779452213
405	3414	0.0769919797856127
406	3415	-0.553094674309011
407	3416	-0.125145481076184
408	3417	-0.0319801539705926
409	3418	-0.444482824864607
410	3419	-0.100829982903985
411	3420	0.0652816659304668
412	3421	-0.447925043583537
413	3422	-0.307724263413843
414	3424	-0.4276053424768
415	3425	-0.191773223188101
416	3426	0.0584312016721518
417	3427	-0.15028443990628
418	3428	-0.393178483254889
419	3429	-0.349471249994694
420	3430	-0.084961737467922
421	3431	0.0674208025211537
422	3432	-0.0303514475724961
423	3433	-0.125040113888114
424	3434	-0.338196847819416
425	3435	-0.350224294186247
426	3436	-0.360738977264444
427	3437	-0.408668810860201
428	3438	-0.471047033935607
429	3439	-0.394520606254286
430	3440	-0.389703011576852
431	3441	-0.241639229694034
432	3442	0.215996779953332
433	3443	-0.345515168145032
434	3444	-0.219652641611688
435	3445	-0.514673670756669
436	3446	-0.411119452989122
437	3447	-0.183861948058906
438	3448	-0.107951737671394
439	3449	-0.410549534071089
440	3450	-0.14971716034458
441	3451	-0.110721541931931
442	3452	-0.253536165048726
443	3453	-0.189602702893226
444	3454	-0.0731841992889283
445	3455	-0.294082861159794
446	3456	-0.51786724187594
447	3457	0.042352226463732
448	3458	-0.471228521865378
449	3459	-0.551014846636538
450	3460	-0.15270525548118
451	3461	-0.230624653709067
452	3462	-0.247555124465004
453	3463	-0.0778567727814359
454	3464	-0.29366550835073
455	3465	0.0206810294109204
456	3466	-0.491338123735149
457	3467	0.0251294736508076
458	3468	-0.264008987071119
459	3469	-0.0114858946561648
460	347	-0.0738551094045571
461	3470	-0.196538290758447
462	3471	-0.179353440966253
463	3472	-0.0710022286688819
464	3473	0.0583081826601631
465	3474	-0.0183497359882587
466	3475	-0.0287472463669185
467	3476	0.0588192807608099
468	3477	-0.233908603543218
469	3478	-0.108506003126043
470	3479	0.00230969766748121
471	348	-0.127308846484527
472	3480	-0.0591032026013633
473	3481	-0.021386510741598
474	3482	0.0344392689799583
475	3483	0.109905136981981
476	3484	-0.0706872355477668
477	3485	-0.062840808739874
478	3486	0.00676497357915431
479	3487	0.109143981752972
480	3488	0.0404617624044547
481	3489	-0.0945300138860732
482	3490	-0.0963962314420632
483	3491	-0.173764433094315
484	3492	0.254664992736812
485	3493	-0.0256711503261796
486	3494	-0.087517165146769
487	3495	0.0273224335906479
488	3496	0.095887509362238
489	3497	-0.10665553306656
490	3498	0.0166486570786157
491	3499	-0.119060136158292
492	3500	0.174482876033463
493	3501	0.134254394047452
494	3502	-0.104224804650306
495	3503	0.129119167680264
496	3504	-0.0190912664891659
497	3505	-0.0815379034392739
498	3506	-0.124265589304545
499	3507	-0.122038186098346
500	3508	-0.274797609940277
501	3509	-0.256471555622403
502	3510	0.0757299128988826
503	3511	0.112891041406647
504	3512	-0.0831719327269964
505	3513	0.0750968242965201
506	3514	0.134709296020432
507	3515	-0.0531915665654586
508	3516	-0.173981372626274
509	3517	0.0477206731976179
510	3518	-0.0333089343434643
511	3519	0.110575517351314
512	352	-0.154079819759809
513	3520	0.0492882986379767
514	3521	0.114255741179514
515	3522	-0.0830868012212623
516	3523	-0.435863083714269
517	3524	-0.0264168139299089
518	3525	0.0248953391120526
519	3526	-0.203507993049578
520	3527	-0.00484399767764162
521	3528	-0.134756508939431
522	3529	0.00111923657430248
523	3530	-0.104788527214727
524	3531	-0.0417873902082826
525	3532	-0.108895384485833
526	3533	0.146514942340535
527	3534	-0.0707584973970902
528	3535	0.00613497898649786
529	3536	-0.0218302600227422
530	3537	0.0163214788163054
531	3538	-0.0967434070753112
532	3539	0.0487194434173933
533	3544	-0.0175332116301059
534	3545	-0.285394148083557
535	3546	0.118697111459541
536	3557	-0.150684895338236
537	3585	-0.123060374508575
538	3592	-0.626362087076194
539	3593	-0.487810946583216
540	3602	-0.0826291257368509
541	3608	-0.290503531256289
542	3614	-0.388640032491664
543	3615	-0.373230409317287
544	3618	-0.492672542734723
545	3621	-0.339860268286411
546	3623	-0.432943380558182
547	3624	-0.369225699696867
548	3625	-0.356876015171078
549	3626	-0.382406677170293
550	3637	-0.0765178865855057
551	3638	-0.331374956679646
552	3639	-0.00869452617334903
553	3640	-0.380364705201996
554	3641	-0.139373887557793
555	3642	-0.105719108135036
556	3643	-0.305716074368134
557	3644	-0.600232658595794
558	3645	-0.426568168266209
559	3646	-0.469134407799429
560	3647	-0.508465646710117
561	3648	-0.485061044760238
562	3649	0.0915605978911125
563	3650	-0.36782249421104
564	3651	-0.234565339820154
565	3652	-0.246060161375828
566	3653	-0.415838323655087
567	3656	-0.160492502612525
568	3658	-0.268943280290352
569	3659	-0.327437618563247
570	3670	-0.384126872201249
571	3671	-0.58543659573424
572	3672	-0.273655383599007
573	3673	-0.309024344183078
574	3675	-0.0789082645312588
575	3676	-0.193549125362202
576	3677	-0.410252721153469
577	3678	-0.13632235282027
578	3679	0.139664039767155
579	3680	-0.518128832745163
580	3681	-0.460125751652911
581	3682	-0.423777718812404
582	3683	-0.268000469796206
583	3684	-0.108147670593956
584	3685	-0.360721555914079
585	3686	-0.0994684404973778
586	3687	-0.220539706823678
587	3688	-0.068674239756276
588	3689	-0.176699096351472
589	3691	-0.110041424077714
590	3692	-0.25032759518163
591	3693	-0.188466003519023
592	3694	-0.232993445979954
593	3695	-0.160215338100195
594	3696	-0.301340909972552
595	3697	-0.118753534517266
596	3698	-0.123177240962228
597	3699	-0.500886486582552
598	3700	-0.181918598287461
599	3701	-0.300116460903741
600	3702	-0.278496870456973
601	3703	-0.202879187125016
602	3704	-0.192436366396596
603	3705	-0.644347920886335
604	3706	-0.293438989469096
605	3707	-0.236692999194292
606	3708	-0.226739853563619
607	3709	-0.299500807585418
608	3710	-0.184720835824666
609	3711	-0.373541716822466
610	3712	-0.278274617527936
611	3713	-0.356542849180847
612	3714	-0.129509191696539
613	3715	-0.451111460856053
614	3716	-0.304312408466918
615	3717	-0.201630706258753
616	3718	-0.183504062955685
617	3719	-0.174001403221065
618	3720	-0.073049451817068
619	3721	-0.2493512585492
620	3722	-0.51002271613915
621	3723	-0.127430205515674
622	3726	0.15467674274145
623	375	-0.199374532540685
624	3762|3763	-0.206675083770872
625	3776	-0.0894152155953545
626	3777	-0.22752276150149
627	3785	-0.142316275949829
628	3788	-0.399046321510083
629	3797	-0.342532823253795
630	3824	-0.167380396700643
631	3841	-0.136285232731774
632	3852	-0.24873041911596
633	3853	-0.183602952564719
634	3854	-0.0842240227363143
635	3855	-0.144131224684057
636	3857	-0.349207102147641
637	3858	-0.231025107276531
638	3863	-0.0634510843809951
639	3864	0.117246163630748
640	3865	-0.275395424662518
641	3870	-0.317897558424785
642	3871	-0.193163162043464
643	3872	-0.547540902065439
644	3873	-0.343212244311064
645	3876	-0.288341186246288
646	3878	0.0824761700087843
647	388	-0.292169022511197
648	3884	-0.586183462837313
649	3886	-0.327039334800105
650	3888	0.00358454829609809
651	3889	-0.153252505823242
652	3890	0.114844115754974
653	391	-0.330284325828515
654	3916	-0.614779542038062
655	3942	0.00670434458457943
656	3952	-0.0638517742662987
657	3953	-0.332045668526071
658	3954	-0.245633852834102
659	3958	-0.0713106347371032
660	3959	-0.278758123885682
661	3960	-0.205013483611647
662	3961	-0.252419895996262
663	3962	-0.238845233642776
664	3963	-0.264611173587493
665	3965	-0.317656013007443
666	3968	-0.351766164902189
667	3973	-0.162160110385078
668	3974.5	-0.111166256660793
669	3979	0.00873232790249231
670	3980	-0.0235705227263228
671	3981	0.0224562210451126
672	3984	-0.039839858741276
673	3991	0.0899607586274673
674	3992	-0.437246580022208
675	3996	-0.346127538839882
676	4	-0.465891424559881
677	4008	-0.489762727895859
678	4009	-0.380630977273088
679	4010	0.0242910294501493
680	4011	-0.456423908936949
681	4012	-0.18823111509716
682	4013	-0.277582161554315
683	4014	-0.134199217282049
684	4016	-0.347064882979108
685	4017	-0.213593248296056
686	4018	-0.180369316868282
687	4019	-0.285123490423694
688	4020	-0.0340923978473207
689	4021	-0.555575518690834
690	4022	-0.28603718775262
691	4023	-0.0328114286605141
692	4024	-0.0814404986716444
693	4025	-0.485993071273246
694	4026	-0.362802935146707
695	4027	-0.544244844322979
696	4028	-0.30005025864368
697	4029	-0.0262493158209473
698	403	-0.162899131521769
699	4031	-0.428275987514874
700	4032	-0.136449873961227
701	4033	-0.0907964745162666
702	4034	-0.127896207440183
703	4035	-0.532659380018843
704	4036	0.137379175940684
705	4037	0.0403323510500272
706	4038	0.0746864768151464
707	4039	-0.179601392387062
708	404	-0.321226550202501
709	4040	-0.287435258431844
710	4041	-0.380938507913766
711	4042	-0.461199418993275
712	4043	-0.403490589778441
713	4044	0.0868076958628615
714	4045	-0.111843513517214
715	4046	-0.285773690141433
716	4047	-0.27139482539168
717	4048	-0.6361302283189
718	4049	-0.174847836578841
719	405	-0.195347806453492
720	4050	-0.155991638487344
721	4051	-0.277102844960619
722	4052	-0.299224789158507
723	4053	-0.512231530441141
724	4054	-0.411854043282122
725	4055	-0.410869655983348
726	4056	-0.490377672857968
727	4057	-0.369456895520914
728	4058	-0.303051942467142
729	4059	-0.470150613727238
730	4060	-0.172636195504586
731	4061	-0.0431485810763685
732	4062	-0.386401420284865
733	4063	-0.365055846557911
734	4064	-0.408632711919874
735	4065	-0.268993872010464
736	4066	-0.519662598805432
737	4067	-0.117476491466386
738	4068	-0.40406980962539
739	4069	-0.438008365699357
740	4070	-0.568313161088262
741	4071	-0.118098005825479
742	4072	-0.218735540951233
743	4073	-0.182847518686066
744	4074	0.0852433850261301
745	4075	-0.515769437291143
746	4076	-0.314485766651907
747	4077	-0.112947851783798
748	4078	-0.31917054525525
749	4079	-0.0673089567488483
750	4080	0.187998049295313
751	4081	-0.378344583600963
752	4082	-0.223113104987512
753	4083	-0.405693767317292
754	4084	-0.248084750952763
755	4085	-0.276140488979985
756	4086	-0.428878950650953
757	4087	-0.4281183542238
758	4088	0.220848548959595
759	4089	-0.194292792701626
760	4090	-0.0491082741291129
761	4091	-0.313503357886607
762	4092	-0.319649983987385
763	4093	-0.404577183702073
764	4094	0.139085343968814
765	4095	-0.252212830581448
766	4096	-0.167545578047371
767	4097	-0.334739579865124
768	4098	-0.34412004868942
769	4099	-0.273593303179414
770	4100	-0.203755307906382
771	4101	-0.714226706025394
772	4102	-0.327935165899203
773	4103	-0.222394926755117
774	4104	-0.0388527649697802
775	4105	0.123416899750367
776	4106	-0.375953277839647
777	4107	-0.0807995058431055
778	4108	-0.36432259864808
779	4109	-0.250495550037831
780	4110	-0.285430878644204
781	4111	0.0312726559790758
782	4112	-0.418496293620739
783	4113	0.0919824887135989
784	4114	-0.192155434142103
785	4115	-0.527945329693062
786	4116	-0.0236519364270312
787	4117	-0.20595206528645
788	4118	-0.227633300512187
789	4119	-0.235479704968852
790	4120	-0.460618756408248
791	4121	-0.379975336969523
792	4122	0.204972197787482
793	4123	-0.329910438997822
794	4124	0.0363657005083462
795	4125	-0.440301142517692
796	4126	-0.285092145899322
797	4127	-0.376885201037318
798	4128	-0.371126796021571
799	4129	-0.225077915865111
800	4130	-0.260393716175799
801	4131	0.0235503981672598
802	4132	-0.309645798455488
803	4133	-0.378537847445203
804	4134	-0.364299156463924
805	4135	-0.167639796869801
806	4136	-0.257494848433208
807	4137	-0.159039103695652
808	4138	-0.250309236266157
809	4139	0.0927286077295832
810	4140	-0.0602164129186294
811	4141	-0.543976062451517
812	4142	-0.113942224261188
813	4143	-0.124906830727176
814	4144	-0.102564040411881
815	4145	-0.414969671506683
816	4146	0.0799054815577296
817	4147	-0.301841323440899
818	4148	-0.116971203635676
819	4149	-0.0791781653724129
820	4150	0.0874087844211263
821	4170	-0.646587134614715
822	4175	-0.308144603360265
823	4193	-0.0699776051230726
824	4196	-0.131809592533539
825	4202	-0.241391698360281
826	4206	-0.109827302386349
827	4207	-0.0812910820977021
828	4208	-0.0508814770004134
829	4210	0.120818408266091
830	4211	0.030571322399319
831	4212	-0.0319941230861675
832	4213	-0.212528141158602
833	4214	0.111482500297736
834	4215	-0.0670440805065442
835	4217	-0.00384489404430722
836	4218	0.0924657075780967
837	4219	0.130581731308033
838	4231	0.173045583285087
839	4251	-0.180872588269347
840	4252	-0.0505217715177236
841	4253	-0.265635101646159
842	4263	-0.0938179430743208
843	4264	-0.212899956100324
844	4266	-0.103447100277309
845	4290	-0.239569784553976
846	4294	-0.309824953257454
847	4295	-0.29430875159809
848	4296	-0.251936056701872
849	4297	-0.322540953404781
850	4298	-0.292356495149096
851	4299	-0.0208701925718511
852	4300	-0.413887807159367
853	4301	-0.278902486427571
854	4302	-0.226008020824043
855	4303	-0.0125754263987114
856	4304	-0.238678471071435
857	4305	-0.356189325304576
858	4306	-0.208683474109745
859	4307	-0.329502794693528
860	4308	-0.270209246266221
861	4309	-0.354976716226443
862	4310	-0.358450454243955
863	4311	-0.158170839630569
864	4312	-0.305508738568962
865	4313	-0.322035296576169
866	4314	-0.0236048368547635
867	4315	-0.385323188987251
868	4316	-0.118820237728446
869	4317	-0.301385041501053
870	4318	-0.247026233480753
871	4319	-0.303441146245572
872	4320	-0.360613182377778
873	4321	-0.273005938302685
874	4322	-0.138043605957925
875	4323	-0.20709913294544
876	4324	-0.315464294059902
877	4325	-0.150688412706646
878	4326	-0.355518171528339
879	4327	-0.0947316742257387
880	4328	-0.190474998446917
881	4329	-0.274996397039479
882	4330	0.0351047421169743
883	4331	-0.323312208887981
884	4332	-0.238198384526848
885	4333	-0.323506976053864
886	4334	-0.15594551562407
887	4335	-0.427744146325738
888	4336	-0.232281540831086
889	4337	-0.225621044536635
890	4338	-0.278693343179989
891	4339	-0.604349315974458
892	4340	-0.387648673996354
893	4341	-0.102288480932788
894	4342	-0.274068074720924
895	4343	-0.1106658107329
896	4344	-0.240945718175489
897	4345	-0.334825622127689
898	4346	0.0690730351876662
899	4347	-0.257744661530052
900	4348	-0.236313513712602
901	4349	-0.690777109741132
902	4350	-0.20001089956699
903	4351	-0.20061771896284
904	4352	-0.310213101334437
905	4353	-0.290781257951466
906	4354	-0.444583423342481
907	4355	-0.4205478261666
908	4356	0.00828170204019538
909	4357	-0.130695713611524
910	4358	-0.0648182706262302
911	4359	-0.0989403407337697
912	4360	-0.305512875791953
913	4361	-0.549249838705121
914	4362	-0.0962745156421003
915	4363	-0.251500251919721
916	4364	-0.265824682169961
917	4365	-0.466430362126002
918	4366	-0.281279879756491
919	4367	-0.23561633251739
920	4368	-0.4048794238157
921	4369	-0.214475211839327
922	4370	-0.296887345978626
923	4371	-0.317657608392405
924	4416	-0.598512494516946
925	4417	-0.70562028915976
926	4419	0.0342456032013283
927	4420	0.0990743469670973
928	4421	0.0465983872270334
929	4423	-0.631754294899655
930	4424	-0.796497100894707
931	4430	-0.313966657504311
932	4430.5	-0.472633652362341
933	4437	-0.0327966969394302
934	4438	-0.0523853958704264
935	4439	0.0367713675068914
936	4440	-0.347846878845743
937	4443	-0.30942705419658
938	4445	-0.171625954003271
939	4446	-0.0686064858747014
940	4447	0.0558034446877505
941	4448	-0.0862935046767465
942	4449	-0.262477758250115
943	4450	-0.282022002792845
944	4451	-0.344359317344193
945	4452	-0.106771890137481
946	4453	-0.0837981756778619
947	4458	-0.0523874458442064
948	4459	-0.245641688738342
949	4460	-0.0754990494795231
950	4461	-0.253355690258393
951	4462	-0.251128672120764
952	4463	-0.309466584151997
953	4465	-0.17986083145385
954	4466	-0.304280134965121
955	4495	-0.400114864714803
956	4496	-0.223673772702912
957	4497	-0.395008304156637
958	4509	-0.0670827084783107
959	4510|4511|4512|4513|4514|4515	-0.228174562566184
960	4518	-0.266221106475761
961	4519	-0.114804078297679
962	4520	-0.313146787492276
963	4521	-0.147844341408874
964	4576	-0.301770229475437
965	4581	-0.33410326286704
966	4584|4585|4586|4587|4588	-0.000576927745805122
967	4594|4595|4596|4597	0.0217101317248317
968	4598|4599|4600|4601|4602|4603|4604	0.167340333913558
969	4606	-0.271478718582016
970	4607	-0.546291451598039
971	4618	-0.00465341668514939
972	4619	-0.0578531879860987
973	4620	0.012969297840205
974	4621	-0.0997184438269261
975	4622	0.0820801280331453
976	4625	-0.224399877368452
977	4625.3	-0.383702639958228
978	4625.6	-0.114966710255338
979	4625.9	-0.167509714937385
980	4626	-0.252634099956943
981	4627	-0.107537741783553
982	4628	-0.162401460658607
983	4636	-0.0290660192837445
984	4637	-0.0573251470701454
985	4643	-0.305860811340437
986	4643.3	-0.402412316437909
987	4643.6	-0.302563856818203
988	4648	0.0603740544682019
989	4650|4651|4652	0.0179762403335529
990	4657	-0.255483200629481
991	48	-0.162492971320477
992	49	-0.104586611084139
993	4952	-0.505386085056418
994	4954	-0.27784986587692
995	4964	0.0770262581680247
996	4992	-0.353690026571381
997	4992.4	-0.460423989636829
998	4992.8	-0.111733133984643
999	4994	-0.340159994500952
1000	4994.3	-0.26579468650633
1001	4994.6	-0.23159298170898
1002	5	-0.40288855585683
1003	500	-0.260675132706355
1004	5000	0.164639013598222
1005	5003	-0.19707991594181
1006	501	0.0987819256397348
1007	5011	-0.269751385341555
1008	5106	-0.378256184933352
1009	5107	-0.541453305924267
1010	5108	-0.340128810466586
1011	5112	-0.327536486910458
1012	5113	-0.51517667038299
1013	5114	-0.633015153350859
1014	5115	-0.146570014558925
1015	5116	-0.212920862521621
1016	5117	-0.292440326393347
1017	5120	-0.197529509373174
1018	5122	-0.248649415047613
1019	5123	-0.259507049173579
1020	5129	-0.381752256630647
1021	5130	-0.41285090406316
1022	5131	0.115217241802626
1023	5132	-0.330745936000336
1024	5134	-0.272202602876253
1025	5135	0.128618535295403
1026	5136	-0.239840446510617
1027	5137	-0.36579167215795
1028	5138	0.263874213961232
1029	5142	-0.122712995690806
1030	5143	-0.102491743603779
1031	5145	-0.353515102524575
1032	5146	-0.297013038504417
1033	5149	-0.314368514157569
1034	5153	-0.256557582574507
1035	5190	-0.438376159683233
1036	5190.3	-0.417347873310597
1037	5190.9	-0.42655284850873
1038	528	-0.20177018742353
1039	53|53.3|53.6	-0.0358311718359163
1040	531	-0.0185254920670941
1041	5390	-0.0568586641196056
1042	5397	-0.0744441043584993
1043	5401	-0.358753890687582
1044	5401.5	-0.0228101910058912
1045	5404	0.0814227903026751
1046	55	-0.116406488546679
1047	5569.4	-0.247553460970098
1048	5569.5	-0.0330253029829612
1049	5571	-0.14790100528185
1050	560	-0.62153773247765
1051	5600	-0.198338644248281
1052	561	-0.244412424618632
1053	562	-0.342573480424498
1054	571	-0.110182780707361
1055	572	-0.189196422003539
1056	574	-0.317615909806842
1057	576	-0.159350343445698
1058	577	-0.0996171047247894
1059	578	-0.0845358920328801
1060	579	-0.00583571779602001
1061	580	-0.154355021158561
1062	584	-0.463895822362308
1063	585	-0.181947125270443
1064	586	-0.21445922403045
1065	587	0.0878682237291189
1066	589	-0.474930869018392
1067	5918	-0.687050696906065
1068	5919	-0.399510103207836
1069	5969	-0.318529834733702
1070	5970	-0.108375702210091
1071	5980	-0.268276668718434
1072	5981	-0.344217942810533
1073	5991	-0.209179458081353
1074	5992	-0.250978921251303
1075	5993	0.0192590881337845
1076	5994	-0.13472028494627
1077	5999	-0.0690570550150055
1078	6001	-0.467745106726965
1079	6002	0.0820370456384549
1080	6047	-0.440894342651846
1081	6054	0.0932170985341185
1082	6055	0.167171226522901
1083	6056	0.0625173301341344
1084	606	-0.154609594029935
1085	606.6	-0.0901738700387071
1086	6065	-0.0843576335598433
1087	6066	-0.118110772865719
1088	6067	-0.291789128556461
1089	6068	0.0927044321703884
1090	6069	-0.2518248873667
1091	6070	0.124431564908233
1092	6071	-0.207067149770284
1093	616	-0.340314405933203
1094	617	-0.129201714674374
1095	618	-0.272920446478674
1096	619	-0.251712670169264
1097	63	-0.200910934317864
1098	64	-0.0987008276912732
1099	640	-0.75628430836524
1100	65	-0.0236041954205512
1101	654	-0.219550943783069
1102	674	0.139509909409707
1103	675	0.158278209453851
1104	676	0.18514210889096
1105	68	-0.146603059722512
1106	682	-0.0253712915125955
1107	69	-0.498734292473334
1108	692	-0.316073042299081
1109	703	0.0910072060672627
1110	704	-0.275052956581954
1111	705	0.0813991489469398
1112	706	-0.296201276640754
1113	707	0.0595386172311081
1114	714	-0.292131196470068
1115	716	-0.043975680445708
1116	725	0.156024664823572
1117	726	-0.0533134817730915
1118	727	-0.189946230583856
1119	732	-0.402647658784114
1120	738	-0.574219697456548
1121	739	-0.337063892678413
1122	740	-0.249539973040082
1123	741	-0.42187894544587
1124	743	-0.125842226720053
1125	746.6	-0.399890492577661
1126	746.9	-0.256012921747986
1127	747	-0.0634409414443285
1128	750	-0.220659779747179
1129	755	-0.273055146736965
1130	764	-0.196882064648459
1131	765	-0.489313804226571
1132	77	-0.256111438047929
1133	777.3	-0.319727409739535
1134	777.6	-0.205963195472208
1135	777.9	-0.0388329407701806
1136	78	0.129021138429156
1137	793	-0.0129401177532632
1138	794	-0.259420956872848
1139	795	-0.0983697964192609
1140	796	-0.351538867726507
1141	797	-0.276894116657484
1142	8	0.0860056142327663
1143	80	-0.280908769383665
1144	804	-0.0700606212165685
1145	805	-0.416923270645653
1146	806	-0.623528482834453
1147	809	-0.17391628660951
1148	81	-0.170819549839368
1149	810	-0.322922924377238
1150	813	-0.427258281847217
1151	816	-0.414527794230451
1152	82	-0.149461731994703
1153	822	-0.363875110433528
1154	824	-0.344622413237801
1155	827	0.00954281473559922
1156	828	-0.484245412652889
1157	829	-0.15781509924456
1158	83	-0.0653933577790491
1159	830	-0.174604358907872
1160	831	-0.114061384734382
1161	832	-0.191801476129872
1162	834	-0.269593361270832
1163	835	-0.185108661889593
1164	836	-0.347405036509198
1165	837	-0.209334939102711
1166	838	-0.130534283981679
1167	843	-0.076611668333438
1168	844	0.106678663894917
1169	845	0.171340953227216
1170	846	-0.130525806887136
1171	847	0.0398229983233101
1172	858	-0.337023285234878
1173	86	-0.38876545337772
1174	863|864|865|866|867	-0.148846263820792
1175	869	-0.0175030379928896
1176	87	-0.393819833561532
1177	870	-0.217240101767385
1178	873	-0.242280821166637
1179	874	-0.311342688133436
1180	875	0.116489540239819
1181	876	0.033393289262411
1182	878	-0.0245779934492603
1183	89	-0.605854776594596
1184	9	0.0627261962130265
1185	908	-0.23801852823821
1186	93	-0.214987812791209
1187	937	0.0081258037842184
1188	94	-0.211426477224199
1189	941	-0.00788248777879205
1190	942	-0.166885744409949
1191	946	-0.170622090634139
1192	95	-0.0647791613429175
1193	957	-0.148776752912747
1194	96	-0.301966499119795
1195	960	-0.295403476760676
1196	961	-0.5576519337549
1197	963	-0.304136484438305
1198	964	-0.0168396731957669
1199	965	-0.112155431563359
1200	966	-0.0992476035672217
1201	968	0.202281178330066
1202	969	-0.0551563006469083
1203	97	-0.146768899944381
1204	972	-0.439718998789456
1205	974	-0.642132930731251
1206	98	-0.280244091735131
1207	989	0.000906847556572397
1208	990	-0.258134253338123
1209	991	-0.157013978178643
1210	992	-0.310230168436357
1211	993	-0.357212489140761
1212	994	-0.512160303935038
1213	995	-0.413168711278927
