# Supplementary material for: The erosion of biodiversity and biomass in the Atlantic Forest biodiversity hotspot
Source: Nat Commun. 2020 Dec 11;11:6347. doi: 10.1038/s41467-020-20217-w (PMC7733445; doi:10.1038/s41467-020-20217-w)
Supplement: Supplementary file 7 — Source Data [file 41467_2020_20217_MOESM7_ESM.zip › Source Data/Figure1g.csv]

	ordem	ext.loss
1	10	-0.0107702383911353
2	1002	-0.780420969556097
3	1003	0.13009359966988
4	1004	0.442856151362732
5	1007	-0.600602081850904
6	1017	0.306643042374665
7	1018	-0.0455242483934705
8	102	-0.0778095797829805
9	1023	0.372751969152697
10	1024	-0.174301089288693
11	1035	-0.767434787647255
12	1038	-0.343034611323654
13	1040	-0.22558436643988
14	1041	-0.0863670592978172
15	1047	0.0776879813899651
16	1057	0.0660611358134759
17	1066	-0.237690670210325
18	1070	0.130708968004614
19	1073	-0.794108082185574
20	1082	0.49240185141916
21	1083	0.02839887456552
22	1086	-0.380639629558102
23	1088	0.642131343741313
24	109	-0.132561536023239
25	1091	0.177456817273379
26	1112	-0.294129599726746
27	1113	-0.520076923246911
28	1114	0.395622726917434
29	1115	-0.636694084038135
30	1121	-0.179722390236428
31	1123	-0.28279616658162
32	1124	-0.12291435263347
33	1142	-0.12330449549566
34	1146	-0.113178514472337
35	1153	-0.479414627588705
36	1154	-0.65928067444211
37	1155	-0.092009916092056
38	1156	-0.164154616354587
39	1157	-0.24890484696503
40	118	-0.0569410165789001
41	1182	-0.433537874019827
42	1194	0.225713393069314
43	1200	-0.20598584132474
44	1201	-0.159044725750678
45	1202	0.0885853652522045
46	1205	-0.0985657117087733
47	1230	0.36025574037546
48	1231	-0.0485427889116966
49	1232	-0.0941673330194313
50	1233	-0.217307136613507
51	1235	0.223770025060236
52	1237	0.057982445064018
53	124	-0.459651547754636
54	1240	0.00998359582792633
55	1243	-0.0486718352146804
56	1244	-0.171553161446824
57	1246	0.0187664659801348
58	1247	0.00305297965953069
59	1249	-0.0232705839644545
60	125	-0.200272847475007
61	1251	0.314147592993005
62	1253	0.403811621660696
63	1258	0.217685391015252
64	1259	-0.236917612383605
65	1260	-0.381712762768527
66	1261	-0.24235997970354
67	1266	0.227446289046134
68	1271	0.101962681901036
69	1272	-0.313992525696497
70	1280	-0.25770656687173
71	1281	0.255354082536918
72	1285	-0.257648738284524
73	129	-0.55659552177442
74	13	-0.0228002099606339
75	130	0.308434777677856
76	131	0.0566828175466787
77	132	-0.921995102245258
78	1322	0.492730119828213
79	1323	0.0269568721326583
80	1324	0.154396047457001
81	1326	0.105766022356429
82	1327	-0.185994799632078
83	133	-0.35955036838306
84	1330	0.520029721475707
85	1333	-0.231957061509582
86	1338	-0.519529235091894
87	1339	-0.602664797141166
88	134	-0.0769418498255759
89	1342	0.141177694687946
90	1342.5	-0.0436130511286275
91	1343	-0.11423911186172
92	1349	0.0789199649880573
93	135	-0.210309023567822
94	1350	0.160161055639376
95	1352|1352.3|1352.6	-0.107701356807454
96	1353	-0.419844233149488
97	1356	0.228487158307005
98	1357	-0.512203193720078
99	1358	-0.355132606072471
100	1359	0.197831028254211
101	136	-0.172179359628126
102	1360	-0.987531409351198
103	1361	-0.4549715845926
104	1362	-0.378229709052029
105	1363	0.0381227694705042
106	1364	0.0819984472427712
107	1366	-0.125366682163903
108	1368	-0.0764201497184411
109	1371	0.349403575026006
110	1373	-0.0838475443455691
111	1378	0.00652925117273514
112	1379	0.54180295853049
113	138	-0.513779443077361
114	1383	0.973022936439626
115	142	-0.491252035118819
116	1420	-0.0719910752185904
117	1421	-0.0325066001326283
118	1422	0.0623792855568588
119	1426	0.158974854166271
120	1428	-0.450776185370692
121	1429	-0.0568742320579633
122	1434	0.161304581711744
123	1435	0.0722346138511835
124	1436	0.114667142762463
125	1437	0.449675976863594
126	1438	0.227300864309971
127	1439	0.228958545432898
128	1440	0.0827829666780846
129	1445	-0.589937912065525
130	1446	0.174835319385694
131	1448	0.19809577178752
132	1454	-0.303786740187829
133	1455	-0.126274818198895
134	1456	0.131551459430689
135	1457	0.346667850332258
136	1458	0.0132173434440466
137	147	-0.769927667494306
138	1470	-0.1656629471916
139	1473	0.0734862441314647
140	1494	0.107279818900857
141	1501	-0.344817932402059
142	1502	0.224995089760732
143	1503	0.0832209638857244
144	1505	0.390114052669208
145	1506	0.487524985208275
146	1508	-0.133784298353025
147	1509	-0.0404752766109899
148	1510	-0.210727510690946
149	1518	0.720570886728411
150	1524	-0.957140709335912
151	1525	0.351151083095743
152	1526	0.485226231980233
153	1530	-0.597567927294402
154	1538	0.281144189684705
155	1549	-0.282207245028143
156	1551	-0.254197251702315
157	1579	0.39516176681962
158	158	0.459379938745222
159	1587	-0.402977480045011
160	1588	-0.934756947047955
161	1589	-0.579844949682318
162	1590	0.62767089815967
163	1591	-0.558637893296424
164	1592	-0.268828509804862
165	1593	-0.550908681887232
166	1594	-0.293719613427231
167	1595	-0.503325465613302
168	1596	0.191295965083436
169	1597	0.1269353025675
170	1598	-0.41087603280568
171	1599	-0.105836642077527
172	16	0.23730542703776
173	160	0.926262458790519
174	1600	-0.527517613507882
175	1601	0.16435947564266
176	1602	-0.448050996621854
177	1603	0.442246693457474
178	1604	-0.25418319173889
179	1607	-0.0317038606576727
180	1608	-0.0531024632241674
181	1608.5	0.405742844348559
182	1615	-0.090390395411017
183	1617	-0.683238169852565
184	1618	0.109313606750786
185	1621	-0.14854446076286
186	1630	0.280195200806208
187	1631	-0.538519090357081
188	1638	0.130503730184518
189	164	-0.267616159341846
190	1642	-0.240984335917817
191	1643	-0.531690350020673
192	1644	-0.411743627832823
193	1659	-0.251787017833245
194	1661	-0.0209356692835582
195	1663	-0.439610075118524
196	1677	0.28429239260346
197	1678	0.162783280644575
198	1679	0.249396364116351
199	1680	-0.0120381719898733
200	1682	0.201157012062979
201	1683	0.15619659669964
202	1686	0.717184195657431
203	1687	0.543302329212652
204	1688	0.606493189794337
205	1693	0.0833421874662904
206	1701	0.131791062162463
207	1702	-0.350150746367261
208	1703	-0.0585359621225039
209	1704	0.187304888513898
210	171	-0.280591879250642
211	1728	0.156483110985378
212	1742	-0.507633356327524
213	1743	-0.806551897998049
214	177	-0.923187518119933
215	1776	-0.74539790639176
216	1778	-0.0209135627144937
217	1778.2	-0.0128855945592198
218	1778.4	0.0704332077539054
219	1778.6	-0.0596225902128284
220	186	0.0626627456062132
221	187	-0.504177906862517
222	1873	-0.39611688768466
223	1874	-0.323177766345715
224	1875	0.0138175920815174
225	1876	-0.296351978621671
226	1877	0.0581213405983228
227	1878	-0.433922852701603
228	1879	0.121213186612944
229	188	-0.453245382263918
230	1880	-0.0589199738081355
231	1881	0.0834486999870434
232	1882	0.286114850024306
233	1883	-0.190211924417537
234	1886	-0.384420094765363
235	189	-0.038060383258205
236	190	0.471069362005088
237	191	-0.00845271639248243
238	1923|1924|1925	-0.446944823278119
239	1928	-0.0439321625147054
240	1992	-0.133167406429778
241	200	-0.307025241747224
242	2009	-0.452875496394191
243	201	-0.375988412096352
244	2011	-0.399031117765266
245	2011.5	-0.241364707452277
246	2023	-0.451618503698811
247	203	-0.470158696976584
248	2125	-0.0595638703170079
249	2127	0.102320784520824
250	214	-0.0201201511877616
251	2142	0.470617121437378
252	215	-0.288050000044932
253	2151	0.125255373753659
254	2157	-0.0477876028115363
255	2164	-0.46231808052414
256	2165	-0.0208455240230617
257	2177	-0.373772246548118
258	2181	-0.276664809220979
259	2196	-0.991727811861145
260	222	-0.12781745019856
261	2245	-0.16676558114626
262	2246	-0.107595600265142
263	2247	-0.0754748765633902
264	2248	-0.058734018661634
265	2249	0.114994186607028
266	2250	0.289191295249666
267	2251	0.00100090648399821
268	2252	-0.0127065015140972
269	2253	0.0234949762222183
270	2254	0.15361082817061
271	2255	0.0661409878649925
272	2256	0.0887833661083093
273	2257	-0.00121988300115273
274	228	-0.251948709646257
275	2280	-0.399974777351435
276	2285	0.139465811024342
277	230	-0.0808743049659752
278	232	-0.236256844352876
279	2327	-0.952643437285817
280	2328	-0.93562602976297
281	2347	-0.223657740500918
282	2349	-0.555952480214892
283	2350	-0.517287332267742
284	2351	-0.23141047973896
285	2361	-0.414591545432033
286	2362	0.0736696038099542
287	2371	-0.13389597668257
288	2392	-0.386838573310102
289	2393	-0.273420813132391
290	2394	-0.914070626617223
291	2398	0.038099625062153
292	2404	-0.439436281620928
293	2412	-0.361160085713397
294	2417	-0.163525229201012
295	2426	0.324467859245269
296	2428	0.109072267770054
297	243	-0.0282329082917636
298	2440	-0.564717570443596
299	2442	-0.129186355617774
300	2443	-0.617270461576505
301	2469	-0.429233166480293
302	2470	-0.125976620780781
303	2471	-0.0710592527129045
304	2472	-0.223639835061896
305	25	-0.209372498442977
306	2529	0.0426459327053908
307	2529.2	0.256253842225199
308	2529.4	-0.0886213092700011
309	2535	-0.6731890460263
310	2541	-0.0601401132006082
311	2549	0.142327256682738
312	259	-0.181107754904876
313	267	-0.185456075636367
314	28	-0.153537177786271
315	281	-0.190323777059312
316	29	-0.0725787259998827
317	294	0.215633916998894
318	295	0.229199918804713
319	30	-0.391111283529034
320	3057	-0.0144684163318818
321	307	-0.196254739694596
322	31	-0.621544093942081
323	317	-0.944194773156173
324	317.2	-0.361866912302027
325	317.8	-0.382342028713371
326	3172	0.142595906414909
327	318	-0.191106577084032
328	321	-0.545965297572678
329	322	-0.196126838022776
330	323	-0.171244637602528
331	3297	-0.26641292244479
332	334	-0.519598022690938
333	3343	-0.0932681900328804
334	3344	-0.147873436386658
335	3345	-0.31436303240189
336	3346	-0.591685658235087
337	3347	-0.0757990850147541
338	3348	-0.277371373683734
339	3349	-0.298573582111955
340	335	0.480089194983199
341	3350	-0.168513044403618
342	3351	-0.355353159896703
343	3352	-0.258922550767766
344	3353	-0.0489000183969531
345	3354	-0.0791752003585111
346	3355	-0.134174101769506
347	3356	-0.148323908886947
348	3357	-0.23291299750595
349	3358	-0.338025282972986
350	3359	-0.156503560956986
351	3360	-0.271206475453765
352	3361	-0.185877983965749
353	3362	0.119733451301318
354	3363	-0.482343840805422
355	3364	-0.124790254843328
356	3365	-0.377189395246748
357	3366	-0.570678622177068
358	3367	-0.560109963598888
359	3368	0.0761917479386
360	3369	-1.0093149663563
361	3370	0.103215971536411
362	3371	-0.00155390846620326
363	3372	0.18131939109434
364	3373	-0.0972486017025033
365	3374	-0.273421366334884
366	3375	-0.266428840189969
367	3376	0.142986217352236
368	3377	-0.0264764695321317
369	3378	-0.0096270220769551
370	3379	-0.0417059538198923
371	3380	-0.19434709308717
372	3381	-0.175752367750059
373	3382	-0.48907170116929
374	3383	-0.652164817556438
375	3384	-0.404559998290455
376	3385	0.0701429543783992
377	3386	-0.186719039973734
378	3387	-0.345477933529118
379	3388	0.166502421602543
380	3389	0.00345758563618714
381	3390	-0.155164394068137
382	3391	0.171011519288247
383	3392	0.292138064443875
384	3393	0.0581899087449761
385	3394	-0.103717079016139
386	3395	-0.503474845720981
387	3396	-0.102270389341015
388	3397	-0.296709333595902
389	3398	-0.231608883032808
390	3399	0.0665823957829069
391	3400	-0.172156202835582
392	3401	-0.0467405088349715
393	3402	0.130324937689465
394	3403	0.0509202640632837
395	3404	-0.216795248225064
396	3405	-0.0717513416254382
397	3406	0.00442585770952288
398	3407	-0.283466348881187
399	3408	-0.357120904337336
400	3409	-0.01727444146013
401	3410	0.452042597265946
402	3411	0.403521120209721
403	3412	-0.0822188310329628
404	3413	-0.219530324729847
405	3414	-0.0141158768793292
406	3415	-0.136317501682245
407	3416	-0.308638843265573
408	3417	-0.479730948611406
409	3418	-0.12060135677779
410	3419	0.342648428280532
411	3420	-0.154343716264752
412	3421	-0.119034148712556
413	3422	-0.439616921264623
414	3424	-0.512202200842559
415	3425	-0.135311729586544
416	3426	-0.0525368364796295
417	3427	-0.0837026303986672
418	3428	-0.127531702789635
419	3429	-0.150926660269821
420	3430	0.251235175095869
421	3431	-0.281692528387568
422	3432	-0.0621591925050008
423	3433	0.29544362017637
424	3434	0.285336986703955
425	3435	0.164853093473185
426	3436	-0.0188636660696561
427	3437	-0.582087190468556
428	3438	-0.142081594722053
429	3439	-0.0857899401404634
430	3440	0.14052035939907
431	3441	-0.258325875516454
432	3442	-0.0278820778412955
433	3443	-0.0823176880424124
434	3444	0.103695969859287
435	3445	-0.30465439352814
436	3446	0.075456966165439
437	3447	0.135565346371541
438	3448	0.226734840055774
439	3449	-0.102876081042297
440	3450	0.0527498597971057
441	3451	-0.0893149472493967
442	3452	0.0678433375091849
443	3453	-0.263729037829232
444	3454	0.360744933092313
445	3455	0.225479667951642
446	3456	-0.275309563474745
447	3457	0.799149355994614
448	3458	-0.094241543214022
449	3459	-0.118165614151446
450	3460	-0.371518635213893
451	3461	-0.140003671579394
452	3462	-0.0936922842226126
453	3463	-0.288614750403582
454	3464	-0.300762189393352
455	3465	-0.234336639673955
456	3466	-0.446205561076623
457	3467	-0.147090159342926
458	3468	-0.274660672369761
459	3469	-0.0915833891442566
460	347	-0.260155081748588
461	3470	-0.347790840058082
462	3471	0.0681679831465551
463	3472	-0.117480547934848
464	3473	0.0732871985552258
465	3474	-0.149194049620131
466	3475	-0.0896113593786676
467	3476	-0.0941146254732233
468	3477	0.156735104775686
469	3478	-0.26555600247744
470	3479	-0.227540876714167
471	348	-0.12077112087745
472	3480	-0.0656262834409416
473	3481	0.022577938068665
474	3482	-0.0829715971112318
475	3483	-0.328039019667747
476	3484	-0.226096024555102
477	3485	-0.14450309422572
478	3486	0.0616495789381983
479	3487	0.0819757944866358
480	3488	-0.118602341722562
481	3489	-0.480998062597775
482	3490	-0.418747309767593
483	3491	-0.228015693600568
484	3492	-0.103011303764818
485	3493	-0.250133810909207
486	3494	-0.259610957981857
487	3495	0.0479465106968063
488	3496	-0.140883929642504
489	3497	0.309692330056736
490	3498	-0.08699039499472
491	3499	-0.0584352934328959
492	3500	-0.384563197503217
493	3501	-0.301168102230274
494	3502	-0.390688270764741
495	3503	-0.393167489624693
496	3504	0.0125263836761264
497	3505	-0.13082833291557
498	3506	-0.626100731720526
499	3507	-0.248399545103868
500	3508	-0.205110668903687
501	3509	-0.134964794374391
502	3510	-0.0726961184786676
503	3511	-0.0243096466556468
504	3512	-0.0126142347923071
505	3513	-0.328802769494964
506	3514	-0.471981248825636
507	3515	-0.425546917430501
508	3516	-0.264600251239026
509	3517	-0.387068931112523
510	3518	0.0779988763574359
511	3519	-0.218058607430758
512	352	-0.198863147988994
513	3520	-0.1589752964125
514	3521	0.11378619285487
515	3522	-0.0829457363548081
516	3523	-0.252235958591106
517	3524	-0.359664400890523
518	3525	-0.637922322334489
519	3526	-0.279899117350464
520	3527	-0.371264602067848
521	3528	-0.46375603133291
522	3529	0.029102522717493
523	3530	-0.189074999682207
524	3531	-0.121945232707686
525	3532	-0.229747354391113
526	3533	-0.279629274850977
527	3534	-0.203178401901912
528	3535	-0.272600959550202
529	3536	-0.123646310407869
530	3537	-0.117493841767486
531	3538	-0.314130671404718
532	3539	-0.206276295887136
533	3544	-0.0453062301510163
534	3545	-0.0185026081639309
535	3546	-0.185577209096035
536	3557	0.52731471543594
537	3585	-0.170619185804067
538	3592	-0.516002202824285
539	3593	-0.555284413920037
540	3602	0.0980142654558248
541	3608	-0.457350832391569
542	3614	0.153182417311816
543	3615	0.111420418918094
544	3618	0.281120213021838
545	3621	-0.34636013155065
546	3623	-0.111144607429491
547	3624	-0.447198076375211
548	3625	-0.234795205549346
549	3626	-0.157553197402133
550	3637	-0.330459019357054
551	3638	0.032231504208614
552	3639	0.811167294972182
553	3640	-0.349773585844662
554	3641	0.684482401507186
555	3642	0.311815482568178
556	3643	0.491547772815708
557	3644	-0.964459908543638
558	3645	-0.247071455899938
559	3646	-0.619925174818345
560	3647	-0.948673056757071
561	3648	-0.134746612054392
562	3649	0.313221713053771
563	3650	-0.250829713769963
564	3651	-0.302451977864874
565	3652	-0.16483232870578
566	3653	-0.4305502173631
567	3656	-0.235561365782925
568	3658	0.323396198022562
569	3659	-0.712306678677236
570	3670	-0.0980444064877888
571	3671	-0.486937391093976
572	3672	-0.00273631291471999
573	3673	0.0541780044743132
574	3675	-0.537106211321491
575	3676	-0.187973848968149
576	3677	-0.30317339735784
577	3678	0.279572924967149
578	3679	-0.323047796359034
579	3680	-0.123403545941129
580	3681	-0.0419117323666865
581	3682	0.0246045430263819
582	3683	-0.17849205779235
583	3684	0.257000260302108
584	3685	-0.523453647079132
585	3686	-0.0139203722733534
586	3687	-0.282652475182782
587	3688	-0.0738421324789636
588	3689	-0.099321419545386
589	3691	0.179518465410453
590	3692	-0.541992237293217
591	3693	-0.367320258167168
592	3694	-0.0517409038014242
593	3695	0.384808021265779
594	3696	-0.363219678172195
595	3697	0.0450721674770037
596	3698	-0.136693725152519
597	3699	-0.289743462821032
598	3700	-0.328686164682049
599	3701	-0.0257283383750126
600	3702	0.00374303120193413
601	3703	-0.698458213118181
602	3704	-0.0953045998958253
603	3705	-0.74151899845367
604	3706	-0.0845836606669747
605	3707	-0.256718543864706
606	3708	0.297897671323406
607	3709	-0.254903013648864
608	3710	0.0206094728160867
609	3711	-0.467877405044178
610	3712	0.0530136759314573
611	3713	-0.552293655827963
612	3714	-0.32180157204821
613	3715	-0.391141557521122
614	3716	-0.015798315976863
615	3717	0.00696568929006138
616	3718	0.097195559242581
617	3719	-0.259775109558416
618	3720	-0.244049555696973
619	3721	-0.0491433732149664
620	3722	-0.631058766140297
621	3723	0.124705971231132
622	3726	-0.24351475361999
623	375	-0.368631677527311
624	3762|3763	0.116219733764303
625	3776	0.102485937103172
626	3777	-0.352698259871598
627	3785	-0.0832656179030348
628	3788	-0.827919081578475
629	3797	0.0384335577370101
630	3824	-0.181534414728142
631	3841	0.190475392237454
632	3852	-0.265138867964336
633	3853	-0.45905115083632
634	3854	-0.167235433087292
635	3855	-0.499994906728816
636	3857	-0.558573762197711
637	3858	-0.386126515435966
638	3863	-0.0296500013428566
639	3864	0.0205394122763925
640	3865	-0.10013425183205
641	3870	-0.236985336923568
642	3871	0.321848663579013
643	3872	-0.0669417284125751
644	3873	-0.0477636869939774
645	3876	-0.388091832067512
646	3878	0.316394883449988
647	388	-0.12348117060058
648	3884	-0.485620828678806
649	3886	-0.851670427359364
650	3888	0.0320448197538048
651	3889	-0.0532586976603827
652	3890	0.0531051220949478
653	391	-0.113455699561639
654	3916	-0.189538629035855
655	3942	-0.097249934904597
656	3952	-0.0651012017994337
657	3953	0.229879051238571
658	3954	0.372202118702578
659	3958	-0.154077592958609
660	3959	-0.139685166444056
661	3960	0.1181976520028
662	3961	-0.11101737402315
663	3962	0.193009806339427
664	3963	-0.296340099624836
665	3965	0.0148223557532974
666	3968	-0.0464842573689463
667	3973	-0.25647218709501
668	3974.5	-0.281304484082664
669	3979	0.392174706374612
670	3980	0.367962590651015
671	3981	-0.0733460339745105
672	3984	-0.24841772348622
673	3991	0.623923225297159
674	3992	-0.300304254844862
675	3996	-0.220938222630355
676	4	-0.318359012795254
677	4008	-0.0916939025097592
678	4009	-0.337576388776178
679	4010	0.23971849907855
680	4011	0.2082076904844
681	4012	0.136165783145319
682	4013	-0.271994442652248
683	4014	-0.248907384143888
684	4016	-0.259827948607223
685	4017	-0.0668447156685513
686	4018	0.397870641622188
687	4019	0.0765991759994501
688	4020	0.182325441031073
689	4021	-0.456689781409011
690	4022	0.271268126847525
691	4023	-0.140462543796619
692	4024	0.450008277444193
693	4025	-0.288490682861208
694	4026	-0.39285832783189
695	4027	-0.379823217351562
696	4028	-0.0632841806242969
697	4029	-0.00937085539400222
698	403	-0.50560760306844
699	4031	0.214875009181882
700	4032	0.379025586031731
701	4033	0.526596969743901
702	4034	0.516310383782528
703	4035	-0.232426249574056
704	4036	0.42211220960207
705	4037	0.46952433143138
706	4038	0.602529633842793
707	4039	0.236340459277205
708	404	-0.610515766877781
709	4040	-0.216069910766624
710	4041	0.0661733813598598
711	4042	-0.239252710262689
712	4043	-0.201432252113024
713	4044	0.459744683058879
714	4045	0.424972403757428
715	4046	0.112815065973806
716	4047	0.0432514474509879
717	4048	-0.0579566023638964
718	4049	0.163672497300677
719	405	-0.524009352348794
720	4050	-0.255743615601295
721	4051	-0.281654610446845
722	4052	-0.0178125530873362
723	4053	-0.021032167794681
724	4054	-0.165743579649532
725	4055	0.197905746028101
726	4056	-0.235693132878544
727	4057	0.0184738760278477
728	4058	-0.247544060734833
729	4059	-0.271095557145122
730	4060	-0.0124923496647119
731	4061	-0.521336216677688
732	4062	-0.170658261059017
733	4063	-0.496294058511736
734	4064	0.0245788936920606
735	4065	-0.209550908873382
736	4066	-0.488489181757069
737	4067	-0.473539078848827
738	4068	0.140292562246525
739	4069	-0.298655171794284
740	4070	-0.127754891314711
741	4071	-0.168535868491864
742	4072	-0.0642775420446546
743	4073	0.0197618376449889
744	4074	0.0426881355347306
745	4075	-0.358437030773497
746	4076	-0.23744486721453
747	4077	-0.426053336905258
748	4078	-0.243113233153683
749	4079	0.368041114726457
750	4080	0.515498169607769
751	4081	0.120979301869519
752	4082	0.0946737927301265
753	4083	0.062921723856312
754	4084	0.0121690984566309
755	4085	-0.0850908946400789
756	4086	-0.140114110411266
757	4087	0.123619594127142
758	4088	0.315970296485461
759	4089	-0.152232840501837
760	4090	-0.137502585263886
761	4091	-0.333695074923508
762	4092	-0.373546582782448
763	4093	0.0277739483637824
764	4094	0.413618499091812
765	4095	-0.357715327494858
766	4096	-0.297250480430238
767	4097	-0.502567178111691
768	4098	-0.182273805760163
769	4099	-0.0815842823925718
770	4100	0.21318270123926
771	4101	0.263030329778398
772	4102	0.14265014577333
773	4103	0.0391388458993713
774	4104	0.365215112240388
775	4105	0.352012812238491
776	4106	-0.16441945725883
777	4107	0.217786950743144
778	4108	-0.106872777439183
779	4109	-0.29411806331148
780	4110	-0.0599728028844202
781	4111	0.152171976575188
782	4112	-0.161448719032175
783	4113	0.360823885411532
784	4114	-0.144961269861996
785	4115	-0.267822344930011
786	4116	0.0578279658472616
787	4117	0.0987563748793832
788	4118	0.106338474763793
789	4119	-0.291853320451619
790	4120	0.0645546495080692
791	4121	0.0922683337093264
792	4122	0.406675905515495
793	4123	-0.0532539756731546
794	4124	-0.221674543698744
795	4125	-0.159603172348279
796	4126	-0.137434479982207
797	4127	-0.251131413990322
798	4128	-0.0821936743750325
799	4129	-0.23550523720882
800	4130	0.236316125270452
801	4131	0.230926960769087
802	4132	-0.0534856024661262
803	4133	0.0301124059187536
804	4134	-0.113755741511212
805	4135	0.19359975792523
806	4136	0.129793397431054
807	4137	-0.217835611384907
808	4138	0.118141064676841
809	4139	0.217621091221731
810	4140	-0.0267723540274428
811	4141	-0.0945706829749669
812	4142	-0.0797869694613343
813	4143	0.340556911577136
814	4144	-0.0357809645714287
815	4145	-0.161159576756308
816	4146	0.391574131168723
817	4147	-0.0237751080766083
818	4148	-0.173048950349501
819	4149	0.408246765181665
820	4150	0.440829916411054
821	4170	-0.501797815883567
822	4175	-0.0431096273101175
823	4193	0.138720849846387
824	4196	0.652985142455611
825	4202	0.294926662461811
826	4206	-0.276091978071692
827	4207	-0.180778193958774
828	4208	-0.0382894923640486
829	4210	-0.0340287216328977
830	4211	-0.0619282146181754
831	4212	-0.100474828376752
832	4213	-0.354463176698796
833	4214	0.0641587287865558
834	4215	-0.300742425839788
835	4217	-0.132093147844735
836	4218	0.279514202302258
837	4219	0.403834457797099
838	4231	0.549005795873307
839	4251	-0.311849984978933
840	4252	0.0215145032463802
841	4253	-0.00941771313918453
842	4263	-0.452077020032115
843	4264	-0.211073369072333
844	4266	0.0503556667532781
845	4290	-0.00445056157245568
846	4294	-0.0232283510913032
847	4295	-0.259898171425417
848	4296	-0.0150702432791777
849	4297	-0.0625302669854858
850	4298	0.0188175592498858
851	4299	-0.152226445347245
852	4300	-0.129735936713039
853	4301	-0.194115470978913
854	4302	-0.0690175499848013
855	4303	0.463727254147823
856	4304	0.17415557939812
857	4305	-0.294474199185902
858	4306	0.307817890105059
859	4307	-0.425267427136975
860	4308	0.092737156670841
861	4309	-0.417556029141533
862	4310	-0.216538222122423
863	4311	-0.347105588560458
864	4312	-0.0509243770257719
865	4313	-0.0613673898494074
866	4314	-0.0163251758949488
867	4315	-0.0906076937381651
868	4316	-0.269992542892039
869	4317	0.329571851781725
870	4318	-0.0195767666988025
871	4319	0.104907370715
872	4320	-0.243925199851595
873	4321	0.105937257885885
874	4322	0.296891534284241
875	4323	0.0661520125880039
876	4324	-0.142459241981652
877	4325	-0.48135828346685
878	4326	-0.192727232780124
879	4327	0.189104076565943
880	4328	0.20395758818931
881	4329	0.048954061509297
882	4330	0.540423988018759
883	4331	-0.0269293770170448
884	4332	-0.194023642272211
885	4333	-0.135391172605903
886	4334	-0.224023694405017
887	4335	-0.105903164546179
888	4336	-0.0362367982511992
889	4337	-0.11445608005645
890	4338	-0.107050018076495
891	4339	-0.343724605332345
892	4340	0.252502541430559
893	4341	-0.134808657991578
894	4342	-0.0592270541777347
895	4343	-0.235429557920717
896	4344	-0.169067633434126
897	4345	-0.242501256293889
898	4346	-0.178083411294845
899	4347	-0.108833412242306
900	4348	-0.113739040143936
901	4349	-0.539938780014519
902	4350	-0.0791098352499777
903	4351	-0.297694328840134
904	4352	-0.194238883350422
905	4353	0.0898267126654982
906	4354	-0.330494513528059
907	4355	-0.0130451186504685
908	4356	-0.170363574199274
909	4357	0.295042951923962
910	4358	-0.285390061523529
911	4359	-0.0992569179533092
912	4360	0.138672124434934
913	4361	0.0678943620466842
914	4362	0.174274885083527
915	4363	-0.326582352078056
916	4364	0.183841337787853
917	4365	-0.221792746653064
918	4366	0.216285330459257
919	4367	0.244487221433213
920	4368	-0.111015735823132
921	4369	-0.523348495556438
922	4370	-0.316286915214502
923	4371	-0.360597110422123
924	4416	0.176714609948363
925	4417	-0.411103471202215
926	4419	0.126402342654878
927	4420	0.0797844918769592
928	4421	-0.0401744769459587
929	4423	0.21622521826339
930	4424	-0.467687835399248
931	4430	-0.660841293068804
932	4430.5	-0.162478406608582
933	4437	0.199725215517581
934	4438	-0.0340287732711634
935	4439	-0.564591767920428
936	4440	-0.448162900182485
937	4443	-0.0602801104842528
938	4445	-0.187522465287146
939	4446	0.145775080280659
940	4447	0.212123199670899
941	4448	-0.0986543888019068
942	4449	-0.145793389212547
943	4450	-0.403848348779248
944	4451	-0.0815444478036003
945	4452	0.0233656683494711
946	4453	-0.0501550578236263
947	4458	-0.0535567720466598
948	4459	0.168812374464167
949	4460	-0.392307072949079
950	4461	0.152241373651742
951	4462	-0.300961613959009
952	4463	-0.0186203714647815
953	4465	0.0407301396601806
954	4466	0.0729274491414104
955	4495	0.503283989993642
956	4496	-0.907027809584569
957	4497	-0.405899970456313
958	4509	-0.0846053974813216
959	4510|4511|4512|4513|4514|4515	-0.282255183110154
960	4518	0.133782583826699
961	4519	0.208111781604196
962	4520	0.0546614553827665
963	4521	0.018958124938725
964	4576	-0.202723962526389
965	4581	-0.051247070206954
966	4584|4585|4586|4587|4588	-0.187700669575683
967	4594|4595|4596|4597	-0.132197960113884
968	4598|4599|4600|4601|4602|4603|4604	-0.0870910780859045
969	4606	-0.0441627564432271
970	4607	0.101899852043455
971	4618	-0.194843062914148
972	4619	-0.0750733767512722
973	4620	0.0554786895603728
974	4621	-0.411516098938482
975	4622	-0.173946333947132
976	4625	-0.367206796002646
977	4625.3	-0.230502381553465
978	4625.6	-0.327314395711441
979	4625.9	-0.402756377024545
980	4626	-0.00389784275281571
981	4627	-0.149513896959713
982	4628	-0.0247331889675778
983	4636	0.129477310231845
984	4637	0.38919451740637
985	4643	-0.0154086195432281
986	4643.3	-0.355132921715314
987	4643.6	-0.225265177436734
988	4648	-0.275799878086927
989	4650|4651|4652	0.189769389408357
990	4657	-0.0421588203124162
991	48	-0.415797309496485
992	49	-0.0265007331124343
993	4952	-0.170879415214059
994	4954	-0.207693929399288
995	4964	-0.041327159099738
996	4992	-0.0189719696965416
997	4992.4	0.0542835184298748
998	4992.8	0.285139775598261
999	4994	-0.504157359010837
1000	4994.3	-0.380995631785123
1001	4994.6	-0.492127861053692
1002	5	-0.494673571387984
1003	500	-0.0403451562436628
1004	5000	-0.304293541587654
1005	5003	-0.145934926158648
1006	501	-0.209143556156828
1007	5011	-0.501029778043842
1008	5106	-0.946000984992598
1009	5107	-0.927748738643149
1010	5108	-0.969769964319772
1011	5112	0.391026170646709
1012	5113	-1.01166935849032
1013	5114	-0.959791013542654
1014	5115	-1.01086569692806
1015	5116	-0.378383079131473
1016	5117	-1.01021920525116
1017	5120	-0.00681914501971754
1018	5122	0.23691487024627
1019	5123	0.0321841626805201
1020	5129	-0.247604946113956
1021	5130	-0.246277288206387
1022	5131	0.437481248751178
1023	5132	-0.239074207837935
1024	5134	-0.118469023741292
1025	5135	0.353020830296371
1026	5136	-0.326513244009158
1027	5137	0.0472064441372021
1028	5138	-0.452421296719558
1029	5142	0.195077799315685
1030	5143	0.00147016602504269
1031	5145	-0.147369102931722
1032	5146	0.0862299431681194
1033	5149	0.229619372826049
1034	5153	-0.311119955307119
1035	5190	0.250565189229868
1036	5190.3	0.417997344544065
1037	5190.9	0.547285197342951
1038	528	-0.47226520428216
1039	53|53.3|53.6	-0.130763286687279
1040	531	0.0778755564485026
1041	5390	-0.697095101945399
1042	5397	-0.264189906942736
1043	5401	0.292208888292412
1044	5401.5	-0.050246841256453
1045	5404	0.410942215545114
1046	55	-0.172028420927937
1047	5569.4	-0.274401415285631
1048	5569.5	-0.0200853636339535
1049	5571	-0.363234437999344
1050	560	-0.944515051577328
1051	5600	0.224438610727093
1052	561	-0.944737376572791
1053	562	-0.943137729867751
1054	571	-0.464417044377625
1055	572	-0.355802397816068
1056	574	-0.430336221771477
1057	576	0.0882483887145165
1058	577	-0.595606414424457
1059	578	-0.0467288457496823
1060	579	0.594835242410439
1061	580	-0.442430148000288
1062	584	-0.182084607267269
1063	585	0.272439311732448
1064	586	-0.401896484561098
1065	587	-0.0328200345370428
1066	589	-0.2024115074087
1067	5918	-0.301054545337566
1068	5919	0.277088743421293
1069	5969	-0.943145002104074
1070	5970	-0.0817826032296304
1071	5980	-0.0894836090861354
1072	5981	0.104620693107417
1073	5991	-0.287404124730931
1074	5992	-0.142315527907636
1075	5993	-0.917525769409132
1076	5994	-0.00422668945270356
1077	5999	0.069589996252744
1078	6001	-0.932234579881189
1079	6002	-0.20123797500895
1080	6047	0.455542284445043
1081	6054	0.213860334891974
1082	6055	0.17543436127901
1083	6056	-0.159578496678231
1084	606	0.197235457204622
1085	606.6	0.188330709890148
1086	6065	0.383553265166956
1087	6066	-0.0110162486574754
1088	6067	-0.300486008969805
1089	6068	0.808127342184689
1090	6069	0.0542723039820939
1091	6070	0.414064080082759
1092	6071	-0.188430385115243
1093	616	-0.305553441317878
1094	617	-0.337279923334586
1095	618	0.0473899485371753
1096	619	0.725710906397109
1097	63	0.0674611874846497
1098	64	-0.169679067348835
1099	640	-0.684627547442711
1100	65	0.175524508570798
1101	654	-0.0408140769004432
1102	674	0.378996838167978
1103	675	0.424167717054571
1104	676	0.433849454909001
1105	68	0.107430752293031
1106	682	0.220721467693096
1107	69	-0.523349477392325
1108	692	0.11334756880329
1109	703	0.517294705860278
1110	704	-0.420565886500904
1111	705	-0.0100061323620979
1112	706	-0.565868044195292
1113	707	0.345813767935945
1114	714	-0.0799156146842699
1115	716	0.237875079988003
1116	725	-0.348570317795558
1117	726	-0.663491192104711
1118	727	-0.429837945347846
1119	732	-0.0625665170824121
1120	738	-0.475998773342072
1121	739	0.0354804759448203
1122	740	-0.277633343468659
1123	741	-0.477801433523743
1124	743	-0.0440396164900624
1125	746.6	-0.486259566496919
1126	746.9	0.104270383739428
1127	747	-0.498990653130021
1128	750	-0.00593918112832479
1129	755	-0.3986562131305
1130	764	-0.365115115841034
1131	765	-0.599276540529834
1132	77	-0.805617364593881
1133	777.3	-0.399508985288916
1134	777.6	-0.418141410425341
1135	777.9	-0.148247178196778
1136	78	0.548551631782363
1137	793	0.142768231189506
1138	794	-0.224141560224938
1139	795	-0.328098015258618
1140	796	-0.0835192684263553
1141	797	-0.320910234683065
1142	8	-0.208758520667191
1143	80	-0.127379652315178
1144	804	0.570535994907817
1145	805	-0.501749092917206
1146	806	-0.43501329846123
1147	809	0.268946147032441
1148	81	-0.160021529363342
1149	810	0.0971641969246717
1150	813	-0.588470009910074
1151	816	-0.35836569455092
1152	82	-0.373934600445692
1153	822	-0.134563700599763
1154	824	-0.080142446063589
1155	827	-0.167784671547856
1156	828	-0.228827065855925
1157	829	-0.0563231859343707
1158	83	-0.378117215655958
1159	830	0.00320506434822958
1160	831	-0.194189614554621
1161	832	-0.040511847021327
1162	834	0.300258468071126
1163	835	-0.503692172692137
1164	836	-0.368813463506429
1165	837	-0.0664735212922704
1166	838	0.223678409354766
1167	843	0.081773608041302
1168	844	0.233272177135609
1169	845	-0.487698683929099
1170	846	-0.445008451163049
1171	847	-0.37576262216679
1172	858	0.248254182266434
1173	86	-0.297149261046015
1174	863|864|865|866|867	-0.00947745185289449
1175	869	0.296634804218728
1176	87	-0.0202712461307706
1177	870	-0.0468801348922617
1178	873	-0.0686635872719333
1179	874	0.300668478611352
1180	875	-0.0023604420452904
1181	876	0.484122813569041
1182	878	0.251386487777583
1183	89	-0.0530142736248514
1184	9	-0.201274945119768
1185	908	0.166880974317836
1186	93	-0.0598488256501099
1187	937	0.429574395944208
1188	94	-0.153867195418155
1189	941	0.00233906401229015
1190	942	-0.0567574219257385
1191	946	-0.249088142821972
1192	95	0.059311903248318
1193	957	-0.124307493203858
1194	96	-0.531448708285427
1195	960	-0.105846881085921
1196	961	-0.440771752955208
1197	963	0.34321327347128
1198	964	-0.380956631109157
1199	965	0.0330387285429766
1200	966	-0.733665039398682
1201	968	0.702387695719735
1202	969	-0.351837420541607
1203	97	-0.0910478948092419
1204	972	-0.233309414389552
1205	974	-0.614827541059707
1206	98	0.836683552438151
1207	989	0.137177820550529
1208	990	-0.41949423558413
1209	991	-0.716195235273036
1210	992	-0.106728002833426
1211	993	-0.756084939534549
1212	994	-0.751089844684486
1213	995	-0.72549917802866
