# Supplementary material for: The erosion of biodiversity and biomass in the Atlantic Forest biodiversity hotspot
Source: Nat Commun. 2020 Dec 11;11:6347. doi: 10.1038/s41467-020-20217-w (PMC7733445; doi:10.1038/s41467-020-20217-w)
Supplement: Supplementary file 7 — Source Data [file 41467_2020_20217_MOESM7_ESM.zip › Source Data/Figure1h.csv]

	ordem	end.loss
1	10	0.071928238146594
2	1002	-0.0258630195308335
3	1003	-0.287447456304531
4	1004	-0.315012844355801
5	1007	-0.130531492479623
6	1017	-0.390568736375024
7	1018	-0.0972240957098309
8	102	-0.465012292032533
9	1023	-0.116621737395459
10	1024	-0.496849216818152
11	1035	-0.205739201768409
12	1038	-0.2112911306435
13	1040	-0.0603335720349379
14	1041	-0.604657615196594
15	1047	-0.091611429990292
16	1057	-0.194770523315653
17	1066	-0.147880913883766
18	1070	-0.306929536978695
19	1073	-0.341164483433533
20	1082	-0.00957190570895837
21	1083	-0.132673511791552
22	1086	-0.164846169248062
23	1088	-0.181171560425027
24	109	-0.368952776562335
25	1091	-0.12459779017543
26	1112	-0.431868963943074
27	1113	-0.519798690255808
28	1114	0.0484145111819397
29	1115	-0.0309557571835171
30	1121	0.10614924073659
31	1123	-0.293002245892408
32	1124	-0.456426611656978
33	1142	-0.155948863599075
34	1146	-0.149072506983543
35	1153	-0.385263999978678
36	1154	-0.0985501652031604
37	1155	0.101296517109935
38	1156	-0.152126014268675
39	1157	-0.145146155809245
40	118	-0.392274157750867
41	1182	0.0905303944789932
42	1194	-0.151887471999955
43	1200	-0.401502818421312
44	1201	-0.23612250053589
45	1202	-0.456590507440266
46	1205	-0.307123081781583
47	1230	-0.298505440508447
48	1231	-0.200655144071214
49	1232	-0.513922012884333
50	1233	-0.334467624288688
51	1235	0.0626602673726672
52	1237	-0.100378730946378
53	124	-0.217638802042597
54	1240	-0.64956654225434
55	1243	-0.386630712037335
56	1244	-0.262643675522368
57	1246	-0.203304214428113
58	1247	-0.409804478346604
59	1249	-0.431490394052606
60	125	-0.64829851614978
61	1251	-0.24755381796686
62	1253	-0.220833050445676
63	1258	-0.436723992247799
64	1259	-0.193111018252383
65	1260	-0.160330853158857
66	1261	0.107025028060078
67	1266	-0.268871055471709
68	1271	-0.220781468753791
69	1272	-0.156718924932253
70	1280	-0.316719081634443
71	1281	-0.380893210122376
72	1285	-0.109327082176418
73	129	-0.155425084407387
74	13	-0.608318291749638
75	130	-0.360344307292151
76	131	-0.387501892844427
77	132	-0.450355156181167
78	1322	-0.218090846017453
79	1323	-0.281886901644549
80	1324	-0.335584488111061
81	1326	0.39420132243166
82	1327	-0.155151018228981
83	133	-0.403120026538365
84	1330	-0.228819776679911
85	1333	-0.212391433177458
86	1338	0.873142238762229
87	1339	0.0124166268954533
88	134	-0.0629428699380124
89	1342	0.0068336970449419
90	1342.5	-0.311674698740035
91	1343	-0.776362652090158
92	1349	0.0958485547670836
93	135	-0.361955482252352
94	1350	-0.115442109270499
95	1352|1352.3|1352.6	-0.282455045972033
96	1353	-0.615062664826123
97	1356	0.0214200492798423
98	1357	-0.0630425968529012
99	1358	0.0265152770429939
100	1359	-0.131281753690622
101	136	-0.311763093976993
102	1360	-0.197094851436483
103	1361	-0.520340674304215
104	1362	0.142069306025326
105	1363	-0.351605284563434
106	1364	0.14214783895052
107	1366	-0.274597448143297
108	1368	-0.773509409111182
109	1371	0.218037263328636
110	1373	0.0649035988493176
111	1378	-0.00679233654935433
112	1379	-0.67413634490031
113	138	-0.508455237282224
114	1383	-0.0909948393229766
115	142	-0.264976173235348
116	1420	0.180289835314461
117	1421	0.22707300602128
118	1422	0.138767622553313
119	1426	0.121982403372621
120	1428	-0.33333111946566
121	1429	0.160635464857744
122	1434	-0.00148024218111822
123	1435	0.165371925937272
124	1436	-0.368020875511036
125	1437	0.0196105744512001
126	1438	-0.0386545982436662
127	1439	0.0599125611751608
128	1440	-0.0195616698416403
129	1445	-0.740218677650796
130	1446	-0.25574652583154
131	1448	0.102100021860431
132	1454	-0.315970084390375
133	1455	0.0989578229622467
134	1456	0.0113825785435914
135	1457	-0.161726808052624
136	1458	-0.363362733590174
137	147	-0.268410046937807
138	1470	-0.08226210413205
139	1473	-0.536269411401671
140	1494	0.0764879407090416
141	1501	0.513901829328428
142	1502	-0.344729323734871
143	1503	-0.210169593132617
144	1505	-0.343933267814168
145	1506	-0.392199704038518
146	1508	-0.461900012878973
147	1509	-0.523530405290658
148	1510	-0.459466080266706
149	1518	-0.157247473847402
150	1524	-0.372544163027683
151	1525	-0.208014783296094
152	1526	-0.0997015259229578
153	1530	-0.375796662771618
154	1538	0.0654841409928386
155	1549	0.0331277144293399
156	1551	-0.121937073232379
157	1579	-0.20214353616566
158	158	-0.0759484315039344
159	1587	-0.403596344022498
160	1588	-0.295392222134501
161	1589	-0.349044600578608
162	1590	-0.81157748063874
163	1591	-0.651963401458704
164	1592	-0.754866434916916
165	1593	-0.869478707791756
166	1594	-0.523868503941446
167	1595	-0.470887875390429
168	1596	-0.482648397864505
169	1597	-0.398653720095022
170	1598	-0.701802320485614
171	1599	-0.519098174146876
172	16	0.292199102372854
173	160	-0.0479114361273782
174	1600	-0.563592844530344
175	1601	-0.478893801156955
176	1602	-0.644930846800964
177	1603	-0.52917657903843
178	1604	0.1057931522699
179	1607	-0.0587173669850838
180	1608	0.0494931913837264
181	1608.5	-0.105608994384299
182	1615	0.0183694141569085
183	1617	-0.43821949367333
184	1618	-0.122955677597443
185	1621	-0.0518526560544019
186	1630	0.0783426417042155
187	1631	-0.401239710246085
188	1638	-0.454137775251436
189	164	-0.310784811869825
190	1642	-0.40664995864717
191	1643	-0.292313080222564
192	1644	-0.526473171612133
193	1659	-0.277470744870618
194	1661	-0.352284860175511
195	1663	-0.0954579544771585
196	1677	0.0699645109140741
197	1678	0.162069615863947
198	1679	0.012810333925464
199	1680	-0.0349164430600103
200	1682	-0.375340420580665
201	1683	-0.0690381229562587
202	1686	0.240870040507894
203	1687	0.327461732517756
204	1688	0.211704753054202
205	1693	0.167606021920916
206	1701	-0.231591504190959
207	1702	-0.254889521635894
208	1703	-0.0151538165047097
209	1704	0.132751849383729
210	171	-0.587641304566176
211	1728	-0.171983437705559
212	1742	-0.392406295659889
213	1743	-0.530755035700055
214	177	-0.885895714889232
215	1776	-0.468973354613141
216	1778	-0.186886573169343
217	1778.2	-0.126691786777884
218	1778.4	-0.243433678606312
219	1778.6	-0.164157996104018
220	186	-0.0201179838666308
221	187	-0.194624828780343
222	1873	-0.250357467390764
223	1874	-0.22826065717814
224	1875	-0.226924354960618
225	1876	-0.203039766294648
226	1877	-0.342605598885478
227	1878	-0.309677023430931
228	1879	-0.105705777514883
229	188	-0.222814165831496
230	1880	-0.454393243546379
231	1881	-0.150582065471645
232	1882	-0.174815663600737
233	1883	-0.170780712396187
234	1886	-0.228391504453428
235	189	-0.307939889819318
236	190	-0.28625081170458
237	191	-0.0568145785919753
238	1923|1924|1925	-0.518758108137747
239	1928	0.37507792718776
240	1992	-0.162586950261964
241	200	-0.507034224966987
242	2009	-0.486150412608635
243	201	-0.15733662323837
244	2011	-0.438878169153279
245	2011.5	-0.413704047793124
246	2023	-0.226778084391597
247	203	-0.255388070792985
248	2125	-0.299282718144199
249	2127	-0.597206794638062
250	214	-0.535432943423102
251	2142	-0.423693028369768
252	215	0.0355777251857414
253	2151	-0.223644591658935
254	2157	-0.479927403798761
255	2164	-0.413198979499624
256	2165	-0.0700838536874373
257	2177	-0.184826134041952
258	2181	-0.647410616390966
259	2196	-0.452485197119082
260	222	-0.277190483924397
261	2245	-0.155632013477127
262	2246	-0.238347858301204
263	2247	-0.00607957888468206
264	2248	-0.215992251210729
265	2249	-0.041884533898227
266	2250	-0.00522727305912042
267	2251	0.0272813322811507
268	2252	-0.0133589130397328
269	2253	-0.167490126052826
270	2254	0.191418396131758
271	2255	-0.382268417082586
272	2256	0.125688397839897
273	2257	-0.0107957825489988
274	228	-0.560748302937115
275	2280	-0.391219691358968
276	2285	-0.287881372047922
277	230	-0.597151021556791
278	232	-0.152279090904309
279	2327	-0.946796045597731
280	2328	-0.8328180072621
281	2347	0.084562611612385
282	2349	-0.264603608023236
283	2350	-0.556958911555423
284	2351	-0.643373472985714
285	2361	-0.835265476535959
286	2362	-0.746051122893281
287	2371	-0.212420098326905
288	2392	-0.455135200192856
289	2393	-0.0261492847131105
290	2394	-0.632765254794026
291	2398	0.173915326618525
292	2404	-0.847104311876898
293	2412	-0.716603170689727
294	2417	-0.617282645292299
295	2426	-0.681187088075646
296	2428	-0.272160941878246
297	243	-0.152938433152415
298	2440	0.000576559879565462
299	2442	0.117877936001251
300	2443	-0.766960972505327
301	2469	-0.373120051736967
302	2470	-0.429502471717327
303	2471	-0.732625869469302
304	2472	-0.727850064408275
305	25	-0.221726320972306
306	2529	-0.0108183102849033
307	2529.2	0.375378669258172
308	2529.4	0.303446493573567
309	2535	0.300093622876242
310	2541	-0.558615176379761
311	2549	-0.24510129780616
312	259	-0.497888395187956
313	267	-0.308391841005915
314	28	-0.290003919558869
315	281	-0.287871397487732
316	29	0.199396299574675
317	294	-0.231430608012722
318	295	-0.422168773723834
319	30	-0.315892800903394
320	3057	-0.433816200022713
321	307	-0.354121798813257
322	31	-0.113312905492655
323	317	-0.247401292315193
324	317.2	-0.0746362232297353
325	317.8	0.173563233509035
326	3172	-0.139602037579714
327	318	-0.612743498651201
328	321	-0.329185551352075
329	322	-0.0979139895791112
330	323	-0.0634891236090722
331	3297	-0.19077912818063
332	334	-0.155021180357028
333	3343	-0.248657741505568
334	3344	-0.442248495991441
335	3345	-0.577409848977742
336	3346	-0.727438553905363
337	3347	-0.332157066744489
338	3348	-0.418663953335066
339	3349	-0.341038878299814
340	335	-0.126550485529409
341	3350	-0.373797338269599
342	3351	-0.500193872751675
343	3352	-0.485531670782614
344	3353	-0.575120674701004
345	3354	-0.163012666176956
346	3355	-0.386374145448
347	3356	-0.269788451596741
348	3357	-0.136959127926935
349	3358	-0.20577270591926
350	3359	-0.0957660402380546
351	3360	-0.290356787312655
352	3361	-0.467275117886003
353	3362	-0.346529880593462
354	3363	-0.369428215796957
355	3364	-0.285498710849031
356	3365	-0.474602356119291
357	3366	-0.227853018690483
358	3367	-0.336463743847585
359	3368	-0.370670826363598
360	3369	-0.473413643620994
361	3370	-0.354621102534904
362	3371	-0.204023768554556
363	3372	-0.312215444197532
364	3373	-0.291844365785423
365	3374	-0.341565628402063
366	3375	-0.329191929697212
367	3376	-0.295091899819537
368	3377	-0.272388943878113
369	3378	-0.252906027037185
370	3379	-0.483058555098262
371	3380	-0.358844454003722
372	3381	-0.313068804385118
373	3382	0.107724979766556
374	3383	-0.444306405541919
375	3384	-0.201056051790619
376	3385	-0.440054893327121
377	3386	-0.311924559008235
378	3387	-0.332900052971225
379	3388	-0.0941216593230004
380	3389	-0.0468026174536324
381	3390	-0.293175017782937
382	3391	-0.378995695466099
383	3392	-0.283822291946984
384	3393	-0.209878202232477
385	3394	-0.328314856035749
386	3395	-0.429712668989109
387	3396	-0.413064002400864
388	3397	-0.103440204734462
389	3398	0.0170500049173282
390	3399	-0.321177295832793
391	3400	-0.345202786073436
392	3401	-0.218026950761022
393	3402	-0.230465542620142
394	3403	-0.125610525041661
395	3404	-0.340703997767955
396	3405	-0.491719406488468
397	3406	-0.114601919619112
398	3407	-0.228515502445286
399	3408	-0.203647851992531
400	3409	-0.264941744199467
401	3410	-0.221716184636861
402	3411	-0.249050795784612
403	3412	-0.135010033337763
404	3413	-0.288596935134266
405	3414	-0.32240933641256
406	3415	0.0400818747232777
407	3416	-0.188343419368728
408	3417	-0.285261836055139
409	3418	-0.493844036377407
410	3419	-0.150970141264126
411	3420	-0.0762239466108134
412	3421	-0.193764077177103
413	3422	-0.211734861348771
414	3424	-0.515837321460489
415	3425	-0.127586406756363
416	3426	-0.100158757847396
417	3427	-0.245028770616569
418	3428	-0.516811257140493
419	3429	-0.712808204552284
420	3430	-0.0380351887739809
421	3431	-0.284730201950636
422	3432	-0.182989241728751
423	3433	-0.315262209546417
424	3434	-0.38911858974117
425	3435	-0.403002077819279
426	3436	-0.299475182748503
427	3437	-0.0605462931151504
428	3438	-0.330368905312602
429	3439	-0.27611312440603
430	3440	-0.316199925611838
431	3441	-0.0962516613603413
432	3442	-0.158990218560002
433	3443	-0.376038459467991
434	3444	-0.411046493082749
435	3445	-0.285089191522425
436	3446	-0.184792565310254
437	3447	-0.336287529702112
438	3448	-0.26757714731655
439	3449	-0.35074838895813
440	3450	-0.246376760865568
441	3451	0.00427755109911981
442	3452	-0.289867179158016
443	3453	-0.0933407711952588
444	3454	-0.309914914329334
445	3455	-0.389793670356068
446	3456	-0.0800521116154158
447	3457	-0.00848697200365952
448	3458	-0.238705942399337
449	3459	-0.382047720109
450	3460	-0.304994667698153
451	3461	-0.471440996863406
452	3462	-0.26000248338304
453	3463	-0.272238602888463
454	3464	-0.0226013563252925
455	3465	-0.0519608016179534
456	3466	-0.00891190724940587
457	3467	-0.322887902066404
458	3468	-0.162365755922341
459	3469	-0.281043949831345
460	347	-0.291917237973552
461	3470	-0.17374716299984
462	3471	-0.461268826688523
463	3472	-0.0603025047401921
464	3473	-0.325204929772183
465	3474	-0.239606660459728
466	3475	-0.220322355233669
467	3476	-0.397168147805041
468	3477	-0.0999708564067907
469	3478	-0.0914324418506116
470	3479	-0.210853169081868
471	348	-0.396619707505509
472	3480	-0.160208584693458
473	3481	-0.21531099225363
474	3482	-0.104455472489267
475	3483	-0.292273976280421
476	3484	-0.277850522583905
477	3485	-0.188412825850969
478	3486	-0.198703423654639
479	3487	-0.0378370796528751
480	3488	-0.258333795717093
481	3489	-0.0204605889011171
482	3490	-0.29952556832376
483	3491	-0.218302147207158
484	3492	-0.163440340790223
485	3493	-0.399266853956591
486	3494	-0.218737905087839
487	3495	-0.159926470752017
488	3496	-0.147291140114297
489	3497	-0.368381172630442
490	3498	-0.0884202562866867
491	3499	-0.146448235515789
492	3500	-0.282640207306051
493	3501	-0.269858435324923
494	3502	-0.225684425046935
495	3503	-0.0934033042508283
496	3504	-0.33355268850282
497	3505	-0.20480543355992
498	3506	-0.0759502708640307
499	3507	-0.390229219967554
500	3508	-0.0574501980846679
501	3509	-0.194301330054859
502	3510	-0.270930153148052
503	3511	-0.199635242141222
504	3512	-0.13851655372413
505	3513	-0.376020219449696
506	3514	-0.395185260760997
507	3515	-0.236363695362244
508	3516	-0.137183660998482
509	3517	-0.345448465192106
510	3518	-0.529868428325891
511	3519	-0.344295853917756
512	352	-0.307887802443633
513	3520	-0.291768772794582
514	3521	-0.233938000923335
515	3522	-0.151921163248469
516	3523	-0.195087877578147
517	3524	-0.280946824855911
518	3525	-0.157476357797255
519	3526	-0.0796682002274206
520	3527	-0.0299126376671118
521	3528	0.000120951646238604
522	3529	-0.544018932834822
523	3530	-0.138396517527428
524	3531	-0.322601525463195
525	3532	-0.0338217595140057
526	3533	-0.271604294388119
527	3534	-0.0106325873357906
528	3535	-0.270398229534408
529	3536	-0.398212614531525
530	3537	-0.236561862653801
531	3538	-0.0137548445305132
532	3539	-0.33647058562844
533	3544	-0.34639120289954
534	3545	-0.351484801970626
535	3546	-0.572301383936224
536	3557	-0.270322041711344
537	3585	-0.337979821002229
538	3592	0.0783328956799727
539	3593	-0.122012928585888
540	3602	-0.176359831252181
541	3608	-0.745612217639635
542	3614	-0.720659325575871
543	3615	-0.552948624538863
544	3618	-0.448949035648605
545	3621	-0.521875740211572
546	3623	-0.760408757643589
547	3624	-0.829769998506217
548	3625	-0.767902730098178
549	3626	-0.444986377271241
550	3637	-0.272823226373959
551	3638	-0.486209536104239
552	3639	-0.557330889649981
553	3640	-0.735814268576126
554	3641	-0.437376962224127
555	3642	-0.19794303704396
556	3643	-0.395234040370492
557	3644	-0.602425237197107
558	3645	0.38349489561257
559	3646	-0.592904308650989
560	3647	-0.51147050681517
561	3648	-0.33859952341925
562	3649	-0.605995895595083
563	3650	-0.487071072954037
564	3651	-0.55765219026172
565	3652	-0.351637140003227
566	3653	-0.420770190077019
567	3656	-0.166126251182935
568	3658	-0.450744995803067
569	3659	-0.215056749731666
570	3670	-0.0911406747080251
571	3671	0.0535675438780503
572	3672	-0.335359996764513
573	3673	-0.238329352913109
574	3675	-0.300986236511025
575	3676	-0.253548207863962
576	3677	-0.337390995382529
577	3678	-0.34568934093126
578	3679	0.29075539261632
579	3680	-0.50160518890627
580	3681	-0.460953535687119
581	3682	-0.148103423477305
582	3683	-0.363922475097822
583	3684	-0.423986720512607
584	3685	-0.355209257952479
585	3686	-0.246539092362076
586	3687	-0.355703196787079
587	3688	-0.426881622505585
588	3689	-0.285905166011862
589	3691	-0.404058604459272
590	3692	-0.517299227218261
591	3693	-0.204244788611517
592	3694	-0.38489817577134
593	3695	-0.52171958994178
594	3696	-0.346064607090304
595	3697	-0.0209219288652749
596	3698	-0.331986515001364
597	3699	-0.544980823304139
598	3700	-0.232241822110449
599	3701	-0.235867091811209
600	3702	-0.210523655038322
601	3703	-0.0879538465611218
602	3704	-0.556429171790047
603	3705	-0.548686813356271
604	3706	-0.362819320405247
605	3707	-0.415978758508616
606	3708	-0.529340333579395
607	3709	-0.359504329639186
608	3710	-0.157048637400819
609	3711	-0.498298884410027
610	3712	0.620141617639786
611	3713	-0.42850837038568
612	3714	-0.120999439558738
613	3715	-0.0159685355139646
614	3716	-0.4603917175106
615	3717	-0.395395410030743
616	3718	-0.396958254269509
617	3719	-0.258345266903619
618	3720	-0.243136564594173
619	3721	-0.409863048664763
620	3722	-0.0757808044437207
621	3723	0.0361160781190581
622	3726	-0.51725221079052
623	375	-0.343383872517143
624	3762|3763	-0.177899097103399
625	3776	-0.440483792307426
626	3777	-0.578317604166778
627	3785	-0.566276070937292
628	3788	-0.3067546928319
629	3797	-0.496405883837971
630	3824	-0.21281469283684
631	3841	-0.398390667882386
632	3852	-0.225804084417172
633	3853	-0.363616842673774
634	3854	-0.174375938572117
635	3855	-0.254288305536349
636	3857	-0.280097805684359
637	3858	-0.36366294926139
638	3863	0.0117426279159822
639	3864	0.131159493520028
640	3865	-0.262057581696691
641	3870	-0.491711263782162
642	3871	-0.209809884802513
643	3872	-0.697992504558071
644	3873	-0.584588057630878
645	3876	-0.749918425169717
646	3878	-0.229946906851143
647	388	0.0345886914820648
648	3884	-0.286458967335622
649	3886	-0.0845242830262627
650	3888	0.0510930554527423
651	3889	-0.144176700395109
652	3890	0.0884001087019385
653	391	-0.471794984490283
654	3916	-0.473351148806885
655	3942	-0.375397232258444
656	3952	-0.0747557231216883
657	3953	-0.31170853318135
658	3954	-0.328955169064784
659	3958	-0.416081337716701
660	3959	-0.247165854100728
661	3960	0.0626015347480634
662	3961	-0.449761330129053
663	3962	-0.464432285147966
664	3963	-0.583503641796783
665	3965	-0.313238496791393
666	3968	-0.626447285788321
667	3973	-0.580647505859369
668	3974.5	-0.376415156522152
669	3979	-0.0853894619998877
670	3980	0.00558177245304674
671	3981	0.214886997395914
672	3984	-0.0659036869853237
673	3991	-0.22751068312754
674	3992	-0.0569874529580215
675	3996	-0.575600138230842
676	4	-0.726191587763264
677	4008	-0.0367044880090835
678	4009	-0.0482640962808556
679	4010	0.248752731480676
680	4011	-0.00394686539954466
681	4012	-0.052532691690603
682	4013	-0.18209039104486
683	4014	-0.198861892937483
684	4016	-0.190720174713781
685	4017	-0.000358887320173732
686	4018	0.125716833265841
687	4019	-0.0618625779301986
688	4020	0.036393760740322
689	4021	0.100373894872858
690	4022	-0.0694836280774775
691	4023	0.217221695963195
692	4024	-0.294548905581393
693	4025	-0.0973327511551144
694	4026	-0.184558633760375
695	4027	-0.136771412089874
696	4028	0.0938074404692488
697	4029	0.0658017590032103
698	403	-0.527682836450844
699	4031	0.541005110038642
700	4032	-0.138288016288082
701	4033	-0.114766669852443
702	4034	-0.577851700242811
703	4035	0.28419189587332
704	4036	-0.708136392458974
705	4037	-0.59060311957896
706	4038	-0.43803054042898
707	4039	0.562909021030144
708	404	-0.796947625455324
709	4040	-0.206465572179359
710	4041	0.1260468609092
711	4042	0.00492575651585459
712	4043	-0.0930889619764695
713	4044	-0.7221319157003
714	4045	-0.545822438417208
715	4046	-0.49044353592872
716	4047	0.252390144191254
717	4048	-0.342248200550982
718	4049	-0.548760265563643
719	405	-0.79298294522888
720	4050	-0.555283189681039
721	4051	-0.246556218611397
722	4052	-0.259822583438706
723	4053	-0.137935054622183
724	4054	-0.137049130816813
725	4055	-0.150248194001291
726	4056	0.0666189597558132
727	4057	-0.355923401349682
728	4058	0.000563062578394385
729	4059	-0.183076626414352
730	4060	-0.209812739860649
731	4061	0.183779659450689
732	4062	-0.0144708218915626
733	4063	-0.0860549176354553
734	4064	0.0857380404339171
735	4065	-0.131508259968963
736	4066	-0.133180416669356
737	4067	-0.105978470089787
738	4068	-0.275996308070887
739	4069	-0.238531893800542
740	4070	-0.0891545026117338
741	4071	-0.222953944857078
742	4072	-0.0765997938402855
743	4073	-0.369926359150593
744	4074	-0.308553040443479
745	4075	0.0180587529001337
746	4076	-0.139536952469987
747	4077	-0.0395779534780897
748	4078	0.114692399220321
749	4079	-0.756689330833741
750	4080	-0.658489414202508
751	4081	-0.243981310003501
752	4082	-0.259236441299273
753	4083	0.132352194138156
754	4084	-0.37987079892392
755	4085	-0.141255623384931
756	4086	0.193979041383674
757	4087	-0.187154773291901
758	4088	-0.416163139514375
759	4089	-0.137442534551351
760	4090	-0.224460542346884
761	4091	-0.092710897023141
762	4092	-0.408983993065622
763	4093	-0.156185276986793
764	4094	-0.639029166429348
765	4095	-0.392787510103949
766	4096	-0.314577097372932
767	4097	-0.12711366468772
768	4098	-0.210829302933494
769	4099	-0.00343986540642301
770	4100	-0.355088204041658
771	4101	0.523956850818947
772	4102	0.255983803241203
773	4103	-0.221899607685115
774	4104	-0.627445514695468
775	4105	-0.380584622141352
776	4106	-0.0644464501567269
777	4107	-0.340653178502544
778	4108	-0.310924224159053
779	4109	0.194133444788224
780	4110	-0.190461220029903
781	4111	-0.408473987893908
782	4112	-0.140639152955605
783	4113	-0.430961267747474
784	4114	-0.102742231853514
785	4115	-0.0718081206123154
786	4116	-0.363236566565382
787	4117	-0.0730136211302088
788	4118	-0.418125165843992
789	4119	-0.169536027956017
790	4120	-0.296601691740723
791	4121	-0.442861295572974
792	4122	-0.839141814256183
793	4123	-0.0178264195569047
794	4124	-0.214303036708741
795	4125	-0.11844804058233
796	4126	0.09256422968786
797	4127	0.1829591652912
798	4128	0.125458478118552
799	4129	-0.346786831033191
800	4130	-0.375645441380047
801	4131	-0.193225446389113
802	4132	-0.00522573345535686
803	4133	-0.426289414844208
804	4134	-0.411207915973391
805	4135	-0.0656146808182746
806	4136	-0.235739736169228
807	4137	-0.273267640086266
808	4138	-0.364291475673064
809	4139	-0.487369288034247
810	4140	-0.380343388315707
811	4141	-0.42559898517654
812	4142	-0.00702571461317376
813	4143	-0.36505398932851
814	4144	-0.293793196203658
815	4145	-0.445996586808692
816	4146	-0.616900621514495
817	4147	-0.0154648084569094
818	4148	-0.176772164111147
819	4149	0.250365003414589
820	4150	-0.527798582051259
821	4170	-0.720126364763511
822	4175	-0.219922854110367
823	4193	0.132741002948158
824	4196	-0.224089361759935
825	4202	-0.21404715168529
826	4206	-0.287016190456426
827	4207	-0.242094062762889
828	4208	-0.287672678337513
829	4210	-0.0944777404228414
830	4211	-0.159848157241249
831	4212	-0.13435014509945
832	4213	-0.300740444131865
833	4214	-0.167562312686738
834	4215	-0.142717925814747
835	4217	-0.183891476085097
836	4218	-0.235264239024252
837	4219	-0.135920296037832
838	4231	-0.0848991575536773
839	4251	-0.514190273559413
840	4252	-0.534748315912719
841	4253	-0.552831667757562
842	4263	-0.419667772738773
843	4264	-0.433928847043022
844	4266	0.0625157801464089
845	4290	-0.32104913589287
846	4294	-0.598177482573248
847	4295	-0.02451405409871
848	4296	-0.106617712432128
849	4297	-0.135454425199367
850	4298	-0.295596058908946
851	4299	-0.155695372512638
852	4300	-0.200830930746185
853	4301	-0.116870590994849
854	4302	-0.332399281494645
855	4303	-0.61841962380521
856	4304	-0.475574770280023
857	4305	-0.20240321370011
858	4306	-0.467931743870239
859	4307	-0.130313499567396
860	4308	-0.388387241835367
861	4309	-0.146201037358937
862	4310	-0.444408515266095
863	4311	-0.330531109388444
864	4312	-0.259426496636276
865	4313	-0.594394952725633
866	4314	0.435365247057851
867	4315	-0.452381010514272
868	4316	-0.0836161882508598
869	4317	-0.483089824283329
870	4318	-0.267870543218017
871	4319	-0.386519435683777
872	4320	-0.198415901793201
873	4321	-0.364691768306096
874	4322	-0.383432973310329
875	4323	-0.204862511818658
876	4324	-0.173003949113023
877	4325	0.0915285127323397
878	4326	-0.0180823326776379
879	4327	-0.517266832291347
880	4328	-0.494705880211349
881	4329	-0.363980665116827
882	4330	-0.634122323389727
883	4331	-0.411495140658722
884	4332	-0.0847103315168116
885	4333	-0.232728253471362
886	4334	-0.309914115862257
887	4335	-0.40192249266098
888	4336	-0.187930556464246
889	4337	-0.457205648176566
890	4338	-0.25360436036616
891	4339	-1.04277678635682
892	4340	-0.564782219157867
893	4341	0.110399950581055
894	4342	-0.0297891222581963
895	4343	-0.258740565301641
896	4344	-0.276495871968938
897	4345	-0.132374534991999
898	4346	-0.197022810450098
899	4347	-0.431698437316491
900	4348	-0.219668335674695
901	4349	0.0155722089496317
902	4350	-0.0525029140875367
903	4351	-0.293788103872292
904	4352	-0.327159273205111
905	4353	-0.0433343124250127
906	4354	-0.183866404972
907	4355	-0.137367293856016
908	4356	-0.42698875370778
909	4357	-0.384253195920653
910	4358	-0.118599521224053
911	4359	-0.296900842823549
912	4360	-0.349064203173532
913	4361	-0.942917961951616
914	4362	-0.28944815850568
915	4363	-0.116669627468375
916	4364	-0.443693538193491
917	4365	-0.175708393480101
918	4366	-0.274780873985723
919	4367	-0.293637684999447
920	4368	-0.226765727501065
921	4369	-0.400390956399819
922	4370	-0.214414823544641
923	4371	-0.0383846705864623
924	4416	-0.0727995922891104
925	4417	-0.293277106449705
926	4419	-0.11092942910582
927	4420	-0.490130287349624
928	4421	0.107176194666482
929	4423	-0.285964011417983
930	4424	-0.184448548436579
931	4430	-0.456800360946117
932	4430.5	-0.612731911694468
933	4437	-0.348837667078372
934	4438	-0.0771292076628852
935	4439	-0.774407931474286
936	4440	-0.171970609471451
937	4443	-0.290438517688754
938	4445	-0.269277337806926
939	4446	-0.322042886794627
940	4447	-0.182037530514596
941	4448	-0.353236313764751
942	4449	-0.151659040359028
943	4450	-0.633382499732093
944	4451	-0.223739847385883
945	4452	-0.354866254320147
946	4453	-0.440543800017163
947	4458	-0.758953357002592
948	4459	-0.254623337177755
949	4460	-0.328479571138054
950	4461	-0.204585035550813
951	4462	-0.000618197102868614
952	4463	-0.497757803594344
953	4465	0.23181126053919
954	4466	0.009710310553617
955	4495	0.365354204773485
956	4496	-0.372371005705167
957	4497	-0.278980106651322
958	4509	0.129370696564651
959	4510|4511|4512|4513|4514|4515	-0.271836261295568
960	4518	-0.0480960517463199
961	4519	0.0315204268499347
962	4520	-0.0370154594091831
963	4521	-0.137133211231643
964	4576	-0.269726555399318
965	4581	-0.271990010771411
966	4584|4585|4586|4587|4588	0.142122582468626
967	4594|4595|4596|4597	0.144858512795062
968	4598|4599|4600|4601|4602|4603|4604	0.317304674396221
969	4606	-0.426886001382963
970	4607	-0.570084365285996
971	4618	-0.351873945631731
972	4619	0.0084001414283727
973	4620	0.0517702057985595
974	4621	-0.0722405873418557
975	4622	-0.208092006743837
976	4625	-0.2633442224638
977	4625.3	-0.0606193947331592
978	4625.6	-0.288367698276171
979	4625.9	-0.362879304172528
980	4626	-0.301635777655837
981	4627	-0.0416960739616028
982	4628	-0.117941383816537
983	4636	0.0749870763156784
984	4637	0.0966153078207329
985	4643	-0.546227040876451
986	4643.3	-0.427268256332158
987	4643.6	-0.390924717708524
988	4648	0.204002323599715
989	4650|4651|4652	0.219757265873114
990	4657	-0.392057545825736
991	48	-0.168310341852368
992	49	-0.165033370743736
993	4952	-0.322331904876327
994	4954	-0.334542198807051
995	4964	-0.469585834543691
996	4992	-0.548064065930447
997	4992.4	-0.563752800191275
998	4992.8	-0.19148383955792
999	4994	-0.0488360042245672
1000	4994.3	-0.151234564687917
1001	4994.6	-0.0793425045608739
1002	5	-0.834063772212597
1003	500	-0.290796894639452
1004	5000	-0.515571574830404
1005	5003	-0.160486343930226
1006	501	-0.597360614911913
1007	5011	-0.347391369674687
1008	5106	-0.318983641079531
1009	5107	-0.418880307678953
1010	5108	-0.408103438633775
1011	5112	-0.234526900100554
1012	5113	-0.206468708589413
1013	5114	-0.223545038309975
1014	5115	-0.495632545534272
1015	5116	-0.488249457080932
1016	5117	-0.510328334026859
1017	5120	-0.404867861250723
1018	5122	0.0939505098590444
1019	5123	0.18076192777173
1020	5129	-0.00855184416034348
1021	5130	0.273008196170629
1022	5131	-0.689911744902467
1023	5132	-0.161394916416611
1024	5134	-0.204427708616198
1025	5135	-0.509892264245464
1026	5136	-0.269910207936433
1027	5137	-0.223507893050334
1028	5138	0.00571865735323685
1029	5142	-0.511664287692491
1030	5143	-0.374059331877064
1031	5145	-0.0874601639528147
1032	5146	-0.304162717953757
1033	5149	-0.57338457766633
1034	5153	-0.26976117781488
1035	5190	-0.171110314509861
1036	5190.3	-0.0474804956497551
1037	5190.9	0.0818034304581196
1038	528	-0.787706596571483
1039	53|53.3|53.6	0.0552742242597875
1040	531	-0.660413622381261
1041	5390	-0.137740720498318
1042	5397	-0.316721466950046
1043	5401	-0.367834682269782
1044	5401.5	-0.382314909671923
1045	5404	-0.334702588667471
1046	55	-0.0523322452665873
1047	5569.4	-0.25584498518581
1048	5569.5	-0.169538630072873
1049	5571	-0.440666022646055
1050	560	-0.828271139381519
1051	5600	-0.24653223361905
1052	561	-0.95626038977072
1053	562	-0.862452294119607
1054	571	-0.185383655921195
1055	572	-0.0758310215883066
1056	574	-0.612511461233136
1057	576	-0.289891411022393
1058	577	-0.423597471581648
1059	578	-0.263301485842296
1060	579	-0.168844834770438
1061	580	-0.562156362404135
1062	584	-0.386299170216247
1063	585	-0.189467430708903
1064	586	-0.284559913375159
1065	587	-0.0867406268568012
1066	589	-0.25459404045962
1067	5918	-0.114877364629589
1068	5919	-0.0164446143902696
1069	5969	-0.271207280256507
1070	5970	-0.251388030804063
1071	5980	0.193103620592647
1072	5981	-0.114288109355533
1073	5991	-0.203175846406274
1074	5992	-0.269371112995375
1075	5993	-0.654123741017765
1076	5994	-0.242770258839723
1077	5999	-0.114828270389865
1078	6001	-0.430881081189232
1079	6002	-0.301905988792383
1080	6047	0.0125255959877543
1081	6054	0.0576888068765592
1082	6055	-0.0750232630212469
1083	6056	-0.11510395057481
1084	606	-0.0288918219140581
1085	606.6	0.0735243028629288
1086	6065	-0.184098833675401
1087	6066	-0.180973010292474
1088	6067	-0.138353390408481
1089	6068	0.0557970366715465
1090	6069	-0.288836261442081
1091	6070	-0.0821433687244657
1092	6071	-0.240276599686364
1093	616	-0.293862632198994
1094	617	-0.396185811543496
1095	618	-0.33644949623997
1096	619	0.183428889582872
1097	63	-0.583294425894725
1098	64	-0.091807213089964
1099	640	-0.238359835129534
1100	65	-0.0112951851013771
1101	654	-0.247911565345787
1102	674	0.340791982807735
1103	675	0.357641764445697
1104	676	0.374246701945576
1105	68	-0.141038502791047
1106	682	-0.0894987480398074
1107	69	-0.226225486123038
1108	692	-0.0854017687319946
1109	703	0.159897927451582
1110	704	-0.184070214112524
1111	705	-0.154516223573308
1112	706	-0.191023806642653
1113	707	-0.299575053375674
1114	714	-0.220211831940692
1115	716	-0.235390170676691
1116	725	-0.43981078397219
1117	726	-0.188872960155574
1118	727	-0.251722023726534
1119	732	-0.462649806745641
1120	738	-0.148095375951924
1121	739	-0.0469335972513997
1122	740	-0.104287215702733
1123	741	-0.0873755301825161
1124	743	-0.325046805699964
1125	746.6	-0.331181940625787
1126	746.9	-0.129795719663043
1127	747	-0.144230727011432
1128	750	-0.170931492129363
1129	755	-0.402634975025276
1130	764	-0.097965915796349
1131	765	-0.15825347264277
1132	77	-0.500872291822966
1133	777.3	-0.250826438002199
1134	777.6	-0.224294345433537
1135	777.9	-0.208923967796875
1136	78	-0.0856786282928577
1137	793	-0.0857273015886152
1138	794	-0.128965136647634
1139	795	-0.346541084174576
1140	796	-0.429061657586185
1141	797	-0.214462268811739
1142	8	0.440550308498271
1143	80	-0.129740625415394
1144	804	-0.225312119417166
1145	805	-0.303790478176848
1146	806	-0.383909536840153
1147	809	-0.35843137053259
1148	81	-0.12737327276452
1149	810	-0.174644572966123
1150	813	-0.836485692614713
1151	816	-0.285493434787475
1152	82	-0.408733204850793
1153	822	0.49444936994325
1154	824	-0.623512804775249
1155	827	0.144938385833604
1156	828	-0.206606695486967
1157	829	-0.0907355246934256
1158	83	-0.121818703266507
1159	830	-0.118341068269044
1160	831	-0.26493016858591
1161	832	-0.313697166927592
1162	834	-0.456511924804442
1163	835	-0.719036055885057
1164	836	-0.69240705019658
1165	837	-0.590740226434523
1166	838	-0.510552777101486
1167	843	0.0235116237433899
1168	844	0.262056335003879
1169	845	-0.0733138205475337
1170	846	-0.308669925158969
1171	847	-0.171699910043078
1172	858	-0.425206061485494
1173	86	-0.389619624461143
1174	863|864|865|866|867	0.0468752941874989
1175	869	0.157396030762108
1176	87	-0.692719771985315
1177	870	-0.236491176612349
1178	873	-0.177057461083689
1179	874	-0.129654566718932
1180	875	0.260142242677084
1181	876	0.134287984911076
1182	878	0.458822047412562
1183	89	-0.702736430217971
1184	9	0.238194159164653
1185	908	-0.133551252412257
1186	93	-0.0768902964283431
1187	937	0.0814610392996755
1188	94	-0.687138766921275
1189	941	-0.24749508871204
1190	942	-0.338509833136124
1191	946	0.0201862679217133
1192	95	-0.511341361937327
1193	957	0.0594169078670612
1194	96	-0.287629304773915
1195	960	-0.105718099912732
1196	961	-0.364223187236962
1197	963	0.273981662455983
1198	964	-0.433563642399915
1199	965	-0.200541358231235
1200	966	-0.321802459380735
1201	968	-0.312908436890153
1202	969	-0.340160981673953
1203	97	-0.047385114552752
1204	972	-0.174546507776023
1205	974	-0.0393325225223864
1206	98	-0.796057346305183
1207	989	-0.0773998310621453
1208	990	-0.225711536452437
1209	991	-0.322411274529782
1210	992	-0.557575402570576
1211	993	-0.488257988677319
1212	994	-0.681359612633238
1213	995	-0.871622284495306
