# Supplementary material for: The erosion of biodiversity and biomass in the Atlantic Forest biodiversity hotspot
Source: Nat Commun. 2020 Dec 11;11:6347. doi: 10.1038/s41467-020-20217-w (PMC7733445; doi:10.1038/s41467-020-20217-w)
Supplement: Supplementary file 7 — Source Data [file 41467_2020_20217_MOESM7_ESM.zip › Source Data/Figure2.csv]

	ordem	rich_loss	biomass_loss	cores.comb3
1	4	-0.20896720813722	-0.098810623540701	#F30000
2	5	-0.140138882252717	-0.0843041119484578	#F06300
3	8	-0.0156145440107099	0.0364045420463233	#ABC57F
4	9	-0.0535094735874512	-0.122200378724082	#F58B00
5	10	0.0487055505813249	0.0525610570256228	#6495ED
6	11	-0.384819716048108	-0.327028483139637	#CD0000
7	12	-0.121156866988652	-0.0261586925334517	#FFA800
8	13	-0.0836964538067578	-0.1722519077951	#F82D00
9	16	-0.147288556640704	-0.0792562166674879	#F35100
10	21	-0.134833288944787	-0.0653514906673487	#F07D00
11	25	-0.0283615175927877	-0.0856708043420433	#FFC700
12	26	0.0341275632330322	-0.0765609765131979	#FFFB00
13	28	-0.0324022306003447	-0.0296759691439519	#FFEF00
14	29	-0.102477264543896	-0.109850351841267	#EE7600
15	30	-0.144056752676302	-0.00458227352488504	#FFA800
16	31	-0.162776629671973	-0.312540304513586	#CD0000
17	34	0.0414895146297726	0.0636776633900416	#6495ED
18	45	-0.115622353455706	-0.09500122621337	#EE7600
19	46	-0.00360888957102921	-0.0859444503956135	#FFE300
20	46.2	-0.019033170690844	-0.188613999043217	#EE7600
21	48	-0.190886422131457	-0.139659065351797	#EB0000
22	49	0.00941840301933037	0.000809521858079955	#ABC57F
23	50	0.0354647259827503	-0.0412749501824206	#C3D65B
24	51	0.032328666248019	-0.0697074468901119	#FFFB00
25	53.6	-0.0297553387279751	-0.0435011535686134	#FFE900
26	55	0.0474332023323505	-0.0903426971652495	#FFFB00
27	63	-0.0839739277853168	-0.144631489531888	#F35100
28	64	-0.00370908005100986	-0.0990019791535374	#FFD700
29	65	0.0235559417551083	0.0372263557305941	#7BA5C8
30	68	-0.0422734017303225	0.0703255104270582	#93B5A4
31	69	-0.207883789480601	0.00832936563671429	#F07D00
32	77	-0.0588226800578532	-0.112204927229638	#F89200
33	78	0.00847490295982278	0.0154304423387528	#ABC57F
34	80	-0.0427582030599459	-0.0806187695089595	#FFBF00
35	81	-0.0153774854174923	-0.168502502384158	#F38400
36	82	-0.163597185432534	-0.0342006926990308	#F07D00
37	83	0.0299193736191416	-0.0679689705988861	#FFFB00
38	86	-0.00984948767337815	-0.098145543671488	#FFCF00
39	87	-0.0884965733522489	0.0141395874411277	#FFE900
40	89	-0.0679978837285637	-0.1084854918431	#F58B00
41	93	-0.0264216112012801	-0.114100680417987	#FFB000
42	94	-0.0196638396586728	-0.0516038058134892	#FFE900
43	95	-0.0297669838112348	-0.0625792783909553	#FFDD00
44	96	-0.0739661106081259	-0.0297178396421571	#FFD700
45	97	0.00645074030110942	-0.0529576689926322	#FFFB00
46	98	-0.261958947594696	-0.131157356886281	#DC0000
47	102	-0.0798756187185554	-0.0988161462019174	#F58B00
48	109	-0.0772660528795245	-0.110047458866009	#F38400
49	110	-0.162259716438377	-0.224664565068483	#DC0000
50	111	-0.122805778228731	-0.0869596784065941	#EE7600
51	112	-0.100041081340686	-0.178532305530712	#FD0900
52	113	-0.138690221681263	-0.132097256616917	#FB1B00
53	118	-0.110441058261038	-0.0886432020881721	#F07D00
54	121	-0.0716109055765877	-0.108955776669989	#F58B00
55	124	-0.139202061699811	-0.193909744121906	#EB0000
56	129	-0.1585486320698	-0.183538681751032	#EB0000
57	130	-0.0872233338260012	-0.00073946569078201	#FFE300
58	131	-0.100452359887603	0.175989585626677	#7BA5C8
59	132	-0.134635958013586	-0.00038193156812369	#FFB800
60	133	-0.0693426363106163	-0.0621241720713148	#FFB800
61	134	-0.148114419428456	-0.101768640271648	#F82D00
62	135	-0.0546788231988375	-0.0474008064523461	#FFD700
63	136	-0.057687321518899	-0.0827472247277121	#FFB000
64	137	-0.0385000145253076	-0.0430349117628524	#FFE300
65	138	-0.0917707352188316	-0.0922572345967416	#F38400
66	142	-0.202807876056454	-0.155969896794836	#E40000
67	147	-0.0257256381868749	-0.222997977760797	#F82D00
68	158	0.0302583810820152	-0.0704953232228597	#FFFB00
69	160	-0.0890346676268314	-0.0604043937593885	#FFA800
70	164	-0.140444864626153	-0.132817897802949	#FB1B00
71	169	-0.049248891815344	-0.135286269166392	#F38400
72	171	-0.0687561083111023	-0.00353556624451482	#FFE900
73	174	-0.0310079352282938	-0.0711417613005411	#FFD700
74	177	-0.250111403741869	0.0469874414365225	#F07D00
75	180	-0.0766656402916057	-0.0518856227618148	#FFBF00
76	186	-0.00305536587684002	0.0143799194339844	#ABC57F
77	187	0.0102169153971275	0.0738726878823207	#7BA5C8
78	188	-0.023831539283103	0.0456744297176671	#ABC57F
79	189	-0.0371317637067265	-0.0395348397237815	#FFE900
80	190	0.0210182078242021	0.0484987842352241	#7BA5C8
81	191	0.00545412498324003	0.0835189915194141	#7BA5C8
82	199	-0.0806541381593532	-0.0493943547421956	#FFBF00
83	200	-0.0424933966249264	0.0879023225960345	#93B5A4
84	201	-0.0327232818966163	-0.116075713863285	#FFA800
85	203	0.0290720007222162	-0.229672060648721	#F07D00
86	205	-0.188048594988584	-0.15267116462107	#EB0000
87	211.5	-0.0740293500649627	-0.0220614804409381	#FFDD00
88	214	0.00413522610764814	-0.22980714735546	#F35100
89	215	-0.170675619856991	-0.110449001607613	#FD0900
90	222	-0.023296861805284	-0.1132239451846	#FFB800
91	228	-0.254980645934318	-0.131982561769178	#DC0000
92	230	-0.0134387305171857	-0.181173031960295	#F07D00
93	232	-0.161882827706821	0.0377196283378412	#FFBF00
94	243	-0.189920583505482	-0.215725831903428	#D40000
95	256	-0.11296090014174	-0.195145416343373	#F30000
96	257	-0.0732275759917988	-0.0742978521711448	#FFA800
97	259	-0.0435438025292139	-0.0630706413275978	#FFD700
98	267	-0.0608817806209441	-0.0511156092218231	#FFCF00
99	271	-0.147568587147413	-0.108158150351185	#F82D00
100	272	-0.0972402883976061	-0.11358544794618	#EE7600
101	273	-0.0611123355682861	-0.0539434576786809	#FFC700
102	274	-0.0991182933490146	0.0101485540897082	#FFE300
103	281	-0.0453945428330511	-0.0755585882316543	#FFBF00
104	294	0.0037011423994464	-0.068086359687737	#FFEF00
105	295	-0.149048794844108	-0.196922082847509	#E40000
106	306	-0.0957720121446771	-0.309048842087437	#D40000
107	307	-0.136172125344797	-0.0480845138079229	#F38400
108	311	-0.15000032955809	-0.162354421799999	#F30000
109	317	-0.0374144728829264	-0.0995032562218536	#FFB800
110	317.2	-0.0477833685307776	-0.0327974146413024	#FFE900
111	317.8	-0.0374679151544957	-0.130953470637488	#F89200
112	318	-0.0772361268668103	0.00112380472464486	#FFE900
113	321	-0.142216536592971	-0.237667608206948	#DC0000
114	322	0.0561241359975873	-0.0128720640099292	#93B5A4
115	323	0.023137541778016	-0.0595509115081037	#FFFB00
116	334	-0.116607730533594	-0.143640337914882	#FB1B00
117	335	0.0127064633871816	0.0487967362286547	#7BA5C8
118	336	-0.021786630457506	-0.146373761795408	#FB9A00
119	347	-0.0828378457818641	-0.0273483019027822	#FFCF00
120	348	-0.141929142513577	-0.0787232828920051	#F06300
121	352	0.0517222863787824	-0.115872929714313	#FFEF00
122	360	-0.132925836966632	-0.0172261684042264	#FFA800
123	361	-0.0817201772140819	-0.0788166806204766	#FDA100
124	362	-0.102558516972474	-0.0916427646950023	#F07D00
125	363	-0.0973926140159161	-0.0757794328429721	#F89200
126	364	-0.0791109037249054	-0.0252895395097927	#FFD700
127	365	-0.0194364457858583	-0.0945513215069329	#FFC700
128	366	-0.107757811545674	-0.00753291685177873	#FFC700
129	367	-0.070474555404964	-0.109896753220747	#F58B00
130	375	-0.0402885088639657	-0.134495209967622	#F89200
131	388	-0.0729933229807591	-0.00810374977580763	#FFE300
132	389	-0.158077453091533	-0.185337081288486	#E40000
133	390	-0.0885830377510186	-0.0143449949863136	#FFD700
134	445	-0.0146816688738541	-0.0192313131276386	#F3F612
135	446	-0.14727048348877	-0.449743710079484	#CD0000
136	449	0.08977395669636	-0.120461883968093	#F3F612
137	450	-0.148273836461103	-0.198435699365518	#E40000
138	475	0.0502146686776513	0.0839813986635843	#6495ED
139	500	0.0682966587465375	-0.354171331393538	#FD0900
140	501	-0.0106372909300284	-0.291282101120959	#FB0000
141	520	-0.083339689908304	-0.111718006728365	#F07D00
142	528	-0.157374571825856	-0.133310186874427	#FB0000
143	531	-0.0555451036166975	-0.0422944579194708	#FFDD00
144	560	-0.255103203661623	-0.169669137551331	#D40000
145	561	-0.178629881312554	-0.0859749228954087	#FB1B00
146	562	-0.16614111647339	0.0388486551571218	#FFBF00
147	569	0.0129671918676704	-0.0336935299723729	#DBE636
148	570	-0.0289753044656734	-0.0335292828781975	#FFEF00
149	571	0.0539713995913308	-0.0703268237149017	#DBE636
150	572	-0.0104833592616408	-0.0990168839310314	#FFCF00
151	573	0.0492894156762489	-0.009011163721579	#93B5A4
152	577	0.0939643117740606	-0.0682245676065775	#ABC57F
153	579	-0.0942689025749971	-0.0751864478926648	#F89200
154	580	0.0472771222696375	-0.140533319417764	#FFDD00
155	582	-0.0467322351549862	0.103423548028176	#7BA5C8
156	584	-0.198528851240525	-0.0636149041071122	#FB1B00
157	585	-0.0722057539529893	-0.0702624445113629	#FFB000
158	586	-0.147465718058931	-0.000350623674631022	#FFA800
159	587	-0.0965018137396212	-0.0768771066313148	#F89200
160	588	-0.0100356141354704	-0.0537419833556199	#FFEF00
161	589	-0.175158147311933	-0.0494188950555907	#F35100
162	592	-0.036545992401029	-0.0118458602979428	#FFFB00
163	593	-0.0699711950139059	-0.0894127663870587	#FDA100
164	595	-0.175528121198394	-0.0915594521673344	#FB1B00
165	596	-0.21152988782002	-0.0156882845595302	#F35100
166	597	-0.0433986622204133	-0.0235928107830183	#FFEF00
167	598	-0.0281985568013401	-0.0578759803341842	#FFE300
168	599	-0.15447808168794	-0.109407034695547	#FB1B00
169	600	-0.11885987522364	-0.00946645533758278	#FFBF00
170	606	-0.128124393386749	-0.0936742080654134	#F06300
171	606.3	-0.0830313281292673	-0.119264666539977	#F07D00
172	606.6	-0.118345478462503	-0.0355160451452373	#FDA100
173	606.9	-0.14314369926092	0.00288986183840591	#FFB000
174	608	-0.207277893741398	-0.0281043565202393	#F35100
175	608.1	-0.0922181586926488	-0.0437819368797771	#FFB800
176	608.2	-0.0716452124131779	0.0101739609111545	#FFF500
177	608.3	-0.200111543003136	0.0965513034810467	#FFD700
178	608.4	-0.224283395363971	0.0794409798029116	#FFB000
179	608.5	-0.116772815926642	-0.0201725155683977	#FFB800
180	608.6	-0.0450336364037338	0.0215182520935752	#F3F612
181	609	-0.0398686819883325	0.0860851080536984	#93B5A4
182	610	-0.115580849541011	0.00424294061148513	#FFCF00
183	611	-0.312317659092655	0.00262144501159196	#F30000
184	612	-0.157015256553103	0.0797396766405238	#FFE900
185	613	-0.126778902610252	-0.0559305326005349	#F58B00
186	614	0.166012149508471	0.0698444171604769	#6495ED
187	615	-0.344283618398559	-0.0449427712599738	#DC0000
188	616	-0.0778735812037828	-0.0436413790978595	#FFBF00
189	617	-0.112932754012712	-0.050986946462406	#FB9A00
190	618	-0.142418954072685	-0.241166437571184	#DC0000
191	619	-0.390224682346009	-0.405402373795852	#CD0000
192	620	-0.0936755248840133	-0.0848677008552209	#F58B00
193	627	-0.138747639808579	0.0360354285814466	#FFD700
194	627.3	-0.0653001692155448	-0.103891920728264	#F89200
195	627.6	-0.108101621195577	0.0319535945781439	#FFE900
196	640	-0.175714540318714	-0.067540461044924	#F53F00
197	641	-0.0577718135025147	-0.187798803700821	#F53F00
198	642	0.055325370857796	-0.259942463996122	#EE7600
199	643	-0.0409270978126985	-0.124221540151058	#FB9A00
200	654	-0.0153788054809104	-0.0669052897100492	#FFE300
201	655	0.105764034818237	-0.0599028110743493	#93B5A4
202	659	0.0606039843647684	-0.0267068329381568	#93B5A4
203	660	-0.116791740273221	-0.162396702626082	#FD0900
204	662	-0.161335736798474	-0.220091757597285	#DC0000
205	668	0.0366525897397177	-0.0501486469361587	#DBE636
206	668.5	0.00546108020250773	-0.00529844364291012	#C3D65B
207	669	-0.168932916927456	-0.00661898680544203	#F89200
208	670	0.0562205449472169	-0.0291519551318706	#ABC57F
209	671	-0.136529424084724	-0.117052171344145	#F82D00
210	671.3	-0.0509818948394116	-0.00851632602231633	#FFF500
211	671.6	0.0648052274540701	0.127850520561615	#6495ED
212	674	-0.0160148319096429	-0.0436382744984967	#FFF500
213	675	-0.10184205676356	-0.0258779948872274	#FFBF00
214	676	-0.0300882352937256	-0.0308769172163731	#FFF500
215	682	-0.0358945988579527	-0.0520728727983186	#FFE300
216	685	-0.0521879728128048	-0.122394034899324	#F89200
217	692	-0.103896835227277	0.0546112182843968	#FFF500
218	695	-0.011232269498427	0.0492993463420107	#93B5A4
219	696	0.00634912569075931	0.027978279145788	#93B5A4
220	697	-0.0427043360387424	0.073267166255534	#93B5A4
221	698	-0.0430513519121375	0.0186625515719997	#F3F612
222	699	-0.00750148860296387	0.0222800801808147	#ABC57F
223	700	-0.018170112975428	-0.0157444298488541	#F3F612
224	701	-0.071405202030423	-0.00217992501886606	#FFE900
225	702	0.00178229940953082	0.0414196708438241	#93B5A4
226	703	-0.0211464051606264	0.125516294359291	#6495ED
227	704	-0.244588666369386	-0.143365260720524	#DC0000
228	705	-0.0209915272139935	0.00887937148815712	#DBE636
229	706	-0.165020712971561	-0.110117543262891	#FB1B00
230	707	-0.0841823444230546	0.0604361896772701	#F3F612
231	716	-0.0292201954802892	0.032889292925855	#C3D65B
232	725	-0.12986478751277	-0.0987961974152179	#F35100
233	726	-0.261059751542223	-0.2328488543689	#CD0000
234	732	-0.0501186252751872	-0.231180953862883	#FD0900
235	738	-0.15670284575618	-0.0355443255035569	#F38400
236	739	-0.120734896250313	0.0556650685492938	#FFEF00
237	740	-0.120040725357574	0.0439225767762179	#FFE900
238	741	-0.0926881503449831	0.0140802742161114	#FFE900
239	743	0.00960608799649907	-0.120231985826333	#FFCF00
240	745	0.0105539870115142	-0.158662225265714	#FFA800
241	745.5	0.0744331808776236	0.00363764442687638	#7BA5C8
242	746.6	-0.0914818267187486	-0.0877753453993709	#F58B00
243	746.9	-0.0480550675335889	-0.146998244084813	#F07D00
244	747	-0.039542402137125	-0.11215095455618	#FFA800
245	749	-0.152185390805697	-0.120334193759109	#FB1B00
246	750	-0.0924420879364544	-0.0620732057303153	#FDA100
247	754	-0.0673665069002025	-0.0622274505946756	#FFBF00
248	755	0.0331072088829759	-0.175879491208171	#FFB000
249	764	-0.0600459894985733	-0.189911711266145	#F82D00
250	765	-0.081510073507265	-0.048881391551673	#FFBF00
251	767	-0.136363974640661	-0.300888417147039	#D40000
252	770	-0.0409657956902927	-0.0284483135474176	#FFEF00
253	777.3	-0.162545034357491	-0.0594436594051231	#F06300
254	777.6	-0.14903331299874	-0.0269459120087619	#F58B00
255	777.9	-0.120778603994621	0.0428750811007344	#FFE900
256	778	-0.10893996350152	0.00203838591159106	#FFD700
257	781	-0.183446201075842	-0.0369576623600276	#F06300
258	782	-0.181462673730725	0.0247785192530801	#FDA100
259	783	-0.341772621869867	-0.121429869692053	#D40000
260	784	-0.277139214626719	-0.0209153506018575	#FB0000
261	785	-0.191278732502678	0.0417189880890221	#FFA800
262	786	-0.223460663433049	-0.0582085465766259	#FD0900
263	787	-0.280749618597301	-0.0363143257052081	#F30000
264	788	-0.252867753309997	-0.0348122303274971	#FB0000
265	789	-0.213979128183195	-0.00710116009938047	#F06300
266	790	-0.307426930570276	0.0262826404109533	#FD0900
267	791	-0.334049034579976	-0.0687099005907187	#D40000
268	792	-0.240577304428567	0.00920199943392458	#F35100
269	793	0.030918691557915	-0.0386374085750782	#C3D65B
270	794	-0.00570104228390219	-0.027382958039464	#F3F612
271	795	-0.0606689148278391	-0.0191518361532722	#FFE900
272	796	-0.172998025913154	-0.132613746133015	#F30000
273	797	0.0123175864521896	-0.0881686127906804	#FFE900
274	804	0.00183230989804365	-0.0445974441085539	#FFFB00
275	805	-0.0625220110778196	-0.102769266415239	#FB9A00
276	806	-0.10291640073092	-0.120407070619471	#F06300
277	807	0.0911571804696078	-0.0686243408769661	#ABC57F
278	809	-0.0443039865043365	-0.171849126732479	#F06300
279	810	-0.0677830559433512	-0.28265585515812	#E40000
280	812	-0.0110864907466401	-0.113706224201561	#FFBF00
281	813	-0.141404312144092	-0.0983670981030023	#F53F00
282	816	-0.0776434526577304	-0.178598614932966	#F82D00
283	821	0.0283420428600768	0.067291214356858	#6495ED
284	821.5	0.0567326150039384	0.011527289442632	#7BA5C8
285	822	-0.26334048440765	-0.322693590151055	#CD0000
286	823	-0.0538404058832239	-0.125607375738328	#F58B00
287	824	0.0122857803774245	-0.0550087587911186	#FFFB00
288	825	0.0388884746926758	-0.0339837282364089	#C3D65B
289	827	-0.0397023178988999	-0.143918522969876	#F58B00
290	828	-0.0303041444524131	-0.281437480674732	#F30000
291	829	0.014116092829491	-0.0826372329084984	#FFEF00
292	830	-0.00825626739203652	-0.0457128237456972	#FFF500
293	831	-0.000151193813708683	-0.14897088322691	#FFA800
294	832	-0.022337052277211	-0.153975345929695	#F58B00
295	834	-0.0682773741889881	-0.220166714376545	#FB0000
296	835	-0.0837619745327854	-0.0812735910820447	#FB9A00
297	836	-0.101537604817249	-0.0652501408171282	#FB9A00
298	837	-0.0695223866161997	-0.0981698830394305	#FB9A00
299	838	-0.10348615684258	0.0351242787943512	#FFEF00
300	843	-0.0316475256608398	-0.15227296274669	#F38400
301	844	-0.0288786127148174	0.0978390482535226	#7BA5C8
302	845	-0.00353825972293296	-0.0998628812331137	#FFD700
303	846	0.0243368093181976	-0.104527138803501	#FFE900
304	847	0.0527412282566994	-0.0278233559173188	#ABC57F
305	856	-0.0261027205791043	-0.0885448360402122	#FFC700
306	858	-0.266711955905026	0.010497500738906	#F82D00
307	861	-0.0757858968009204	-0.0321102297913373	#FFCF00
308	862	0.00606260591223029	-0.0833941798389439	#FFE900
309	863	0.0385362090716934	0.0870910462608446	#6495ED
310	864	-0.00817299377250177	-0.0593481637374761	#FFEF00
311	865	-0.00466531465647838	-0.0789476432175342	#FFE300
312	866	-0.186189570293011	-0.230882100731873	#D40000
313	867	-0.0150734708535089	-0.174416767370249	#F38400
314	869	0.0487029894955062	-0.045503611362162	#C3D65B
315	870	-0.036670067307539	-0.0163927322052718	#FFF500
316	873	0.0724672101248806	-0.061826481144922	#ABC57F
317	874	-0.0607695052739255	-0.0466230250816189	#FFD700
318	875	0.0103701442024141	0.125715580549255	#6495ED
319	876	0.0161950608452698	-0.0388943232074552	#DBE636
320	878	0.00253159184740186	-0.0208793484185331	#DBE636
321	890	-0.171544465108935	-0.248352162611006	#D40000
322	891	-0.0457613650558489	0.0482549687057952	#C3D65B
323	895	0.02792583959664	0.0625770034117283	#7BA5C8
324	908	-0.0622694767792927	-0.105782156778602	#FB9A00
325	909	-0.0914674026398365	-0.15318579490077	#F53F00
326	910	-0.163786616100778	0.0642453571245455	#FFD700
327	916	-0.219015877572085	-0.232961336948088	#D40000
328	922	-0.0294228263801846	-0.148342307704376	#F58B00
329	933	-0.136925225151963	-0.247348593464623	#DC0000
330	933.3	-0.210336961832609	-0.176112948264932	#DC0000
331	933.6	0.0331892017049755	-0.0575956003120446	#F3F612
332	937	0.0290525452201361	0.0324292147638302	#7BA5C8
333	939	-0.131191945716448	-0.246551695303208	#DC0000
334	941	-0.0162295952230451	-0.0563040046558665	#FFE900
335	942	0.0372887815865955	-0.0573252940119542	#DBE636
336	946	0.0326492697359083	0.033086127039675	#7BA5C8
337	947	-0.0320792464712344	-0.197559121286548	#F35100
338	948	0.0751258697979974	-0.0353953127259421	#93B5A4
339	949	0.0286512953051327	0.0239099085137489	#7BA5C8
340	950	0.0519208093794189	0.0998718285629718	#6495ED
341	951	-0.134853420166238	-0.0763081611954535	#EE7600
342	952	-0.119660396222806	-0.117838186215392	#F53F00
343	953	-0.110035882076963	-0.0411003232577106	#FFA800
344	954	0.0143917749537512	0.0169970359591111	#93B5A4
345	955	-0.00203465100338724	0.0983366840150496	#6495ED
346	956	0.0307114593770981	-0.104174196765231	#FFE900
347	957	0.0302333984273538	0.0263075199179464	#7BA5C8
348	960	-0.0931504862576012	0.0209435815113849	#FFE900
349	961	-0.0737885534671562	-0.114722846849398	#F38400
350	963	-0.122042491441093	-0.00129013447327461	#FFBF00
351	964	-0.0557972612736942	-0.0486059173416454	#FFD700
352	965	-0.0155355229588978	0.130471115249611	#6495ED
353	966	-0.0905783321631458	-0.115806972478129	#EE7600
354	967	-0.131696756318704	-0.290982024693905	#D40000
355	968	-0.0922680937834501	-0.00771599537102027	#FFD700
356	969	-0.065327117201661	-0.0529390375471634	#FFC700
357	972	-0.0607344183505841	-0.184697097570846	#F53F00
358	973	-0.115972384566905	0.102416028414947	#DBE636
359	974	-0.232804253476939	-0.130345517162526	#E40000
360	975	-0.00807208562124004	0.0042310012380045	#C3D65B
361	978	-0.163748377278646	-0.067595956639419	#F35100
362	979	-0.0831092145764289	0.0315511099812446	#FFF500
363	981	0.0329979016826881	-0.153974122003987	#FFBF00
364	989	-0.0921101738599579	-0.136123408545547	#F35100
365	990	-0.0643861737098408	-0.0443534076926773	#FFCF00
366	991	-0.139988687369443	-0.059637340189171	#F07D00
367	992	-0.127626620128107	-0.0487869627629562	#F58B00
368	993	-0.217753255535796	-0.097830934686756	#F30000
369	994	-0.152158678054352	-0.0698080375440678	#F06300
370	995	-0.271407349321696	-0.133713091290518	#D40000
371	1002	-0.132701330670319	-0.120731587291184	#F82D00
372	1003	-0.0975332716726149	-0.121951495762013	#F06300
373	1004	-0.108443883383208	-0.141605682403194	#F82D00
374	1010	-0.150530400422216	-0.0974321864817597	#F82D00
375	1011	-0.0663977744237925	-0.0775568585499387	#FFB000
376	1015	-0.0541534231540471	-0.12913498687287	#F58B00
377	1017	-0.0842248662303593	0.0221059719633875	#FFEF00
378	1018	0.0452932227449312	0.0659755576762647	#6495ED
379	1023	-0.018167752609565	-0.0908887202616455	#FFCF00
380	1024	-0.144662353547623	-0.12938521505287	#FB1B00
381	1035	-0.172017158850312	-0.215989103479761	#DC0000
382	1038	-0.0471548840475272	-0.0669953648605854	#FFC700
383	1040	-0.0164129681417824	-0.0572111071509121	#FFE900
384	1047	-0.0523830081047663	0.0211229551106477	#F3F612
385	1052	-0.0356080700776248	-0.108012519406694	#FFB000
386	1057	-0.0585646005470531	-0.144997768140914	#EE7600
387	1061	-0.122529644893279	-0.171448447487622	#FB0000
388	1062	0.00890927133548729	-0.0627557107704767	#FFF500
389	1066	0.00373288147336519	-0.0979240032839339	#FFDD00
390	1069	0.0847225154806233	0.0895345209784109	#6495ED
391	1070	-0.0757974440198749	-0.0337229569349691	#FFCF00
392	1073	-0.235823477612608	-0.0264529916352333	#FB1B00
393	1082	-0.0792682379271974	-0.0397810362190695	#FFC700
394	1083	-0.186212151566754	0.0800141940364142	#FFD700
395	1084	-0.127453316341298	0.0363323041042318	#FFDD00
396	1084.3	-0.0711504892694831	0.0481409556047932	#DBE636
397	1084.6	-0.0607492923148192	-0.0642550209300013	#FFBF00
398	1086	-0.0364045500137022	-0.130718109495344	#FB9A00
399	1088	-0.0240010898245774	-0.189601071789604	#F06300
400	1091	-0.0990478638779594	0.0888128906542401	#DBE636
401	1095	-0.139148161756397	-0.038459192020505	#F58B00
402	1096	-0.160443806634885	-0.0308399880036173	#F38400
403	1097	-0.200462607097558	-0.113298095540433	#F30000
404	1098	-0.22189741000946	0.0103380700541922	#EE7600
405	1099	-0.0375771568465214	-0.0976301336924007	#FFB800
406	1100	-0.100948717048997	0.0518693189660218	#FFF500
407	1101	-0.119871123774865	-0.0909418826488215	#EE7600
408	1102	-0.14406765314484	-0.0326601607377423	#F58B00
409	1103	-0.233818978115313	-0.0377193803534873	#FB1B00
410	1104	-0.215652073276992	0.00078967552818496	#F06300
411	1105	-0.0996729700889938	-0.125256971267813	#F35100
412	1106	-0.0777798908991044	-0.0184261225391025	#FFDD00
413	1107	-0.232716354721712	-0.149245251522004	#DC0000
414	1108	-0.0280362608586798	-0.16334531577541	#F38400
415	1109	-0.110735757785406	-0.000642939087913265	#FFCF00
416	1112	-0.100469259762857	-0.0543277773654497	#FDA100
417	1113	-0.0604591785228779	-0.0284324960395149	#FFE300
418	1114	-0.112598041867732	-0.0981273299439134	#EE7600
419	1115	-0.0361513877827673	-0.0421699778570947	#FFE900
420	1118	-0.112731329384811	0.0928769756160156	#DBE636
421	1121	-0.0742838128139186	-0.137969103439764	#EE7600
422	1123	-0.122567839599858	0.0260045357875556	#FFDD00
423	1124	0.0118762523303874	-0.122515968091771	#FFCF00
424	1139	-0.0158525832737652	0.130768972426068	#6495ED
425	1140	-0.0279509565552429	-0.0298950389324068	#FFF500
426	1142	-0.0501942970420429	-0.00550020808710441	#FFF500
427	1146	-0.0782276667130078	-0.126795922510948	#EE7600
428	1150	-0.00064044003499562	-0.0409599253049878	#FFFB00
429	1153	-0.00859869365508815	0.0638609180900322	#7BA5C8
430	1154	0.0155886780927299	-0.044265382474293	#F3F612
431	1155	-0.107833764494171	-0.0980081656183578	#EE7600
432	1156	-0.0269241529989279	-0.0877979275172628	#FFC700
433	1157	-0.0281688819506017	-0.00692161032613366	#F3F612
434	1177	-0.0688542305180401	-0.0598286249555739	#FFBF00
435	1182	-0.149187691639624	-0.0967516231378673	#F53F00
436	1188	-0.0836843461810324	-0.0268343513010036	#FFCF00
437	1194	-0.0412318452043829	-0.165678934993651	#EE7600
438	1200	-0.0642895017077845	-0.0673551303323137	#FFB800
439	1201	-0.114854776298494	-0.162138849070321	#FD0900
440	1202	-0.00836538267779631	-0.0390417682621244	#FFFB00
441	1208	-0.0292454632931051	-0.104072293960779	#FFB800
442	1226	-0.167460610262118	-0.000484328880754591	#FB9A00
443	1230	-0.0228636843945598	-0.0327240827144249	#FFF500
444	1232	-0.0572720828326259	-0.0258621076065087	#FFE300
445	1233	-0.0965971419058374	-0.0246455682752953	#FFBF00
446	1235	-0.0853543217614243	-0.0309944810538555	#FFC700
447	1237	-0.0696553625966763	-0.14528079774698	#F06300
448	1240	-0.0337210803656779	-0.0646045012199325	#FFDD00
449	1243	-0.0178153817755342	-0.0523153822699498	#FFEF00
450	1244	0.0153872288494417	-0.059317455724511	#FFFB00
451	1246	-0.0515957958206222	-0.0667331807022525	#FFC700
452	1247	-0.141947721796617	-0.0352361322677454	#F58B00
453	1249	0.0362961640656871	-0.0465329738678216	#DBE636
454	1251	-0.00884787594598531	-0.0141938477045444	#DBE636
455	1253	-0.0404606642211045	0.047887864070585	#ABC57F
456	1254	-0.107886149490554	-0.043641998215635	#FFA800
457	1258	-0.151309591447205	0.0116448320000694	#FFB000
458	1259	-0.0872328627755136	-0.0640988737958865	#FFA800
459	1260	-0.0654178461679673	-0.00242466553546182	#FFEF00
460	1261	0.0262980200606787	-0.122803910616102	#FFDD00
461	1271	0.0540745882133352	0.0680622238862242	#6495ED
462	1272	-0.128752909463586	-0.123248694424628	#F82D00
463	1280	-0.100795704724965	-0.137238869208429	#F53F00
464	1281	-0.100208675011189	-0.0636964217816103	#FB9A00
465	1285	0.0242872837263243	-0.0794746160825973	#FFF500
466	1322	-0.0437566135764639	-0.0314888282805213	#FFE900
467	1323	0.0284807021193843	-0.0438393990546427	#DBE636
468	1324	-0.0497978532144241	-0.0454910779710273	#FFDD00
469	1326	-0.0358405740920684	0.0310201235459195	#C3D65B
470	1327	0.00514776897045854	-0.0308120575790949	#F3F612
471	1328	-0.241753135814314	-0.045009779817303	#FD0900
472	1330	-0.0601246652158499	-0.0354201531300109	#FFDD00
473	1333	-0.0151852668857711	-0.0794605569319125	#FFDD00
474	1338	-0.314958266901682	0.071240678481299	#F53F00
475	1339	-0.251274391114336	-0.00775896601875557	#FB1B00
476	1342	-0.00501882831589851	-0.0566650938146407	#FFF500
477	1342.5	-0.0464155685596829	-0.0969323256746528	#FFB000
478	1343	-0.19449827458727	-0.215779905651546	#D40000
479	1344	-0.138685194868228	-0.142004948224186	#FD0900
480	1349	0.0102345766614808	-0.0295096689123053	#DBE636
481	1352	0.0247355075850632	-0.123106376057438	#FFDD00
482	1353	-0.103580394979933	-0.0562503552555846	#FDA100
483	1356	-0.0320055451760765	-0.0288599101745894	#FFF500
484	1357	0.00613410346913089	-0.135091914984792	#FFBF00
485	1358	0.0494810764446639	-0.0423340506008563	#C3D65B
486	1359	0.0599184761428872	0.0534964258425958	#6495ED
487	1360	-0.566805357965554	-0.190066047216101	#CD0000
488	1361	0.0428809817125358	-0.0583896356164148	#DBE636
489	1362	-0.0231844390455837	0.0129230870239236	#DBE636
490	1363	-0.0734934388077784	-0.0521338500353126	#FFBF00
491	1364	-0.0616970417033872	-0.0521285350227194	#FFC700
492	1366	0.0130818124585804	-0.135209559102945	#FFBF00
493	1371	-0.0668026347753057	0.00197405285556036	#FFEF00
494	1376	-0.0497019283531665	-0.0322425833860939	#FFE300
495	1383	-0.187005705855048	-0.00506602995310985	#F38400
496	1384	-0.313076887731331	-0.195273746876936	#CD0000
497	1385	-0.0745962620339023	-0.113788672949634	#F38400
498	1420	-0.032260749444973	0.0185475803423625	#DBE636
499	1421	0.0121333108891294	0.0896946556027238	#6495ED
500	1422	0.0202417156844647	0.0183102657998841	#93B5A4
501	1426	0.0231405765721064	-0.0284807271557858	#C3D65B
502	1428	-0.0945726975874887	-0.0801979819051454	#F89200
503	1429	-0.0270779171538488	-0.0345865747034515	#FFF500
504	1434	-0.0428092569832293	0.089565812677536	#93B5A4
505	1435	-0.00972883973307207	-0.0384705932387118	#FFFB00
506	1436	-0.0867002662076147	-0.0264710186415782	#FFC700
507	1437	-0.00983656471952983	0.00627270696766309	#C3D65B
508	1438	-0.0101447845551252	-0.00810944975288533	#DBE636
509	1439	-0.0889752910877276	-0.0572531842160631	#FFA800
510	1440	-0.138051424432622	-0.107497927697313	#F53F00
511	1445	-0.0520291802867882	-0.109284274827787	#FDA100
512	1446	-0.131848117342036	-0.168800122496498	#FB0000
513	1448	0.0164790511161403	0.0941998355796227	#6495ED
514	1470	-0.131687529595815	-0.174485561444861	#F30000
515	1473	-0.312445101083487	-0.000379224597522069	#F30000
516	1480	0.0175806857456719	-0.139695586300579	#FFBF00
517	1494	-0.0166828276797567	0.0648834472576602	#93B5A4
518	1497	-0.0828681113137672	-0.0648515673924782	#FFA800
519	1498	0.0140579017957909	-0.1046025184931	#FFE300
520	1499	-0.0331265345642391	-0.130143176653377	#FB9A00
521	1500	-0.0338143434957009	-0.139088728852582	#F89200
522	1501	-0.115529975817976	-0.192856937268606	#F30000
523	1502	-0.104747641943625	-0.133445499926921	#F53F00
524	1503	-0.0945348051470624	-0.253461613965349	#E40000
525	1505	0.0161182464934125	-0.186357282945078	#F89200
526	1506	-0.145477750765375	0.0368035132710748	#FFCF00
527	1508	-0.0506432540733136	0.107929661391512	#7BA5C8
528	1509	-0.0272656464043375	0.00386451088730546	#DBE636
529	1510	-0.0431120382909116	0.0268282447891916	#DBE636
530	1518	-0.0919347087137954	0.00119222569204816	#FFDD00
531	1524	-0.0542527711108398	-0.0167822259170599	#FFEF00
532	1525	0.112059410762407	0.158399783197335	#6495ED
533	1526	0.0851904739926231	0.0207120274575351	#6495ED
534	1530	-0.0256914488913658	-0.104336946843331	#FFBF00
535	1538	0.012177750207492	0.0518083006096244	#7BA5C8
536	1541	-0.182720470176898	0.0755068743246243	#FFD700
537	1542	-0.0707468549336096	0.143894350558382	#7BA5C8
538	1543	-0.110813516007943	0.0617775611234803	#FFF500
539	1544	-0.0928267005643532	0.145123255674592	#7BA5C8
540	1549	-0.0325358736132528	-0.0996142815778738	#FFB800
541	1551	-0.0918933755735829	0.111986016388159	#ABC57F
542	1562	-0.207823330870211	0.0475884155481542	#FDA100
543	1579	-0.226709452091941	-0.017164387974792	#F53F00
544	1587	0.00673280539094866	-0.217401072869934	#EE7600
545	1588	-0.17852164803792	-0.105638967219819	#FD0900
546	1589	-0.197042648782619	-0.159529870067607	#E40000
547	1590	-0.123967602756519	-0.0434812909215541	#FB9A00
548	1591	-0.127804398524464	-0.157885743362076	#FD0900
549	1592	-0.254808368354228	-0.187636286331258	#D40000
550	1593	-0.232252793323014	-0.266397964076658	#CD0000
551	1594	-0.108631314320669	-0.0743313344073548	#F58B00
552	1595	-0.110162948758512	-0.115946249763796	#F35100
553	1596	-0.13321780129992	-0.160394161965236	#FB0000
554	1597	-0.0733577257629049	-0.205534762694344	#FD0900
555	1598	-0.17502893540543	-0.144548691246842	#EB0000
556	1599	-0.121441579499371	-0.163248551542377	#FD0900
557	1600	-0.0134504696268635	-0.11545467198022	#FFBF00
558	1601	-0.0165393151043614	-0.0983065172694845	#FFC700
559	1602	-0.104531079314521	-0.179703038069774	#FD0900
560	1603	-0.1460937729528	-0.12232214678073	#FB1B00
561	1604	0.00690555250994533	-0.107551812645558	#FFD700
562	1607	-0.0130853655191808	0.0444983940691635	#93B5A4
563	1615	-0.0494345116652475	-0.0464866590860389	#FFDD00
564	1617	-0.241293439314097	-0.113525593513661	#E40000
565	1618	-0.103859612213208	-0.108484941239409	#EE7600
566	1621	-0.157182711472482	0.0593731881490255	#FFDD00
567	1627	-0.206590956279178	-0.0890157529279659	#FB0000
568	1627.3	-0.228313485941757	-0.104403702076275	#EB0000
569	1627.6	-0.23572043787646	-0.16034912698019	#DC0000
570	1642	-0.0490439348353823	-0.0460682275309489	#FFDD00
571	1643	-0.0991238837518543	-0.135247670170835	#F35100
572	1644	-0.116773600875406	-0.0579399611189374	#F89200
573	1659	-0.000882938932711974	0.027348476780115	#ABC57F
574	1661	-0.0369890468202005	0.0611116231917594	#ABC57F
575	1663	-0.167250778801971	-0.209908236354678	#DC0000
576	1665	-0.0753255787832767	0.0389333990347318	#FFFB00
577	1666	0.0282323752845901	-0.0128303058794647	#ABC57F
578	1667	0.0309909834242263	-0.0265928261323463	#C3D65B
579	1668	-0.00487978915489239	-0.040379432692991	#FFFB00
580	1669	0.00538616228575655	-0.0312102392703112	#F3F612
581	1670	-0.0232770950532768	0.0704328925437744	#93B5A4
582	1677	0.00412647313038907	0.10809790982884	#6495ED
583	1678	-0.0124802756454788	0.00304385995786107	#C3D65B
584	1679	0.0591922990093195	0.0475478290504397	#6495ED
585	1680	-0.0060234723446014	0.0489456267660739	#93B5A4
586	1681	0.0491121792075734	0.00296048710218307	#7BA5C8
587	1682	-0.0948987948343703	-0.056534608620615	#FFA800
588	1683	0.0207499726561186	-0.039738485688166	#DBE636
589	1684	-0.0216937338661603	-0.144837225082847	#FB9A00
590	1686	-0.253893866338975	-0.144529764598806	#DC0000
591	1687	-0.23916453395585	-0.0606605579952046	#FB0000
592	1688	-0.0500465371197839	0.0722866650628453	#ABC57F
593	1693	-0.0128645336492725	-0.10445898595065	#FFC700
594	1697	0.108694624838643	-0.0691642750423487	#93B5A4
595	1698	-0.00244106256088136	-0.129956033393771	#FFB800
596	1701	-0.0332005956726019	0.0261993497843624	#C3D65B
597	1702	0.038938791309209	-0.202331627993911	#FB9A00
598	1703	-0.010120970199918	0.0278563717516008	#ABC57F
599	1704	-0.0310471917976252	0.0158029026583004	#DBE636
600	1719	-0.311436009018867	-0.255043519637457	#CD0000
601	1720	-0.313897257891335	-0.124969317743343	#D40000
602	1721	-0.345665555968612	-0.0260713582000156	#DC0000
603	1728	0.0424459027780158	-0.116632071786899	#FFE900
604	1742	-0.115374662208662	0.00233712394988745	#FFCF00
605	1743	-0.147671669948792	-0.0240086600410953	#F89200
606	1743.3	-0.00671043544788764	0.096533976187022	#7BA5C8
607	1743.6	0.00470061686024166	0.00123632076309304	#C3D65B
608	1743.9	-0.0155664064039006	0.0280924294361711	#ABC57F
609	1744	-0.0857168094502591	-0.0516397419662175	#FFB800
610	1745	-0.039910460557839	-0.116169904872351	#FDA100
611	1746	-0.013370982386134	-0.145009294628005	#FDA100
612	1747	-0.057743437139008	-0.143184949464121	#F07D00
613	1748	-0.067770797702627	-0.150819935696732	#F06300
614	1749	-0.0209157798950498	-0.132511573346015	#FDA100
615	1750	-0.027595665975969	-0.153156848628323	#F58B00
616	1751	-0.0550386669138451	-0.174375826889452	#F35100
617	1752	-0.0431185165624548	-0.122817643528283	#FB9A00
618	1753	-0.038697029129813	-0.12386450306559	#FB9A00
619	1754	-0.040604719559021	-0.171284262807475	#EE7600
620	1755	-0.0420362375135326	-0.12753690671403	#F89200
621	1756	-0.0704975679641287	-0.177000737285547	#F82D00
622	1757	0.0136251199817623	-0.160562149530709	#FFA800
623	1758	-0.0840890678762787	-0.125627877098316	#EE7600
624	1759	-7.35694371927893e-05	-0.149136340369389	#FFA800
625	1760	-0.0600255476494951	-0.244861355134736	#F30000
626	1761	-0.168766599156464	-0.105374564027074	#FB1B00
627	1762	-0.0645012523952226	-0.103769764336649	#FB9A00
628	1763	-0.180670810317024	-0.203005778763187	#DC0000
629	1764	-0.112705958072704	-0.113261102579966	#F35100
630	1765	-0.11340331526943	-0.201688102758266	#F30000
631	1766	-0.175381562995737	-0.0786515622244266	#F82D00
632	1766.5	-0.123802837121696	-0.147381173720453	#FB1B00
633	1767	-0.223645256985308	-0.177592084210605	#DC0000
634	1768	-0.208819686475405	-0.113943399519887	#EB0000
635	1769	-0.176192710187568	-0.146236677277038	#EB0000
636	1770	-0.152716723370848	-0.143835352214799	#FB0000
637	1775	-0.165406881884496	-0.0612500912305706	#F35100
638	1776	-0.113408901206491	0.0231517884470188	#FFE300
639	1778	-0.0689561822008386	-0.0405822135647751	#FFCF00
640	1778.2	-0.0719037385060074	-0.118121107459085	#F38400
641	1778.4	-0.0980659847177818	-0.082693573502905	#F58B00
642	1778.6	-0.0776423511354319	-0.0748948835041589	#FFA800
643	1883	0.0439504062387951	-0.0102035157724003	#93B5A4
644	1886	-0.0624608964802587	-0.110878145679261	#F89200
645	1890	-0.0797294728517784	-0.068234068335732	#FFA800
646	1891	-0.0723911495600387	-0.081189606957733	#FDA100
647	1892	-0.329953776992373	-0.0902847922738955	#D40000
648	1893	-0.0170218386872115	-0.085688960051233	#FFD700
649	1894	-0.0884120244865317	-0.159542935238226	#F82D00
650	1895	-0.121705351044903	-0.0147563950111868	#FFB800
651	1896	-0.17324778792818	-0.151733889585145	#EB0000
652	1897	-0.0621917315509138	-0.0644601615085065	#FFBF00
653	1898	-0.112024706142166	-0.231036818290021	#E40000
654	1899	-0.0267044251373156	0.0544036478691909	#93B5A4
655	1900	-0.0118207326243941	-0.0495233519173769	#FFF500
656	1901	-0.0255681934459039	0.0429111039463432	#ABC57F
657	1902	-0.0508435827339926	-0.0230177376813364	#FFE900
658	1903	-0.0525288719471508	-0.0892012838331928	#FFB000
659	1904	-0.0881704968865396	-0.0656816826944635	#FDA100
660	1923	-0.0908555808416758	-0.0529401753353714	#FFB000
661	1924	-0.0568480461138731	-0.101153076519569	#FDA100
662	1925	-0.133704574242457	-0.0291693917175776	#FB9A00
663	1928	-0.0944279714573609	-0.00215810649540073	#FFDD00
664	1932	-0.0887387458333081	0.000609398651516007	#FFE300
665	1932.1	-0.0684642145973701	-0.0883566048894447	#FDA100
666	1932.3	0.00630546559480353	-0.0602319652115074	#FFF500
667	1932.5	-0.107699772192446	-0.135008982678243	#F53F00
668	1932.7	-0.00361973098381829	-0.177477177402812	#F58B00
669	1932.9	-0.0118872903075662	-0.088511118868925	#FFD700
670	1933	-0.0431126849164192	-0.124904333863037	#FB9A00
671	1980	-0.0919675393954175	-0.0628443908117092	#FDA100
672	1985	-0.317669670253624	-0.237715787155044	#CD0000
673	1992	-0.15872569889341	-0.119650125960167	#FD0900
674	2009	-0.000115142175456566	-0.0953821775982953	#FFDD00
675	2011	-0.0913737718185131	-0.331859283944581	#D40000
676	2011.5	-0.11583902854197	-0.0965594092009703	#EE7600
677	2023	-0.121125078862489	-0.169273438403296	#FB0000
678	2091	0.0605519828593483	0.00582987431375965	#7BA5C8
679	2092	0.0732219340528041	0.00935517763266266	#7BA5C8
680	2093	0.0268724734383359	0.0155319677670393	#93B5A4
681	2094	0.0634275014313156	-0.096238693087374	#F3F612
682	2095	0.02609444926539	-0.0197790535917469	#C3D65B
683	2097	-0.0472409619087966	0.0105425653506721	#FFFB00
684	2108	0.0157835303847117	0.0279050339764673	#93B5A4
685	2108.6	-0.00306900612527851	-0.0714934116946228	#FFE900
686	2117	-0.0401244091693772	-0.131258780401209	#F89200
687	2125	-0.0477208432770386	-0.0861760544505341	#FFB800
688	2127	0.00435566915491989	-0.0503049540256373	#FFFB00
689	2142	-0.0123728346330442	-0.153269858901558	#FB9A00
690	2150	0.147699271316334	-0.0672000131599193	#7BA5C8
691	2151	0.00653588467583754	-0.0940883518595768	#FFE300
692	2157	-0.0660427427157436	-0.0414201099671255	#FFCF00
693	2161	-0.0585637037773941	-0.138354276224447	#F07D00
694	2162	-0.109326545794294	-0.0547506906206405	#FB9A00
695	2163	-0.0639315502592048	-0.0546424928067861	#FFC700
696	2164	0.0361783373389212	-0.106218789129345	#FFEF00
697	2165	-0.0394023264659073	0.0229162011305602	#DBE636
698	2177	-0.0815178758567003	-0.0310356701757466	#FFCF00
699	2181	-0.0779294606622264	-0.024494922941079	#FFD700
700	2184.4	0.0887148328014416	0.00937009516691318	#6495ED
701	2184.8	0.0548393760728843	-0.285019453832021	#F35100
702	2193	-0.160591211449241	-0.0110767384456734	#F89200
703	2196	-0.197375655927256	-0.314257843155727	#CD0000
704	2245	0.0734414094118691	-0.103485364333152	#F3F612
705	2246	-0.0427055307960266	-0.211381404131041	#F82D00
706	2247	-0.0194232331796857	0.0139046289042971	#C3D65B
707	2248	-0.0171478217151784	-0.0780718499370908	#FFDD00
708	2249	-0.0192383136409186	-0.000188023283005449	#DBE636
709	2250	-0.0439094058597358	-0.0262917833714377	#FFEF00
710	2251	-0.0338097400266401	-0.0774143966206716	#FFCF00
711	2252	-0.0223338457058457	-0.0915846209735656	#FFC700
712	2253	-0.0435710641798731	-0.016429397444466	#FFF500
713	2254	-0.0483829132421816	0.0233407439172555	#F3F612
714	2255	-0.0448977494396129	-0.077082592166424	#FFBF00
715	2256	-0.0399053329916867	-0.04392887173848	#FFE300
716	2257	-0.0147984132068341	-0.000284182844575984	#DBE636
717	2272	0.135630474036823	0.0830925565281911	#6495ED
718	2280	-0.0547416913363308	-0.0978122256576508	#FFA800
719	2285	-0.0517122379042993	-0.0842918336725567	#FFB800
720	2286	-0.0388681186320006	-0.205860051371242	#F53F00
721	2296	0.0589857333303183	-0.0286418872540912	#93B5A4
722	2297	0.0838974307171939	-0.016186903355097	#7BA5C8
723	2298	-0.0146180660018868	-0.0874830542662832	#FFD700
724	2327	-0.218559143808877	-0.157539049964752	#DC0000
725	2328	-0.297410247780972	-0.288645121114281	#CD0000
726	2347	-0.1127766455535	-0.159397719832963	#FB1B00
727	2349	-0.116222563331191	-0.227340264993804	#E40000
728	2350	-0.0820130836013396	-0.274350627475702	#E40000
729	2351	-0.00462174992840021	-0.0788636807529823	#FFE300
730	2361	-0.145321456696352	0.006377041419105	#FFB000
731	2362	-0.0972233832359991	-0.0873001981906681	#F38400
732	2371	-0.134242769486443	-0.118572347394273	#F82D00
733	2392	0.0208717057207066	-0.0736254294873001	#FFF500
734	2393	-0.00605204942419895	-0.163425947772738	#F89200
735	2394	-0.125891062019013	0.100585083032073	#F3F612
736	2398	-0.114781751561839	-0.0807300755042771	#F07D00
737	2404	-0.106717262013617	-0.0468699296641557	#FDA100
738	2410	-0.119483820212238	-0.242663469397106	#E40000
739	2412	-0.087766326079765	-0.123661824264191	#EE7600
740	2417	-0.0070707369627139	-0.0643334490970114	#FFE900
741	2418	0.0547927783899612	0.0251770321126121	#7BA5C8
742	2426	-0.028996602899695	-0.012380300126662	#FFFB00
743	2427	0.00811281526430269	-0.0967904267018719	#FFE300
744	2428	-0.0934615575957468	-0.21852943019969	#F30000
745	2440	-0.105405320014303	-0.0256185769937025	#FFB800
746	2442	-0.118467168480981	-0.0728644597527083	#F38400
747	2443	-0.0700512218741504	-0.0918950262467867	#FB9A00
748	2463	0.00767595092837766	0.0153512413479972	#ABC57F
749	2469	-0.0162052519099682	0.0050331185218605	#DBE636
750	2470	-0.0655800107365377	-0.0886720280222264	#FDA100
751	2471	-0.202163012444306	-0.247191301852053	#D40000
752	2472	-0.0531854116009019	-0.0616564004061665	#FFC700
753	2529	-0.153861969853546	-0.0677430838723109	#F06300
754	2529.2	-0.130630872195665	-0.0224146407878281	#FDA100
755	2529.4	-0.124131180438972	-0.0348361742740336	#FDA100
756	2535	-0.221119404172028	-0.260624968837407	#CD0000
757	2541	-0.0596503378439906	-0.106060042754435	#FB9A00
758	2547	0.0252685690753799	-0.00190120668920554	#ABC57F
759	2549	-0.0389700903651517	-0.10657654156765	#FFB000
760	3057	-0.131138050320613	0.0109234276986192	#FFC700
761	3058	-0.0993507711543743	-0.00832118925786499	#FFCF00
762	3059	0.0204518894653249	-0.0495040868125313	#F3F612
763	3172	0.0953702902019055	-0.0152868813262448	#7BA5C8
764	3297	-0.0226633445267435	-0.212136275197948	#F35100
765	3343	-0.190206160570155	-0.113601771164681	#F30000
766	3344	-0.085791634020082	-0.104021655874493	#F38400
767	3345	-0.13341236634165	-0.15864032635653	#FB0000
768	3346	-0.267995507597493	0.0257133907761102	#F53F00
769	3347	0.0297058693376696	-0.0829216890654854	#FFF500
770	3348	-0.000528268160419083	-0.0767663744302331	#FFE900
771	3349	-0.131055684730893	-0.121013513904486	#F82D00
772	3350	-0.048425392764817	-0.118202462316742	#FB9A00
773	3351	-0.101445034223015	-0.0939590476859894	#F07D00
774	3352	-0.093999588568191	-0.238564122119147	#EB0000
775	3353	-0.066697333147672	-0.0438097464047437	#FFCF00
776	3354	-0.0928913168652952	-0.122353887150563	#F06300
777	3355	-0.0579887728626354	-0.159185215963419	#F06300
778	3356	-0.101549912239179	-0.248568577736978	#E40000
779	3357	-0.0717321576243999	-0.185417450735337	#F82D00
780	3358	-0.0618148742148818	-0.212681444037117	#FB1B00
781	3359	-0.198865106250277	-0.310502848427444	#CD0000
782	3360	-0.122303068529825	-0.223411013207004	#E40000
783	3361	-0.0589940127362445	-0.0706968578682474	#FFBF00
784	3362	-0.192363833788168	-0.0886921811860228	#FD0900
785	3363	-0.0732685360229842	-0.2412490079455	#F30000
786	3364	-0.0177802402557234	-0.0557620807044209	#FFE900
787	3365	-0.0487996431681416	-0.109767313834816	#FDA100
788	3366	-0.0592828478977152	-0.0880821733218724	#FFA800
789	3367	-0.120646931009561	-0.200377679823444	#EB0000
790	3368	0.0165996337248281	-0.0537588394805859	#FFFB00
791	3369	-0.159421210534171	-0.241851928181662	#DC0000
792	3370	-0.0641463424379343	0.000344650126506908	#FFEF00
793	3371	0.0434097444528651	-0.058336810001634	#DBE636
794	3372	-0.115695389123633	-0.0309043719770433	#FFA800
795	3373	-0.017291101658802	-0.0194286437554333	#FFFB00
796	3374	-0.0554657097946982	-0.171763664211598	#F35100
797	3375	-0.105862082554373	-0.211751086859719	#F30000
798	3376	-0.0743778833346782	-0.164996286205128	#F53F00
799	3377	-0.0780116152116926	-0.134653321145112	#EE7600
800	3378	0.0222765145055183	-0.0313778220379138	#C3D65B
801	3379	-0.0458668478211284	-0.0833810327750032	#FFBF00
802	3380	-0.0835584143272219	-0.206222837635269	#FB0000
803	3381	-0.0472601828971053	-0.0861772764381997	#FFB800
804	3382	-0.113516515561754	-0.203119621641482	#F30000
805	3383	-0.177938036906658	-0.23503024700285	#D40000
806	3384	-0.0926862439759585	-0.189359450214339	#FD0900
807	3385	-0.0591281021050206	-0.0483275436926265	#FFCF00
808	3386	-0.0245061276516189	-0.137448600878145	#FB9A00
809	3387	0.0059747438067504	-0.187964142694121	#F58B00
810	3388	-0.0230421225239048	-0.078232594854724	#FFD700
811	3389	-0.0950708790194087	-0.285090617743033	#DC0000
812	3390	-0.00969918400601441	-0.111216587367154	#FFC700
813	3391	-0.0350463387560661	-0.0133584416652403	#FFF500
814	3392	-0.00500136080592594	-0.0463351462104865	#FFF500
815	3393	-0.0138584453443503	-0.113782993122524	#FFBF00
816	3394	-0.148928972898767	-0.237320270446846	#DC0000
817	3395	-0.140182124779191	-0.153187212138814	#FB0000
818	3396	-0.0556962638854004	-0.120190890100209	#F58B00
819	3397	-0.0191539204951007	-0.0722629640482444	#FFDD00
820	3398	0.0424291432567604	-0.232470646380615	#F38400
821	3399	-0.14800330715465	-0.145754107273681	#FB0000
822	3400	-0.104840858819597	-0.192260368173998	#FB0000
823	3401	-0.0653814792030114	-0.178264427518677	#F53F00
824	3402	-0.103136229858347	-0.20457604667619	#F30000
825	3403	0.0217735615164873	-0.00440620160193207	#ABC57F
826	3404	-0.0652392085379864	-0.125287473047769	#F38400
827	3405	-0.102616463637427	-0.167388098875148	#FB1B00
828	3406	0.0185681146173376	-0.029887651076778	#DBE636
829	3407	-0.0821910665198434	-0.209549164330205	#FB0000
830	3408	-0.0748620514530422	-0.141893921506744	#F06300
831	3409	0.000810254354556396	-0.0336297330143209	#F3F612
832	3410	-0.0522929358086029	0.0242830787651917	#F3F612
833	3411	-0.0679417699130141	-0.00972488399836697	#FFE900
834	3412	0.0261359762838221	-0.00876329372531299	#ABC57F
835	3413	-0.0839423083400253	-0.141839850834318	#F35100
836	3414	-0.0368681748687408	-0.135519466666729	#F89200
837	3415	-0.123058572086794	-0.195861900985964	#F30000
838	3416	-0.0711108991862618	-0.103505450998674	#F89200
839	3417	0.0151859854343743	-0.0804939737398667	#FFEF00
840	3418	-0.0585879042598887	-0.18748634185478	#F53F00
841	3419	-0.0335668296268598	0.00567734026914086	#F3F612
842	3420	0.00424457278731781	-0.17248153969436	#FB9A00
843	3421	-0.139256403509611	-0.092268338533524	#F35100
844	3422	-0.0279166592508972	-0.208353822461996	#F35100
845	3423	-0.0696258258159544	-0.0177699279414878	#FFE300
846	3424	-0.108993749645698	-0.23319685816303	#E40000
847	3425	-0.0557779357608646	-0.156734519362258	#EE7600
848	3426	0.00298267052471226	-0.0846061257552765	#FFE300
849	3427	-0.0801349862911624	-0.183230029152601	#FB1B00
850	3428	-0.124422893496323	-0.126646924749989	#F82D00
851	3429	-0.101351456021079	-0.0408917961779124	#FFB000
852	3430	0.0234426286258897	0.0259842169062667	#93B5A4
853	3431	0.0064190362530106	-0.00902989862333789	#C3D65B
854	3432	-0.0273604775337656	-0.0905264052740321	#FFC700
855	3433	-0.132543674772253	-0.12765137402892	#FB1B00
856	3434	-0.144677929310661	-0.194158722305163	#EB0000
857	3435	-0.0891330173381945	-0.167721819062406	#F82D00
858	3436	-0.0833477313036253	-0.104861523896827	#F38400
859	3437	-0.0720657791590049	-0.165851027518105	#F53F00
860	3438	-0.126638202730019	-0.244799932110569	#E40000
861	3439	-0.0849557823085184	-0.108275005494008	#F07D00
862	3440	-0.111890520299705	-0.105350750595865	#F06300
863	3441	-0.049286674733799	-0.135671134359868	#F38400
864	3442	-0.00558951016295363	-0.00932439169287884	#DBE636
865	3443	-0.0518130307505508	-0.0444382938713971	#FFDD00
866	3444	-0.114786925731069	-0.0967548499889139	#EE7600
867	3445	-0.126958592901693	-0.0307096316253376	#FDA100
868	3446	-0.0992440036494621	-0.25279094054062	#E40000
869	3447	-0.043324788353337	-0.129457044776106	#F89200
870	3448	-0.0716169456514413	-0.0136423333306595	#FFE300
871	3449	-0.0267669252606899	-0.110344160643441	#FFB800
872	3450	0.0318629264879829	-0.16935054550165	#FFB800
873	3451	0.0463406492645468	-0.0411863066691097	#C3D65B
874	3452	-0.0102815757177167	-0.115252347962257	#FFBF00
875	3453	-0.0536601508487962	-0.176422256010708	#F35100
876	3454	-0.0737328980755247	-0.0313109182398412	#FFD700
877	3455	-0.180712264339386	-0.148539226264911	#EB0000
878	3456	-0.0736019821217815	-0.211159231353959	#FD0900
879	3457	-0.14411750808758	-0.00474363767159094	#FFA800
880	3458	-0.0447129589575579	-0.174360502157211	#F06300
881	3459	-0.173292655212917	-0.108029350514966	#FD0900
882	3460	-0.041126495523426	-0.201705855229841	#F53F00
883	3461	-0.0549777874098598	-0.195632533069906	#F82D00
884	3462	-0.0827230855651597	-0.126875327064847	#EE7600
885	3463	-0.0817684180813527	-0.198374337366441	#FD0900
886	3464	-0.0639088439258005	-0.243691121643067	#F30000
887	3465	-0.00344052636668419	-0.141058776831683	#FFB000
888	3466	-0.10160934957869	-0.230007537343198	#EB0000
889	3467	-0.0216014868134152	-0.0672513091785677	#FFE300
890	3468	-0.0271718377912775	-0.0680078577311447	#FFDD00
891	3469	0.0140246896862589	-0.0414421762305926	#F3F612
892	3470	0.0491469490059334	-0.245960086561055	#F07D00
893	3471	-0.120008459331025	-0.17973644645017	#FB0000
894	3472	-0.0656814766920016	-0.118384912363695	#F38400
895	3473	-0.11618156005749	0.00209001826117297	#FFC700
896	3474	0.00739580790952009	-0.175396257540492	#FB9A00
897	3475	-0.0590238582573853	-0.0469858612595762	#FFD700
898	3476	-0.068077977122014	-0.120044279672134	#F38400
899	3477	-0.153337345549853	-0.16564535554639	#F30000
900	3478	-0.0720932231296391	-0.0872911508403873	#FDA100
901	3479	0.0187887990991377	-0.0303884496570224	#DBE636
902	3480	-0.00628548104579694	-0.0486420175298927	#FFF500
903	3481	-0.0490455203299376	-0.102161168205785	#FFA800
904	3482	-0.00340751488768936	-0.0711786469590912	#FFE900
905	3483	0.0263521134188667	-0.129620871613395	#FFD700
906	3484	-0.0486864790131475	-0.0453380522705898	#FFDD00
907	3485	-0.0538291175720487	-0.132732294175377	#F38400
908	3486	-0.0652828748305767	-0.202369375075562	#FB1B00
909	3487	-0.0847372317475253	-0.134295539031668	#F06300
910	3488	-0.0050609352512447	-0.103902601580862	#FFCF00
911	3489	-0.0858068715864067	-0.140243946101392	#F35100
912	3490	-0.0242180554736408	-0.0936311965090739	#FFC700
913	3491	-0.144841965092969	-0.253207584765352	#DC0000
914	3492	-0.0360205169099868	0.0704568101269947	#93B5A4
915	3493	0.0558917756234336	-0.164433348253611	#FFCF00
916	3494	0.00113091063957775	0.00101233827295886	#C3D65B
917	3495	-0.0095652763029775	0.139833589456176	#6495ED
918	3496	-0.0257568705089306	0.0235635475078798	#C3D65B
919	3497	-0.0851265273322616	-0.152807221366029	#F53F00
920	3498	0.014406434483435	0.121421437799016	#6495ED
921	3499	0.00574037797497018	-0.142130671625554	#FFB800
922	3500	-0.0340260231491947	-0.224763120241059	#F82D00
923	3501	-0.026323332595281	-0.074394304014218	#FFD700
924	3502	-0.0963911451379428	-0.168215894553872	#FB1B00
925	3503	-0.0582205776164153	-0.210835726924371	#FB1B00
926	3504	-0.0487475663677269	-0.0556343674365398	#FFD700
927	3505	-0.0767045848383814	-0.137997417259112	#F06300
928	3506	0.0506624161407681	-0.0984917503291369	#FFFB00
929	3507	-0.00042618663967064	-0.0838599872056805	#FFE300
930	3508	-0.0332128799294755	-0.10896211245312	#FFB000
931	3509	0.0150440235865606	-0.232340642730793	#F06300
932	3510	-0.0296245612971041	-0.164336804889749	#F07D00
933	3511	0.0198038294961297	-0.0287764557736584	#C3D65B
934	3512	-0.070336274830967	-0.108655726230759	#F58B00
935	3513	-0.0328380594860463	-0.147530027002973	#F58B00
936	3514	0.00911527049605343	-0.109183742877841	#FFD700
937	3515	0.0250387861551077	-0.0537623417888662	#F3F612
938	3516	-0.00480649059929028	-0.153303160620874	#FDA100
939	3517	-0.0867658568740695	-0.14991337580594	#F53F00
940	3518	-0.11854038414678	-0.0173831679651387	#FFB800
941	3519	0.024969489683251	-0.13911014337857	#FFC700
942	3520	-0.0265958872413859	-0.0963421704665627	#FFBF00
943	3521	0.0679397093728335	-0.150212655847642	#FFE300
944	3522	-0.0174985246290874	-0.262292607502704	#FD0900
945	3523	-0.0828578944456999	-0.0356312715760533	#FFC700
946	3524	-0.0342451198190647	-0.107743001377115	#FFB000
947	3525	-0.0300801916394846	0.00359323910880775	#F3F612
948	3526	-0.0634581946746575	-0.187058285698183	#F82D00
949	3527	-0.0683291494951378	-0.185704313819899	#F82D00
950	3528	-0.14518364541197	-0.189391836279769	#EB0000
951	3529	-0.00112339416583149	-0.0863752007523305	#FFE300
952	3530	-0.0377303114764231	-0.0396107478824618	#FFE900
953	3531	-0.0636655370774448	-0.10870932483099	#F89200
954	3532	-0.0257946824202528	-0.180873440067669	#EE7600
955	3533	-0.00488780649598842	-0.0194593929883724	#F3F612
956	3534	-0.0182521724061526	0.057502949466524	#93B5A4
957	3535	0.0206159705420844	-0.134502802422046	#FFC700
958	3536	-0.0611152485791821	-0.176104251990367	#F53F00
959	3537	-0.0460153823337963	-0.0650314538074851	#FFCF00
960	3538	0.032860310230867	-0.103131650678902	#FFEF00
961	3539	-0.0528204570966028	-0.228343066627012	#FD0900
962	3542	-0.125982226205422	-0.0118360253806299	#FFB000
963	3544	0.0369631168041751	-0.0391140438216277	#C3D65B
964	3545	0.0417833365224384	-0.186249929716695	#FFB000
965	3546	0.0123226103307335	-0.0317879114895705	#DBE636
966	3557	-0.0327601645114297	0.0732673598936856	#93B5A4
967	3585	0.0484458162273363	0.0262807721476184	#7BA5C8
968	3586	0.023743962407666	-0.0548732981629627	#F3F612
969	3592	-0.124652138752508	-0.162942995974927	#FB0000
970	3593	-0.0775875575180852	-0.169180139237048	#F82D00
971	3602	0.0594590154635487	0.00861781578783055	#7BA5C8
972	3607	-0.194273320201029	-0.0595531922456361	#F82D00
973	3608	-0.196392051465946	0.0176362025782418	#F58B00
974	3609	-0.294663227734389	-0.19784607229749	#CD0000
975	3610	-0.200775282174718	-0.0972728753114862	#FB0000
976	3611	-0.207146338502722	-0.230070463648277	#D40000
977	3612	-0.244073351112671	-0.137150194175401	#DC0000
978	3613	-0.231756705511115	-0.210443790948325	#D40000
979	3614	-0.172806955403919	0.0361511326820518	#FFB800
980	3615	-0.174225206440738	-0.0787741501132205	#F82D00
981	3616	-0.205485710895274	-0.0613012099256453	#FB1B00
982	3617	-0.22110682899055	-0.0529807440433926	#FB1B00
983	3618	-0.242368298061719	-0.00647840772548385	#F82D00
984	3619	-0.284951100296613	-0.0959757515664223	#DC0000
985	3620	-0.12787794976583	-0.186719204348398	#F30000
986	3621	-0.256562577808404	-0.0581808054873362	#F30000
987	3622	-0.316250590831513	-0.0101927519280748	#EB0000
988	3623	-0.172030011192489	-0.1542554788519	#EB0000
989	3624	-0.158757994296232	-0.0638668997972537	#F06300
990	3625	-0.132903699765084	-0.0566146912474049	#F38400
991	3626	-0.0738764167511936	-0.0949503623356624	#F89200
992	3628	-0.25175570599328	-0.0124092647807858	#FB1B00
993	3630	-0.432317955329474	-0.0905029767226067	#CD0000
994	3634	0.00739216476626316	-0.142850770180939	#FFB800
995	3637	0.0197859422390352	-0.010023326578969	#ABC57F
996	3638	0.0108200779061337	-0.116772736789945	#FFD700
997	3639	-0.128978833704923	-0.0564291937598938	#F38400
998	3640	-0.106107486983996	-0.0695715334040908	#F58B00
999	3641	-0.168644899940475	-0.0387548345963626	#EE7600
1000	3642	0.0635230843037982	-0.0871918376902775	#F3F612
1001	3643	-0.0067232418165852	-0.0633810708977683	#FFEF00
1002	3644	-0.247855267923835	0.0333955337528086	#F06300
1003	3645	-0.150979976227088	-0.0374695963145024	#F38400
1004	3646	-0.088992728301469	-0.0780064025426466	#FB9A00
1005	3647	-0.0355190264228034	-0.0960674082198015	#FFB800
1006	3648	-0.261741814898882	-0.0730514301743203	#EB0000
1007	3649	-0.0390840309648411	-0.0608714765267322	#FFD700
1008	3650	-0.247195487956676	-0.0767218167201802	#EB0000
1009	3651	-0.0332904456512791	-0.143237862592295	#F58B00
1010	3652	-0.0223117563779078	-0.115831177813642	#FFB000
1011	3653	-0.0155625541551898	-0.0698568876292334	#FFE300
1012	3656	-0.0183332573700543	-0.147115738833562	#FB9A00
1013	3658	-0.0704697664905988	-0.0809960452158046	#FFA800
1014	3659	0.0123901609877149	-0.182378572686006	#F89200
1015	3670	-0.156110780680666	-0.0435897530205698	#F07D00
1016	3671	-0.0391648501536708	-0.279626979638987	#F30000
1017	3672	-0.0261881118335329	-0.0954276020287664	#FFBF00
1018	3673	-0.255662824205153	-0.0512245246217207	#F30000
1019	3675	-0.0215199542469669	-0.00728571603847427	#F3F612
1020	3676	-0.0694073611629011	-0.0238783162682378	#FFDD00
1021	3677	-0.178523158534972	-0.127836609272776	#F30000
1022	3678	-0.0786406606723207	-0.0326972701264687	#FFCF00
1023	3679	-0.1992247844924	0.0952893762724026	#FFD700
1024	3680	-0.0996076449548432	-0.187503754552728	#FD0900
1025	3681	-0.103458177040894	-0.237701281493347	#EB0000
1026	3682	-0.110469915198446	-0.262325492501445	#DC0000
1027	3683	-0.0441099830425949	-0.028524229444206	#FFE900
1028	3684	-0.120186738955101	-0.0881980749441461	#EE7600
1029	3685	-0.0172736275706296	-0.198591528519276	#F06300
1030	3686	-0.00610386461098663	-0.0929887140706659	#FFDD00
1031	3687	0.0140182352105671	-0.110370592504583	#FFDD00
1032	3688	-0.0669045752610618	0.00244353480046545	#FFEF00
1033	3689	-0.0299203755331799	-0.0104000773814476	#FFFB00
1034	3691	-0.225847564997913	-0.132736742125004	#E40000
1035	3692	-0.0623218907417463	-0.189631497730649	#F82D00
1036	3693	-0.00672988818220341	-0.0569100761984687	#FFEF00
1037	3694	-0.00733628635741212	-0.0182816848726411	#F3F612
1038	3695	-0.0928975941477661	-0.106283720328581	#F07D00
1039	3696	-0.106934041666374	-0.163778785706291	#FB1B00
1040	3697	-0.0100875598954866	-0.0224385917653096	#F3F612
1041	3698	-0.0630830061696527	-0.26132505336632	#EB0000
1042	3699	-0.182138485528428	-0.339789426581788	#CD0000
1043	3700	-0.12213803574757	-0.209625011279779	#EB0000
1044	3701	0.018387041961306	-0.0828162064587824	#FFEF00
1045	3702	-0.0146825775679375	-0.144464225833747	#FDA100
1046	3703	-0.263834625187102	-0.162217965967608	#D40000
1047	3704	-0.0167775093527917	-0.26682576342508	#FD0900
1048	3705	-0.311436413654895	-0.253033598054183	#CD0000
1049	3706	-0.202907424846369	-0.0332271836184867	#F35100
1050	3707	-0.0187751143568178	-0.0268368016499657	#FFFB00
1051	3708	-0.0417033111112587	-0.216224097152033	#F82D00
1052	3709	-0.00716614162875282	-0.131144467236411	#FFB000
1053	3710	0.039871729812647	-0.0910285095700289	#FFF500
1054	3711	-0.196058916906907	-0.107143128455338	#FB0000
1055	3712	-0.140788189672076	-0.149435815949951	#FB0000
1056	3713	-0.105788370221427	-0.202875668852462	#F30000
1057	3714	-0.146618458231862	-0.06230605614798	#EE7600
1058	3715	-0.0955016149828906	-0.207484362144478	#FB0000
1059	3716	-0.020100515227037	-0.252736056675535	#FB1B00
1060	3717	-0.211607497224332	-0.214718635648061	#D40000
1061	3718	-0.0363819279829944	-0.0679611584839627	#FFD700
1062	3719	-0.052406557868664	-0.113845682744006	#FB9A00
1063	3720	-0.0100578129267412	-0.0861671255208198	#FFDD00
1064	3721	-0.140769264701325	-0.104970565425296	#F53F00
1065	3722	-0.0687841087734612	-0.487236001432772	#CD0000
1066	3723	0.0134975025344719	-0.131984189564014	#FFC700
1067	3726	-0.0784995554309613	-0.095779898796499	#F89200
1068	3732	-0.219523270558555	-0.241850874683851	#D40000
1069	3735	-0.000635380503945675	-0.091333302547767	#FFDD00
1070	3736	-0.0283314534299544	-0.131643998471912	#FDA100
1071	3737	-0.0250793259893039	0.0506646925164522	#ABC57F
1072	3738	-5.95077187032957e-05	0.0535061981782709	#7BA5C8
1073	3739	-0.0128300302794145	-0.128317788223521	#FFB000
1074	3740	-0.0862732826609419	-0.081832302337305	#FB9A00
1075	3741	-0.0383455121997332	-0.12645532752038	#FB9A00
1076	3743	-0.0806699098930854	-0.0597422046632835	#FFB000
1077	3745	-0.123204685961981	-0.195868527966529	#EB0000
1078	3748	-0.126217979431823	-0.00688559679290677	#FFB800
1079	3749	-0.0665557707374062	0.0312011962021023	#FFFB00
1080	3750	-0.05768986695958	0.0520431404036843	#C3D65B
1081	3761	-0.126517275291477	-0.302533612322181	#D40000
1082	3762	-0.102169746865017	-0.0358092242568905	#FFB000
1083	3763	-0.133018837241459	-0.0650889010788356	#F07D00
1084	3764	-0.394697812371056	-0.124810888163299	#CD0000
1085	3765	-0.057307834770928	-0.135253553779196	#F38400
1086	3770	-0.0509981227306197	-0.101915373244355	#FFA800
1087	3771	-0.122205578474924	-0.156047404409794	#FD0900
1088	3775	-0.11123223654968	0.106862332969434	#C3D65B
1089	3776	-0.167790873019013	-0.162794541001745	#EB0000
1090	3777	-0.132586550388786	-0.0876402677608911	#F06300
1091	3783	-0.208153818251095	-0.0977218958408826	#F30000
1092	3785	-0.125895092592797	-0.0981376989079911	#F06300
1093	3786	-0.034655589023406	-0.00434661770275885	#FFFB00
1094	3788	-0.164049448630566	-0.188320951826619	#E40000
1095	3793	-0.0181284067578399	0.0213709025639436	#C3D65B
1096	3797	-0.204203468081397	-0.136768467773299	#EB0000
1097	3822	-0.0544536614616611	-0.0141308571933788	#FFEF00
1098	3824	0.00617008890137739	-0.0874785478515357	#FFE300
1099	3841	0.0206395466209994	0.0913957123644033	#6495ED
1100	3852	-0.119087710604853	-0.105982208132889	#F35100
1101	3853	-0.111808272514051	-0.0642424155795479	#F58B00
1102	3854	-0.109366570879505	0.0066197948737813	#FFD700
1103	3855	-0.111655918147927	-0.0514512105151151	#FB9A00
1104	3856	-0.113198213107252	-0.00625205112537069	#FFC700
1105	3857	-0.149493391587614	-0.107691257836494	#F82D00
1106	3858	-0.16467407129731	0.0410043079885376	#FFBF00
1107	3863	-0.0483445099677792	-0.130139534797681	#F58B00
1108	3864	-0.0516607194419862	-0.0589515943394662	#FFCF00
1109	3865	-0.0590039978922586	-0.0318695661251974	#FFDD00
1110	3870	-0.0372108922009865	-0.155747544093387	#F07D00
1111	3871	-0.167403399848216	-0.0256299976340745	#F07D00
1112	3872	-0.139441548941662	-0.227661768927321	#E40000
1113	3873	-0.155576382823685	-0.1054743007366	#FB1B00
1114	3874	0.0937755143986819	0.0449843246393402	#6495ED
1115	3874.2	0.154473399435026	-0.00682673982644022	#6495ED
1116	3874.4	0.128767408618866	0.0599710954757021	#6495ED
1117	3874.6	0.164314016610384	0.0546382571497289	#6495ED
1118	3876	-0.0722724677074172	-0.137521207009861	#EE7600
1119	3878	-0.0011569665840288	-0.00887840177724828	#DBE636
1120	3884	-0.0257328097281074	-0.0836949719274412	#FFCF00
1121	3886	-0.113459310138675	-0.229802020193377	#E40000
1122	3886.4	-0.108105726485645	-0.0779020982399874	#F38400
1123	3886.6	-0.000977558005242311	-0.0459447398686629	#FFFB00
1124	3886.8	-0.0574017367417208	-0.138400232129596	#F07D00
1125	3888	-0.104481855655591	-0.05199041772513	#FDA100
1126	3889	-0.0894379408703321	-0.128905107200465	#F06300
1127	3890	-0.0695248830108509	-0.0811017880856083	#FFA800
1128	3895	-0.125040347068726	-0.288639509819738	#D40000
1129	3899	-0.197948437015516	-0.0843256212947086	#FD0900
1130	3902	-0.053136319017069	-0.100258232837367	#FDA100
1131	3903	0.0203904422970452	-0.0207830653918531	#C3D65B
1132	3905	0.105003866191511	-0.0200349500273806	#7BA5C8
1133	3912	-0.0486205803610419	-0.113540529783865	#FB9A00
1134	3920	-0.261820329616129	-0.0312522867517002	#FB0000
1135	3921	-0.142387526852825	-0.155213939385153	#FB0000
1136	3942	-0.0476407471023263	-0.173035110325365	#F06300
1137	3948	0.0453122396577446	-0.0456982401173617	#C3D65B
1138	3958	-0.0204510293307629	-0.0355265472333268	#FFF500
1139	3959	-0.042085823127943	-0.0142208425384753	#FFF500
1140	3960	-0.103655001754584	-0.101335683625338	#EE7600
1141	3961	-0.0476380252855327	-0.0446629736296682	#FFDD00
1142	3962	-0.111808696109209	-0.147411498677452	#FB1B00
1143	3963	-0.10549276299847	-0.136697478264617	#F53F00
1144	3965	-0.15463176485119	-0.214603090688253	#E40000
1145	3968	-0.0320919073787037	-0.115408106205019	#FFA800
1146	3970	0.036533928530751	-0.0184644872258757	#ABC57F
1147	3971	0.0329385887054326	0.144181251136302	#6495ED
1148	3973	-0.0448901086467279	-0.10682671939792	#FFA800
1149	3974.5	-0.0477852457314832	-0.143525174088028	#F38400
1150	3977	-0.108608755718501	-0.121049120442439	#F35100
1151	3978	-0.0403182127318421	-0.0951113112688391	#FFB800
1152	3979	0.0161852109954109	-0.0369510331988982	#DBE636
1153	3980	0.0200437345629933	0.0335295960066766	#7BA5C8
1154	3981	0.00982348716079117	0.0331240950503436	#93B5A4
1155	3982	0.00149507732744179	0.0425081225015733	#93B5A4
1156	3984	-0.0046056591184883	-0.0874525655468452	#FFDD00
1157	3991	-0.200278483392459	-0.0385568566374398	#F53F00
1158	3992	-0.132474356304846	-0.159077515312391	#FB0000
1159	3996	0.000515522356155082	-0.103407724535578	#FFD700
1160	3997	-0.00656735431127227	-0.126040981764513	#FFB800
1161	3998	-0.0455019616546296	0.0384693961529847	#C3D65B
1162	3999	-0.0995002605290045	-0.0501475473722695	#FFA800
1163	4000	-0.309133170402575	-0.0809254570856991	#DC0000
1164	4008	-0.108788567813889	-0.118112400665383	#F35100
1165	4009	-0.2020497338117	-0.275586101652897	#CD0000
1166	4010	-0.252458517675126	-0.21145871734984	#D40000
1167	4011	-0.25966576021342	-0.206554446859451	#CD0000
1168	4012	-0.118411855657914	-0.113649472438494	#F35100
1169	4013	-0.0497081626155811	-0.200589159099853	#F82D00
1170	4014	-0.00919753523868177	-0.253394262635769	#FB1B00
1171	4016	-0.0348800193382385	-0.106192347591624	#FFB000
1172	4017	-0.140412644486872	-0.191398577808205	#EB0000
1173	4018	-0.223964948653806	-0.17782530157666	#DC0000
1174	4019	-0.0513743973527365	-0.120475723997272	#F89200
1175	4020	-0.111155603796766	-0.106028383741403	#F06300
1176	4021	-0.0845125985844306	-0.201718631834075	#FD0900
1177	4022	-0.061061026940837	-0.0502824314977077	#FFCF00
1178	4023	-0.196294952055988	-0.134819881953758	#EB0000
1179	4024	-0.325218032385758	-0.0526563843384073	#DC0000
1180	4025	-0.0322657482644661	-0.14018095559373	#F89200
1181	4026	-0.0349171488181408	-0.131576041504181	#FB9A00
1182	4027	-0.0938126518738314	-0.244502941955594	#EB0000
1183	4028	-0.124303002377673	-0.0685254354007066	#F38400
1184	4029	-0.0839115928383552	-0.0768913888837198	#FDA100
1185	4031	-0.30117117197618	-0.167712382513401	#CD0000
1186	4032	-0.252734188032884	0.0036114431251323	#F82D00
1187	4033	-0.179611807017181	-0.102893088715864	#FD0900
1188	4034	-0.183908096735534	0.0978824101445544	#FFE300
1189	4035	-0.0451122325848753	-0.170298500710332	#F06300
1190	4036	-0.0847947484409759	0.0190868795981508	#FFEF00
1191	4037	-0.125157594906036	0.0551920812827486	#FFEF00
1192	4038	-0.206754124638267	0.0945314593800022	#FFCF00
1193	4039	-0.256120084243684	-0.0688858278483758	#EB0000
1194	4040	-0.0894812580744918	-0.0481514945351555	#FFB000
1195	4041	-0.073195707554072	-0.232866236105964	#F30000
1196	4042	-0.00235626309575892	-0.266377303275723	#FB1B00
1197	4043	-0.0491950757349049	-0.124659420534558	#F89200
1198	4044	-0.263352167078957	0.148937548175911	#FFC700
1199	4045	-0.140502827802221	0.0308957983444451	#FFCF00
1200	4046	-0.0486522078799895	-0.113587530653215	#FB9A00
1201	4047	-0.159856054549589	-0.139985646346898	#FB0000
1202	4048	-0.182955311834833	-0.453016389012363	#CD0000
1203	4049	-0.0357077414298922	-0.162470895761	#F07D00
1204	4050	-0.00158754213802966	0.0405375432221601	#93B5A4
1205	4051	-0.0230382255329554	-0.0905734224086117	#FFC700
1206	4052	-0.0657047126704172	-0.0547134728820493	#FFC700
1207	4053	-0.0889056061046293	-0.305142589166086	#DC0000
1208	4054	-0.0842858625047531	-0.127239316930976	#EE7600
1209	4055	-0.19540924948429	-0.524679269950931	#CD0000
1210	4056	-0.0681016465510133	-0.183102999743779	#F82D00
1211	4057	-0.0897247210859058	-0.253433462209682	#E40000
1212	4058	-0.0381632814704435	-0.244211753619081	#FD0900
1213	4059	-0.0772049353489877	-0.278897903177975	#E40000
1214	4060	-0.00666066527078453	-0.0971793777830323	#FFD700
1215	4061	-0.091620053563257	-0.225944309765308	#F30000
1216	4062	-0.014009103409368	-0.0853816656571864	#FFD700
1217	4063	-0.0161235402474054	-0.119692406022	#FFB800
1218	4064	-0.0799625569259576	-0.328687308199796	#D40000
1219	4065	-0.037671071190825	-0.223065712181416	#FB1B00
1220	4066	-0.0932131238606865	-0.29284837642145	#DC0000
1221	4067	-0.0593056184226528	-0.211034738019038	#FB1B00
1222	4068	0.0209272684393782	-0.188086170526191	#FB9A00
1223	4069	-0.0570215541225425	-0.160091897958047	#F06300
1224	4070	-0.0459053114416329	-0.210518832646651	#F82D00
1225	4071	-0.0959264597851461	-0.140466129136035	#F35100
1226	4072	-0.00744180909109819	-0.112075794093516	#FFC700
1227	4073	-0.0196819495349017	-0.0185765991622329	#FFFB00
1228	4074	0.085952811629269	-0.12031994555739	#F3F612
1229	4075	-0.0413085578974557	-0.204739597185185	#F53F00
1230	4076	-0.00613547656988147	-0.198471394374474	#EE7600
1231	4077	0.00248734438366452	-0.138763271799841	#FFB800
1232	4078	0.0309338994827582	-0.111321919318501	#FFE900
1233	4079	-0.116720639323215	-0.0248332459315236	#FFB000
1234	4080	-0.090946046519665	0.060473650388366	#F3F612
1235	4081	0.0165834369128125	-0.155648018567377	#FFB000
1236	4082	-0.10415781029894	-0.30591160642207	#D40000
1237	4083	-0.0762975103426358	-0.0230671002446349	#FFDD00
1238	4084	-0.0784571868672096	-0.060768245292082	#FFB000
1239	4085	-0.0416959317835049	-0.211284976094482	#F82D00
1240	4086	-0.0794490423348481	-0.0117802735527198	#FFDD00
1241	4087	-0.0404204301832306	-0.154223963112793	#F07D00
1242	4088	-0.0136682707196457	0.0122027061608352	#C3D65B
1243	4089	-0.0606527558577888	-0.180398806817387	#F53F00
1244	4090	-0.0242935022367079	-0.200193037057262	#F06300
1245	4091	-0.0768447216416114	-0.145679969490147	#F06300
1246	4092	-0.0975534747704125	-0.305261689304785	#D40000
1247	4093	-0.114745798301957	-0.193025902145121	#F30000
1248	4094	-0.21327202367289	0.0916846425136407	#FFBF00
1249	4095	-0.015170856180587	-0.16079046767826	#F58B00
1250	4096	-0.0456620404243752	-0.136637055532858	#F58B00
1251	4097	-0.0767532887365107	-0.307383546887462	#DC0000
1252	4098	-0.160889883256719	-0.176410297900155	#EB0000
1253	4099	-0.0847227124451165	-0.0688298178214583	#FDA100
1254	4100	-0.0216093218067198	-0.181568963224102	#F07D00
1255	4101	-0.235835894160247	-0.121400834172636	#E40000
1256	4102	-0.168105531838546	-0.295846972750914	#CD0000
1257	4103	-0.0842983535331928	-0.0255335731373149	#FFCF00
1258	4104	-0.0997142065421369	-0.000232444764579577	#FFD700
1259	4105	-0.113539454449656	-0.0107447566747734	#FFBF00
1260	4106	-0.0542963705575732	-0.0594998160701085	#FFC700
1261	4107	-0.053083258125361	-0.00852689830288545	#FFF500
1262	4108	-0.00866355659479341	-0.153890047353755	#FB9A00
1263	4109	-0.184575645751689	-0.101511303336375	#FD0900
1264	4110	-0.0145615328894202	-0.146710802999512	#FDA100
1265	4111	-0.139333295133523	-0.105677414603494	#F53F00
1266	4112	-0.103803594083314	-0.171624872756709	#FD0900
1267	4113	-0.0493934674626415	0.029620283912785	#DBE636
1268	4114	-0.0712347585000104	-0.299979358703923	#E40000
1269	4115	-0.0740167009944026	-0.325273257998366	#DC0000
1270	4116	0.0344358982236917	-0.124546903938197	#FFE300
1271	4117	-0.0449278253652464	-0.162641450280935	#EE7600
1272	4118	-0.105045831332788	-0.0945658918374055	#F07D00
1273	4119	-0.0642452613022931	-0.0383269881835532	#FFD700
1274	4120	-0.0643745827120956	-0.105415775915542	#F89200
1275	4121	-0.178072783431997	-0.202034418422261	#DC0000
1276	4122	-0.147053066316622	-0.0262354595283356	#F89200
1277	4123	-0.026511280684381	-0.109488809026733	#FFB800
1278	4124	-0.0236563427009689	-0.102721309430974	#FFBF00
1279	4125	-0.0546773620725623	-0.238744738716754	#FB0000
1280	4126	-0.0528327450837297	-0.207035686344378	#FB1B00
1281	4127	-0.0512702373344241	-0.146175529308212	#F07D00
1282	4128	-0.0212339804829477	-0.12305888518616	#FFB000
1283	4129	-0.027260595139046	-0.293958079918736	#EB0000
1284	4130	-0.0637508020629826	-0.17482179258267	#F53F00
1285	4131	-0.13213020229804	-0.0640038661323422	#F07D00
1286	4132	-0.156034127438308	-0.0789557614823394	#F35100
1287	4133	-0.0192436991625634	-0.304788716920464	#EB0000
1288	4134	-0.0979655338764757	-0.194623000879786	#FB0000
1289	4135	-0.0834965904937528	0.0390740485648116	#FFFB00
1290	4136	-0.036606080263625	-0.0760796993921379	#FFCF00
1291	4137	-0.131865020451674	-0.0513962330395195	#F58B00
1292	4138	-0.0188887697323925	-0.206096398397675	#F35100
1293	4139	0.0733555455253398	-0.110114816388106	#FFFB00
1294	4140	0.045692719362996	-0.107613267829882	#FFEF00
1295	4141	-0.134057116739065	-0.227443826940785	#E40000
1296	4142	-0.129252011466721	-0.204046416137697	#EB0000
1297	4143	-0.161861073222527	-0.186226766920978	#E40000
1298	4144	0.0317576707136355	-0.165810719737727	#FFB800
1299	4145	-0.0191903686637136	-0.165290148080988	#F38400
1300	4146	-0.0160399291615093	-0.0587594410211266	#FFE900
1301	4147	-0.0852064669305169	-0.257786664079608	#E40000
1302	4148	-0.116884200791189	-0.243994165058267	#E40000
1303	4149	-0.250514609525159	-0.144737689680212	#DC0000
1304	4150	-0.164803779220911	0.01897349936146	#FFA800
1305	4170	-0.210233150965905	-0.0535949349461018	#FB1B00
1306	4175	0.00600444428781186	-0.148175254492783	#FFB000
1307	4193	0.0922292161767717	-0.007920474341669	#7BA5C8
1308	4196	-0.100360037093509	-0.126861580721414	#F35100
1309	4199	-0.0330791388915628	-0.252569754730421	#FD0900
1310	4202	-0.0886734902898848	-0.201995986637769	#FB0000
1311	4203	-0.0727321262531926	-0.0950931993050099	#FB9A00
1312	4206	-0.0214958556891974	-0.0438088039995079	#FFEF00
1313	4207	-0.00330798378306321	-0.0521639807388368	#FFF500
1314	4208	-0.00625591832313757	-0.0218526009819318	#F3F612
1315	4210	0.0230174305333439	-0.0180629024060792	#C3D65B
1316	4211	0.00942176984711113	-0.0513927005244715	#FFFB00
1317	4212	0.00370648144117461	-0.0334681897675318	#F3F612
1318	4213	-0.0531948941018788	-0.0496930689781023	#FFD700
1319	4214	0.0387407536247444	0.0359145845075223	#7BA5C8
1320	4215	0.000697591734458042	-0.039892453900705	#FFFB00
1321	4217	-0.000677065535461942	-0.0427408577428814	#FFFB00
1322	4218	-0.0477507207567037	-0.00192852349359427	#FFF500
1323	4219	-0.0035216588053395	0.0314956362952519	#93B5A4
1324	4221.3	-0.153083706417406	-0.0713294092181828	#F06300
1325	4221.6	0.0112575741780486	-0.124323304236585	#FFC700
1326	4223	-0.0963690318557303	0.0383269114046273	#FFF500
1327	4228	0.0380411489309044	-0.0732766231574059	#F3F612
1328	4229	0.0284582627149811	-0.074604640673523	#FFFB00
1329	4230	0.0365402103669535	0.0331322656480175	#7BA5C8
1330	4231	-0.0106126565059844	0.005358493586074	#C3D65B
1331	4251	-0.0426358646071864	-0.0840696642805589	#FFBF00
1332	4252	-0.063001919741699	-0.164341216333169	#F35100
1333	4253	-0.0826381553966953	-0.115156047986311	#F07D00
1334	4258	-0.0686124223091666	-0.0876986723168118	#FDA100
1335	4259	0.0351833354373399	0.12156936251571	#6495ED
1336	4260	0.0589979207577223	-0.143618922086575	#FFE300
1337	4261	0.0406772634972528	0.104779935031099	#6495ED
1338	4262	0.0070482587798452	-0.0858107385709354	#FFE900
1339	4263	-0.0244391549715365	0.0905006735289955	#7BA5C8
1340	4264	-0.0312207011331433	0.00985658650353171	#DBE636
1341	4265	0.0492328248102725	-0.0805034399217872	#F3F612
1342	4266	0.00036793866171551	-0.0681328263244837	#FFEF00
1343	4285	-0.115164207141552	-0.184031655897052	#FB0000
1344	4290	-0.0355413174632085	-0.116998043003199	#FFA800
1345	4294	-0.120933497835645	-0.200770018164457	#EB0000
1346	4295	-0.0558562669808762	-0.283415371026405	#EB0000
1347	4296	-0.0487299335437056	-0.104489962599929	#FDA100
1348	4297	-0.176799806158285	-0.245315723421986	#D40000
1349	4298	-0.168856024075684	-0.042420976561418	#EE7600
1350	4299	-0.0993420847247695	-0.0953629084606066	#F07D00
1351	4300	-0.0926764647077901	-0.323678612715506	#D40000
1352	4301	-0.0591563289530719	-0.0791448392369448	#FFB000
1353	4302	-0.0644240660491939	-0.163971305998797	#F35100
1354	4303	-0.189075518129908	-0.553959465419846	#CD0000
1355	4304	-0.137871243275942	-0.234594926342862	#DC0000
1356	4305	-0.101413738310811	-0.122786822768304	#F06300
1357	4306	-0.151585441949125	-0.19428713675137	#E40000
1358	4307	-0.0828068056086098	-0.106240081210455	#F38400
1359	4308	-0.17773253972126	-0.174142927832394	#E40000
1360	4309	-0.054692782631444	-0.10503426130875	#FDA100
1361	4310	-0.122700470412999	-0.216443552609767	#EB0000
1362	4311	-0.10066464977108	-0.0547474608145582	#FDA100
1363	4312	0.00831806121998897	-0.235052411877476	#F35100
1364	4313	-0.0569855714780615	-0.157772756849626	#F06300
1365	4314	-0.0546130316287487	0.00206535310140884	#FFF500
1366	4315	-0.104719149472215	-0.200480533800484	#F30000
1367	4316	-0.0576478250048924	-0.0718713505707849	#FFBF00
1368	4317	-0.132117486918862	-0.275451819229778	#D40000
1369	4318	-0.135886886428261	-0.160446878192962	#FB0000
1370	4319	-0.0676843050060499	-0.404658772159435	#CD0000
1371	4320	-0.0860604243050331	-0.102342347079657	#F38400
1372	4321	-0.150294252893006	-0.0561680556055833	#EE7600
1373	4322	-0.167868363710822	-0.184676343717016	#E40000
1374	4323	-0.172419481463807	-0.111340388330461	#FD0900
1375	4324	-0.1185592795068	-0.195288738086866	#F30000
1376	4325	-0.0618491844907313	-0.0464933019166933	#FFCF00
1377	4326	-0.178087758847722	-0.196838207937647	#DC0000
1378	4327	-0.142944766350101	-0.0947213780690671	#F53F00
1379	4328	-0.131399385164826	-0.278896488875301	#D40000
1380	4329	-0.135626942682899	-0.143011956842798	#FD0900
1381	4330	-0.26170362733668	-0.266306621000679	#CD0000
1382	4331	-0.120428895745136	-0.196875794009016	#F30000
1383	4332	-0.095295436935885	-0.189817511013392	#FD0900
1384	4333	-0.0402230460383031	-0.021565214585694	#FFEF00
1385	4334	-0.0635505005674179	-0.190040100633394	#F82D00
1386	4335	-0.13603053267422	-0.233935530965219	#E40000
1387	4336	-0.0629214762277724	-0.229280330818061	#FB0000
1388	4337	-0.00993653069607252	-0.161785980761558	#F89200
1389	4338	-0.0760401829332339	-0.221185358993528	#FB0000
1390	4339	-0.0894509789437556	-0.186636694059918	#FD0900
1391	4340	-0.144765053328341	-0.204385541528855	#E40000
1392	4341	-0.0732328334443747	-0.044382082886876	#FFC700
1393	4342	-0.0944673613209916	-0.314963747904016	#D40000
1394	4343	-0.0850077128356479	-0.110802836372508	#F07D00
1395	4344	-0.0595094096645644	-0.229015201953457	#FB0000
1396	4345	-0.0919083686297402	-0.107015625074052	#F07D00
1397	4346	-0.029668709956353	-0.1067653387598	#FFB800
1398	4347	-0.0824170410633639	-0.122576676975864	#EE7600
1399	4348	-0.0696274253504383	-0.160653286645988	#F35100
1400	4349	-0.18268843600684	-0.193326179998631	#DC0000
1401	4350	-0.0458140787943878	-0.0121632631829062	#FFF500
1402	4351	-0.0587338317147834	-0.0731282181037579	#FFB800
1403	4352	-0.0484339707079885	-0.206215380571022	#F82D00
1404	4353	-0.0960428908071528	-0.234042582941118	#EB0000
1405	4354	-0.125837172035737	-0.152732199159475	#FD0900
1406	4355	-0.132461960229764	-0.263429583340833	#DC0000
1407	4356	-0.0475056275819192	-0.0357242643565408	#FFE300
1408	4357	-0.287912196895428	-0.277299742847727	#CD0000
1409	4358	-0.115256760387921	-0.113673405075555	#F35100
1410	4359	-0.0334885830819012	-0.0904361732661078	#FFBF00
1411	4360	-0.0519163428830417	-0.226216304758147	#FD0900
1412	4361	-0.153907681613852	-0.193874162529562	#E40000
1413	4362	-0.114006380394293	-0.193169974639386	#F30000
1414	4363	-0.0661049509181116	-0.231157841475834	#FB0000
1415	4364	-0.133032745628008	-0.165319345363877	#FB0000
1416	4365	-0.169199292257527	-0.391500686273787	#CD0000
1417	4366	-0.102678902288068	-0.355550662791293	#D40000
1418	4367	-0.183134494279394	-0.351150512782939	#CD0000
1419	4368	-0.104992849321005	-0.139074987322185	#F53F00
1420	4369	0.0252182303242226	-0.00717251270614809	#ABC57F
1421	4370	-0.00727793894937327	-0.0801074287859946	#FFE300
1422	4371	0.0262430457368065	-0.111748401007559	#FFE300
1423	4372	-0.055343930999131	-0.0528520466072155	#FFCF00
1424	4374	-0.0969632011366855	0.00348197493149916	#FFDD00
1425	4416	-0.214730032043143	-0.212985061197496	#D40000
1426	4417	-0.194345953848134	-0.0993581297945998	#FB0000
1427	4418	-0.0742782361052594	-0.13567247156847	#EE7600
1428	4419	-0.0863068986382033	-0.162136521157239	#F82D00
1429	4420	-0.0892724046614007	-0.0178796541958328	#FFD700
1430	4421	-0.0789979913310555	0.0112110133498049	#FFEF00
1431	4422	-0.0527704703562408	0.0780849021429	#ABC57F
1432	4423	-0.114379578767236	-0.00779058549015856	#FFBF00
1433	4424	-0.14217039180824	-0.153721146827513	#FB0000
1434	4425	-0.0871298562341373	-0.203157981429748	#FB0000
1435	4430	-0.086186603732101	-0.107878732884483	#F07D00
1436	4430.5	-0.313088036711985	-0.101868958725144	#D40000
1437	4434	-0.167285912944672	-0.121379431285797	#FB0000
1438	4436	-0.0613937236196385	-0.263708465942544	#EB0000
1439	4437	0.0100676391820047	0.103143609557315	#6495ED
1440	4438	-0.0222651733681352	-0.0884711879885784	#FFCF00
1441	4439	-0.153919114543645	0.0341568693667153	#FFC700
1442	4440	-0.00597855168504503	-0.0619695334732181	#FFEF00
1443	4441	0.0087858905497479	-0.0905815744960653	#FFE300
1444	4442	-0.00608768835285555	-0.117363170067285	#FFBF00
1445	4443	0.0253600185618586	-0.0332580812922593	#C3D65B
1446	4444	0.00692710061903946	-0.0536043697644958	#FFFB00
1447	4445	0.01553648327238	-0.0188024043217857	#C3D65B
1448	4446	-0.0586435514476074	0.0799307203487615	#ABC57F
1449	4447	0.029109190101203	-0.0334954889999786	#C3D65B
1450	4448	0.03325473988539	-0.0143003569403496	#ABC57F
1451	4449	0.0296686006135565	0.0371770014932824	#7BA5C8
1452	4450	-0.0682535033698129	-0.330838170677801	#DC0000
1453	4451	-0.145718304579837	-0.0410746394721771	#F38400
1454	4453	0.0983438211598333	-0.273656571898058	#F89200
1455	4458	-0.0738820420346463	-0.113930123314671	#F38400
1456	4459	-0.0637108978115453	-0.144493615467794	#EE7600
1457	4460	-0.0423160646924011	-0.101184517248208	#FFB000
1458	4461	-0.0808893314821703	-0.0679457548214723	#FFA800
1459	4462	-0.0457669372064515	-0.0524990117363259	#FFDD00
1460	4463	-0.0260623039800692	-0.124769746151401	#FFA800
1461	4465	-0.102830805222704	-0.101722312653496	#EE7600
1462	4466	-0.0336760593669782	-0.0785353745563342	#FFCF00
1463	4480	-0.0746991507853303	-0.113830013296305	#F38400
1464	4495	-0.11978011638988	-0.122551836566494	#F53F00
1465	4496	-0.0860788847126373	-0.117171604408883	#F07D00
1466	4497	-0.0938098691944841	-0.125791719778488	#F06300
1467	4499	-0.139764179027899	-0.0471167257850058	#F38400
1468	4500	-0.0501011680096295	-0.0162669318166479	#FFEF00
1469	4505	-0.194586457925924	0.129095305136484	#FFEF00
1470	4509	-0.0836435866941824	-0.270136539188342	#E40000
1471	4510	-0.0490558893493918	-0.0037489699438214	#FFF500
1472	4511	-0.0723719664988613	0.0187455224577623	#FFF500
1473	4512	-0.0564778924867103	0.0640905502659963	#ABC57F
1474	4513	-0.163451366487386	0.00341643774239477	#FDA100
1475	4514	-0.0748559178998103	0.139814559781449	#7BA5C8
1476	4515	-0.111513990811173	0.0160084773602535	#FFDD00
1477	4518	-0.128194758908042	-0.0556193685412282	#F58B00
1478	4519	-0.177777904295983	-0.0608401540998836	#F53F00
1479	4520	-0.153352934325529	-0.089382452519068	#F53F00
1480	4521	-0.105089790433302	-0.044772756541939	#FFA800
1481	4525	-0.177665429154468	0.0757780195665675	#FFD700
1482	4542	-0.00552230820875747	-0.0852022438807518	#FFE300
1483	4549	-0.0185240809307794	-0.1017288329336	#FFC700
1484	4551	-0.0236645075236474	-0.220223452746951	#F53F00
1485	4553	0.0327044661861606	-0.0804860272706608	#FFFB00
1486	4555	0.0262539434168359	-0.121458150135995	#FFDD00
1487	4557	-0.00250008526316999	0.0164198586240417	#ABC57F
1488	4559	-0.00867779094425528	-0.0747381220231948	#FFE300
1489	4561	-0.0302675065511733	-0.0838450981132775	#FFC700
1490	4563	0.00804381860798976	0.0344537721893243	#93B5A4
1491	4565	-0.0442984115794711	0.136060832590723	#6495ED
1492	4567	-0.026625810115147	0.0778732787861621	#93B5A4
1493	4569	-0.0571274632992226	0.00733365238302301	#FFF500
1494	4571	-0.00823016137017513	0.0481265254425073	#93B5A4
1495	4576	-0.00497772247197701	-0.0258539916408467	#F3F612
1496	4581	-0.157432787127523	-0.0919253050239483	#F82D00
1497	4584	-0.00455626812932518	-0.0627276672139881	#FFEF00
1498	4585	-0.0179326912411046	0.121818259141352	#6495ED
1499	4586	-0.0849838143373148	-0.023711324757822	#FFCF00
1500	4587	-0.0663771252671883	-0.0701218810004747	#FFB800
1501	4588	-0.0717579244339217	-0.101792148442713	#F89200
1502	4594	0.0440339919285324	-0.04440482946363	#C3D65B
1503	4595	-0.0452228250659962	-0.193466295483113	#F53F00
1504	4596	0.0575347878877415	-0.0468984473063963	#ABC57F
1505	4597	0.0472278784621986	-0.0558653435339517	#C3D65B
1506	4598	0.0184593208138117	-0.031744166538188	#DBE636
1507	4599	-0.00868110743022369	-0.108844577862601	#FFC700
1508	4600	-0.0500737194074963	-0.124031263013435	#F89200
1509	4601	-0.0992149150939633	-0.114846051372833	#F06300
1510	4602	0.00519773514467353	-0.0861562054719564	#FFE300
1511	4603	-0.0321191424695665	-0.142250494888835	#F89200
1512	4604	-0.0369971722299175	-0.111215032179368	#FFA800
1513	4606	-0.0202747373638533	-0.103587676286191	#FFBF00
1514	4607	-0.172485850824881	-0.321903825064009	#CD0000
1515	4608	-0.0989929507928884	-0.213503675876278	#F30000
1516	4610	-0.201516527064394	-0.223423020196832	#D40000
1517	4612	-0.115130545929022	-0.374365998323428	#CD0000
1518	4613	-0.140151278089978	-0.12790992484691	#FB1B00
1519	4615	-0.142575633426307	-0.218933025892326	#E40000
1520	4616	0.0281814010322625	-0.0051426084505721	#ABC57F
1521	4618	0.0485251506661246	-0.111810547672584	#FFEF00
1522	4619	0.019799286534356	-0.0357480248571175	#DBE636
1523	4620	0.0511263081919734	0.0476542063691672	#6495ED
1524	4621	-0.0188258326281079	-0.0559891625138125	#FFE900
1525	4622	-0.101221112400013	-0.135454465530328	#F53F00
1526	4623	-0.178946597912822	0.0692015012210376	#FFCF00
1527	4625	-0.0399934150077092	-0.0774564281709554	#FFC700
1528	4625.3	-0.0281785555595383	-0.109570414572987	#FFB000
1529	4625.6	-0.00159737159478459	-0.0423776929669402	#FFFB00
1530	4625.9	-0.25732387362224	-0.0848029853094854	#EB0000
1531	4626	-0.0790598388185447	-0.122333698962589	#F07D00
1532	4627	0.00312246978568574	0.0606965992370831	#7BA5C8
1533	4628	-0.00663261443770768	-0.253492860969883	#FB1B00
1534	4630	-0.189067249574174	0.00566938810793562	#F58B00
1535	4631	-0.0694812149151958	-0.0611077631389088	#FFB800
1536	4635	-0.17031575572586	-0.0903831158744286	#FB1B00
1537	4636	0.0585492451510484	-0.0617403277793206	#C3D65B
1538	4637	0.0694875314647057	-0.20624264911018	#FFB800
1539	4643	-0.165989718083176	-0.496143420341765	#CD0000
1540	4643.3	-0.142118923378017	-0.485099477182161	#CD0000
1541	4643.6	-0.115162676548721	-0.487387070747375	#CD0000
1542	4648	-0.0302059308589055	-0.0804487777158738	#FFCF00
1543	4650	-0.0664642067137443	-0.0886407730455335	#FDA100
1544	4651	-0.117863974718644	-0.0620926562339335	#F58B00
1545	4652	-0.0538789470136413	-0.0996359721598762	#FDA100
1546	4657	0.0401042230986699	-0.0522369989688426	#DBE636
1547	4659	-0.114919759853012	-0.077649387686588	#F38400
1548	4854	-0.0232392870595735	-0.00270658843506138	#F3F612
1549	4854.2	-0.00789514425011631	-0.0167692408165497	#F3F612
1550	4854.4	-0.0186456032100849	0.0283360032299945	#ABC57F
1551	4854.6	-0.00628736122878525	-0.0696637866921999	#FFE900
1552	4854.8	-0.0156493671180209	-0.0296239131111683	#FFFB00
1553	4872	-0.0653901504754104	-0.0742662171590226	#FFB000
1554	4873	0.000232462156402071	-0.0353338516381561	#F3F612
1555	4952	-0.088920939064942	-0.155749110364915	#F53F00
1556	4954	0.0096140607608633	0.0243290800470748	#93B5A4
1557	4964	-0.0528309017528457	0.0731421002867938	#ABC57F
1558	4992	-0.0412474526583799	-0.12984707156592	#F89200
1559	4992.4	-0.108524836757484	-0.174489818287238	#FD0900
1560	4992.8	0.0413501967601283	-0.0122641691755383	#93B5A4
1561	5000	-0.0549593577146507	-0.100242393559698	#FDA100
1562	5003	-0.0706880114822724	-0.082966517568766	#FDA100
1563	5004	-0.103368996428708	0.0181014796517578	#FFE300
1564	5011	-0.0488979610347023	-0.0905287205492729	#FFB000
1565	5091	-0.0647089601479579	-0.173916263836436	#F53F00
1566	5106	-0.162551955854679	-0.382390914044671	#CD0000
1567	5107	-0.131876943110335	-0.292643692579207	#D40000
1568	5108	-0.158748474351713	-0.271923256588282	#D40000
1569	5112	-0.0946367471117136	-0.0389116242392538	#FFB800
1570	5113	-0.112727109347214	-0.221097382679591	#EB0000
1571	5114	-0.275259646652163	-0.31612649962967	#CD0000
1572	5115	-0.0780813978917157	-0.096663958887758	#F89200
1573	5116	-0.113357952403724	-0.027576258658279	#FFB000
1574	5117	-0.198931564963178	-0.229965607538206	#D40000
1575	5120	-0.0497934794036662	-0.132672169447366	#F58B00
1576	5122	-0.129535981809156	-0.0551494904562927	#F38400
1577	5123	-0.166971594828134	-0.0129182681884069	#F58B00
1578	5129	-0.0464658663492646	-0.12920794479935	#F58B00
1579	5130	-0.209394754991562	-0.10919059038497	#F30000
1580	5131	-0.18182202338301	0.109949222042302	#FFE900
1581	5132	-0.091629721581795	-0.104741073860947	#F07D00
1582	5134	-0.148985130077363	-0.00141971886833453	#FFA800
1583	5135	-0.119296278357925	0.036007674101904	#FFE300
1584	5136	-0.00738450917536013	-0.0907555129703057	#FFDD00
1585	5137	-0.124660029671506	-0.139546622399007	#FB1B00
1586	5138	-0.0452408442333845	-0.141695160621429	#F38400
1587	5142	-0.130796389296063	-0.0437464851875678	#F89200
1588	5143	-0.180979495200567	0.04495162323252	#FFB800
1589	5145	-0.0479813028567913	-0.0729231831616502	#FFC700
1590	5146	-0.0125068594533001	-0.185850060567936	#F07D00
1591	5149	-0.158267611282992	-0.0761911267041911	#F35100
1592	5153	0.0153021497508711	-0.0857088549409878	#FFEF00
1593	5190	-0.0959158442492579	-0.180736013162804	#FD0900
1594	5190.3	-0.14544780795479	-0.178487624211275	#EB0000
1595	5190.9	-0.137692634270715	-0.167367962650473	#F30000
1596	5279.6	-0.0589260875242017	0.0803160173443907	#ABC57F
1597	5390	-0.181236433835833	0.0470832123807092	#FFB800
1598	5394	-0.256545943442756	-0.287258487894421	#CD0000
1599	5397	-0.0598806532330542	-0.0975110297996679	#FDA100
1600	5401	-0.0378006296026106	-0.125472430766946	#FB9A00
1601	5401.5	-0.0791572813487365	-0.0590733048885283	#FFB000
1602	5404	-0.00975015972731947	0.0169980536130268	#ABC57F
1603	5533.6	-0.236315192167493	-0.253486075746095	#CD0000
1604	5533.8	0.0356713431585054	-0.0636215007923595	#F3F612
1605	5533.9	0.061205075493916	-0.124516561984533	#FFEF00
1606	5542.6	-0.0623053179814932	-0.0725727987631289	#FFB800
1607	5561	-0.0485640651637222	-0.183684540823895	#F35100
1608	5561.5	0.000717014430305003	-0.112714492879418	#FFCF00
1609	5569.4	0.000319310050424739	-0.05867802486034	#FFF500
1610	5569.5	-0.0048322402895243	0.0487425985709352	#93B5A4
1611	5571	-0.165094164889685	0.0314270851993969	#FFB800
1612	5571.5	-0.0193036329588328	-0.057099314569187	#FFE900
1613	5600	-0.0430497823166495	-0.0415470505932537	#FFE300
1614	5606	-0.136611262783667	-0.0772009667569545	#F06300
1615	5606.3	-0.0591950589707198	-0.13735152445533	#F07D00
1616	5606.6	-0.0349005924506805	-0.109292788767751	#FFB000
1617	5622	-0.0394313470631375	-0.131922241966211	#F89200
1618	5654	-0.0551783790017965	-0.151731540274187	#EE7600
1619	5660.9	-0.00436173258885253	0.0960797692440819	#6495ED
1620	5913	0.0374020845240276	-0.033248892932273	#C3D65B
1621	5914	0.0275299672319389	-0.0153859163562905	#ABC57F
1622	5918	-0.230859061930369	-0.115574762704635	#E40000
1623	5919	-0.157467051185021	-0.083058117859964	#F53F00
1624	5952	0.10360543331627	0.0186973459825516	#6495ED
1625	5970	-0.00564372649000668	-0.0401863089228392	#FFFB00
1626	5980	-0.169203729295257	-0.00753902139492104	#F58B00
1627	5981	-0.0451053280194822	0.000772144079714191	#FFFB00
1628	5991	-0.0748582242990023	-0.00327157696369084	#FFE900
1629	5992	-0.0135970740504018	-0.136308384764041	#FFA800
1630	5993	0.00883231678911371	-0.15045897775771	#FFB000
1631	5994	0.0282232989261156	0.011666065259928	#93B5A4
1632	5995	0.00328567947553344	0.0201109682612777	#ABC57F
1633	5996	0.0165977947871848	-0.0294366145392277	#DBE636
1634	5999	-0.0769602183206565	0.0234780447546499	#FFF500
1635	6001	-0.143460250800544	-0.207043400756609	#E40000
1636	6002	-0.042228920464667	-0.106754893148566	#FFA800
1637	6047	-0.137697049339366	-0.180559259126533	#F30000
1638	6054	0.0689479907567989	0.0430917724239381	#6495ED
1639	6055	0.0402614128135005	0.00203723461567458	#93B5A4
1640	6056	0.0725608930916132	0.0171912633264352	#7BA5C8
1641	6065	-0.012742916860852	-0.0393963688712688	#FFF500
1642	6066	0.027863595493044	-0.0758226742567751	#FFFB00
1643	6067	-0.0628297041883415	-0.0308076598111205	#FFDD00
1644	6068	-0.0297267242010582	0.0100766785321313	#DBE636
1645	6069	0.0389098433807418	-0.0664392440634865	#F3F612
1646	6070	-0.0417901478172795	-0.0219586227079042	#FFEF00
1647	6071	-0.0630539882645683	-0.10872970830452	#F89200
