# Supplementary material for: The erosion of biodiversity and biomass in the Atlantic Forest biodiversity hotspot
Source: Nat Commun. 2020 Dec 11;11:6347. doi: 10.1038/s41467-020-20217-w (PMC7733445; doi:10.1038/s41467-020-20217-w)
Supplement: Supplementary file 7 — Source Data [file 41467_2020_20217_MOESM7_ESM.zip › Source Data/Figure3.csv]

	V1	V2	V3
1	-0.378265044674439	1.0437333836139	#93B5A4
2	2.57595702288249	-0.502921353437289	#F60000
3	1.16997541421631	1.01045805232811	#F3F612
4	1.69627450841839	1.36539228549554	#FFF500
6	0.754091298222224	2.44863765649814	#FFF500
7	-0.34534008119408	1.99574961153066	#ABC57F
8	1.68928980451791	0.566096045464136	#FF9B00
9	0.868722978360414	0.627967572628479	#F3F612
10	2.52019180135196	0.122682073214026	#FF0A00
11	3.59645728366507	1.69167465682681	#9C0000
12	1.55090762954726	0.46331488981113	#FF9B00
13	0.334067900514798	0.303282552665553	#FFF500
15	0.63436969695882	0.314425801930803	#FFFB00
16	1.57436564307123	-0.161904560297678	#FFBF00
17	1.46980303146473	-0.294147554519199	#FFA800
18	1.3314993947806	1.31035555801543	#FFCF00
19	2.871712921763	-0.0135181211576051	#C00000
20	-0.0127749361337052	1.87179162197342	#93B5A4
21	0.816127629050966	0.309020768211132	#FFFB00
22	1.45292182892468	-1.22238317383782	#FF9B00
23	0.32674354961025	3.1292296370237	#7BA5C8
24	2.44916439118787	1.52829554139508	#FF3500
25	1.07991496995017	5.40107606232135	#ABC57F
26	1.8153826462296	1.24337631638209	#FF9F00
27	1.1719966632744	-0.816405673648673	#FF9B00
28	1.52654569559976	-0.746279133463609	#FFD700
29	1.81649731375649	-1.46237598106753	#FF2000
30	2.04237498224983	-3.36573393366529	#FF7600
31	0.630740340838155	1.29626927580871	#FFEF00
32	2.30106349395853	2.59033233408807	#FF3500
33	1.10912895592891	0.797415150033709	#FFCF00
34	1.64072465174571	-0.02694122295547	#FFB800
35	-0.186911857232836	0.140627289629477	#FFE900
36	0.495128854232397	-1.14082988426604	#FFBF00
37	0.415164425908104	-0.332796114421183	#F3F612
38	0.27048122981713	-0.666878683264267	#FFF500
39	1.0800103248798	-0.632574271144186	#FFB800
40	1.84843420312697	0.522499303650637	#FF9700
41	1.48596277834435	-0.927039138902799	#FFC700
42	1.44249859333302	-1.14639640432259	#FFA800
43	0.746549565464044	1.03294119307485	#FFEF00
44	2.73635191311408	-0.884353157315809	#F60000
45	2.00645072153424	0.0501150571747066	#FF6000
47	1.25148682375304	1.74190721016418	#FFE300
49	1.10929229031438	-0.681178508627457	#FF9700
50	0.652593495818742	-1.37905736585485	#FFC700
51	0.552402595425451	-0.197871147419587	#F3F612
52	1.59532525612281	2.42892470930398	#FFEF00
53	2.67024651289816	0.47137009421272	#FF3500
54	1.65447733976335	0.0913941465046375	#FF9300
55	1.18691085815088	-0.0681762372484208	#FFB800
56	1.57814432913079	0.306393346369304	#FF9F00
57	1.31690190927842	0.231861501138589	#FFD700
58	1.03979972200721	-0.220730207512742	#FFD700
59	0.560493110331776	0.351526692246819	#FFE900
61	-0.145232245281637	1.29737990510559	#93B5A4
62	0.613498353553053	3.09542706653431	#F3F612
63	1.24024383818805	1.12561200402915	#FFE300
64	1.97299301638919	-0.156776216704013	#FF8F00
65	1.20364857354886	0.192836720538402	#FFA800
66	1.57483364249572	-1.8457733302185	#FF9700
68	-0.376809067152686	1.19529946220995	#ABC57F
69	2.23005576741787	-1.37488713823431	#FF6000
70	3.12183927747078	-0.0903376294468976	#E40000
71	0.876154241026528	1.05827882689676	#FFFB00
72	0.672399647908823	0.342455305241651	#FFE300
73	4.22238782564636	-0.304004580460075	#9C0000
74	2.36106357375327	-0.790259170392459	#FF2000
75	0.356474659111555	1.94875346808358	#DBE636
76	1.47029767137899	3.4468853204085	#FF9B00
77	1.25597630918153	-1.96995168651211	#FFB800
78	-0.307941818114437	1.34053339243499	#7BA5C8
79	0.508228841570107	0.386634005446761	#FFF500
80	0.00726468171805134	1.24633155589634	#ABC57F
81	0.110937669616143	-0.83502304609863	#DBE636
82	0.998283290583298	-0.509017604982645	#FFC700
83	0.898669197471385	-0.110913279065851	#F3F612
84	-0.308158041280051	1.3856304201685	#7BA5C8
85	1.65566359737954	0.601380473729533	#FFA300
86	-0.795393623002931	-3.16223737285907	#93B5A4
87	1.32737062784614	-1.94917307396009	#FFB000
88	1.45208315337635	-2.35105404115943	#FFB800
89	0.0313764457201761	0.51099216664743	#ABC57F
90	0.871191922718345	-0.572318368836541	#FFE900
91	2.94227829887006	0.702086423993566	#E40000
92	-0.311087188611841	-0.281625247697594	#C3D65B
93	1.20534681981226	-0.000339806551333338	#FFB800
96	2.28394434530721	1.02449735741513	#F60000
97	-0.335269615095282	0.0464697606952347	#7BA5C8
98	2.38023550070442	-0.658047446177485	#F60000
99	0.763992716879851	-0.480861492848658	#FFCF00
100	-1.1606721337321	0.896817338009839	#6495ED
101	2.396370928502	0.723738081996584	#FF2000
102	4.47966099040431	-2.86755719947016	#CD0000
103	0.724014331339343	-0.138869048424548	#FFA800
104	0.291652607717449	-0.921615017705878	#FFFB00
105	1.7864426259005	1.386107025762	#FFCF00
106	0.182384557154744	0.478262852455751	#93B5A4
107	1.00294319527252	-0.246055571258924	#FFD700
109	-0.641411189357576	1.11886400233026	#6495ED
113	2.78484358303292	0.23502968704791	#C00000
114	-0.167846069177333	2.96534663200518	#6495ED
115	4.00990184422929	-1.3987215243396	#9C0000
116	-0.27274604795373	-0.750270059189283	#C3D65B
117	-0.537483719649043	0.220022192060989	#93B5A4
118	-0.371799864488511	-0.340925959480704	#ABC57F
119	-0.302882833257772	0.366766366354627	#ABC57F
120	3.02142645698753	-0.112331713631815	#AE0000
121	0.0792850185378777	-0.353201465998408	#F3F612
122	-0.32588859647727	0.808756404758882	#93B5A4
123	-0.333465593454369	-1.1990694529619	#DBE636
124	1.18437849750109	-0.514087085530184	#FFBF00
125	-0.683075266693308	0.659156811007845	#6495ED
126	-0.208274990976946	0.225712668329693	#ABC57F
127	0.0326255082614658	0.541711909576891	#93B5A4
128	1.10500644201704	0.476639870875653	#FFFB00
129	3.30441166657701	1.07898835806058	#9C0000
130	2.24819637132332	1.75206585558501	#FF8F00
131	-1.03677086066479	-0.0649879419592169	#6495ED
137	2.90682148419293	-0.931251867703762	#AE0000
138	1.93432027631794	-0.329243208778235	#FF9700
139	2.50835125819462	2.86032805731957	#FF9300
140	-0.459547734056755	0.048414156630827	#93B5A4
141	1.74290566232307	-1.66291060673941	#FFA300
142	1.06469085079447	0.169161675196834	#FFF500
143	1.782309287229	0.662622060346316	#FFD700
144	0.885057379759038	0.748912246831032	#F3F612
145	0.749395605200253	1.80353124869279	#C3D65B
146	0.981510964454189	0.130854596798396	#FFC700
147	1.86835490425719	0.617510308113195	#FF6000
148	2.0295416726407	0.0789213543580075	#FF3500
149	0.103254732691038	2.07921373506636	#7BA5C8
150	2.42741979528548	-1.80872904657146	#9C0000
151	-1.09431683524098	0.722774956503966	#6495ED
152	-0.255087194044185	2.66282418161744	#7BA5C8
153	1.9592813093019	-1.04935775694198	#F60000
154	-0.820209125381342	0.645406297885363	#7BA5C8
155	2.07729543029983	-0.61535112786453	#FF8F00
156	1.29566074466873	0.606253770757757	#FF9B00
157	1.49411735968213	2.25387972894204	#FFEF00
158	-0.0170529792173272	0.963521259647466	#93B5A4
159	2.02671631484028	-0.785268752262527	#FF4B00
160	1.69013527978388	-1.60004678179785	#FF4B00
161	3.23264167718454	-1.36834069354801	#9C0000
162	2.02006385518336	1.83716351448112	#FFDD00
163	2.55635190637226	-0.798939321495524	#D20000
164	2.83695279638207	-2.44013692922429	#C00000
165	3.15519632269279	-3.08296161900261	#9C0000
166	2.38602134844306	-0.964457926489614	#E40000
167	2.57718118527866	-2.59724821420752	#AE0000
168	1.93713072523909	-0.176639426661732	#FFD700
169	1.8953826865669	-0.374425890814874	#FFB000
170	3.15173060865896	-0.502379930556325	#AE0000
171	2.53536707621582	0.0333739826766683	#FF4B00
172	0.0519234643056904	-0.490379393422052	#ABC57F
173	-0.128133517466851	2.36177252843677	#7BA5C8
174	2.4992588409798	0.970097269967962	#E40000
175	1.97453181046367	2.74287742763247	#FFBF00
176	3.38861589372654	1.08772074171248	#AE0000
177	2.26669941538808	0.533872691227922	#FF9700
178	0.45526096152506	0.257360268984312	#F3F612
179	0.213936881564098	-0.173166382132888	#FFFB00
182	1.09686896097085	0.0100653169591611	#FFDD00
183	2.89363803117024	-1.55487182167091	#AE0000
184	0.76416951724447	0.556824904661444	#F3F612
185	1.03394021490222	2.10765677825303	#FFF500
189	1.6606659659971	-0.151367607958622	#FFD700
190	1.56356342255211	-0.354325054137218	#FF8F00
191	2.08109186569699	-0.890111711293996	#FF2000
192	2.5649059508032	-0.175176483591922	#D20000
193	-0.0441837318027141	0.817696340175254	#ABC57F
194	0.952311780040512	1.83868549138819	#FFDD00
195	3.94819484153735	-1.68426246929933	#AE0000
196	-1.1810366001734	0.632700369669598	#6495ED
197	-0.301500517459525	0.517911889798212	#93B5A4
198	-0.453132985873057	1.15198770832784	#93B5A4
199	-0.415020704709334	-1.07552343216173	#DBE636
200	1.48019897347982	0.592404898237098	#FFB800
201	-0.044046384257769	0.536970883506465	#C3D65B
202	2.61994727423414	0.968310454649127	#FFA300
203	1.49436817787866	0.487828400497872	#FFF500
204	0.098260870085529	1.35982957448241	#C3D65B
205	0.0564575430047031	-0.479590737686276	#DBE636
206	0.441943173230185	1.69515318320086	#DBE636
207	1.86194811560636	-1.10659724543907	#FF4B00
208	0.398510725935381	-0.480144086772138	#FFEF00
209	-0.231942930425233	-0.383983054894515	#ABC57F
210	1.38446690596996	0.431437360739569	#FF9F00
211	0.373318537980614	0.299883133060759	#ABC57F
212	1.62075153424965	-0.482001199503556	#FF4B00
213	1.5070531891632	0.138813717124274	#FF2000
214	4.53684796131324	-1.35845839203475	#CD0000
215	3.16376446795925	0.904548214926544	#9C0000
216	1.33087302971698	1.85147037402685	#FFDD00
217	1.42500854002154	0.946999556567116	#FFCF00
218	1.26290998423827	1.02133399886488	#FFD700
219	1.42561265272632	0.711394518803497	#FFBF00
220	0.96028399368272	1.39049911761777	#FFEF00
221	0.669492705675049	-0.0666125557960849	#FFC700
229	1.47491703196298	-0.404221182424161	#FF9300
233	0.83914778230888	-0.503216765541005	#FFCF00
234	1.52137411715451	-0.729709602015744	#FF9300
235	1.55261882259906	0.402580611620656	#FFA300
236	0.0738503236470293	0.508472323704004	#DBE636
237	-0.108677175828136	0.695477177445895	#ABC57F
239	0.182349821263485	0.437234258565875	#ABC57F
240	2.21874036902959	-0.0233573801477376	#FF8C00
241	0.865005798626705	0.301766830737122	#FFBF00
242	1.58434152484803	-0.312851630380461	#FF6000
243	1.70073391115102	-0.360455812233652	#FF8F00
244	3.2291221547655	-1.84935537288872	#9C0000
245	1.93470193310606	0.58533359223832	#FF9F00
246	2.32719115725368	0.140402619999957	#FF2000
247	2.18848655823905	-0.681960429663262	#FF3500
248	1.61693661932583	0.534647895420615	#FFB800
249	1.23858780141561	0.213643417956348	#FFB800
250	2.47831875613691	0.172684401241203	#F60000
251	1.80976339273361	2.51212267680578	#FFDD00
252	2.35752351400071	-1.45007164006099	#F60000
253	1.60072172012717	0.815562650441922	#FFB800
254	1.14070694118002	1.22584613543823	#FFE300
255	1.90796973070926	0.63645055263931	#FF2000
256	0.046537302849399	0.409861736573014	#FFFB00
257	1.8279572642946	-0.44755579049688	#FF9700
258	2.26485951236064	2.31631860187479	#FF3500
259	4.38031456589059	1.86861896180305	#CD0000
260	0.781086793539057	0.178615292990731	#FFE300
261	0.732611906455529	0.289109511077935	#FFE900
262	1.86233539890027	-0.38093020137019	#FF9300
263	0.0684501300280412	-0.860758989055433	#DBE636
264	0.894942157921694	0.476310294696483	#FFEF00
265	0.11433394726442	0.265053478812588	#C3D65B
266	-0.0486975263604818	0.559617080575328	#7BA5C8
267	0.559285150144196	0.419476854478028	#F3F612
268	0.37228667968211	-0.0853951187220962	#DBE636
269	0.922791173189991	0.995601153601362	#FFF500
270	-0.192951681416938	0.446770479347908	#7BA5C8
271	1.78467953692453	0.819651785434738	#FFA300
272	-0.15772053983743	-0.729769872971422	#93B5A4
273	-0.140468010768734	-0.805308068737635	#ABC57F
274	3.10837255418601	-0.699504695644532	#C00000
275	1.94911338020613	0.21904192034803	#FF7600
276	1.34688975945698	0.460769419994398	#FFCF00
277	2.30634804113419	-0.0473863413600035	#FF0A00
278	0.828070395657542	-0.532571528588388	#FFDD00
279	3.9685410038285	-1.7087528000257	#CD0000
280	6.23265475382311	0.0723734285033421	#CD0000
281	1.29431973526681	-2.72449244459443	#FFA800
282	2.55617056055003	-1.94895411585329	#D20000
283	2.75172733237951	-2.35745040408069	#D20000
284	1.7680118095468	-0.849540721521826	#FF0A00
285	1.9834332853275	0.958312317527115	#FF3500
286	2.56160014026449	-0.0308744364268418	#F60000
287	1.1648910438857	-2.6595314517056	#FF9300
288	0.944400314333484	1.19662175689517	#FFCF00
289	1.59649421657863	1.47418145399372	#FFB800
290	2.07645340531088	-0.617166531432472	#E40000
291	0.786093403435015	0.854837111609922	#C3D65B
292	2.82372886049191	1.93944813842057	#E40000
293	2.75697782378604	-0.0220518708129996	#D20000
294	1.91090364293198	1.64984634322505	#FF8C00
295	1.30059426549444	1.74451763158858	#FFDD00
296	2.05636448497102	-0.490537532032049	#FF9F00
297	2.838900510089	-0.300555596681576	#FF7600
298	1.31943143701192	0.487135964446409	#FF9F00
299	0.925286180653366	-1.04015843623829	#DBE636
300	3.72197252279236	1.96651058215763	#9C0000
301	1.34989812485207	1.09521135725459	#FFB000
302	2.13377407763962	0.436470848639779	#FF8F00
303	4.097586287548	0.713168930089422	#9C0000
304	2.76284204776293	1.18635631462959	#C00000
305	0.444010932627017	-1.38350359491407	#FFE900
306	0.89035973899187	-1.99023140331216	#FFEF00
307	-0.347406301310344	-1.19515629228791	#7BA5C8
308	0.749735667877739	-1.81049306953071	#FFE300
309	1.81698334887891	-3.06034829380161	#FF7600
310	2.46372051517803	-0.18691417168647	#E40000
311	0.842359006013761	-0.551289616513423	#FFFB00
312	1.79723002920262	0.953465679990235	#FF8C00
313	1.8330832993644	0.0891452359559526	#FF9300
314	1.32684076312778	-0.2769771640021	#FF9700
315	0.846324486338847	-0.185689202518205	#FFDD00
316	0.605104198938724	-1.57647878814633	#FFF500
317	0.790887730368886	1.22572135833305	#FFFB00
318	2.54344773254695	0.85657630543423	#FF8C00
319	1.28897612169293	1.1758439507417	#FFA800
320	1.84822544044258	1.89930396134396	#FFA800
321	1.43852964314859	-0.471581402449989	#FF9B00
322	1.97261247152015	-0.702910826592952	#FF7600
323	1.90688008758364	-2.11148608391815	#E40000
324	0.67321963447823	-1.63246104166784	#FFD700
325	1.52370516761936	-2.71683102184611	#FF4B00
326	-0.356613782216588	0.00596050133971511	#93B5A4
327	0.967156124306906	0.99775606523063	#FFCF00
328	4.03032091478559	-0.329322791534482	#9C0000
329	1.00359690653246	-0.372429094487233	#FFA300
330	0.747893025204302	1.35033317714741	#FFEF00
331	3.02961481496341	-0.624148785289425	#D20000
332	2.38295745823313	-2.32804743354682	#F60000
333	2.19726831972376	1.66602516277687	#FF9B00
334	1.5025711300286	0.663312479875346	#FFA300
335	2.60799790176519	0.100993331715214	#F60000
336	2.46669591207987	0.426516837830327	#E40000
337	0.44826037999519	-0.11931810803026	#FFEF00
338	1.37900487669292	-0.305539908968501	#FF9F00
339	1.92639264685624	-0.528178500513873	#FF8C00
340	-0.887144947515599	1.3490097118838	#6495ED
341	1.68602840366748	0.740181613842122	#FF9700
342	1.71340510505943	0.259623671910947	#FF8C00
343	3.40820053998811	-0.13361867133403	#C00000
344	1.58465669978523	0.870792470386251	#FF9300
345	0.814226747432323	0.958071743899242	#FFFB00
346	2.5044664526023	0.017613104312436	#FF0A00
347	3.33237395039803	-0.732168492173208	#C00000
348	3.21198408058501	-1.07639819717197	#C00000
349	3.41871593500418	-0.977462937790505	#AE0000
350	5.50924278789661	-0.66857507848427	#CD0000
351	2.92727774385101	1.16145878266943	#F60000
352	2.09452483277167	0.509794475400107	#FF7600
353	1.74246378339294	-0.0671859779960346	#FFA800
354	3.32410650613519	-1.01174090874766	#AE0000
355	1.09235779811957	-0.0132996475690758	#FFCF00
356	2.25641867164332	0.023253672633537	#FF0A00
357	1.7824936103083	-1.22053750065985	#FF4B00
358	4.05453813582439	-1.22169656919082	#CD0000
359	0.516123291866875	0.747243587068751	#FFF500
360	4.30780980035943	-0.893353506812553	#CD0000
361	0.180431438928717	0.902066739738693	#C3D65B
362	0.625901534443076	0.723131943805007	#FFEF00
363	1.54119685459882	0.82135596642597	#FFDD00
364	1.15306139331975	0.466939978665121	#FFC700
365	3.36296616781599	-0.115096985906496	#AE0000
366	2.81412856857519	-0.97116588814381	#E40000
367	1.50715122211432	-0.274641020459739	#FFCF00
368	2.28591682526125	0.255829684953077	#FF6000
369	-0.251451664119208	-0.0277804420656502	#C3D65B
370	2.08864490281469	1.16783055472931	#FF8F00
371	2.83660869420137	-0.293868199839797	#F60000
372	1.71363117177882	-0.1674145234584	#FF9300
373	1.850918112415	-1.47403875205147	#FF8F00
374	2.97756216703363	-1.58677592786108	#AE0000
375	3.53348234394215	-0.551055542535065	#AE0000
376	0.0373372029825519	-0.0562797099740177	#DBE636
377	2.43946760158843	0.0902618426092112	#FF2000
378	1.03327638775495	-0.779776108114113	#FFB000
379	0.560462153508189	0.69609243938062	#F3F612
380	3.14126643140963	-0.904673129718172	#FF0A00
381	2.11608625200589	1.53053930986005	#FF7600
382	0.599473245946167	1.08373755154455	#FFFB00
383	0.0747533362327149	1.22566232537242	#ABC57F
384	0.82338398872209	-0.107331732914032	#FFE900
385	3.7493550299459	-0.466813430108107	#C00000
386	3.48861448923565	-0.256024693856221	#9C0000
387	3.02471381515869	1.56137035416322	#D20000
388	2.0478032684255	0.95155818951066	#FF6000
389	1.83955671637808	0.224126031018707	#FF9300
390	2.39319071718086	0.0886177634261737	#FF8C00
391	3.13627344170615	0.477144385047716	#E40000
392	2.20678827721948	0.481787327554718	#FF8F00
393	2.36229363263201	0.0798691001180971	#FF9B00
394	-0.584096226784838	0.657295605409627	#7BA5C8
395	1.30068280896165	-0.715752601869264	#FF9B00
396	2.06449960581406	1.48271848281786	#FF9F00
397	0.902420391934653	0.0755498412482018	#FFE300
398	3.22145691734409	-0.677912459380226	#AE0000
399	2.82333216472457	0.673306459783729	#D20000
400	0.0183307855675103	0.416094792121725	#DBE636
401	-0.405195247785508	2.43750467918131	#7BA5C8
402	0.604887262979642	1.72542547222807	#C3D65B
403	0.375975778949668	1.11415569584924	#FFFB00
404	2.04697302630517	-0.428337750705241	#FF8C00
405	0.492746571112577	-0.168808609139627	#FFF500
406	3.42750198617564	-0.38571821011072	#D20000
407	1.50609671988716	-0.178884804617873	#FF9F00
408	0.744334173507268	-0.092549964108246	#FFCF00
409	2.89209574066234	1.57804467728687	#FF0A00
410	0.249088614486962	1.36604414448684	#ABC57F
411	0.908349989476832	-0.126651498852767	#FFE300
412	2.28513437074776	-0.1359458474975	#FF6000
413	3.56381680570265	2.11525533315072	#AE0000
414	3.89503555612939	-0.551838209773607	#9C0000
415	2.13522347565975	0.51007102484156	#FF8C00
416	0.145790454151301	-0.187926527386544	#DBE636
417	2.08009793589865	0.51896525208931	#FF9700
418	2.39721412934454	0.621340317614742	#FF4B00
419	2.19682084505303	1.41534459598477	#FF0A00
420	0.588589100088234	1.60383396786915	#FFFB00
421	0.913391511487991	1.09186091280544	#FFBF00
422	0.807914262365899	0.0845198398952322	#FFE900
423	1.54270849597052	0.837293573227362	#FFD700
424	2.96623044921457	1.25242949907285	#FF2000
425	1.98264438637822	1.147006077621	#FF9700
426	2.61840369671714	1.24121184809135	#FF3500
427	2.76875046364856	-0.99296656197235	#D20000
428	4.11407015275343	-0.26407962776957	#9C0000
429	1.93574083723217	0.43008649255366	#FF8C00
430	2.12006720927604	1.294349640577	#FF9B00
431	1.99272674198193	0.0238381020999236	#FF9B00
432	-0.788407263378429	0.153654676189137	#7BA5C8
433	2.1739790936247	1.49587058301212	#FF4B00
434	1.90718656371431	0.362382369775483	#FF9B00
435	2.03044040145608	-0.278872269693952	#FF6000
436	2.74723213093871	-0.300786864071449	#FF4B00
437	1.42458433400232	0.581220983602537	#FFC700
438	0.721630808906637	1.11456154465317	#FFFB00
439	2.42051746246783	0.769305919322335	#FF3500
440	1.10486072077022	0.701665044813414	#FFDD00
441	0.808357380526507	-0.719669101091911	#FFD700
442	1.50544857956862	0.64452021276982	#FFB800
443	2.00099882920819	0.329954306847559	#FF8C00
444	0.586335016384754	1.94504327308854	#C3D65B
445	2.71065982663244	1.2094323889196	#FF7600
446	2.73099862409401	-0.9282839514484	#E40000
447	-0.601344282902053	2.16107904476254	#6495ED
448	2.88570034522925	0.167980134915749	#F60000
449	2.86929441101673	0.450567337608704	#FF2000
450	2.40747162819805	0.0441823583320934	#FF2000
451	2.17420265639185	-0.0874145694524768	#FF2000
452	2.27986040885894	0.261616944860365	#FF6000
453	2.69048986109933	0.667799198505194	#FF0A00
454	2.41164537076467	-1.44868138091935	#FF0A00
455	1.35860257230673	-0.803752323759283	#FFB000
456	3.13350255553809	-0.826575776743501	#AE0000
457	1.29012588374952	0.709117106438176	#FFA800
458	1.88065193669039	-0.686944797088122	#FF7600
459	0.697940649724608	0.906885479953019	#FFE900
460	1.30717955027973	0.543481068407786	#FFC700
461	2.08823608964675	-0.831685592250832	#FF2000
462	2.5285533126429	0.497376053265726	#FF4B00
463	1.58040883897628	-0.0537906005349731	#FFBF00
464	0.590795139796358	0.874892799931539	#FFFB00
465	1.26039772758083	0.0388812485041786	#FFA300
466	1.11141431507905	0.209605400782024	#FFC700
467	1.25060051179739	0.544089435300911	#FFBF00
468	1.91827915265566	0.766268958196882	#FFB000
469	1.58612480867473	-0.44004486003328	#FFA300
470	0.409931428113597	0.256056337219943	#FFE900
471	1.54174277932087	0.0625427521766654	#FFBF00
472	0.523146283517906	0.059840572866399	#FFEF00
473	0.691048125705782	0.177094722446757	#FFF500
474	0.382855818510946	-0.557527389027366	#FFFB00
475	0.644184254675352	-0.995968993736579	#FFC700
476	1.21119352523954	0.508114866942682	#FFCF00
477	1.15262989343615	0.458689504893336	#FFE300
478	1.33543822940268	0.614579642409151	#FFDD00
479	0.168116464662144	-0.106038860577113	#C3D65B
480	0.652023559306653	0.235011844722443	#FFF500
481	2.09475875768399	0.0348852943140906	#FF8F00
482	1.54380667736611	-0.885574335532368	#FF8C00
483	2.91489254485691	-0.248304217187058	#F60000
484	-0.646043446828608	0.627503359500124	#7BA5C8
485	1.25869306109901	-0.162842932517705	#FF9300
486	1.21586959410621	0.285344915778475	#FFB800
487	-0.553048615097129	0.710918298787507	#93B5A4
488	0.117822905108239	0.700455231599255	#C3D65B
489	1.17980432637964	0.164759029189818	#FFE900
490	-0.56108294885875	0.363906569366492	#93B5A4
491	0.770618911173721	-1.16736218633666	#FFE300
492	2.04433359358044	0.358075583813379	#FF7600
493	0.51371236298156	0.185242175932338	#FFEF00
494	2.82845179208906	-0.768258556685827	#D20000
495	1.1995571716187	-1.2846893074499	#FFB000
496	0.595985340823477	-0.185825215232902	#FFE900
497	2.16208844931818	1.69536854264862	#FF9300
498	1.53075955652775	-0.206631269809323	#FF8C00
499	2.02225437061938	0.881559890728792	#FF6000
500	1.9609629569389	0.192514465973148	#FF8F00
501	1.86299060833821	0.0123007857758164	#FF8F00
502	1.01585655339672	0.370307802300544	#FFDD00
503	0.0631227822959852	0.637666231109612	#F3F612
504	1.75279365342669	0.613987537124372	#FF9F00
505	1.55352186445528	-0.0656528394357211	#FF9300
506	1.37290070013843	-0.830971398419844	#FF8C00
507	1.16510470040424	-0.474109921436715	#FF9F00
508	1.40485407543228	-2.4366451410563	#FF8F00
509	2.24131764418701	-0.0174415039133637	#FF2000
510	1.42878962544743	1.72438143035894	#FFBF00
511	1.16878227424965	0.660778881303731	#FFBF00
512	1.21310381559573	0.314328573932275	#FFB000
513	1.09593392056591	0.076816182008407	#FFCF00
514	0.364644974012136	0.62981057933185	#FFF500
515	1.88636328803612	-1.0570751964586	#FF9300
516	3.12531068229843	0.868255296016078	#D20000
517	1.96936284114366	0.894085689687621	#FF7600
518	0.379745236741293	-1.21574270761636	#FFE300
519	1.57798642595158	-0.400931009187856	#FFA300
520	1.06148485647776	-1.58905474747482	#FFCF00
521	2.02512554935572	-1.46136857224551	#FF8C00
522	1.12021639763451	-0.330942863600585	#FFB000
523	0.782053070145449	0.247518394802477	#FFEF00
524	1.68219436273402	0.712333387456929	#FFA800
525	1.4616333238029	-0.92081790622851	#FFB000
526	0.393038543087136	0.555234050103333	#FFEF00
527	0.00230763261095865	0.153421983809687	#DBE636
528	1.2417876100556	-0.679666263750181	#FF9F00
529	2.14232389907174	0.728062933940619	#FF6000
530	1.37510785240563	0.74802773030751	#FFB800
531	0.115266236745012	-1.04698608220196	#FFFB00
532	1.90721566176914	0.289901670163871	#FF9700
533	0.976021525011512	2.02175852733941	#FFDD00
534	1.93149447973766	1.61856482882512	#FFB000
535	0.856788397156299	0.240814782215224	#FFC700
536	0.00037074138870552	2.0206382169287	#ABC57F
537	0.673087812101675	0.615944741364022	#FFC700
538	2.66785922937455	-0.338243707097591	#FF7600
539	2.60911190864187	-0.171739785477022	#FF0A00
540	0.505614266348208	1.09237193377768	#FFF500
541	3.19842049084668	1.9298944212243	#9C0000
542	3.01306782665101	2.33522423769808	#C00000
543	2.94781884286188	1.87309640499373	#E40000
544	3.19639644620966	1.81328706563433	#D20000
545	3.38088185915884	1.37044371464878	#AE0000
546	3.65604042133794	0.553646245646498	#9C0000
547	3.94958841321564	1.66069143710469	#CD0000
548	3.21868917378956	1.58044861907535	#AE0000
549	2.23751046224305	0.513344369529441	#FF3500
550	0.77095034138214	-0.143339328889797	#FFBF00
551	1.95808290874577	0.59663137471927	#FF6000
552	0.398074527815961	1.39149602705364	#C3D65B
553	3.21253284601308	-0.224160596402507	#9C0000
554	1.37864578711188	1.18140143699663	#FFE300
555	0.281238927149867	0.0931499238018864	#F3F612
556	0.888158827567104	0.752971722149622	#FFE300
557	4.43445951352842	-0.545039491738299	#CD0000
558	1.43035320844894	-0.996715778110413	#FFB000
559	3.40134723408369	-1.10772795115033	#CD0000
560	3.56980111877254	-0.336801019376681	#CD0000
561	3.03204898623019	0.689185226324339	#FF2000
562	-0.0397471121560674	0.676947856078157	#93B5A4
563	2.83871505930247	-0.590313764151953	#D20000
564	2.29069166881425	-0.439902892902799	#F60000
565	1.48793368348887	-0.59034431857439	#FF9F00
566	2.11224811527565	-1.34581908612321	#E40000
567	1.58108982717273	-0.164231666730714	#FF9700
568	1.51122284184396	0.892568839493077	#FFC700
569	2.38357797597728	-0.940347713648523	#D20000
570	1.5072900399796	-0.901385182095432	#FFD700
571	3.75469046442587	-1.16061572700467	#9C0000
572	1.50819118427991	0.317429374823601	#FF9B00
573	2.84438210436151	3.02986879978707	#FF8C00
574	1.3171821512032	-0.547489643090991	#FF7600
575	1.46806809846123	0.299431214267186	#FF9F00
576	2.98165684810774	-0.597758449598403	#D20000
577	1.12672867859015	0.747182866615962	#FFEF00
578	0.00618353718183617	-2.33603854427586	#93B5A4
579	3.31115535206023	0.141586064994919	#C00000
580	2.93198023025292	-0.312148938844253	#E40000
581	2.79173107339047	-0.272354953548712	#FF0A00
582	1.78470812677418	0.312116247236958	#FF6000
583	1.34702528737039	0.167577865653542	#FFCF00
584	2.17540995354486	-1.85071458292969	#F60000
585	0.924529113249836	0.810947296491591	#FFE900
586	1.56852041915252	-0.0989198108776274	#FF8C00
587	0.952092796775767	0.469515722755947	#FFDD00
588	1.207734511796	0.743595355947084	#FFB000
589	2.12566489135042	1.76170031491656	#FFB000
590	2.29969168931128	-1.64301197593993	#D20000
591	1.058881719541	-0.323163328047903	#FFA300
592	2.0107574854618	0.594555867827803	#FF0A00
593	1.82754054459317	1.335233964827	#FFB800
594	2.11891983608022	-1.08891711089957	#FF2000
595	0.466858874803324	0.668730469128079	#FFFB00
596	1.73083463402036	-0.677686056424258	#FF9300
597	3.64699631315863	-1.0118337579166	#AE0000
598	2.50065001170254	-0.557546705764409	#F60000
599	1.49656188826717	-0.0463503523115312	#FF9F00
600	1.48719971371864	-0.372977570543934	#FFA800
601	2.49186885555759	-1.78597044711564	#F60000
602	1.92606381647258	-0.684650288184882	#FF7600
603	4.85747973352302	-2.36995609976816	#CD0000
604	2.51789031038349	0.0704899115583877	#FF2000
605	1.4764849691719	-0.492742666557935	#FF9300
606	1.38078582266355	0.0562874197973933	#FFE300
607	1.96913173165853	-0.18433932741892	#FF2000
608	0.72325927622872	0.0447571725726093	#FFE900
609	2.86592692159159	-2.18961029281372	#C00000
610	0.721969549383791	-0.958832784943578	#C3D65B
611	2.70349241341173	-1.14843398090922	#C00000
612	1.53651183095165	-0.355014386330702	#FFA300
613	2.66794909172409	-0.961338929371201	#E40000
614	2.10552113824784	0.0978234205873093	#FF4B00
615	2.590999893271	-0.361624993263527	#FF7600
616	1.07503207110699	0.256399506971186	#FFD700
617	1.29551929338236	-1.22133780744402	#FFA800
618	1.01822556671669	-0.0217572192505084	#FFB800
619	2.24878848701186	0.591374349731864	#FF4B00
620	3.43325040534213	-3.2314681092296	#9C0000
621	0.35211450593473	-0.0424402605003981	#C3D65B
622	1.23526771196809	-0.677650738609039	#FFA300
623	1.8851460750435	-0.167250934328569	#FF4B00
625	1.93530246362468	-0.485343142590758	#FFBF00
626	2.34759340066888	0.817408335151049	#FF4B00
627	2.27306601116206	1.04351142279465	#FF6000
628	3.01594860905984	-0.860948765126606	#C00000
629	2.59403763881904	0.563736542116353	#FF6000
630	1.50731633713047	1.26809966966462	#FFB000
631	0.424304138312894	1.73867623945051	#FFFB00
632	2.44388775089715	-0.203570811619475	#FF0A00
633	2.47075651852791	0.300251022308679	#E40000
634	1.33008077183498	0.878274649244331	#FFB000
635	2.13006752837899	0.530375797472761	#FF0A00
636	2.96076287521793	0.0309493557156525	#AE0000
637	1.82268148989518	-0.0682710760245322	#FF3500
638	1.09909376227475	-0.507978921690718	#FFFB00
639	0.164868635559176	0.0363291797763821	#93B5A4
640	1.23150701275944	0.594375623756523	#FFB800
641	2.22771309865728	-0.80326625773998	#FF0A00
642	1.31395778256631	1.11715613494813	#FFE900
643	3.47198356356144	-0.484027949871597	#AE0000
644	2.31650859681426	0.574340602477479	#FF6000
645	2.66064399566116	-1.06634187801627	#9C0000
646	-0.314941179175264	1.4056089300854	#7BA5C8
647	1.67563481363664	-0.479339733896327	#FF9700
648	2.60456178679941	-0.0492389554800732	#D20000
649	3.03879786603016	-0.948888822792324	#AE0000
650	0.728137824294056	0.347207076812749	#F3F612
651	1.42971946452575	0.472162943743537	#FFD700
652	0.228364677676991	-0.141171921087087	#93B5A4
655	0.962370674388324	0.846586281006013	#FFF500
659	1.17490946357642	1.88154044727192	#FFDD00
660	1.250239811018	0.707439478500015	#FFBF00
661	1.15337725166964	1.04577400609937	#FFFB00
662	1.65978250254545	1.37734135885124	#FF9F00
663	2.21819145001841	1.93286758969297	#FFA800
664	2.60820874997408	0.797369098606834	#F60000
665	2.35002161937063	-1.11059864324141	#FF3500
666	2.48885341712928	1.44635135778473	#FF0A00
667	1.91743066672776	1.13856804744774	#FF9700
668	1.5008063999027	-0.526815297938798	#FF9F00
669	-0.68576263358274	0.417686487662832	#7BA5C8
670	-1.11211489459623	-0.0196630753114049	#7BA5C8
671	-0.338585136013351	-0.535524341485511	#C3D65B
672	0.556883092577634	-1.22860234460115	#FFE300
673	0.326028981995958	1.30607716659464	#7BA5C8
674	2.34241451802656	-0.376173684151302	#FF3500
675	2.07388191330058	0.765966167732396	#FF4B00
676	3.24136519359002	-0.468442756358896	#AE0000
677	2.08486414536413	1.12496637113162	#FFA300
678	3.43551923265203	-0.188012479792919	#C00000
679	0.974674755274104	1.2035892595216	#ABC57F
680	3.25534919962732	2.4910881625455	#FF9B00
681	0.391165629555328	0.376829694804684	#DBE636
682	2.00391756217106	-0.3354617261512	#FF9300
683	1.27122247669816	-1.6763564322991	#FFA300
684	1.6669388992602	-1.15331631925204	#FF9300
685	1.72911026894092	0.229962196850345	#FFBF00
686	0.883856433259185	2.28950750943014	#93B5A4
687	1.48931096096702	0.75272576673535	#FFD700
688	0.38337552513046	0.532240979285171	#ABC57F
689	2.23566725783895	-2.53614601196055	#FF3500
690	0.110212324211038	2.26975807651657	#7BA5C8
691	1.84396961487129	0.161742676772293	#FFCF00
692	0.215293266197445	5.54306475800796	#6495ED
693	2.30881663589231	-1.20128293138841	#FF2000
694	1.97067191522446	-0.439843932454681	#FF4B00
695	3.38979400035134	-1.71852806870368	#AE0000
696	0.839054633116648	-0.605318588476574	#F3F612
697	0.567390379175086	1.27929173673122	#C3D65B
699	0.972989965114832	3.8521944042545	#6495ED
700	2.06440829869255	1.32559579219262	#FFCF00
701	1.42144311844333	1.02038664160925	#F3F612
702	2.12170269504192	1.24037620483487	#FF9F00
703	1.12207483105363	-2.72901391281159	#FFE300
704	0.803087829533389	1.43460583330646	#FFF500
705	1.69484761588947	1.65821303632447	#FFBF00
706	1.51923492327278	2.04272021977241	#FFEF00
707	1.01233522493249	0.214751351473948	#C3D65B
709	1.41527163526118	0.373648763205212	#FFB800
710	1.17887074511151	-0.817580871861987	#FFEF00
711	1.96001397548406	-1.77984360489192	#FF9300
712	1.75524203518266	0.164756588059393	#FFA800
713	1.90432118473934	1.25196593618097	#FFC700
714	2.84553852921755	0.665238998436105	#FF4B00
715	1.6568346052655	1.07387290540371	#FF9F00
716	1.48394654233254	-0.937303708470328	#FFDD00
717	5.27869106494087	1.2110865510677	#CD0000
718	2.34792531938896	1.21570083762091	#FF7600
720	0.876167059591931	1.6799342193768	#FFB000
721	1.31837790138812	-0.409915048031925	#FFA300
722	1.79756338443299	0.0996756566938208	#FF9B00
723	3.10318261989499	0.0647408357795587	#F60000
724	2.11591425250349	-0.823039616998141	#FF7600
725	3.65160165641384	0.44491422358518	#FF0A00
726	2.47868193198241	-0.982345662315322	#FF2000
727	3.07224308866124	0.171846213652856	#D20000
728	1.94520787240648	-1.58746413996731	#FF8C00
729	2.95578322009524	-1.20984464978828	#E40000
730	0.877061803422944	0.349979484816718	#FFE300
731	1.67405660428641	-1.41469861312142	#FF9300
732	1.13267720533362	-1.36889958888162	#FFC700
733	1.58773049049736	-1.75969241562778	#FF8C00
734	2.04211420171327	0.756328678266202	#FFD700
735	1.24914315594712	-0.659561006577265	#FFBF00
736	3.25356475214363	-1.60866591583496	#AE0000
737	1.79695048045996	-0.47780456633784	#FF7600
738	1.59524652280744	2.65269214783289	#FFE300
739	2.22818359225968	-1.24173586498691	#FF2000
740	2.25158436179917	-1.33207532775746	#FF7600
741	1.63791817542057	0.734792545509663	#FFA300
742	1.03670857822668	-1.3160920132504	#FFCF00
743	0.729321313713254	-0.325250648110577	#FFD700
744	0.0967334716576993	-0.413451169455493	#F3F612
745	2.49679374919439	-1.78312268826973	#F60000
746	1.74280306167958	-0.723940571395853	#FF9300
747	1.07386568385789	-1.87463472781314	#FFA300
748	0.576371202873886	-1.27272045699604	#FFEF00
749	2.1299167102848	1.23091756454427	#FF9300
750	0.483434407621086	0.850967613068498	#F3F612
751	1.78378311795228	-0.549346812333393	#FF9B00
752	1.70895200333759	0.966207756345459	#FFD700
753	0.854270391678084	-0.687858918776219	#FFF500
754	1.25124818486531	0.552717021411816	#FFC700
755	2.15948435255826	0.013521164842358	#FF7600
756	0.845116309690196	-1.54600836074609	#FFE900
757	1.61823023948808	-0.164043071996094	#FFBF00
758	-0.338050621476469	0.0330732128957045	#93B5A4
759	1.77109881764853	0.782695107114928	#FFA800
760	1.62544632917841	-0.12392754611811	#FF9B00
761	1.76940721274322	-0.920660835961881	#FF7600
762	2.71098074655169	-1.42415849017726	#E40000
763	2.30876210293672	-0.305225762213867	#FF8F00
764	2.71146290549886	0.765632985999675	#FF8C00
765	1.53493611048649	-0.6552263533873	#FF7600
766	1.57158209633683	-1.07867434761555	#FF9300
767	2.47163933812893	-1.35139420539176	#FF0A00
768	2.54394625037528	0.314383498406011	#FF2000
769	0.97760198181718	-0.885780362699383	#FFE300
770	1.85458320682251	0.591028975748474	#FFA800
771	1.59325584086791	2.63868345110272	#93B5A4
772	1.68229685353561	0.804267449900366	#FFF500
773	1.02516156186669	0.178551312278493	#FFE900
774	1.01797449567409	0.359892822201029	#FFE300
775	0.660454032815569	1.4870849682316	#C3D65B
776	1.62548005895924	-0.0704582264577011	#FFA300
777	1.08770738315153	0.191415525853351	#FFDD00
778	2.09219884560029	-0.886594329971166	#FF6000
779	2.01852743616992	-1.08726456483671	#FF9300
780	1.1883174935156	-0.719165103400821	#FFBF00
781	1.45707573220761	-0.138009665792417	#FFC700
782	2.76508243989756	-0.655353293689726	#FF0A00
783	0.019913490920376	0.555433170756518	#C3D65B
784	1.9840930373627	-0.194089022349238	#FF9700
785	3.12289457917401	-1.32255692282892	#D20000
786	0.605806414118909	-0.190755124401314	#FFE900
787	1.16653138351067	-0.518793534015507	#FFE300
788	2.21985496433935	1.64552377195628	#FF8C00
789	0.979158966257975	-0.699080788890905	#FFC700
790	2.60507837999949	0.3694086864922	#FF2000
791	4.07989406221672	0.0437342870936318	#AE0000
792	1.87543709775159	0.852105123898124	#FFB800
793	1.95282730644686	-0.0867520586515677	#FF9B00
794	1.21894061262108	-0.220674715302605	#FFBF00
795	2.78163939105602	-0.900994377147427	#F60000
796	1.47646132363725	-1.34320012389968	#FFCF00
797	1.89147836582278	-1.08533135640913	#FF9B00
798	0.789841468212887	-0.575651347362115	#FFF500
799	2.13925924258397	-1.07328956924884	#FF3500
800	1.78368843413068	0.777230816664812	#FFB800
801	0.747628766859087	0.841869943857371	#F3F612
802	1.52103331000657	0.75230177357363	#FFD700
803	3.20538845712123	-0.194941224841803	#C00000
804	2.23258214431844	-0.412588507507197	#FF3500
805	0.540790584242318	0.367356726611723	#DBE636
806	1.58759574313145	0.325264239700377	#FFBF00
807	1.49290336288988	0.0861015304309208	#FFB000
808	2.02349437639994	-0.314198878574795	#FF8F00
809	0.242789174133478	0.0569219791531692	#FFFB00
810	1.17584446960585	0.399929693662823	#FFB800
811	3.25073149961114	0.00592341661620802	#C00000
812	1.81093386997258	-0.229231739366752	#FFCF00
813	1.78662834463829	2.24355258454213	#FFE900
814	0.993108182179282	-0.723015140029617	#FFC700
815	2.52554199916674	-0.11488927770776	#E40000
816	0.329341566108816	0.550887645800969	#F3F612
817	1.97392751019868	0.0703853691614197	#FFA800
818	2.39035767358228	-1.31634972261881	#FF7600
819	0.589349897403399	3.20310537981756	#6495ED
820	0.579873518682897	0.864370723711436	#DBE636
821	4.64787164749738	-0.654242392312465	#CD0000
822	1.9196694429678	0.152196350771805	#FF8C00
823	-0.581773291793366	0.680559717374314	#6495ED
824	1.11060473116572	1.94059611974185	#DBE636
825	2.14394661061639	0.121976458433062	#FF9B00
826	1.35537334272043	-0.014457175067696	#FFA300
827	1.03111435542097	0.209420968285691	#FFC700
828	0.688036014889128	0.436194388737941	#FFEF00
829	-0.183314577282957	0.416905044455901	#ABC57F
830	0.534058871872828	0.825206983851411	#FFF500
831	0.637747628862366	0.303170257661633	#FFE900
832	1.71280976762727	-0.35347997081739	#FF8F00
833	-0.416393500963135	0.772378308631858	#93B5A4
834	0.817665433275445	0.123559546693266	#FFD700
835	0.554956749803278	0.560747338418562	#FFEF00
836	-0.0262663296033999	1.55975399754739	#ABC57F
837	-0.586900096488499	1.61466834938135	#6495ED
838	-0.839060419731585	1.83415096963963	#6495ED
839	2.01176924363696	1.26074210684788	#FF6000
840	1.29938333064066	0.361795825469977	#FFE900
841	2.53418785128334	1.97302066948994	#FF4B00
842	1.1221274398216	-0.773768771487571	#FF8C00
843	1.28428764451949	-0.0599521222810691	#FFB000
844	0.265070589718118	0.795878413102858	#C3D65B
845	1.69048494577623	-0.111901093805434	#FF9700
846	2.90553271271109	1.81806897520911	#FF2000
847	1.9657886563711	-1.31966347959837	#FFA800
848	1.47281164431889	-0.231550645985715	#FFA800
849	2.50081859984946	-0.302697907918073	#FFA300
850	1.64627612542552	0.800669547672033	#FFC700
851	0.968565810753033	-0.936334515017649	#FFDD00
852	2.89145857685953	0.0304209160085969	#FF0A00
853	0.970210279471612	-0.245956333141699	#FFE300
854	1.6597248936975	0.613448767010527	#FFA800
855	3.45647574527641	2.04334708710597	#FF3500
856	2.45335636956298	1.82529518326345	#FF8C00
857	1.82446419238004	-0.406441355771463	#FF8F00
858	2.65604672742026	1.50499723833925	#FF7600
859	1.72847374323749	-0.672848772028871	#FF7600
860	2.25472427497397	1.02847781382157	#FF9300
861	1.76737367127958	-1.96605882526348	#FF6000
862	2.53959072302056	-0.100340166437531	#FF0A00
863	1.55077463706497	-0.722008274358513	#FFA300
864	1.90539906557652	-0.884573061446336	#FF7600
865	2.94052405695835	-0.147422244410018	#C00000
866	-0.745983152135403	-0.854483794006658	#6495ED
867	2.89200082839634	1.33642602801211	#F60000
868	1.12110934098297	-0.719985213617492	#FFC700
869	2.85139948968646	1.54821968726353	#FF6000
870	2.20932336133306	0.963405512549601	#FF7600
871	2.71478932096916	0.26825652765012	#FF4B00
872	2.08259529056991	0.404484565262647	#FF4B00
873	2.13885870685645	1.47448008590137	#FF8F00
874	2.24755936393625	1.53877554032661	#FF9700
875	1.83007799205918	0.584075164483315	#FFB000
876	2.10911778526532	-0.433868384215746	#FF9F00
877	0.692723059197299	-1.24463322628617	#FFE900
878	2.38601397318074	0.227030545741057	#FF9700
879	1.93496858863818	1.48920879115844	#FF9700
880	2.93006406074276	1.11764260268056	#FF2000
881	2.60184350628892	1.08219540397035	#FF3500
882	2.47158325626145	2.99715746635891	#FFA300
883	2.92343166921242	1.02204728721028	#FF2000
884	1.05877085923998	-0.734520589972061	#FFEF00
885	1.35738587258352	-0.333056913058773	#FF9F00
886	1.62459669365197	-0.527127095492439	#FF9700
887	2.95074979340901	0.062223571502913	#E40000
888	2.02710262059504	0.399675140461574	#FF9F00
889	1.76345325519601	-0.00802422060367736	#FF8F00
890	1.97779853203845	-0.3559389553323	#FF9700
891	4.48316835659338	1.79765238441251	#CD0000
892	3.03811898384052	1.23262965424464	#E40000
893	0.120855562273424	-1.26800113562697	#ABC57F
894	2.07806384462638	-1.24517221602016	#FF9F00
895	1.33587162439608	0.147654181797908	#FFC700
896	1.81772087728798	0.266162235578261	#FF9300
897	1.95965219888369	-0.0168091351527888	#FF8C00
898	0.653040282993818	-0.39336977241913	#FFE900
899	1.89129898406037	1.24872831662076	#FF9300
900	1.17264444445085	-0.201370993480598	#FFE300
901	3.51096561724746	-0.667731173901423	#AE0000
902	0.664227447878891	0.0390493072183272	#FFF500
903	1.14128403026802	-0.81599331522027	#FFA800
904	2.15821972268544	-0.972200828542024	#FF3500
905	1.63592675611034	0.102524096680837	#FFE300
906	2.31619189845919	-0.673338519977274	#FF4B00
907	2.30297914597042	-0.555708073765729	#FF8F00
908	0.911819015244012	0.493041418585338	#FFC700
909	3.12522256984036	1.36911917287298	#FF7600
910	1.03703596521088	-0.375535931614648	#FFCF00
911	1.32596499848035	0.136925398854332	#FFA300
912	2.27586101174222	1.08818291332114	#FF9300
913	4.07887943762252	2.21526079768518	#9C0000
914	1.90974678609658	0.898356744041954	#FFA800
915	1.78325769587784	-1.01150122931145	#FF9B00
916	2.66321495902802	2.0648774183036	#FF2000
917	3.34163562724668	-0.833857518977952	#D20000
918	2.43920930198012	1.42090673806866	#FF9B00
919	3.21526737778304	1.12021546940487	#FF2000
920	2.31444560742628	-0.138049955588442	#FF3500
921	1.3640583210899	0.0518646986160363	#FF4B00
922	1.40749261141659	0.316082832980378	#FF9F00
923	1.14930832668431	-1.45171018326908	#FFA800
924	3.13334347735844	0.17164299016615	#FF4B00
925	3.26713952162744	-1.03369894440265	#D20000
926	0.51854799477915	0.212985912966961	#DBE636
927	0.569598692360084	1.88626733603361	#FFEF00
928	0.0969061706900063	0.398326454903291	#DBE636
929	2.57998398206744	1.12522847777236	#FF3500
930	4.36076757492281	0.159382184137833	#9C0000
931	2.04597610073194	-2.2023265384643	#C00000
932	2.78227709435685	-1.31963602495289	#D20000
933	-0.100973468225582	1.34819767890453	#ABC57F
934	0.441396972196031	-0.84254796897631	#F3F612
935	2.07317933938953	1.23643266001761	#E40000
936	1.35426170565822	-0.251589680914097	#FF9700
937	0.931139012387933	0.199036727393833	#FFD700
938	1.30359582443657	0.830261456380597	#FFBF00
939	0.793479094635025	2.00635200608219	#F3F612
940	-0.0974299987377087	0.376623988178007	#93B5A4
941	0.755221272516156	0.370059936269156	#FFDD00
942	0.93248176959398	0.186552684051824	#FFE900
943	3.00642980744771	-1.11931699636143	#C00000
944	2.02538701736342	1.78699150108469	#FF9F00
946	0.930393099804534	0.259268934964834	#FFE300
947	1.95476137204911	0.598358527959958	#FF6000
948	1.36997495018845	0.254852295982767	#FFCF00
949	0.935822407439619	-1.26552345258045	#FFB800
950	1.2420765576864	0.774127504720411	#FFE900
951	1.3228260109431	-1.05159282381909	#FF9700
952	1.92932904447263	-0.200450532263388	#FF6000
953	0.942186849128664	-0.540963061978154	#C3D65B
954	0.925431558955368	-0.253205889842553	#FFFB00
955	1.66843133776065	-0.301746976554512	#FFE900
956	2.56224234229146	-0.259190218153293	#C00000
957	2.10284376328022	-1.83674576919748	#FF0A00
958	1.97551745397308	0.884562322242918	#FFB800
960	1.24684293550827	3.12774818711834	#DBE636
961	1.19312842549255	3.95281419421844	#ABC57F
962	1.72962120248316	1.92771257621689	#FFE900
963	1.0899683443328	-0.395799282195972	#FFCF00
964	1.62673675798432	-0.294137548302149	#FF8F00
965	2.24596501753322	-0.0373682254401328	#FF8F00
969	1.25580792198302	0.466027005610932	#FFB800
970	3.25688304855516	-1.18610542029249	#D20000
971	0.936280925941579	-0.128344467644867	#FFB000
972	0.261401190003678	-0.0227508011749764	#DBE636
973	-0.556983697680928	0.269578436878769	#7BA5C8
974	0.793221954680003	-0.961573951547863	#FFB000
975	0.858999198237078	0.882702496908181	#FFFB00
976	1.39253294751658	-0.712701882229191	#FF9700
977	1.38063781819088	-1.11601989800048	#FFA800
978	0.986671849005677	-1.00532668633726	#FFA800
979	2.3065979958207	-0.783365715127767	#FF6000
980	1.77315431011857	0.0163486460517243	#FFB000
981	0.386112588224266	1.39511317192592	#FFF500
982	1.43783519960307	0.538054855115352	#FFD700
983	-0.207721143878784	0.0264562891327231	#93B5A4
984	-0.0642443762887532	0.307964497528333	#7BA5C8
985	3.81171593208134	0.0914523101831922	#C00000
986	4.22590522391988	-0.9675861628442	#9C0000
987	3.18294485020342	-0.378890070566219	#F60000
988	0.338442925350362	-0.733464726562586	#F3F612
990	1.1202215905157	0.356119392314167	#FFB800
991	2.02501530783588	-1.47155075747505	#FF6000
992	0.415997595463915	0.680888453090085	#F3F612
993	2.46880391488721	0.0498122292270736	#FF3500
994	1.49981580936182	2.26842905330221	#FFB800
995	0.669563241395111	1.28839148369187	#FFD700
996	2.09992811390204	-0.00204202819383842	#FF3500
997	2.98302551332375	-0.142883655552171	#E40000
998	-0.234536465838998	1.28941172091982	#93B5A4
1002	2.76354244391146	-0.150989515284871	#D20000
1003	1.65405208709834	-0.0187388340885565	#FFBF00
1004	1.07531458207438	0.0448255940525805	#FFBF00
1005	1.40983358090408	-0.32648643243371	#FFA300
1006	1.99375089458607	0.90713990883284	#FF8F00
1007	1.58496754301111	-1.70927796326238	#FF6000
1008	4.28373916683085	-0.624161210521977	#CD0000
1009	4.16940947577419	-1.42993343482566	#CD0000
1010	4.19599311952331	-1.71635444772471	#CD0000
1011	1.74326309110365	1.69632700356337	#FFCF00
1012	4.29621533525299	-1.62949349769548	#CD0000
1013	5.14840830751149	-1.61243980240437	#CD0000
1014	2.39792438697558	-1.04657139327303	#C00000
1015	1.61281413500217	0.471914172270663	#FF8F00
1016	3.9783830631639	-0.835123486926216	#CD0000
1017	1.62700409778204	-0.0140440176797775	#FF9B00
1018	0.552997524773836	4.10589351833684	#7BA5C8
1019	1.02078569447798	2.26818932794571	#C3D65B
1020	2.36409668572241	-1.10420666284885	#FF0A00
1021	2.00438094093219	-1.06038852372578	#FFA300
1022	0.871148267921058	3.98711581964128	#C3D65B
1023	1.88337518179351	-0.493322626679287	#FF8C00
1024	1.45253582067517	0.0111741818529339	#FFBF00
1025	1.01482333664098	2.82465977418351	#FFFB00
1026	1.6084730315614	0.854437858892658	#FF8C00
1027	2.6535391451404	4.14626946583411	#FFB800
1028	1.45090726554431	0.313665957332155	#FFA800
1029	1.4399246699522	2.56623191401673	#FFEF00
1030	1.10761356963593	1.54393735443146	#FFEF00
1031	1.22904855082976	-0.408219389468047	#FFCF00
1032	1.40544941901683	0.649210837597944	#FFB000
1033	2.76246977862554	2.04805179596663	#FF0A00
1034	1.06277525110399	-0.947403991461808	#FFB000
1035	1.9919814594572	0.0443630580213729	#FF9F00
1036	1.73813885808034	0.175847271324053	#FFCF00
1037	1.28875810123877	-0.267596594737076	#FFF500
1038	2.99860860873835	-0.368029867908324	#D20000
1040	1.04465451387446	1.05965369665478	#FFE900
1041	1.96799739400177	1.66963111473967	#FF8C00
1042	1.33053981593311	0.634492305271461	#FFA300
1043	1.99491493813838	3.00623605712417	#FFBF00
1044	1.20944205719275	1.13596940267145	#FFD700
1045	-0.37007270802548	1.44821271632492	#93B5A4
1046	0.522509465584313	-0.287170842220716	#FFEF00
1047	1.68205810195907	0.722127576997758	#FF9300
1048	0.22201593320952	1.44624195723096	#F3F612
1049	1.83065312520518	0.145020878555548	#FF6000
1050	5.40118922468023	-0.736560826115163	#CD0000
1051	1.03155623082179	1.68050413482114	#FFE900
1052	3.86754203872395	-0.391058769349339	#CD0000
1053	3.78933259374336	0.139681847880348	#CD0000
1054	0.800910223711334	-1.28576367032692	#FFA800
1055	1.2342489801707	-0.901450551900904	#FFB800
1058	0.781246687574611	-1.5841672643217	#FF9B00
1060	-0.015157755499082	1.2049000039473	#7BA5C8
1061	1.77760890689638	-1.07701946203467	#F60000
1062	2.79270610231969	0.371008816268798	#E40000
1063	1.13861735201208	0.681032314782413	#FFD700
1064	1.99774095592165	-0.946055984111583	#FF3500
1065	1.28653558043126	0.562078052370747	#FFD700
1066	2.89505379294313	0.996231706483333	#FF3500
1067	3.59105266492829	-0.851918393225461	#AE0000
1068	1.55392712011778	-0.468630952938793	#FFE300
1070	0.347480861297353	0.118354037222218	#FFFB00
1071	1.11491055194221	-1.09092306137401	#FFDD00
1072	1.40254926105591	0.388294478548978	#FFDD00
1073	1.44532936208283	-0.835250859425639	#FF9700
1074	1.62027191496918	0.755370252354278	#FF9F00
1075	1.75230672465988	-0.43886058677558	#FF0A00
1076	0.286162044219766	0.594347938111057	#DBE636
1077	0.108187243340998	0.471233511341122	#C3D65B
1078	3.68826672077398	-1.85760696799175	#CD0000
1079	0.643052988009007	-0.629522874265777	#FFDD00
1080	1.83511642493333	-0.302002227279537	#FFBF00
1081	-1.29051699677904	-0.506943497154885	#6495ED
1082	-1.05709044121838	-0.283774901465621	#7BA5C8
1083	-0.268098155173009	-0.262884506128456	#DBE636
1084	0.94367984339708	2.49981644382629	#C3D65B
1085	0.68444629998335	2.35241029093094	#ABC57F
1086	0.453987034309484	1.61718306129599	#DBE636
1087	0.697604718988752	0.284206484508016	#FFF500
1088	1.49901892494005	-0.0682051458799391	#FFA800
1089	-0.9987824354412	1.87451463614689	#6495ED
1090	1.23476504611579	0.693298971766902	#FFBF00
1091	-0.103426690068301	1.75530696650533	#7BA5C8
1092	1.80277818827561	0.909288466438476	#FF9700
1093	1.97979849866586	-0.144140513488255	#FF4B00
1094	1.79948652053115	-0.114726108275977	#FF8F00
1095	2.00302038812186	-0.382120645454224	#FF9B00
1096	2.59171599115173	0.490747707304223	#FFE300
1097	2.23582619750792	-0.0262825494577756	#FF7600
1098	0.958125317672724	-0.121719029007637	#FFCF00
1099	3.44311182129112	-3.18436296234728	#9C0000
1100	0.148024065978523	2.08878568391875	#ABC57F
1101	0.853472549594132	0.366501141171463	#FFEF00
1102	-1.70412507218093	-1.95026537432565	#6495ED
1103	-1.63705994293352	-2.02982909639338	#6495ED
1104	-2.06719252609076	-2.47096724361587	#6495ED
1105	-0.0372686655864512	0.47475796623621	#C3D65B
1106	0.631638727040822	1.70872671745933	#F3F612
1107	2.47332375592607	-1.51728177777258	#E40000
1108	1.25409026237033	0.0965387754707507	#FFC700
1109	-1.0773465880224	1.45951144218528	#6495ED
1110	2.78499876228899	-1.12209465502992	#E40000
1111	0.338374596730655	1.15665571175855	#F3F612
1112	2.87091283518337	-0.555947945368624	#C00000
1113	0.199015637479881	2.37449135806256	#C3D65B
1115	0.316448474204075	1.27630690716961	#DBE636
1116	1.77368684655783	-0.988482575363322	#FF8C00
1117	2.84579633220831	-2.29987414995598	#E40000
1119	2.79967889707074	0.970184975598728	#FF0A00
1120	2.4115103333117	-2.57729757023697	#D20000
1121	1.03573677871747	0.961976047814454	#FFF500
1122	1.53578263282016	1.61309520962865	#FFDD00
1123	1.49509883666296	-1.4315960017395	#FF8F00
1124	1.23250195930019	-0.165208550182431	#FFB000
1125	2.2298067769304	-1.42993302068226	#F60000
1126	1.32273955324321	-1.01681275167245	#FFB000
1127	2.02478979900588	0.42954337284332	#FF4B00
1128	1.48876703137109	1.90964448319815	#FFDD00
1129	2.45339678737849	0.486450417145167	#FF0A00
1130	1.51916007652575	-0.894187592178465	#FFA300
1131	2.67354829737849	-0.939577374403328	#D20000
1132	2.43544530668208	-0.794430903578543	#AE0000
1133	2.77547275207946	0.320077132586753	#F60000
1134	2.10644701230198	-0.198627475197832	#FF4B00
1135	0.979515147888708	0.432389319081183	#FFE300
1136	-0.843344506795133	1.89187278075701	#6495ED
1137	-0.196926553120648	0.563294617177088	#93B5A4
1138	1.26508923584587	0.299849019089206	#FFC700
1139	1.22707207653821	-0.45381664842505	#FF9700
1140	2.4606892423441	0.47176935550652	#FF4B00
1141	1.6226365530039	-1.39693505643101	#FF3500
1142	-0.130903849202145	0.254937596977901	#7BA5C8
1143	1.92337882548259	0.246736393012436	#FF8F00
1144	0.174240563166888	1.81142476366664	#ABC57F
1145	2.5591204871441	-0.361722163147914	#D20000
1146	3.58945627762303	0.481984436230236	#9C0000
1147	1.7622063463663	1.55440859816317	#FF9700
1148	1.47833867072184	-0.310115528555494	#FF9F00
1149	2.28493190047803	0.842198623948637	#FF8F00
1150	3.94575796881606	0.174279495142179	#CD0000
1151	3.02086843042489	-0.208466496538671	#C00000
1152	2.08641067874436	0.138949901999358	#FF3500
1153	2.21439197024924	-2.92618936498633	#FFB000
1154	2.08573133327859	0.553960758339016	#FF3500
1155	-0.0266301810998284	-0.938354088546712	#FFFB00
1156	2.90559204470995	-1.12583384112508	#C00000
1157	0.731030272679688	-0.496134902136931	#FFC700
1158	0.731948412759334	-0.52916229350092	#FFDD00
1159	0.463936434136265	-0.225429875934564	#FFDD00
1160	0.865331472558235	-0.380936577162515	#FFB000
1161	1.40657380576718	-0.368668128205261	#FF9F00
1162	1.80524555203554	0.164345208507995	#FFA800
1163	2.47100554166404	-0.273480570213057	#C00000
1164	2.89398171459879	-0.0293679972916755	#AE0000
1165	1.94881379116966	0.267399391015012	#FF4B00
1166	1.06861980633724	0.804631216962856	#FFD700
1167	0.532473138202648	-1.06356887253927	#F3F612
1168	-1.24570569130093	1.38567957444311	#6495ED
1169	0.192979820810414	0.258921698188818	#DBE636
1170	1.45190110732369	0.462842734175311	#FF9B00
1171	0.289882666615806	0.370695977379042	#FFF500
1172	1.33533376539639	0.645167857619393	#FFD700
1173	2.18034462946338	-0.309913722937172	#FF0A00
1175	-0.914288096498864	-1.37055321386222	#6495ED
1176	1.76362914725821	-1.21642791145742	#FF2000
1177	1.10872380899994	0.298646755724812	#FFDD00
1178	0.980673359097169	-0.127168996997403	#FFD700
1179	1.39351912922948	2.11515730904684	#FFE900
1180	-1.34354334630239	0.793394399814957	#6495ED
1181	-1.05254306543649	0.453045175893242	#6495ED
1182	-0.309305287858085	0.167858135971439	#7BA5C8
1183	2.89505525320497	0.476856325552213	#C00000
1184	0.435761798205067	-0.81148586516957	#DBE636
1185	1.82376785577116	0.235299501741894	#FFA300
1186	1.03782875150744	-0.176965347604769	#FFDD00
1187	-0.746936282183317	1.33079974811993	#6495ED
1188	1.93665358649844	1.88298846197295	#FF3500
1189	0.49265430971637	-0.125296775363947	#FFEF00
1190	0.902922410681434	1.71052891234921	#FFDD00
1191	0.859509971759902	0.508860879922132	#FFCF00
1192	1.16787311790184	0.833115284606949	#FFC700
1193	0.143373441326397	-0.351297292455009	#FFFB00
1194	2.7224348694242	1.33262321562106	#C00000
1195	1.1072965024411	2.08384420561276	#FFEF00
1196	3.2621305407717	-0.120851128047295	#9C0000
1197	-0.0702300558424334	-1.02625347818165	#6495ED
1198	1.28878283390669	-0.274683735963925	#FF9700
1199	0.504185817042326	4.624877284931	#ABC57F
1200	1.62886584140841	-2.43840564168247	#FF6000
1201	0.067012678543406	3.1942994200994	#7BA5C8
1202	1.43964537776639	0.240010082990728	#FF9B00
1203	0.185360291719129	-0.273759276241992	#FFFB00
1204	2.16032949374737	-0.33163143675863	#FF8F00
1205	3.50302105782969	-2.0202769577041	#9C0000
1206	1.98075922787405	-0.591263697826809	#FFC700
1207	1.12166867750532	1.00345345365534	#FFF500
1208	1.88049368692907	-0.209753871798151	#FF6000
1209	2.27395210191071	-0.860362567157775	#F60000
1210	2.30212153698486	-1.0138144289166	#F60000
1211	3.35196899681685	-1.94801434980176	#9C0000
1212	3.85687716286324	-0.597586750880147	#CD0000
1213	4.25107809930716	-2.88652161012955	#CD0000
