# Supplementary material for: The erosion of biodiversity and biomass in the Atlantic Forest biodiversity hotspot
Source: Nat Commun. 2020 Dec 11;11:6347. doi: 10.1038/s41467-020-20217-w (PMC7733445; doi:10.1038/s41467-020-20217-w)
Supplement: Supplementary file 7 — Source Data [file 41467_2020_20217_MOESM7_ESM.zip › Source Data/Figure4a.csv]

	ordem	best_obs_man_eff	cores1	long1	lat1
1	4	-0.098810623540701	#FFA500	-40.22636	-20.158686
2	5	-0.0843041119484578	#FFAA00	-40.218889	-20.161111
3	8	0.0364045420463233	#C3D65B	-41.220908	-20.718568
4	9	-0.122200378724082	#F99500	-41.290191	-20.745917
5	10	0.0525610570256228	#A3C08B	-40.122508	-19.016645
6	11	-0.327028483139637	#8B0000	-40.773121	-20.151679
7	12	-0.0261586925334517	#FFFF00	-40.773121	-20.151679
8	13	-0.1722519077951	#F73300	-40.17896	-19.248222
9	16	-0.0792562166674879	#FFB400	-40.411093	-20.603233
10	21	-0.0653514906673487	#FFC800	-40.41513	-20.607789
11	25	-0.0856708043420433	#FFAA00	-40.918889	-19.890833
12	26	-0.0765609765131979	#FFB400	-40.817324	-20.941058
13	28	-0.0296759691439519	#FFFC00	-40.325943	-20.410321
14	29	-0.109850351841267	#FFA500	-40.32636	-20.409574
15	30	-0.00458227352488504	#FFFF00	-40.325524	-20.410809
16	31	-0.312540304513586	#8B0000	-40.325387	-20.410554
17	34	0.0636776633900416	#83AABC	-39.918715	-19.127606
18	41	-0.191339520126722	#FE0300	-45.998659	-23.771306
19	45	-0.09500122621337	#FFA500	-40.339722	-20.303056
20	46	-0.0859444503956135	#FFAA00	-39.849154	-18.401451
21	46.2	-0.188613999043217	#FE0300	-39.833884	-18.427901
22	48	-0.139659065351797	#EE7800	-40.010743	-19.151715
23	49	0.000809521858079955	#FFFF00	-39.873582	-18.426189
24	50	-0.0412749501824206	#FFEC00	-40.697362	-20.040555
25	51	-0.0697074468901119	#FFBE00	-40.729493	-20.016134
26	53.6	-0.0435011535686134	#FFEC00	-39.929605	-19.079406
27	55	-0.0903426971652495	#FFA500	-40.020049	-19.056612
28	63	-0.144631489531888	#EE7800	-45.400556	-21.573611
29	64	-0.0990019791535374	#FFA500	-46.571968	-21.77693
30	65	0.0372263557305941	#C3D65B	-44.100906	-21.488006
31	68	0.0703255104270582	#83AABC	-43.423523	-19.407517
32	69	0.00832936563671429	#FFFF00	-45.8055	-22.1001
33	77	-0.112204927229638	#FC9E00	-44.892227	-21.409222
34	78	0.0154304423387528	#FFFF00	-42.847222	-20.795833
35	80	-0.0806187695089595	#FFAA00	-44.539861	-22.217917
36	81	-0.168502502384158	#F73300	-44.983333	-21.333333
37	82	-0.0342006926990308	#FFF400	-45.931667	-22.710833
38	83	-0.0679689705988861	#FFBE00	-44.980089	-21.219332
39	86	-0.098145543671488	#FFA500	-44.904271	-21.483449
40	87	0.0141395874411277	#FFFF00	-48.1457	-18.7963
41	89	-0.1084854918431	#FFA500	-42.916667	-20.783333
42	93	-0.114100680417987	#FC9E00	-44.881781	-21.273424
43	94	-0.0516038058134892	#FFDC00	-48.384167	-18.497222
44	95	-0.0625792783909553	#FFC800	-44.614827	-21.356525
45	96	-0.0297178396421571	#FFFC00	-43.878889	-21.976389
46	97	-0.0529576689926322	#FFDC00	-43.886336	-21.989457
47	98	-0.131157356886281	#F58B00	-43.887243	-22.003522
48	102	-0.0988161462019174	#FFA500	-48.204825	-18.952353
49	109	-0.110047458866009	#FFA500	-43.436659	-20.275169
50	110	-0.224664565068483	#E10D0D	-42.430556	-19.506667
51	111	-0.0869596784065941	#FFA500	-42.438333	-19.513889
52	112	-0.178532305530712	#FB1B00	-42.867683	-20.768417
53	113	-0.132097256616917	#F28200	-42.867683	-20.76995
54	118	-0.0886432020881721	#FFA500	-48.129227	-19.152134
55	121	-0.108955776669989	#FFA500	-47.514545	-18.749024
56	124	-0.193909744121906	#FE0300	-43.505	-20.426944
57	129	-0.183538681751032	#FB1B00	-42.863787	-20.79505
58	130	-0.00073946569078201	#FFFF00	-42.851241	-20.806662
59	131	0.175989585626677	#6495ED	-42.844591	-20.793328
60	132	-0.00038193156812369	#FFFF00	-46.370032	-20.686999
61	133	-0.0621241720713148	#FFC800	-46.460314	-20.666952
62	134	-0.101768640271648	#FFA500	-46.038889	-22.888611
63	135	-0.0474008064523461	#FFE400	-42.861303	-20.754414
64	136	-0.0827472247277121	#FFAA00	-42.862778	-20.797222
65	137	-0.0430349117628524	#FFEC00	-42.875657	-20.767981
66	138	-0.0922572345967416	#FFA500	-48.228495	-18.91023
67	142	-0.155969896794836	#F44B00	-43.369247	-21.735255
68	147	-0.222997977760797	#E10D0D	-44.175	-21.098611
69	158	-0.0704953232228597	#FFBE00	-45.339244	-21.124425
70	160	-0.0604043937593885	#FFD300	-46.251331	-22.313232
71	164	-0.132817897802949	#F28200	-45.6621	-20.260497
72	169	-0.135286269166392	#F28200	-48.394286	-19.169214
73	171	-0.00353556624451482	#FFFF00	-48.182916	-18.65077
74	174	-0.0711417613005411	#FFBE00	-43.14329	-17.614731
75	177	0.0469874414365225	#A3C08B	-44.247699	-21.098393
76	180	-0.0518856227618148	#FFDC00	-43.50672	-19.229814
77	186	0.0143799194339844	#FFFF00	-44.101318	-21.488711
78	187	0.0738726878823207	#83AABC	-44.749291	-21.114187
79	188	0.0456744297176671	#A3C08B	-44.791944	-21.225278
80	189	-0.0395348397237815	#FFEC00	-44.840278	-21.166667
81	190	0.0484987842352241	#A3C08B	-44.945	-21.090278
82	191	0.0835189915194141	#83AABC	-44.802222	-21.216111
83	199	-0.0493943547421956	#FFE400	-42.071233	-20.894779
84	200	0.0879023225960345	#83AABC	-48.034444	-19.674444
85	201	-0.116075713863285	#FC9E00	-44.963056	-21.221389
86	203	-0.229672060648721	#E10D0D	-46.5175	-21.774167
87	205	-0.15267116462107	#F06300	-43.078154	-18.315734
88	211.5	-0.0220614804409381	#FFFF00	-43.39685	-21.760371
89	214	-0.22980714735546	#E10D0D	-45.959	-20.2835
90	215	-0.110449001607613	#FFA500	-44.793233	-17.056925
91	222	-0.1132239451846	#FC9E00	-45.138833	-19.284667
92	228	-0.131982561769178	#F28200	-45.652833	-20.1425
93	230	-0.181173031960295	#FB1B00	-45.62499	-20.002711
94	232	0.0377196283378412	#C3D65B	-45.174167	-16.203167
95	243	-0.215725831903428	#E10D0D	-49.937903	-18.724213
96	256	-0.195145416343373	#FE0300	-43.367889	-19.879972
97	257	-0.0742978521711448	#FFB400	-43.369	-19.8925
98	259	-0.0630706413275978	#FFC800	-42.62044	-19.766923
99	267	-0.0511156092218231	#FFDC00	-42.875657	-20.767981
100	271	-0.108158150351185	#FFA500	-42.941488	-20.423369
101	272	-0.11358544794618	#FC9E00	-43.004407	-20.450387
102	273	-0.0539434576786809	#FFDC00	-42.98716	-20.423857
103	274	0.0101485540897082	#FFFF00	-43.021	-20.5012
104	281	-0.0755585882316543	#FFB400	-44.003445	-20.019568
105	294	-0.068086359687737	#FFBE00	-44.61143	-21.610169
106	306	-0.309048842087437	#8B0000	-48.394	-19.1692
107	307	-0.0480845138079229	#FFE400	-42.866807	-20.759403
108	311	-0.162354421799999	#F44B00	-46.886734	-20.571036
109	317	-0.0995032562218536	#FFA500	-44.80823	-22.359081
110	317.2	-0.0327974146413024	#FFF400	-44.803995	-22.366847
111	317.8	-0.130953470637488	#F58B00	-44.817892	-22.375771
112	318	0.00112380472464486	#FFFF00	-48.231389	-18.86
113	321	-0.237667608206948	#D11414	-42.478729	-20.714414
114	322	-0.0128720640099292	#FFFF00	-45.472633	-21.155516
115	323	-0.0595509115081037	#FFD300	-45.472717	-21.154563
116	334	-0.143640337914882	#EE7800	-44.798611	-22.355278
117	335	0.0487967362286547	#A3C08B	-42.847222	-20.795556
118	336	-0.146373761795408	#F06300	-43.444181	-19.436114
119	347	-0.0273483019027822	#FFFC00	-42.859289	-20.755753
120	348	-0.0787232828920051	#FFB400	-42.868315	-20.754487
121	352	-0.115872929714313	#FC9E00	-44.849555	-21.156885
122	360	-0.0172261684042264	#FFFF00	-44.053222	-20.061287
123	361	-0.0788166806204766	#FFB400	-43.477093	-20.11847
124	362	-0.0916427646950023	#FFA500	-43.628433	-20.274486
125	363	-0.0757794328429721	#FFB400	-43.961526	-20.07044
126	364	-0.0252895395097927	#FFFF00	-43.876197	-20.032973
127	365	-0.0945513215069329	#FFA500	-43.917361	-20.132239
128	366	-0.00753291685177873	#FFFF00	-43.900639	-19.973937
129	367	-0.109896753220747	#FFA500	-43.768915	-20.073134
130	375	-0.134495209967622	#F28200	-46.475595	-21.796123
131	388	-0.00810374977580763	#FFFF00	-46.349639	-22.091949
132	389	-0.185337081288486	#FB1B00	-42.543056	-19.805
133	390	-0.0143449949863136	#FFFF00	-42.583333	-19.666667
134	445	-0.0192313131276386	#FFFF00	-45.172308	-16.20064
135	446	-0.449743710079484	#8B0000	-44.354032	-18.466343
136	449	-0.120461883968093	#F99500	-46.291955	-20.349757
137	450	-0.198435699365518	#FE0300	-46.028089	-18.396544
138	475	0.0839813986635843	#83AABC	-42.846407	-20.796705
139	500	-0.354171331393538	#8B0000	-46.343535	-22.90047
140	501	-0.291282101120959	#CD0000	-46.339192	-22.90315
141	520	-0.111718006728365	#FFA500	-56.374372	-21.414249
142	528	-0.133310186874427	#F28200	-55.005027	-22.150951
143	560	-0.169669137551331	#F73300	-53.260215	-22.734714
144	561	-0.0859749228954087	#FFAA00	-53.281044	-22.742729
145	562	0.0388486551571218	#C3D65B	-53.238913	-22.728033
146	569	-0.0336935299723729	#FFF400	-48.440613	-25.287234
147	570	-0.0335292828781975	#FFF400	-48.44169	-25.288426
148	571	-0.0703268237149017	#FFBE00	-50.418457	-24.500579
149	572	-0.0990168839310314	#FFA500	-50.749635	-23.925934
150	573	-0.009011163721579	#FFFF00	-48.983333	-25.483333
151	577	-0.0682245676065775	#FFBE00	-50.256017	-24.652469
152	579	-0.0751864478926648	#FFB400	-48.531892	-25.583976
153	580	-0.140533319417764	#EE7800	-50.597634	-24.326798
154	582	0.103423548028176	#6495ED	-51.468259	-25.351287
155	584	-0.0636149041071122	#FFC800	-50.650143	-25.454887
156	585	-0.0702624445113629	#FFBE00	-52.979261	-25.556386
157	586	-0.000350623674631022	#FFFF00	-52.895637	-25.478523
158	587	-0.0768771066313148	#FFB400	-52.824307	-25.473763
159	588	-0.0537419833556199	#FFDC00	-49.130556	-25.406944
160	589	-0.0494188950555907	#FFE400	-51.395406	-25.323829
161	592	-0.0118458602979428	#FFFF00	-48.651975	-25.298638
162	593	-0.0894127663870587	#FFA500	-48.667555	-25.297556
163	595	-0.0915594521673344	#FFA500	-48.915	-25.361333
164	596	-0.0156882845595302	#FFFF00	-48.995333	-25.398333
165	597	-0.0235928107830183	#FFFF00	-48.958884	-25.48431
166	598	-0.0578759803341842	#FFD300	-48.979798	-25.507603
167	599	-0.109407034695547	#FFA500	-49.044167	-25.695333
168	600	-0.00946645533758278	#FFFF00	-48.951277	-25.902586
169	606	-0.0936742080654134	#FFA500	-50.1647	-25.688747
170	606.3	-0.119264666539977	#F99500	-50.162	-25.687935
171	606.6	-0.0355160451452373	#FFF400	-50.1629	-25.689568
172	606.9	0.00288986183840591	#FFFF00	-50.1611	-25.690356
173	609	0.0860851080536984	#83AABC	-48.557572	-25.796692
174	610	0.00424294061148513	#FFFF00	-48.390519	-25.593387
175	611	0.00262144501159196	#FFFF00	-48.225312	-25.091865
176	612	0.0797396766405238	#83AABC	-48.573889	-25.839444
177	613	-0.0559305326005349	#FFDC00	-48.583514	-25.734094
178	614	0.0698444171604769	#83AABC	-48.681319	-25.841752
179	615	-0.0449427712599738	#FFE400	-48.803313	-25.524862
180	616	-0.0436413790978595	#FFEC00	-48.216068	-25.391841
181	617	-0.050986946462406	#FFE400	-48.220481	-25.389336
182	618	-0.241166437571184	#D11414	-48.209516	-25.394186
183	619	-0.405402373795852	#8B0000	-48.201217	-25.397148
184	620	-0.0848677008552209	#FFAA00	-49.283397	-25.658865
185	640	-0.067540461044924	#FFBE00	-49.345833	-25.586667
186	641	-0.187798803700821	#FB1B00	-52.348767	-24.03288
187	642	-0.259942463996122	#CD0000	-52.346906	-24.034138
188	643	-0.124221540151058	#F99500	-52.348752	-24.033718
189	655	-0.0599028110743493	#FFD300	-49.443979	-25.380618
190	659	-0.0267068329381568	#FFFF00	-48.319837	-25.288561
191	660	-0.162396702626082	#F44B00	-52.006018	-25.695937
192	662	-0.220091757597285	#E10D0D	-51.971889	-25.634239
193	668	-0.0501486469361587	#FFE400	-48.989857	-25.505626
194	668.5	-0.00529844364291012	#FFFF00	-48.987732	-25.50563
195	669	-0.00661898680544203	#FFFF00	-49.000091	-25.385685
196	670	-0.0291519551318706	#FFFC00	-48.9147	-25.4511
197	674	-0.0436382744984967	#FFEC00	-48.554346	-25.730181
198	675	-0.0258779948872274	#FFFF00	-48.554582	-25.729441
199	676	-0.0308769172163731	#FFFC00	-48.554597	-25.728248
200	682	-0.0520728727983186	#FFDC00	-50.986815	-23.302047
201	695	0.0492993463420107	#A3C08B	-48.701543	-25.60788
202	696	0.027978279145788	#C3D65B	-48.700599	-25.603067
203	697	0.073267166255534	#83AABC	-48.694699	-25.617807
204	698	0.0186625515719997	#E3EB2A	-48.697979	-25.614908
205	699	0.0222800801808147	#E3EB2A	-48.699906	-25.612759
206	700	-0.0157444298488541	#FFFF00	-48.702116	-25.610929
207	701	-0.00217992501886606	#FFFF00	-48.693223	-25.620643
208	702	0.0414196708438241	#C3D65B	-48.695542	-25.61962
209	703	0.125516294359291	#6495ED	-48.315417	-25.526268
210	704	-0.143365260720524	#EE7800	-48.319526	-25.523727
211	705	0.00887937148815712	#FFFF00	-48.316337	-25.524451
212	706	-0.110117543262891	#FFA500	-48.30076	-25.548544
213	707	0.0604361896772701	#A3C08B	-51.95	-23.916667
214	725	-0.0987961974152179	#FFA500	-50.816421	-25.623189
215	726	-0.2328488543689	#D11414	-50.823731	-25.621044
216	732	-0.231180953862883	#E10D0D	-52.861959	-22.613124
217	738	-0.0355443255035569	#FFF400	-51.696889	-25.420634
218	739	0.0556650685492938	#A3C08B	-51.697129	-25.421413
219	740	0.0439225767762179	#A3C08B	-51.696618	-25.423059
220	741	0.0140802742161114	#FFFF00	-51.695662	-25.423902
221	743	-0.120231985826333	#F99500	-50.308417	-24.143083
222	745	-0.158662225265714	#F44B00	-49.196223	-25.937344
223	745.5	0.00363764442687638	#FFFF00	-49.198889	-25.928333
224	746.6	-0.0877753453993709	#FFA500	-48.281586	-25.478959
225	746.9	-0.146998244084813	#F06300	-48.282839	-25.477749
226	747	-0.11215095455618	#FFA500	-49.3049	-25.4169
227	749	-0.120334193759109	#F99500	-51.396177	-25.324721
228	750	-0.0620732057303153	#FFC800	-51.37671	-26.399418
229	754	-0.0622274505946756	#FFC800	-49.572845	-25.604822
230	755	-0.175879491208171	#F73300	-49.240623	-25.448107
231	764	-0.189911711266145	#FE0300	-51.249697	-23.457614
232	765	-0.048881391551673	#FFE400	-48.583333	-25.75
233	767	-0.300888417147039	#8B0000	-51.827215	-23.266179
234	770	-0.0284483135474176	#FFFC00	-51.36591	-26.401346
235	777.3	-0.0594436594051231	#FFD300	-48.675326	-25.319185
236	777.6	-0.0269459120087619	#FFFC00	-48.655246	-25.29552
237	777.9	0.0428750811007344	#A3C08B	-48.66681	-25.246613
238	778	0.00203838591159106	#FFFF00	-48.411521	-25.344623
239	781	-0.0369576623600276	#FFF400	-50.20787	-25.78809
240	782	0.0247785192530801	#E3EB2A	-54.3562	-25.5962
241	783	-0.121429869692053	#F99500	-49.513503	-25.602083
242	784	-0.0209153506018575	#FFFF00	-49.829143	-25.61983
243	785	0.0417189880890221	#C3D65B	-53.9086	-25.5864
244	786	-0.0582085465766259	#FFD300	-49.813175	-25.556503
245	787	-0.0363143257052081	#FFF400	-49.912222	-25.575
246	788	-0.0348122303274971	#FFF400	-50.383619	-25.880021
247	789	-0.00710116009938047	#FFFF00	-50.458084	-25.927666
248	790	0.0262826404109533	#E3EB2A	-50.314982	-25.423915
249	791	-0.0687099005907187	#FFBE00	-50.492222	-26.028611
250	792	0.00920199943392458	#FFFF00	-50.899722	-26.292222
251	793	-0.0386374085750782	#FFF400	-48.463558	-25.291608
252	794	-0.027382958039464	#FFFC00	-48.463558	-25.291608
253	795	-0.0191518361532722	#FFFF00	-49.985271	-25.233529
254	796	-0.132613746133015	#F28200	-51.513895	-24.792622
255	797	-0.0881686127906804	#FFA500	-51.527003	-25.446767
256	804	-0.0445974441085539	#FFE400	-54.361705	-25.492269
257	805	-0.102769266415239	#FFA500	-50.773538	-23.722557
258	806	-0.120407070619471	#F99500	-50.891907	-23.768103
259	807	-0.0686243408769661	#FFBE00	-48.993227	-25.368511
260	809	-0.171849126732479	#F73300	-51.236341	-23.379928
261	810	-0.28265585515812	#CD0000	-51.240854	-23.392632
262	812	-0.113706224201561	#FC9E00	-52.044444	-22.951667
263	813	-0.0983670981030023	#FFA500	-53.286223	-22.744912
264	816	-0.178598614932966	#FB1B00	-49.24023	-25.448497
265	821	0.067291214356858	#83AABC	-41.657439	-21.813585
266	821.5	0.011527289442632	#FFFF00	-41.657439	-21.813585
267	822	-0.322693590151055	#8B0000	-43.629167	-22.978056
268	823	-0.125607375738328	#F58B00	-41.088651	-21.377484
269	824	-0.0550087587911186	#FFDC00	-42.548235	-22.716657
270	825	-0.0339837282364089	#FFF400	-43.437177	-22.969713
271	827	-0.143918522969876	#EE7800	-42.837276	-22.542815
272	828	-0.281437480674732	#CD0000	-42.845853	-22.575479
273	829	-0.0826372329084984	#FFAA00	-42.871622	-22.480138
274	830	-0.0457128237456972	#FFE400	-42.758343	-22.46511
275	831	-0.14897088322691	#F06300	-42.80141	-22.500764
276	832	-0.153975345929695	#F06300	-42.908686	-22.535234
277	834	-0.220166714376545	#E10D0D	-42.46624	-22.632328
278	835	-0.0812735910820447	#FFAA00	-42.450758	-22.61854
279	836	-0.0652501408171282	#FFC800	-42.470431	-22.602841
280	837	-0.0981698830394305	#FFA500	-42.45382	-22.626705
281	838	0.0351242787943512	#C3D65B	-42.458875	-22.608832
282	843	-0.15227296274669	#F06300	-41.937765	-22.803244
283	844	0.0978390482535226	#6495ED	-42.916659	-22.475043
284	845	-0.0998628812331137	#FFA500	-42.247933	-22.582459
285	846	-0.104527138803501	#FFA500	-42.248579	-22.587255
286	847	-0.0278233559173188	#FFFC00	-42.249478	-22.58021
287	854	-0.0776769177257204	#FFB400	-41.441348	-21.790853
288	856	-0.0885448360402122	#FFA500	-42.508333	-22.508333
289	858	0.010497500738906	#FFFF00	-42.249455	-22.551572
290	861	-0.0321102297913373	#FFFC00	-42.008802	-22.31654
291	862	-0.0833941798389439	#FFAA00	-42.004335	-22.310785
292	863	0.0870910462608446	#83AABC	-42.033	-21.411806
293	864	-0.0593481637374761	#FFD300	-42.033	-21.411806
294	865	-0.0789476432175342	#FFB400	-41.921005	-21.411734
295	866	-0.230882100731873	#E10D0D	-41.925821	-21.391231
296	867	-0.174416767370249	#F73300	-41.917854	-21.374683
297	869	-0.045503611362162	#FFE400	-41.951684	-22.802544
298	870	-0.0163927322052718	#FFFF00	-43.828333	-22.803056
299	873	-0.061826481144922	#FFC800	-42.296968	-22.557176
300	874	-0.0466230250816189	#FFE400	-42.273847	-22.577298
301	875	0.125715580549255	#6495ED	-42.921837	-22.460269
302	876	-0.0388943232074552	#FFF400	-44.613473	-22.449786
303	878	-0.0208793484185331	#FFFF00	-42.516667	-22.408333
304	890	-0.248352162611006	#D11414	-42.293854	-22.2635
305	891	0.0482549687057952	#A3C08B	-42.290376	-22.265392
306	895	0.0625770034117283	#83AABC	-43.96359	-23.0795
307	908	-0.105782156778602	#FFA500	-42.583333	-22.466667
308	909	-0.15318579490077	#F06300	-43.404335	-22.591045
309	910	0.0642453571245455	#83AABC	-43.767115	-22.346748
310	916	-0.232961336948088	#D11414	-43.710006	-22.726829
311	922	-0.148342307704376	#F06300	-43.578527	-22.858747
312	933	-0.247348593464623	#D11414	-43.714081	-22.338301
313	933.3	-0.176112948264932	#F73300	-43.711877	-22.342105
314	933.6	-0.0575956003120446	#FFD300	-43.730191	-22.336869
315	937	0.0324292147638302	#C3D65B	-43.006331	-22.459482
316	939	-0.246551695303208	#D11414	-41.637431	-22.261978
317	941	-0.0563040046558665	#FFD300	-46.679032	-23.729205
318	942	-0.0573252940119542	#FFD300	-41.638927	-22.262064
319	946	0.033086127039675	#C3D65B	-44.199481	-23.180446
320	947	-0.197559121286548	#FE0300	-43.418474	-22.952892
321	948	-0.0353953127259421	#FFF400	-43.416106	-22.953511
322	949	0.0239099085137489	#E3EB2A	-43.421557	-22.952844
323	950	0.0998718285629718	#6495ED	-43.42179	-22.953483
324	951	-0.0763081611954535	#FFB400	-43.4244	-22.975433
325	952	-0.117838186215392	#FC9E00	-43.42785	-22.978068
326	953	-0.0411003232577106	#FFEC00	-43.416146	-22.946225
327	954	0.0169970359591111	#E3EB2A	-43.41704	-22.94953
328	955	0.0983366840150496	#6495ED	-43.411484	-22.952148
329	956	-0.104174196765231	#FFA500	-43.41189	-22.951656
330	957	0.0263075199179464	#E3EB2A	-44.193297	-23.14281
331	960	0.0209435815113849	#E3EB2A	-52.2207	-28.0365
332	961	-0.114722846849398	#FC9E00	-51.423223	-29.822761
333	963	-0.00129013447327461	#FFFF00	-54.9367	-28.736722
334	964	-0.0486059173416454	#FFE400	-53.433128	-27.395667
335	965	0.130471115249611	#6495ED	-50.39698	-29.41942
336	966	-0.115806972478129	#FC9E00	-53.720923	-29.711886
337	967	-0.290982024693905	#CD0000	-50.964076	-31.221184
338	968	-0.00771599537102027	#FFFF00	-52.666667	-29.566667
339	969	-0.0529390375471634	#FFDC00	-51.877136	-30.698526
340	972	-0.184697097570846	#FB1B00	-51.454563	-29.176827
341	973	0.102416028414947	#6495ED	-54.264268	-28.321697
342	974	-0.130345517162526	#F58B00	-52.776698	-30.006342
343	975	0.0042310012380045	#FFFF00	-53.787068	-29.703214
344	978	-0.067595956639419	#FFBE00	-54.6198	-29.3956
345	979	0.0315511099812446	#C3D65B	-53.846226	-29.06743
346	981	-0.153974122003987	#F06300	-51.087702	-29.917368
347	989	-0.136123408545547	#F28200	-52.810887	-29.986589
348	990	-0.0443534076926773	#FFEC00	-52.712117	-27.389975
349	991	-0.059637340189171	#FFD300	-51.0109	-30.38
350	992	-0.0487869627629562	#FFE400	-51.0104	-30.3803
351	993	-0.097830934686756	#FFA500	-51.008322	-30.380847
352	994	-0.0698080375440678	#FFBE00	-51.0033	-30.3812
353	995	-0.133713091290518	#F28200	-50.979	-30.3876
354	1002	-0.120731587291184	#F99500	-52.889511	-30.08064
355	1003	-0.121951495762013	#F99500	-52.888057	-30.079733
356	1004	-0.141605682403194	#EE7800	-52.887303	-30.078628
357	1010	-0.0974321864817597	#FFA500	-51.724424	-30.050763
358	1011	-0.0775568585499387	#FFB400	-51.75	-30.183333
359	1015	-0.12913498687287	#F58B00	-52.434061	-29.689712
360	1017	0.0221059719633875	#E3EB2A	-50.15	-29.708333
361	1018	0.0659755576762647	#83AABC	-50.375	-29.605556
362	1023	-0.0908887202616455	#FFA500	-52.791275	-29.998973
363	1024	-0.12938521505287	#F58B00	-52.795133	-30.001866
364	1035	-0.215989103479761	#E10D0D	-50.964038	-31.219289
365	1038	-0.0669953648605854	#FFC800	-53.865884	-29.779824
366	1040	-0.0572111071509121	#FFD300	-53.858551	-27.230215
367	1047	0.0211229551106477	#E3EB2A	-49.976389	-29.358333
368	1052	-0.108012519406694	#FFA500	-49.756125	-29.350462
369	1057	-0.144997768140914	#EE7800	-54.655411	-29.459143
370	1061	-0.171448447487622	#F73300	-53.618475	-30.175748
371	1062	-0.0627557107704767	#FFC800	-54.844603	-28.914073
372	1066	-0.0979240032839339	#FFA500	-53.69849	-29.735498
373	1069	0.0895345209784109	#83AABC	-53.7826	-29.716224
374	1070	-0.0337229569349691	#FFF400	-53.708333	-29.666667
375	1073	-0.0264529916352333	#FFFF00	-51.908203	-31.025604
376	1082	-0.0397810362190695	#FFEC00	-50.954726	-29.6
377	1083	0.0800141940364142	#83AABC	-50.3485	-30.365613
378	1084	0.0363323041042318	#C3D65B	-52.760259	-27.523882
379	1084.3	0.0481409556047932	#A3C08B	-52.740236	-27.550944
380	1084.6	-0.0642550209300013	#FFC800	-52.797521	-27.502222
381	1086	-0.130718109495344	#F58B00	-51.631247	-28.696197
382	1088	-0.189601071789604	#FE0300	-49.838708	-29.383275
383	1091	0.0888128906542401	#83AABC	-50.937862	-29.003109
384	1095	-0.038459192020505	#FFF400	-51.463032	-30.867558
385	1096	-0.0308399880036173	#FFFC00	-49.936654	-29.554766
386	1097	-0.113298095540433	#FC9E00	-51.317469	-30.189036
387	1098	0.0103380700541922	#FFFF00	-53.31644	-32.503248
388	1099	-0.0976301336924007	#FFA500	-50.804795	-31.048515
389	1100	0.0518693189660218	#A3C08B	-50.183773	-29.828719
390	1101	-0.0909418826488215	#FFA500	-50.531114	-30.205007
391	1102	-0.0326601607377423	#FFF400	-52.286273	-32.093811
392	1103	-0.0377193803534873	#FFF400	-53.278214	-33.646186
393	1104	0.00078967552818496	#FFFF00	-51.417918	-31.635792
394	1105	-0.125256971267813	#F58B00	-51.947519	-31.338149
395	1106	-0.0184261225391025	#FFFF00	-51.357249	-30.630792
396	1107	-0.149245251522004	#F06300	-53.079967	-33.049378
397	1108	-0.16334531577541	#F44B00	-49.049067	-28.70003
398	1109	-0.000642939087913265	#FFFF00	-49.582326	-29.097518
399	1112	-0.0543277773654497	#FFDC00	-53.809722	-29.540833
400	1113	-0.0284324960395149	#FFFC00	-52.383635	-30.117365
401	1114	-0.0981273299439134	#FFA500	-52.387508	-30.106942
402	1115	-0.0421699778570947	#FFEC00	-52.38342	-30.109032
403	1118	0.0928769756160156	#6495ED	-50.401424	-29.416121
404	1121	-0.137969103439764	#F28200	-53.034753	-31.585192
405	1123	0.0260045357875556	#E3EB2A	-52.472604	-31.448282
406	1124	-0.122515968091771	#F99500	-52.533104	-29.389832
407	1139	0.130768972426068	#6495ED	-51.727778	-29.183333
408	1140	-0.0298950389324068	#FFFC00	-51.69848	-29.157938
409	1142	-0.00550020808710441	#FFFF00	-53.867569	-27.161174
410	1146	-0.126795922510948	#F58B00	-53.886795	-27.924948
411	1150	-0.0409599253049878	#FFEC00	-50.216644	-29.660358
412	1153	0.0638609180900322	#83AABC	-50.166147	-29.475094
413	1154	-0.044265382474293	#FFEC00	-50.187786	-29.489558
414	1155	-0.0980081656183578	#FFA500	-50.22228	-29.483422
415	1156	-0.0877979275172628	#FFA500	-50.194986	-29.4904
416	1157	-0.00692161032613366	#FFFF00	-50.168931	-29.478267
417	1177	-0.0598286249555739	#FFD300	-51.037362	-30.373128
418	1182	-0.0967516231378673	#FFA500	-53.083938	-32.069623
419	1188	-0.0268343513010036	#FFFC00	-52.431899	-31.815694
420	1194	-0.165678934993651	#F73300	-51.108567	-29.909641
421	1200	-0.0673551303323137	#FFBE00	-52.472778	-31.447778
422	1201	-0.162138849070321	#F44B00	-52.479167	-31.449444
423	1202	-0.0390417682621244	#FFEC00	-53.796382	-29.628054
424	1208	-0.104072293960779	#FFA500	-53.849222	-27.185929
425	1226	-0.000484328880754591	#FFFF00	-50.838809	-30.093898
426	1230	-0.0327240827144249	#FFF400	-49.574428	-28.597833
427	1232	-0.0258621076065087	#FFFF00	-53.524147	-26.9366
428	1233	-0.0246455682752953	#FFFF00	-53.62987	-27.189614
429	1235	-0.0309944810538555	#FFFC00	-49.866911	-27.921369
430	1240	-0.0646045012199325	#FFC800	-50.350576	-27.791303
431	1243	-0.0523153822699498	#FFDC00	-50.113035	-27.813865
432	1244	-0.059317455724511	#FFD300	-50.18894	-27.861022
433	1246	-0.0667331807022525	#FFC800	-50.318436	-27.851008
434	1247	-0.0352361322677454	#FFF400	-52.29	-26.8786
435	1249	-0.0465329738678216	#FFE400	-48.638743	-26.074699
436	1251	-0.0141938477045444	#FFFF00	-49.317888	-28.306022
437	1253	0.047887864070585	#A3C08B	-49.733186	-28.683663
438	1254	-0.043641998215635	#FFEC00	-50.943442	-26.855062
439	1258	0.0116448320000694	#FFFF00	-51.979167	-26.821111
440	1259	-0.0640988737958865	#FFC800	-53.065833	-26.875833
441	1260	-0.00242466553546182	#FFFF00	-52.784722	-27.107778
442	1261	-0.122803910616102	#F99500	-50.827642	-28.000645
443	1271	0.0680622238862242	#83AABC	-48.941732	-26.807046
444	1272	-0.123248694424628	#F99500	-48.670767	-26.071833
445	1280	-0.137238869208429	#F28200	-49.182374	-27.000613
446	1281	-0.0636964217816103	#FFC800	-49.178289	-27.003235
447	1285	-0.0794746160825973	#FFAA00	-49.432465	-28.690159
448	1322	-0.0314888282805213	#FFFC00	-49.075718	-26.922112
449	1323	-0.0438393990546427	#FFEC00	-49.078254	-27.059131
450	1324	-0.0454910779710273	#FFE400	-48.643972	-26.093114
451	1326	0.0310201235459195	#C3D65B	-53.580092	-26.647616
452	1327	-0.0308120575790949	#FFFC00	-49.833333	-28.733333
453	1328	-0.045009779817303	#FFE400	-49.416187	-28.953219
454	1330	-0.0354201531300109	#FFF400	-49.074222	-26.921661
455	1333	-0.0794605569319125	#FFB400	-50.918322	-26.852327
456	1338	0.071240678481299	#83AABC	-49.480917	-28.122501
457	1339	-0.00775896601875557	#FFFF00	-49.562115	-28.410589
458	1342	-0.0566650938146407	#FFD300	-46.045507	-23.796425
459	1342.5	-0.0969323256746528	#FFA500	-46.006071	-23.785116
460	1343	-0.215779905651546	#E10D0D	-48.648402	-23.295241
461	1349	-0.0295096689123053	#FFFC00	-44.832222	-23.334167
462	1352	-0.123106376057438	#F99500	-47.104079	-23.526126
463	1353	-0.0562503552555846	#FFD300	-47.434	-20.423
464	1356	-0.0288599101745894	#FFFC00	-48.066667	-24.233333
465	1357	-0.135091914984792	#F28200	-46.2858	-23.7689
466	1358	-0.0423340506008563	#FFEC00	-46.2833	-23.7694
467	1359	0.0534964258425958	#A3C08B	-47.783123	-24.641688
468	1360	-0.190066047216101	#FE0300	-47.780572	-24.63858
469	1361	-0.0583896356164148	#FFD300	-47.786224	-24.640794
470	1362	0.0129230870239236	#FFFF00	-47.721869	-22.415345
471	1363	-0.0521338500353126	#FFDC00	-47.068542	-22.890186
472	1364	-0.0521285350227194	#FFDC00	-49.685434	-22.413951
473	1371	0.00197405285556036	#FFFF00	-47.009199	-24.345705
474	1376	-0.0322425833860939	#FFF400	-47.109167	-22.829167
475	1383	-0.00506602995310985	#FFFF00	-47.47442	-22.357523
476	1384	-0.195273746876936	#FE0300	-47.536528	-22.39375
477	1385	-0.113788672949634	#FC9E00	-47.415098	-20.416517
478	1420	0.0185475803423625	#E3EB2A	-45.080833	-23.373889
479	1421	0.0896946556027238	#83AABC	-45.083611	-23.366944
480	1422	0.0183102657998841	#E3EB2A	-45.083889	-23.366389
481	1426	-0.0284807271557858	#FFFC00	-44.833333	-23.335833
482	1428	-0.0801979819051454	#FFAA00	-45.078889	-23.381389
483	1429	-0.0345865747034515	#FFF400	-45.078611	-23.381111
484	1434	0.089565812677536	#83AABC	-47.971617	-24.068723
485	1435	-0.0384705932387118	#FFF400	-44.835556	-23.336944
486	1436	-0.0264710186415782	#FFFF00	-44.851572	-23.356232
487	1437	0.00627270696766309	#FFFF00	-45.068611	-23.325278
488	1438	-0.00810944975288533	#FFFF00	-45.072778	-23.343333
489	1439	-0.0572531842160631	#FFD300	-47.925	-24.181361
490	1440	-0.107497927697313	#FFA500	-49.701147	-22.411236
491	1445	-0.109284274827787	#FFA500	-47.623588	-23.432599
492	1446	-0.168800122496498	#F73300	-47.628492	-23.431664
493	1448	0.0941998355796227	#6495ED	-48.082059	-24.232154
494	1473	-0.000379224597522069	#FFFF00	-49.021869	-22.344064
495	1480	-0.139695586300579	#EE7800	-45.223397	-22.784465
496	1494	0.0648834472576602	#83AABC	-47.972686	-24.166173
497	1497	-0.0648515673924782	#FFC800	-48.518944	-21.351811
498	1498	-0.1046025184931	#FFA500	-50.517454	-22.701694
499	1499	-0.130143176653377	#F58B00	-50.672505	-22.736458
500	1500	-0.139088728852582	#EE7800	-49.913803	-22.023671
501	1501	-0.192856937268606	#FE0300	-50.36336	-22.593736
502	1502	-0.133445499926921	#F28200	-52.333058	-22.323487
503	1503	-0.253461613965349	#CD0000	-52.347328	-22.269664
504	1505	-0.186357282945078	#FB1B00	-47.109603	-22.821541
505	1506	0.0368035132710748	#C3D65B	-48.394047	-22.814682
506	1508	0.107929661391512	#6495ED	-44.658458	-22.647706
507	1509	0.00386451088730546	#FFFF00	-44.657175	-22.63517
508	1510	0.0268282447891916	#E3EB2A	-44.72343	-22.646805
509	1518	0.00119222569204816	#FFFF00	-45.533333	-22.8
510	1524	-0.0167822259170599	#FFFF00	-48.616667	-23.316667
511	1525	0.158399783197335	#6495ED	-47.874753	-24.690352
512	1526	0.0207120274575351	#E3EB2A	-47.878806	-24.612772
513	1530	-0.104336946843331	#FFA500	-48.557744	-23.277858
514	1549	-0.0996142815778738	#FFA500	-46.70529	-23.881151
515	1562	0.0475884155481542	#A3C08B	-49.496034	-21.138772
516	1579	-0.017164387974792	#FFFF00	-48.937225	-22.506419
517	1587	-0.217401072869934	#E10D0D	-49.29472	-21.521
518	1588	-0.105638967219819	#FFA500	-49.493986	-21.403651
519	1589	-0.159529870067607	#F44B00	-49.980144	-20.999442
520	1590	-0.0434812909215541	#FFEC00	-50.230988	-20.50964
521	1591	-0.157885743362076	#F44B00	-49.248754	-20.553108
522	1592	-0.187636286331258	#FB1B00	-48.8225	-20.485
523	1593	-0.266397964076658	#CD0000	-48.54056	-20.885
524	1594	-0.0743313344073548	#FFB400	-50.34861	-20.926
525	1595	-0.115946249763796	#FC9E00	-49.92917	-20.743
526	1596	-0.160394161965236	#F44B00	-50.090186	-20.513167
527	1597	-0.205534762694344	#F10606	-50.43389	-20.004
528	1598	-0.144548691246842	#EE7800	-49.506943	-20.292905
529	1599	-0.163248551542377	#F44B00	-49.508136	-20.323194
530	1600	-0.11545467198022	#FC9E00	-48.753521	-20.640253
531	1601	-0.0983065172694845	#FFA500	-48.689824	-21.404528
532	1602	-0.179703038069774	#FB1B00	-48.931437	-21.227046
533	1603	-0.12232214678073	#F99500	-49.926111	-20.921111
534	1604	-0.107551812645558	#FFA500	-48.537222	-21.620556
535	1617	-0.113525593513661	#FC9E00	-47.792391	-24.901951
536	1618	-0.108484941239409	#FFA500	-47.843599	-21.964232
537	1621	0.0593731881490255	#A3C08B	-45.46331	-22.691958
538	1627	-0.0890157529279659	#FFA500	-47.925169	-25.076249
539	1627.3	-0.104403702076275	#FFA500	-47.923942	-25.072938
540	1627.6	-0.16034912698019	#F44B00	-47.926554	-25.076166
541	1642	-0.0460682275309489	#FFE400	-46.196521	-23.498413
542	1643	-0.135247670170835	#F28200	-46.191188	-23.487674
543	1644	-0.0579399611189374	#FFD300	-46.205741	-23.499556
544	1659	0.027348476780115	#E3EB2A	-46.637861	-23.417031
545	1663	-0.209908236354678	#F10606	-47.25	-24.416667
546	1665	0.0389333990347318	#C3D65B	-47.92474	-24.19656
547	1666	-0.0128303058794647	#FFFF00	-47.92551	-24.18471
548	1667	-0.0265928261323463	#FFFF00	-47.99751	-24.07751
549	1668	-0.040379432692991	#FFEC00	-47.96778	-24.06441
550	1669	-0.0312102392703112	#FFFC00	-47.92697	-24.17481
551	1670	0.0704328925437744	#83AABC	-47.96309	-24.05158
552	1677	0.10809790982884	#6495ED	-44.828931	-23.330584
553	1678	0.00304385995786107	#FFFF00	-44.830086	-23.329033
554	1679	0.0475478290504397	#A3C08B	-44.811091	-23.313155
555	1680	0.0489456267660739	#A3C08B	-44.812034	-23.295091
556	1681	0.00296048710218307	#FFFF00	-44.815727	-23.305111
557	1682	-0.056534608620615	#FFD300	-44.85182	-23.358326
558	1683	-0.039738485688166	#FFEC00	-47.237847	-24.549215
559	1686	-0.144529764598806	#EE7800	-47.5161	-24.6207
560	1687	-0.0606605579952046	#FFD300	-47.6744	-24.7503
561	1688	0.0722866650628453	#83AABC	-47.2578	-24.5762
562	1693	-0.10445898595065	#FFA500	-44.83494	-23.336182
563	1697	-0.0691642750423487	#FFBE00	-47.51104	-22.281826
564	1698	-0.129956033393771	#F58B00	-47.514758	-22.281362
565	1701	0.0261993497843624	#E3EB2A	-48.026126	-22.081921
566	1703	0.0278563717516008	#E3EB2A	-45.53154	-23.634877
567	1704	0.0158029026583004	#FFFF00	-45.545569	-23.588799
568	1719	-0.255043519637457	#CD0000	-44.89042	-22.432572
569	1720	-0.124969317743343	#F58B00	-44.878574	-22.429711
570	1721	-0.0260713582000156	#FFFF00	-44.888804	-22.436711
571	1728	-0.116632071786899	#FC9E00	-46.927136	-22.832954
572	1742	0.00233712394988745	#FFFF00	-52.645331	-31.906544
573	1743	-0.0240086600410953	#FFFF00	-52.629378	-31.910379
574	1743.3	0.096533976187022	#6495ED	-47.004497	-23.756264
575	1743.6	0.00123632076309304	#FFFF00	-47.006983	-23.777052
576	1743.9	0.0280924294361711	#C3D65B	-46.99703	-23.796638
577	1744	-0.0516397419662175	#FFDC00	-46.959005	-23.675839
578	1745	-0.116169904872351	#FC9E00	-46.956857	-23.696128
579	1746	-0.145009294628005	#EE7800	-46.94553	-23.715195
580	1747	-0.143184949464121	#EE7800	-47.091811	-23.76139
581	1748	-0.150819935696732	#F06300	-47.073117	-23.737987
582	1749	-0.132511573346015	#F28200	-47.081059	-23.702037
583	1750	-0.153156848628323	#F06300	-47.062821	-23.726026
584	1751	-0.174375826889452	#F73300	-47.092574	-23.715199
585	1752	-0.122817643528283	#F99500	-47.092496	-23.690065
586	1753	-0.12386450306559	#F99500	-47.073011	-23.715824
587	1754	-0.171284262807475	#F73300	-47.07226	-23.72479
588	1755	-0.12753690671403	#F58B00	-47.058213	-23.735126
589	1756	-0.177000737285547	#FB1B00	-47.101009	-23.710471
590	1757	-0.160562149530709	#F44B00	-47.114791	-23.728403
591	1758	-0.125627877098316	#F58B00	-47.076055	-23.693148
592	1759	-0.149136340369389	#F06300	-47.113762	-23.715696
593	1760	-0.244861355134736	#D11414	-47.055411	-23.750322
594	1761	-0.105374564027074	#FFA500	-47.062563	-23.738703
595	1762	-0.103769764336649	#FFA500	-47.045813	-23.7682
596	1763	-0.203005778763187	#F10606	-47.087761	-23.715336
597	1764	-0.113261102579966	#FC9E00	-47.087632	-23.710896
598	1765	-0.201688102758266	#F10606	-47.067317	-23.694249
599	1766	-0.0786515622244266	#FFB400	-47.072221	-23.708647
600	1766.5	-0.147381173720453	#F06300	-47.064635	-23.744358
601	1767	-0.177592084210605	#FB1B00	-48.171205	-25.15768
602	1768	-0.113943399519887	#FC9E00	-48.832853	-25.283902
603	1769	-0.146236677277038	#F06300	-48.86846	-25.608387
604	1770	-0.143835352214799	#EE7800	-48.690172	-25.624859
605	1775	-0.0612500912305706	#FFC800	-48.230304	-18.908277
606	1776	0.0231517884470188	#E3EB2A	-53.320944	-22.791283
607	1778	-0.0405822135647751	#FFEC00	-50.582384	-25.385668
608	1778.2	-0.118121107459085	#F99500	-50.585316	-25.383291
609	1778.4	-0.082693573502905	#FFAA00	-50.578431	-25.38799
610	1778.6	-0.0748948835041589	#FFB400	-50.576036	-25.391204
611	1883	-0.0102035157724003	#FFFF00	-48.401438	-24.643302
612	1886	-0.110878145679261	#FFA500	-53.883333	-27.15
613	1890	-0.068234068335732	#FFBE00	-48.264747	-22.238855
614	1891	-0.081189606957733	#FFAA00	-48.24231	-22.253518
615	1892	-0.0902847922738955	#FFA500	-48.251698	-22.245857
616	1893	-0.085688960051233	#FFAA00	-48.304861	-22.200879
617	1894	-0.159542935238226	#F44B00	-48.279595	-22.214215
618	1895	-0.0147563950111868	#FFFF00	-48.395638	-22.146386
619	1896	-0.151733889585145	#F06300	-48.415661	-22.090527
620	1897	-0.0644601615085065	#FFC800	-48.175285	-22.266562
621	1898	-0.231036818290021	#E10D0D	-48.229925	-22.261887
622	1899	0.0544036478691909	#A3C08B	-48.262424	-22.240933
623	1900	-0.0495233519173769	#FFE400	-48.308915	-22.194827
624	1901	0.0429111039463432	#A3C08B	-48.37666	-22.161356
625	1902	-0.0230177376813364	#FFFF00	-48.368921	-22.168155
626	1903	-0.0892012838331928	#FFA500	-48.404565	-22.104769
627	1904	-0.0656816826944635	#FFC800	-48.397498	-22.115468
628	1923	-0.0529401753353714	#FFDC00	-51.046319	-30.38403
629	1924	-0.101153076519569	#FFA500	-51.042553	-30.378168
630	1925	-0.0291693917175776	#FFFC00	-51.046407	-30.386395
631	1928	-0.00215810649540073	#FFFF00	-50.117472	-29.171141
632	1932	0.000609398651516007	#FFFF00	-54.504039	-25.66885
633	1932.1	-0.0883566048894447	#FFA500	-54.504039	-25.66885
634	1932.3	-0.0602319652115074	#FFD300	-54.533365	-25.746866
635	1932.5	-0.135008982678243	#F28200	-54.504039	-25.66885
636	1932.7	-0.177477177402812	#FB1B00	-54.544437	-25.621808
637	1932.9	-0.088511118868925	#FFA500	-54.581597	-25.717343
638	1933	-0.124904333863037	#F58B00	-53.752428	-26.051275
639	1992	-0.119650125960167	#F99500	-54.243673	-26.935127
640	2009	-0.0953821775982953	#FFA500	-49.067554	-15.763892
641	2011	-0.331859283944581	#8B0000	-49.103398	-18.3623
642	2011.5	-0.0965594092009703	#FFA500	-49.07742	-18.349851
643	2023	-0.169273438403296	#F73300	-49.073889	-18.348333
644	2091	0.00582987431375965	#FFFF00	-40.05489	-19.139258
645	2092	0.00935517763266266	#FFFF00	-43.440216	-22.970626
646	2093	0.0155319677670393	#FFFF00	-45.883951	-23.655006
647	2094	-0.096238693087374	#FFA500	-47.982593	-24.153393
648	2095	-0.0197790535917469	#FFFF00	-47.111233	-22.819984
649	2097	0.0105425653506721	#FFFF00	-55.531396	-24.135805
650	2108	0.0279050339764673	#C3D65B	-42.46842	-22.833386
651	2108.6	-0.0714934116946228	#FFBE00	-42.46842	-22.833386
652	2117	-0.131258780401209	#F58B00	-53.277911	-29.463763
653	2125	-0.0861760544505341	#FFA500	-41.825051	-19.719415
654	2127	-0.0503049540256373	#FFE400	-47.509722	-18.750556
655	2142	-0.153269858901558	#F06300	-48.888526	-21.213705
656	2150	-0.0672000131599193	#FFC800	-47.202128	-23.107813
657	2151	-0.0940883518595768	#FFA500	-46.6081	-21.5671
658	2157	-0.0414201099671255	#FFEC00	-52.885719	-22.59916
659	2161	-0.138354276224447	#EE7800	-48.963056	-22.772222
660	2162	-0.0547506906206405	#FFDC00	-48.963056	-22.772222
661	2163	-0.0546424928067861	#FFDC00	-48.968053	-22.773725
662	2164	-0.106218789129345	#FFA500	-48.277222	-23.038889
663	2165	0.0229162011305602	#E3EB2A	-45.450098	-23.640942
664	2177	-0.0310356701757466	#FFFC00	-52.129752	-27.549216
665	2181	-0.024494922941079	#FFFF00	-49.535873	-19.9573
666	2184.4	0.00937009516691318	#FFFF00	-50.20444	-29.641244
667	2184.8	-0.285019453832021	#CD0000	-50.207061	-29.638099
668	2193	-0.0110767384456734	#FFFF00	-41.642262	-22.265275
669	2196	-0.314257843155727	#8B0000	-53.340528	-22.795
670	2245	-0.103485364333152	#FFA500	-40.113093	-13.949583
671	2246	-0.211381404131041	#F10606	-39.035065	-15.187884
672	2247	0.0139046289042971	#FFFF00	-39.121252	-15.014903
673	2248	-0.0780718499370908	#FFB400	-39.11273	-15.014017
674	2249	-0.000188023283005449	#FFFF00	-39.049249	-15.169388
675	2250	-0.0262917833714377	#FFFF00	-39.144043	-15.140051
676	2251	-0.0774143966206716	#FFB400	-39.134055	-15.107148
677	2252	-0.0915846209735656	#FFA500	-39.1497	-15.150854
678	2253	-0.016429397444466	#FFFF00	-39.063855	-15.160511
679	2254	0.0233407439172555	#E3EB2A	-39.192025	-15.121654
680	2255	-0.077082592166424	#FFB400	-39.097389	-15.006802
681	2256	-0.04392887173848	#FFEC00	-39.063674	-15.192036
682	2257	-0.000284182844575984	#FFFF00	-39.127143	-15.024001
683	2272	0.0830925565281911	#83AABC	-39.466443	-12.892581
684	2280	-0.0978122256576508	#FFA500	-41.471587	-12.471898
685	2286	-0.205860051371242	#F10606	-41.411605	-12.556606
686	2296	-0.0286418872540912	#FFFC00	-39.036553	-14.429694
687	2297	-0.016186903355097	#FFFF00	-39.54168	-15.167419
688	2298	-0.0874830542662832	#FFA500	-52.201671	-31.727575
689	2327	-0.157539049964752	#F44B00	-38.916667	-4.25
690	2328	-0.288645121114281	#CD0000	-38.914617	-4.25082
691	2347	-0.159397719832963	#F44B00	-39.000489	-4.285537
692	2349	-0.227340264993804	#E10D0D	-38.905714	-4.32176
693	2350	-0.274350627475702	#CD0000	-38.938548	-4.236325
694	2351	-0.0788636807529823	#FFB400	-38.970421	-4.206028
695	2352	-0.122430768919643	#F99500	-38.935129	-4.296416
696	2361	0.006377041419105	#FFFF00	-34.856194	-7.144503
697	2362	-0.0873001981906681	#FFA500	-34.847773	-7.134838
698	2371	-0.118572347394273	#F99500	-37.377966	-7.250659
699	2392	-0.0736254294873001	#FFBE00	-35.467489	-7.621603
700	2393	-0.163425947772738	#F44B00	-35.242461	-7.638642
701	2394	0.100585083032073	#6495ED	-38.027071	-8.655019
702	2398	-0.0807300755042771	#FFAA00	-34.984865	-8.316121
703	2404	-0.0468699296641557	#FFE400	-34.961874	-8.071444
704	2410	-0.242663469397106	#D11414	-35.09239	-8.168624
705	2412	-0.123661824264191	#F99500	-35.011396	-7.80929
706	2417	-0.0643334490970114	#FFC800	-35.776464	-8.630945
707	2418	0.0251770321126121	#E3EB2A	-35.512565	-7.615255
708	2427	-0.0967904267018719	#FFA500	-35.691031	-8.688668
709	2428	-0.21852943019969	#E10D0D	-35.19475	-7.742696
710	2440	-0.0256185769937025	#FFFF00	-36.404881	-8.198594
711	2442	-0.0728644597527083	#FFBE00	-35.164761	-7.499638
712	2443	-0.0918950262467867	#FFA500	-35.11562	-8.109718
713	2463	0.0153512413479972	#FFFF00	-36.029308	-8.368331
714	2469	0.0050331185218605	#FFFF00	-35.0625	-8.208333
715	2470	-0.0886720280222264	#FFA500	-35.178056	-8.7275
716	2471	-0.247191301852053	#D11414	-34.953545	-8.099302
717	2472	-0.0616564004061665	#FFC800	-34.87673	-7.925863
718	2529	-0.0677430838723109	#FFBE00	-35.184455	-5.932741
719	2529.2	-0.0224146407878281	#FFFF00	-35.225	-5.891667
720	2529.4	-0.0348361742740336	#FFF400	-35.352035	-5.891109
721	2541	-0.106060042754435	#FFA500	-37.504953	-11.073077
722	2549	-0.10657654156765	#FFA500	-35.178495	-8.059292
723	3057	0.0109234276986192	#FFFF00	-35.197778	-7.734722
724	3058	-0.00832118925786499	#FFFF00	-35.161697	-7.498569
725	3059	-0.0495040868125313	#FFE400	-35.380499	-7.611727
726	3172	-0.0152868813262448	#FFFF00	-47.480177	-22.359169
727	3297	-0.212136275197948	#F10606	-50.286389	-27.483333
728	3343	-0.113601771164681	#FC9E00	-49.320126	-28.890081
729	3344	-0.104021655874493	#FFA500	-48.689037	-26.552507
730	3345	-0.15864032635653	#F44B00	-48.689995	-26.46
731	3346	0.0257133907761102	#E3EB2A	-48.510008	-27.180002
732	3347	-0.0829216890654854	#FFAA00	-48.689597	-26.099634
733	3348	-0.0767663744302331	#FFB400	-48.689996	-26.010002
734	3349	-0.121013513904486	#F99500	-48.870001	-26.369998
735	3350	-0.118202462316742	#F99500	-48.694643	-26.730149
736	3351	-0.0939590476859894	#FFA500	-48.600001	-26.280001
737	3352	-0.238564122119147	#D11414	-48.784324	-26.64132
738	3353	-0.0438097464047437	#FFEC00	-48.776893	-26.548291
739	3354	-0.122353887150563	#F99500	-49.770206	-27.269969
740	3355	-0.159185215963419	#F44B00	-48.960084	-27.720012
741	3356	-0.248568577736978	#D11414	-48.871509	-27.718777
742	3357	-0.185417450735337	#FB1B00	-48.870037	-27.630056
743	3358	-0.212681444037117	#F10606	-48.960011	-27.449807
744	3359	-0.310502848427444	#8B0000	-48.870149	-27.539364
745	3360	-0.223411013207004	#E10D0D	-49.410075	-27.089867
746	3361	-0.0706968578682474	#FFBE00	-49.32009	-27.08984
747	3362	-0.0886921811860228	#FFA500	-49.049247	-28.259529
748	3363	-0.2412490079455	#D11414	-48.959494	-28.262477
749	3364	-0.0557620807044209	#FFDC00	-49.409981	-27.000043
750	3365	-0.109767313834816	#FFA500	-49.320038	-26.999956
751	3366	-0.0880821733218724	#FFA500	-48.600137	-27.000015
752	3367	-0.200377679823444	#FE0300	-48.690056	-27.45003
753	3368	-0.0537588394805859	#FFDC00	-48.779951	-27.359897
754	3369	-0.241851928181662	#D11414	-48.690172	-27.36131
755	3370	0.000344650126506908	#FFFF00	-49.140022	-27.000149
756	3371	-0.058336810001634	#FFD300	-49.049333	-26.819619
757	3372	-0.0309043719770433	#FFFC00	-49.05001	-26.730003
758	3373	-0.0194286437554333	#FFFF00	-49.139986	-27.179958
759	3374	-0.171763664211598	#F73300	-49.049242	-27.179789
760	3375	-0.211751086859719	#F10606	-48.869749	-27.000571
761	3376	-0.164996286205128	#F44B00	-48.8099	-27.2708
762	3377	-0.134653321145112	#F28200	-48.779916	-27.089952
763	3378	-0.0313778220379138	#FFFC00	-48.690158	-27.000059
764	3379	-0.0833810327750032	#FFAA00	-48.871228	-27.181965
765	3380	-0.206222837635269	#F10606	-49.315469	-28.617853
766	3381	-0.0861772764381997	#FFA500	-49.232898	-26.459997
767	3382	-0.203119621641482	#F10606	-49.409071	-28.709167
768	3383	-0.23503024700285	#D11414	-48.419617	-27.451372
769	3384	-0.189359450214339	#FE0300	-48.690006	-28.080009
770	3385	-0.0483275436926265	#FFE400	-48.780368	-26.10023
771	3386	-0.137448600878145	#F28200	-48.869998	-26.009996
772	3387	-0.187964142694121	#FB1B00	-48.780046	-26.00866
773	3388	-0.078232594854724	#FFB400	-49.050917	-27.000442
774	3389	-0.285090617743033	#CD0000	-48.960275	-26.999447
775	3390	-0.111216587367154	#FFA500	-49.32228	-28.170117
776	3391	-0.0133584416652403	#FFFF00	-49.049417	-27.090125
777	3392	-0.0463351462104865	#FFE400	-48.871089	-26.81982
778	3393	-0.113782993122524	#FC9E00	-49.230128	-26.999838
779	3394	-0.237320270446846	#D11414	-48.780277	-26.999929
780	3395	-0.153187212138814	#F06300	-48.599809	-27.089319
781	3396	-0.120190890100209	#F99500	-49.86003	-29.070014
782	3397	-0.0722629640482444	#FFBE00	-49.859074	-28.979503
783	3398	-0.232470646380615	#D11414	-49.860002	-28.89
784	3399	-0.145754107273681	#F06300	-49.226035	-26.552281
785	3400	-0.192260368173998	#FE0300	-49.051795	-26.462362
786	3401	-0.178264427518677	#FB1B00	-49.140043	-26.367235
787	3402	-0.20457604667619	#F10606	-48.961944	-26.28013
788	3403	-0.00440620160193207	#FFFF00	-48.960004	-26.190004
789	3404	-0.125287473047769	#F58B00	-48.959586	-26.09961
790	3405	-0.167388098875148	#F73300	-49.679967	-26.820093
791	3406	-0.029887651076778	#FFFC00	-48.870006	-28.440008
792	3407	-0.209549164330205	#F10606	-49.499967	-28.350039
793	3408	-0.141893921506744	#EE7800	-49.230109	-27.359744
794	3409	-0.0336297330143209	#FFF400	-48.959972	-27.360019
795	3410	0.0242830787651917	#E3EB2A	-49.232084	-28.6193
796	3411	-0.00972488399836697	#FFFF00	-49.68009	-28.79995
797	3412	-0.00876329372531299	#FFFF00	-49.77012	-28.710079
798	3413	-0.141839850834318	#EE7800	-48.778677	-26.82246
799	3414	-0.135519466666729	#F28200	-49.1378	-27.359662
800	3415	-0.195861900985964	#FE0300	-49.049952	-27.358318
801	3416	-0.103505450998674	#FFA500	-49.588646	-28.70792
802	3417	-0.0804939737398667	#FFAA00	-49.499466	-28.710759
803	3418	-0.18748634185478	#FB1B00	-49.319101	-28.348173
804	3419	0.00567734026914086	#FFFF00	-49.231971	-28.352694
805	3420	-0.17248153969436	#F73300	-49.411941	-28.259786
806	3421	-0.092268338533524	#FFA500	-49.319129	-28.260778
807	3422	-0.208353822461996	#F10606	-49.40998	-28.169936
808	3423	-0.0177699279414878	#FFFF00	-48.68992	-27.810041
809	3424	-0.23319685816303	#D11414	-48.691554	-27.63005
810	3425	-0.156734519362258	#F44B00	-48.780013	-28.079979
811	3426	-0.0846061257552765	#FFAA00	-48.77991	-27.989878
812	3427	-0.183230029152601	#FB1B00	-49.679474	-27.539356
813	3428	-0.126646924749989	#F58B00	-50.041035	-27.270264
814	3429	-0.0408917961779124	#FFEC00	-50.129826	-29.249849
815	3430	0.0259842169062667	#E3EB2A	-49.952371	-29.159473
816	3431	-0.00902989862333789	#FFFF00	-49.320267	-27.271411
817	3432	-0.0905264052740321	#FFA500	-49.857519	-27.089504
818	3433	-0.12765137402892	#F58B00	-49.321701	-26.730599
819	3434	-0.194158722305163	#FE0300	-49.229995	-26.639996
820	3435	-0.167721819062406	#F73300	-49.049919	-28.169306
821	3436	-0.104861523896827	#FFA500	-49.136915	-28.080499
822	3437	-0.165851027518105	#F73300	-48.692396	-27.717773
823	3438	-0.244799932110569	#D11414	-48.780724	-27.62898
824	3439	-0.108275005494008	#FFA500	-49.32015	-26.370663
825	3440	-0.105350750595865	#FFA500	-49.23	-26.370001
826	3441	-0.135671134359868	#F28200	-48.9599	-27.993877
827	3442	-0.00932439169287884	#FFFF00	-48.690007	-26.19
828	3443	-0.0444382938713971	#FFE400	-48.867585	-27.359703
829	3444	-0.0967548499889139	#FFA500	-48.689569	-27.540205
830	3445	-0.0307096316253376	#FFFC00	-48.958318	-28.168458
831	3446	-0.25279094054062	#D11414	-48.960733	-28.080691
832	3447	-0.129457044776106	#F58B00	-48.779994	-27.540037
833	3448	-0.0136423333306595	#FFFF00	-49.048693	-26.369648
834	3449	-0.110344160643441	#FFA500	-49.59011	-28.619987
835	3450	-0.16935054550165	#F73300	-49.408916	-28.621879
836	3451	-0.0411863066691097	#FFEC00	-50.037394	-27.09198
837	3452	-0.115252347962257	#FC9E00	-48.779816	-27.180222
838	3453	-0.176422256010708	#F73300	-49.86001	-28.800001
839	3454	-0.0313109182398412	#FFFC00	-49.320949	-26.818644
840	3455	-0.148539226264911	#F06300	-49.229467	-26.820851
841	3456	-0.211159231353959	#F10606	-49.497344	-28.529238
842	3457	-0.00474363767159094	#FFFF00	-49.680557	-28.894572
843	3458	-0.174360502157211	#F73300	-49.412979	-28.526374
844	3459	-0.108029350514966	#FFA500	-49.229925	-28.440231
845	3460	-0.201705855229841	#F10606	-49.769942	-26.910041
846	3461	-0.195632533069906	#FE0300	-49.861572	-27.450553
847	3462	-0.126875327064847	#F58B00	-48.960908	-27.809636
848	3463	-0.198374337366441	#FE0300	-49.229168	-27.720974
849	3464	-0.243691121643067	#D11414	-49.500032	-27.630007
850	3465	-0.141058776831683	#EE7800	-49.049303	-27.629932
851	3466	-0.230007537343198	#E10D0D	-49.140033	-27.539971
852	3467	-0.0672513091785677	#FFBE00	-49.049974	-27.539973
853	3468	-0.0680078577311447	#FFBE00	-48.959997	-27.540035
854	3469	-0.0414421762305926	#FFEC00	-49.050091	-27.450664
855	3470	-0.245960086561055	#D11414	-49.23011	-27.900071
856	3471	-0.17973644645017	#FB1B00	-49.140081	-27.809991
857	3472	-0.118384912363695	#F99500	-48.870046	-27.450111
858	3473	0.00209001826117297	#FFFF00	-49.410029	-27.180112
859	3474	-0.175396257540492	#F73300	-49.320013	-27.18001
860	3475	-0.0469858612595762	#FFE400	-49.770876	-27.450026
861	3476	-0.120044279672134	#F99500	-49.499667	-26.910199
862	3477	-0.16564535554639	#F73300	-49.500002	-26.819997
863	3478	-0.0872911508403873	#FFA500	-49.407372	-26.727633
864	3479	-0.0303884496570224	#FFFC00	-49.140052	-27.090036
865	3480	-0.0486420175298927	#FFE400	-49.229977	-27.270045
866	3481	-0.102161168205785	#FFA500	-49.140034	-27.270015
867	3482	-0.0711786469590912	#FFBE00	-49.052006	-27.2686
868	3483	-0.129620871613395	#F58B00	-49.40998	-26.460002
869	3484	-0.0453380522705898	#FFE400	-49.591515	-26.731441
870	3485	-0.132732294175377	#F28200	-49.500078	-26.729998
871	3486	-0.202369375075562	#F10606	-49.589518	-26.998056
872	3487	-0.134295539031668	#F28200	-48.870237	-28.16948
873	3488	-0.103902601580862	#FFA500	-49.230095	-27.089908
874	3489	-0.140243946101392	#EE7800	-49.859877	-26.63998
875	3490	-0.0936311965090739	#FFA500	-49.946791	-26.549628
876	3491	-0.253207584765352	#CD0000	-49.410023	-27.539965
877	3492	0.0704568101269947	#83AABC	-49.502356	-27.360556
878	3493	-0.164433348253611	#F44B00	-49.409879	-27.360255
879	3494	0.00101233827295886	#FFFF00	-49.050062	-26.550144
880	3495	0.139833589456176	#6495ED	-49.139999	-26.280003
881	3496	0.0235635475078798	#E3EB2A	-49.050025	-26.280009
882	3497	-0.152807221366029	#F06300	-49.140824	-26.187328
883	3498	0.121421437799016	#6495ED	-49.047891	-26.192614
884	3499	-0.142130671625554	#EE7800	-49.050002	-26.099977
885	3500	-0.224763120241059	#E10D0D	-49.677713	-26.90844
886	3501	-0.074394304014218	#FFB400	-49.587924	-26.911786
887	3502	-0.168215894553872	#F73300	-49.230036	-27.449998
888	3503	-0.210835726924371	#F10606	-49.140007	-27.449998
889	3504	-0.0556343674365398	#FFDC00	-50.217734	-27.181573
890	3505	-0.137997417259112	#F28200	-50.130104	-27.180009
891	3506	-0.0984917503291369	#FFA500	-49.499514	-28.260198
892	3507	-0.0838599872056805	#FFAA00	-49.495816	-28.172088
893	3508	-0.10896211245312	#FFA500	-50.131912	-26.731652
894	3509	-0.232340642730793	#E10D0D	-49.770614	-27.54012
895	3510	-0.164336804889749	#F44B00	-49.770018	-27.090102
896	3511	-0.0287764557736584	#FFFC00	-49.410025	-27.269959
897	3512	-0.108655726230759	#FFA500	-49.230007	-27.180031
898	3513	-0.147530027002973	#F06300	-50.219992	-27.000132
899	3514	-0.109183742877841	#FFA500	-50.219737	-26.909849
900	3515	-0.0537623417888662	#FFDC00	-50.12862	-26.908503
901	3516	-0.153303160620874	#F06300	-50.222716	-26.81728
902	3517	-0.14991337580594	#F06300	-49.680058	-27.179953
903	3518	-0.0173831679651387	#FFFF00	-49.589992	-27.089982
904	3519	-0.13911014337857	#EE7800	-49.5	-26.639996
905	3520	-0.0963421704665627	#FFA500	-49.411436	-26.638312
906	3521	-0.150212655847642	#F06300	-49.409925	-26.549984
907	3522	-0.262292607502704	#CD0000	-49.320003	-26.550008
908	3523	-0.0356312715760533	#FFF400	-49.410872	-26.909986
909	3524	-0.107743001377115	#FFA500	-49.230917	-27.98959
910	3525	0.00359323910880775	#FFFF00	-50.039996	-26.730094
911	3526	-0.187058285698183	#FB1B00	-48.86683	-27.809992
912	3527	-0.185704313819899	#FB1B00	-48.780222	-27.809935
913	3528	-0.189391836279769	#FE0300	-48.779958	-27.720009
914	3529	-0.0863752007523305	#FFA500	-49.410004	-26.369839
915	3530	-0.0396107478824618	#FFEC00	-49.048792	-27.98904
916	3531	-0.10870932483099	#FFA500	-48.869688	-27.990081
917	3532	-0.180873440067669	#FB1B00	-48.869911	-28.079961
918	3533	-0.0194593929883724	#FFFF00	-50.129991	-27.000029
919	3534	0.057502949466524	#A3C08B	-49.498729	-28.443679
920	3535	-0.134502802422046	#F28200	-49.320077	-27.450021
921	3536	-0.176104251990367	#F73300	-49.319936	-27.359761
922	3537	-0.0650314538074851	#FFC800	-49.76937	-26.821458
923	3538	-0.103131650678902	#FFA500	-49.860107	-26.730017
924	3539	-0.228343066627012	#E10D0D	-49.862477	-26.909652
925	3541	-0.170081334968548	#F73300	-48.411466	-24.602778
926	3542	-0.0118360253806299	#FFFF00	-48.40382	-24.628045
927	3544	-0.0391140438216277	#FFEC00	-53.987152	-26.518318
928	3545	-0.186249929716695	#FB1B00	-53.987152	-26.518318
929	3546	-0.0317879114895705	#FFFC00	-53.987152	-26.518318
930	3557	0.0732673598936856	#83AABC	-48.891397	-28.462287
931	3585	0.0262807721476184	#E3EB2A	-42.847222	-20.795556
932	3586	-0.0548732981629627	#FFDC00	-44.902778	-21.1575
933	3592	-0.162942995974927	#F44B00	-49.058617	-22.4865
934	3593	-0.169180139237048	#F73300	-49.055967	-22.486467
935	3602	0.00861781578783055	#FFFF00	-39.567222	-15.397317
936	3607	-0.0595531922456361	#FFD300	-38.44819	-12.96933
937	3608	0.0176362025782418	#E3EB2A	-38.399272	-12.942397
938	3609	-0.19784607229749	#FE0300	-38.381967	-12.919513
939	3610	-0.0972728753114862	#FFA500	-38.425301	-12.927364
940	3611	-0.230070463648277	#E10D0D	-38.375859	-12.855399
941	3612	-0.137150194175401	#F28200	-38.382972	-12.895799
942	3613	-0.210443790948325	#F10606	-38.389252	-12.847109
943	3614	0.0361511326820518	#C3D65B	-38.482752	-12.794787
944	3615	-0.0787741501132205	#FFB400	-38.390546	-12.940523
945	3616	-0.0613012099256453	#FFC800	-38.521719	-12.784301
946	3617	-0.0529807440433926	#FFDC00	-38.4109	-12.944096
947	3618	-0.00647840772548385	#FFFF00	-38.406028	-12.957748
948	3619	-0.0959757515664223	#FFA500	-38.40104	-12.864977
949	3620	-0.186719204348398	#FB1B00	-38.385181	-12.870148
950	3621	-0.0581808054873362	#FFD300	-38.410691	-12.872379
951	3622	-0.0101927519280748	#FFFF00	-38.470544	-12.958833
952	3623	-0.1542554788519	#F06300	-38.401213	-12.929102
953	3624	-0.0638668997972537	#FFC800	-38.432106	-12.853605
954	3625	-0.0566146912474049	#FFD300	-38.45902	-12.882969
955	3626	-0.0949503623356624	#FFA500	-38.6372	-12.784585
956	3628	-0.0124092647807858	#FFFF00	-38.471667	-12.999722
957	3630	-0.0905029767226067	#FFA500	-43.807292	-22.377877
958	3634	-0.142850770180939	#EE7800	-39.112708	-14.484188
959	3637	-0.010023326578969	#FFFF00	-44.902778	-21.1575
960	3638	-0.116772736789945	#FC9E00	-45.961446	-20.284124
961	3639	-0.0564291937598938	#FFD300	-45.780534	-20.163117
962	3640	-0.0695715334040908	#FFBE00	-45.8487	-20.154
963	3641	-0.0387548345963626	#FFF400	-45.7738	-20.1512
964	3642	-0.0871918376902775	#FFA500	-46.291294	-20.350088
965	3643	-0.0633810708977683	#FFC800	-44.529802	-17.887331
966	3644	0.0333955337528086	#C3D65B	-44.553058	-17.951019
967	3645	-0.0374695963145024	#FFF400	-44.7962	-17.0551
968	3646	-0.0780064025426466	#FFB400	-44.958717	-16.790557
969	3647	-0.0960674082198015	#FFA500	-44.958289	-16.790494
970	3648	-0.0730514301743203	#FFBE00	-45.327997	-16.902803
971	3649	-0.0608714765267322	#FFC800	-45.539226	-16.228087
972	3650	-0.0767218167201802	#FFB400	-45.649435	-20.15091
973	3651	-0.143237862592295	#EE7800	-45.623446	-20.003163
974	3652	-0.115831177813642	#FC9E00	-44.625103	-17.159134
975	3653	-0.0698568876292334	#FFBE00	-45.98224	-17.062044
976	3656	-0.147115738833562	#F06300	-44.988959	-21.328866
977	3658	-0.0809960452158046	#FFAA00	-44.3805	-21.4829
978	3659	-0.182378572686006	#FB1B00	-44.179258	-21.099575
979	3670	-0.0435897530205698	#FFEC00	-44.4657	-22.1509
980	3671	-0.279626979638987	#CD0000	-44.565978	-22.231939
981	3672	-0.0954276020287664	#FFA500	-44.736481	-22.136225
982	3673	-0.0512245246217207	#FFDC00	-44.730383	-22.147416
983	3675	-0.00728571603847427	#FFFF00	-43.88491	-21.709665
984	3676	-0.0238783162682378	#FFFF00	-46.044503	-22.889558
985	3677	-0.127836609272776	#F58B00	-45.357192	-22.544113
986	3678	-0.0326972701264687	#FFF400	-41.744062	-19.782401
987	3679	0.0952893762724026	#6495ED	-47.502721	-19.261526
988	3680	-0.187503754552728	#FB1B00	-43.184425	-20.449111
989	3681	-0.237701281493347	#D11414	-43.336204	-20.701848
990	3682	-0.262325492501445	#CD0000	-43.396569	-20.614414
991	3683	-0.028524229444206	#FFFC00	-43.284976	-20.552027
992	3684	-0.0881980749441461	#FFA500	-46.280451	-21.369381
993	3685	-0.198591528519276	#FE0300	-46.568207	-20.518239
994	3686	-0.0929887140706659	#FFA500	-46.542865	-18.53353
995	3687	-0.110370592504583	#FFA500	-43.460569	-20.465176
996	3688	0.00244353480046545	#FFFF00	-47.17911	-16.708869
997	3689	-0.0104000773814476	#FFFF00	-43.317945	-21.749776
998	3691	-0.132736742125004	#F28200	-46.02851	-18.397959
999	3692	-0.189631497730649	#FE0300	-44.354201	-18.466434
1000	3693	-0.0569100761984687	#FFD300	-45.322169	-21.935995
1001	3694	-0.0182816848726411	#FFFF00	-42.412001	-20.619627
1002	3695	-0.106283720328581	#FFA500	-44.970763	-21.228295
1003	3696	-0.163778785706291	#F44B00	-45.263081	-19.268038
1004	3697	-0.0224385917653096	#FFFF00	-42.554344	-19.684882
1005	3698	-0.26132505336632	#CD0000	-41.064738	-16.128026
1006	3699	-0.339789426581788	#8B0000	-41.501449	-18.074893
1007	3700	-0.209625011279779	#F10606	-41.446283	-17.748625
1008	3701	-0.0828162064587824	#FFAA00	-45.968023	-22.222903
1009	3702	-0.144464225833747	#EE7800	-42.528218	-17.877625
1010	3703	-0.162217965967608	#F44B00	-41.580216	-15.401957
1011	3704	-0.26682576342508	#CD0000	-43.995942	-16.60689
1012	3705	-0.253033598054183	#D11414	-47.425625	-19.887024
1013	3706	-0.0332271836184867	#FFF400	-46.251872	-22.00809
1014	3707	-0.0268368016499657	#FFFC00	-42.753947	-18.545868
1015	3708	-0.216224097152033	#E10D0D	-42.070055	-18.493397
1016	3709	-0.131144467236411	#F58B00	-43.42506	-19.166374
1017	3710	-0.0910285095700289	#FFA500	-43.116984	-19.847417
1018	3711	-0.107143128455338	#FFA500	-40.438551	-17.741151
1019	3712	-0.149435815949951	#F06300	-40.363567	-16.139201
1020	3713	-0.202875668852462	#F10606	-42.926047	-19.639463
1021	3714	-0.06230605614798	#FFC800	-46.687917	-19.48794
1022	3715	-0.207484362144478	#F10606	-43.903126	-20.978956
1023	3716	-0.252736056675535	#D11414	-43.396855	-17.994388
1024	3717	-0.214718635648061	#E10D0D	-40.83619	-17.023189
1025	3718	-0.0679611584839627	#FFBE00	-43.106766	-21.255926
1026	3719	-0.113845682744006	#FC9E00	-49.428175	-18.958233
1027	3720	-0.0861671255208198	#FFA500	-42.429646	-21.083774
1028	3721	-0.104970565425296	#FFA500	-47.787122	-19.172341
1029	3722	-0.487236001432772	#8B0000	-44.74698	-21.990383
1030	3723	-0.131984189564014	#F28200	-39.443798	-17.394964
1031	3726	-0.095779898796499	#FFA500	-51.934894	-27.491848
1032	3732	-0.241850874683851	#D11414	-53.743347	-29.715791
1033	3735	-0.091333302547767	#FFA500	-42.543056	-19.805
1034	3736	-0.131643998471912	#F28200	-42.392778	-19.360278
1035	3737	0.0506646925164522	#A3C08B	-42.504167	-19.696944
1036	3738	0.0535061981782709	#A3C08B	-42.426389	-19.725278
1037	3739	-0.128317788223521	#F58B00	-42.577457	-19.591131
1038	3740	-0.081832302337305	#FFAA00	-42.551944	-19.834167
1039	3741	-0.12645532752038	#F58B00	-53.276292	-29.457577
1040	3743	-0.0597422046632835	#FFD300	-52.147701	-27.15698
1041	3745	-0.195868527966529	#FE0300	-34.994473	-8.317043
1042	3748	-0.00688559679290677	#FFFF00	-45.094295	-23.325156
1043	3749	0.0312011962021023	#C3D65B	-45.094295	-23.325156
1044	3750	0.0520431404036843	#A3C08B	-45.094295	-23.325156
1045	3761	-0.302533612322181	#8B0000	-35.44547	-6.803057
1046	3762	-0.0358092242568905	#FFF400	-35.610253	-6.621753
1047	3763	-0.0650889010788356	#FFC800	-35.632836	-6.638613
1048	3764	-0.124810888163299	#F58B00	-45.785156	-23.126153
1049	3765	-0.135253553779196	#F28200	-45.634842	-22.978039
1050	3770	-0.101915373244355	#FFA500	-35.02788	-7.614406
1051	3771	-0.156047404409794	#F44B00	-35.722778	-8.538889
1052	3775	0.106862332969434	#6495ED	-36.778114	-8.339898
1053	3776	-0.162794541001745	#F44B00	-35.16415	-7.498873
1054	3777	-0.0876402677608911	#FFA500	-35.183172	-7.427898
1055	3783	-0.0977218958408826	#FFA500	-43.368917	-21.776822
1056	3785	-0.0981376989079911	#FFA500	-52.511694	-26.92551
1057	3786	-0.00434661770275885	#FFFF00	-53.434167	-27.396944
1058	3788	-0.188320951826619	#FB1B00	-53.620109	-28.549441
1059	3793	0.0213709025639436	#E3EB2A	-49.140787	-26.894388
1060	3797	-0.136768467773299	#F28200	-51.514575	-24.768865
1061	3822	-0.0141308571933788	#FFFF00	-48.166667	-22.666667
1062	3824	-0.0874785478515357	#FFA500	-47.421032	-22.298718
1063	3841	0.0913957123644033	#6495ED	-42.033333	-20.766667
1064	3852	-0.105982208132889	#FFA500	-45.89247	-22.694201
1065	3853	-0.0642424155795479	#FFC800	-45.929038	-22.697481
1066	3854	0.0066197948737813	#FFFF00	-45.9585	-22.7812
1067	3855	-0.0514512105151151	#FFDC00	-45.89247	-22.694201
1068	3856	-0.00625205112537069	#FFFF00	-45.9252	-22.6868
1069	3857	-0.107691257836494	#FFA500	-45.904344	-22.686321
1070	3858	0.0410043079885376	#C3D65B	-45.8949	-22.7164
1071	3863	-0.130139534797681	#F58B00	-49.683361	-22.381833
1072	3864	-0.0589515943394662	#FFD300	-49.688616	-22.408783
1073	3865	-0.0318695661251974	#FFFC00	-49.018285	-24.46513
1074	3870	-0.155747544093387	#F44B00	-42.513889	-19.798333
1075	3871	-0.0256299976340745	#FFFF00	-47.934047	-25.076861
1076	3872	-0.227661768927321	#E10D0D	-42.860737	-20.725412
1077	3873	-0.1054743007366	#FFA500	-42.856364	-20.707226
1078	3874	0.0449843246393402	#A3C08B	-43.468584	-22.561813
1079	3874.2	-0.00682673982644022	#FFFF00	-43.418984	-22.548433
1080	3874.4	0.0599710954757021	#A3C08B	-43.465313	-22.564428
1081	3874.6	0.0546382571497289	#A3C08B	-43.412162	-22.544908
1082	3876	-0.137521207009861	#F28200	-54.906479	-22.285218
1083	3878	-0.00887840177724828	#FFFF00	-49.405765	-28.584006
1084	3884	-0.0836949719274412	#FFAA00	-46.266944	-23.0075
1085	3886	-0.229802020193377	#E10D0D	-52.699811	-30.514523
1086	3886.4	-0.0779020982399874	#FFB400	-52.677427	-30.517756
1087	3886.6	-0.0459447398686629	#FFE400	-52.699811	-30.514523
1088	3886.8	-0.138400232129596	#EE7800	-52.698914	-30.508393
1089	3888	-0.05199041772513	#FFDC00	-49.70147	-22.418195
1090	3889	-0.128905107200465	#F58B00	-49.708334	-22.394397
1091	3890	-0.0811017880856083	#FFAA00	-49.688927	-22.409753
1092	3895	-0.288639509819738	#CD0000	-49.360714	-22.28961
1093	3899	-0.0843256212947086	#FFAA00	-41.642262	-22.265275
1094	3902	-0.100258232837367	#FFA500	-48.638774	-24.534264
1095	3903	-0.0207830653918531	#FFFF00	-48.636789	-24.530986
1096	3905	-0.0200349500273806	#FFFF00	-48.689689	-24.532111
1097	3920	-0.0312522867517002	#FFFC00	-47.624871	-23.3964
1098	3921	-0.155213939385153	#F06300	-47.102597	-22.294122
1099	3942	-0.173035110325365	#F73300	-57.1869	-25.8887
1100	3948	-0.0456982401173617	#FFE400	-34.956667	-7.796111
1101	3958	-0.0355265472333268	#FFF400	-35.170833	-8.570917
1102	3959	-0.0142208425384753	#FFFF00	-35.124899	-8.54899
1103	3960	-0.101335683625338	#FFA500	-35.147639	-8.552361
1104	3961	-0.0446629736296682	#FFE400	-35.185278	-8.558222
1105	3962	-0.147411498677452	#F06300	-35.12725	-8.569667
1106	3963	-0.136697478264617	#F28200	-35.157917	-8.562861
1107	3965	-0.214603090688253	#E10D0D	-35.18994	-8.03513
1108	3968	-0.115408106205019	#FC9E00	-34.961389	-8.0775
1109	3970	-0.0184644872258757	#FFFF00	-35.870639	-9.214444
1110	3971	0.144181251136302	#6495ED	-35.00081	-7.835584
1111	3973	-0.10682671939792	#FFA500	-34.982296	-7.818065
1112	3974.5	-0.143525174088028	#EE7800	-34.976667	-7.8225
1113	3977	-0.121049120442439	#F99500	-35.352108	-5.891228
1114	3978	-0.0951113112688391	#FFA500	-35.119057	-7.845151
1115	3979	-0.0369510331988982	#FFF400	-45.0694	-23.325442
1116	3980	0.0335295960066766	#C3D65B	-45.0728	-23.327425
1117	3981	0.0331240950503436	#C3D65B	-45.109778	-23.360028
1118	3982	0.0425081225015733	#A3C08B	-45.1108	-23.3632
1119	3984	-0.0874525655468452	#FFA500	-44.985425	-23.239583
1120	3996	-0.103407724535578	#FFA500	-49.130278	-16.540556
1121	3997	-0.126040981764513	#F58B00	-49.234361	-25.447083
1122	3998	0.0384693961529847	#C3D65B	-49.965833	-25.134167
1123	3999	-0.0501475473722695	#FFE400	-49.965833	-25.134167
1124	4000	-0.0809254570856991	#FFAA00	-49.965833	-25.134167
1125	4001	-0.148202208476595	#F06300	-49.236585	-25.445259
1126	4008	-0.118112400665383	#FC9E00	-53.640223	-26.280027
1127	4009	-0.275586101652897	#CD0000	-53.281735	-26.282328
1128	4010	-0.21145871734984	#F10606	-50.495598	-26.27881
1129	4011	-0.206554446859451	#F10606	-50.220001	-26.279997
1130	4012	-0.113649472438494	#FC9E00	-49.949854	-26.277101
1131	4013	-0.200589159099853	#FE0300	-49.681358	-26.279381
1132	4014	-0.253394262635769	#CD0000	-49.228334	-26.278033
1133	4016	-0.106192347591624	#FFA500	-50.670125	-28.260212
1134	4017	-0.191398577808205	#FE0300	-49.770076	-26.19003
1135	4018	-0.17782530157666	#FB1B00	-50.489104	-26.10079
1136	4019	-0.120475723997272	#F99500	-50.132936	-26.103016
1137	4020	-0.106028383741403	#FFA500	-49.950813	-26.099712
1138	4021	-0.201718631834075	#F10606	-51.212513	-27.723394
1139	4022	-0.0502824314977077	#FFE400	-49.228674	-26.098843
1140	4023	-0.134819881953758	#F28200	-49.86161	-28.260661
1141	4024	-0.0526563843384073	#FFDC00	-49.76909	-28.260536
1142	4025	-0.14018095559373	#EE7800	-51.162762	-27.633365
1143	4026	-0.131576041504181	#F28200	-51.120598	-27.628208
1144	4027	-0.244502941955594	#D11414	-50.940004	-27.629999
1145	4028	-0.0685254354007066	#FFBE00	-50.130437	-28.169917
1146	4029	-0.0768913888837198	#FFB400	-49.86203	-28.169123
1147	4031	-0.167712382513401	#F73300	-49.590092	-28.170285
1148	4032	0.0036114431251323	#FFFF00	-49.591097	-28.082521
1149	4033	-0.102893088715864	#FFA500	-49.498262	-28.082899
1150	4034	0.0978824101445544	#6495ED	-49.40999	-28.080325
1151	4035	-0.170298500710332	#F73300	-50.758215	-27.990802
1152	4036	0.0190868795981508	#E3EB2A	-49.76822	-27.990138
1153	4037	0.0551920812827486	#A3C08B	-49.491881	-28.012936
1154	4038	0.0945314593800022	#6495ED	-49.41219	-27.992173
1155	4039	-0.0688858278483758	#FFBE00	-49.320053	-27.988858
1156	4040	-0.0481514945351555	#FFE400	-51.612487	-27.179402
1157	4041	-0.232866236105964	#D11414	-50.579631	-27.900149
1158	4042	-0.266377303275723	#CD0000	-50.399912	-27.900265
1159	4043	-0.124659420534558	#F58B00	-50.129431	-27.900401
1160	4044	0.148937548175911	#6495ED	-49.860002	-27.899998
1161	4045	0.0308957983444451	#C3D65B	-49.590005	-27.9
1162	4046	-0.113587530653215	#FC9E00	-49.497506	-27.90127
1163	4047	-0.139985646346898	#EE7800	-48.872028	-27.89829
1164	4048	-0.453016389012363	#8B0000	-49.949884	-27.809913
1165	4049	-0.162470895761	#F44B00	-49.590001	-27.810002
1166	4050	0.0405375432221601	#C3D65B	-49.322116	-27.811772
1167	4051	-0.0905734224086117	#FFA500	-51.117105	-27.716863
1168	4052	-0.0547134728820493	#FFDC00	-51.136681	-27.6909
1169	4053	-0.305142589166086	#8B0000	-49.409204	-27.722096
1170	4054	-0.127239316930976	#F58B00	-50.578673	-27.632026
1171	4055	-0.524679269950931	#8B0000	-50.219977	-27.630834
1172	4056	-0.183102999743779	#FB1B00	-49.950454	-27.630717
1173	4057	-0.253433462209682	#CD0000	-49.590005	-27.630004
1174	4058	-0.244211753619081	#D11414	-49.410096	-27.629033
1175	4059	-0.278897903177975	#CD0000	-49.320431	-27.631126
1176	4060	-0.0971793777830323	#FFA500	-49.233553	-27.630001
1177	4061	-0.225944309765308	#E10D0D	-49.144182	-27.629691
1178	4062	-0.0853816656571864	#FFAA00	-51.48001	-27.540006
1179	4063	-0.119692406022	#F99500	-50.849065	-27.539182
1180	4064	-0.328687308199796	#8B0000	-50.130154	-27.541056
1181	4065	-0.223065712181416	#E10D0D	-50.039551	-27.54037
1182	4066	-0.29284837642145	#CD0000	-49.316716	-27.537368
1183	4067	-0.211034738019038	#F10606	-49.22781	-27.539087
1184	4068	-0.188086170526191	#FB1B00	-50.940719	-27.449703
1185	4069	-0.160091897958047	#F44B00	-50.761771	-27.450758
1186	4070	-0.210518832646651	#F10606	-50.580326	-27.450483
1187	4071	-0.140466129136035	#EE7800	-51.838867	-27.36188
1188	4072	-0.112075794093516	#FFA500	-50.580802	-27.359239
1189	4073	-0.0185765991622329	#FFFF00	-50.233636	-27.361006
1190	4074	-0.12031994555739	#F99500	-50.038471	-27.361423
1191	4075	-0.204739597185185	#F10606	-49.679891	-27.359938
1192	4076	-0.198471394374474	#FE0300	-51.387925	-27.269726
1193	4077	-0.138763271799841	#EE7800	-50.671342	-27.269038
1194	4078	-0.111321919318501	#FFA500	-50.400364	-27.269855
1195	4079	-0.0248332459315236	#FFFF00	-50.220006	-27.270004
1196	4080	0.060473650388366	#A3C08B	-50.132416	-27.275022
1197	4081	-0.155648018567377	#F06300	-50.716115	-28.214251
1198	4082	-0.30591160642207	#8B0000	-51.2997	-27.181511
1199	4083	-0.0230671002446349	#FFFF00	-50.760828	-28.169977
1200	4084	-0.060768245292082	#FFD300	-51.572328	-27.089858
1201	4085	-0.211284976094482	#F10606	-51.209146	-27.091449
1202	4086	-0.0117802735527198	#FFFF00	-50.671426	-27.088744
1203	4087	-0.154223963112793	#F06300	-50.579798	-27.090955
1204	4088	0.0122027061608352	#FFFF00	-50.312156	-27.091896
1205	4089	-0.180398806817387	#FB1B00	-50.220089	-27.092498
1206	4090	-0.200193037057262	#FE0300	-52.200862	-26.998678
1207	4091	-0.145679969490147	#F06300	-51.930384	-27.000289
1208	4092	-0.305261689304785	#8B0000	-51.028064	-27.001871
1209	4093	-0.193025902145121	#FE0300	-50.670213	-26.999792
1210	4094	0.0916846425136407	#6495ED	-50.310165	-27.000169
1211	4095	-0.16079046767826	#F44B00	-52.110299	-26.911205
1212	4096	-0.136637055532858	#F28200	-51.3883	-26.907336
1213	4097	-0.307383546887462	#8B0000	-51.299243	-26.910315
1214	4098	-0.176410297900155	#F73300	-51.03268	-26.909121
1215	4099	-0.0688298178214583	#FFBE00	-50.940006	-26.910096
1216	4100	-0.181568963224102	#FB1B00	-50.849915	-28.034886
1217	4101	-0.121400834172636	#F99500	-49.947676	-28.43901
1218	4102	-0.295846972750914	#8B0000	-49.858788	-28.437969
1219	4103	-0.0255335731373149	#FFFF00	-52.294059	-26.822301
1220	4104	-0.000232444764579577	#FFFF00	-52.017009	-26.820049
1221	4105	-0.0107447566747734	#FFFF00	-51.969822	-26.788683
1222	4106	-0.0594998160701085	#FFD300	-51.482385	-26.818087
1223	4107	-0.00852689830288545	#FFFF00	-51.303339	-26.8189
1224	4108	-0.153890047353755	#F06300	-50.894957	-27.990234
1225	4109	-0.101511303336375	#FFA500	-51.021817	-26.818528
1226	4110	-0.146710802999512	#F06300	-50.674349	-26.819825
1227	4111	-0.105677414603494	#FFA500	-50.309062	-26.82217
1228	4112	-0.171624872756709	#F73300	-50.037411	-26.818498
1229	4113	0.029620283912785	#C3D65B	-51.118895	-26.731857
1230	4114	-0.299979358703923	#8B0000	-50.670893	-26.730342
1231	4115	-0.325273257998366	#8B0000	-50.310002	-26.730093
1232	4116	-0.124546903938197	#F58B00	-50.212208	-26.734631
1233	4117	-0.162641450280935	#F44B00	-49.949991	-26.729971
1234	4118	-0.0945658918374055	#FFA500	-51.033634	-27.902082
1235	4119	-0.0383269881835532	#FFF400	-51.930194	-26.639901
1236	4120	-0.105415775915542	#FFA500	-51.57275	-26.641763
1237	4121	-0.202034418422261	#F10606	-51.480167	-26.637447
1238	4122	-0.0262354595283356	#FFFF00	-50.751269	-26.644884
1239	4123	-0.109488809026733	#FFA500	-50.580002	-26.640744
1240	4124	-0.102721309430974	#FFA500	-50.400061	-26.640089
1241	4125	-0.238744738716754	#D11414	-50.130003	-26.640093
1242	4126	-0.207035686344378	#F10606	-49.949991	-26.64006
1243	4127	-0.146175529308212	#F06300	-49.590027	-26.639988
1244	4128	-0.12305888518616	#F99500	-50.221382	-28.35029
1245	4129	-0.293958079918736	#8B0000	-52.108858	-26.550262
1246	4130	-0.17482179258267	#F73300	-51.033771	-27.852015
1247	4131	-0.0640038661323422	#FFC800	-51.02787	-26.55349
1248	4132	-0.0789557614823394	#FFB400	-50.040497	-28.348379
1249	4133	-0.304788716920464	#8B0000	-50.39977	-26.547759
1250	4134	-0.194623000879786	#FE0300	-50.312691	-26.551456
1251	4135	0.0390740485648116	#C3D65B	-49.770818	-26.549889
1252	4136	-0.0760796993921379	#FFB400	-49.680073	-26.550061
1253	4137	-0.0513962330395195	#FFDC00	-52.564242	-26.460558
1254	4138	-0.206096398397675	#F10606	-51.030005	-26.4601
1255	4139	-0.110114816388106	#FFA500	-50.940893	-26.461762
1256	4140	-0.107613267829882	#FFA500	-50.489075	-26.459677
1257	4141	-0.227443826940785	#E10D0D	-49.948858	-26.460407
1258	4142	-0.204046416137697	#F10606	-49.85843	-26.459578
1259	4143	-0.186226766920978	#FB1B00	-49.590434	-26.45983
1260	4144	-0.165810719737727	#F73300	-50.938012	-26.371178
1261	4145	-0.165290148080988	#F73300	-50.765957	-26.373158
1262	4146	-0.0587594410211266	#FFD300	-50.580303	-26.381312
1263	4147	-0.257786664079608	#CD0000	-50.488135	-26.370394
1264	4148	-0.243994165058267	#D11414	-50.221954	-26.369746
1265	4149	-0.144737689680212	#EE7800	-50.040023	-26.370077
1266	4150	0.01897349936146	#E3EB2A	-50.400054	-28.3502
1267	4170	-0.0535949349461018	#FFDC00	-53.258889	-22.753889
1268	4175	-0.148175254492783	#F06300	-42.345299	-22.532224
1269	4193	-0.007920474341669	#FFFF00	-39.176667	-16.365833
1270	4196	-0.126861580721414	#F58B00	-49.3525	-28.64
1271	4199	-0.252569754730421	#D11414	-49.359999	-28.692683
1272	4202	-0.201995986637769	#F10606	-48.806349	-27.551462
1273	4203	-0.0950931993050099	#FFA500	-48.806349	-27.551462
1274	4206	-0.0438088039995079	#FFEC00	-48.67982	-25.299293
1275	4207	-0.0521639807388368	#FFDC00	-48.679013	-25.294674
1276	4208	-0.0218526009819318	#FFFF00	-48.679278	-25.297045
1277	4210	-0.0180629024060792	#FFFF00	-48.659079	-25.323942
1278	4211	-0.0513927005244715	#FFDC00	-48.673616	-25.329704
1279	4212	-0.0334681897675318	#FFF400	-48.676854	-25.32901
1280	4213	-0.0496930689781023	#FFE400	-48.676698	-25.32063
1281	4214	0.0359145845075223	#C3D65B	-48.651975	-25.298638
1282	4215	-0.039892453900705	#FFEC00	-48.65779	-25.297587
1283	4217	-0.0427408577428814	#FFEC00	-48.667555	-25.297556
1284	4218	-0.00192852349359427	#FFFF00	-49.518333	-28.592222
1285	4219	0.0314956362952519	#C3D65B	-49.404729	-28.582962
1286	4221.3	-0.0713294092181828	#FFBE00	-48.533333	-25.583333
1287	4221.6	-0.124323304236585	#F58B00	-48.533333	-25.583333
1288	4223	0.0383269114046273	#C3D65B	-43.886389	-21.707639
1289	4228	-0.0732766231574059	#FFBE00	-39.065278	-14.351389
1290	4229	-0.074604640673523	#FFB400	-39.079167	-14.386667
1291	4230	0.0331322656480175	#C3D65B	-39.115	-14.5
1292	4231	0.005358493586074	#FFFF00	-42.846536	-20.796625
1293	4251	-0.0840696642805589	#FFAA00	-35.175194	-8.575278
1294	4252	-0.164341216333169	#F44B00	-35.169444	-8.577639
1295	4253	-0.115156047986311	#FC9E00	-35.16875	-8.576111
1296	4258	-0.0876986723168118	#FFA500	-46.729089	-23.565701
1297	4259	0.12156936251571	#6495ED	-39.358786	-17.116127
1298	4260	-0.143618922086575	#EE7800	-39.370278	-17.116111
1299	4261	0.104779935031099	#6495ED	-39.25	-16.5
1300	4262	-0.0858107385709354	#FFAA00	-39.250496	-16.509057
1301	4263	0.0905006735289955	#6495ED	-52.305932	-27.717727
1302	4265	-0.0805034399217872	#FFAA00	-39.125554	-14.591692
1303	4266	-0.0681328263244837	#FFBE00	-39.09699	-13.327593
1304	4285	-0.184031655897052	#FB1B00	-46.18571	-23.569408
1305	4290	-0.116998043003199	#FC9E00	-48.191389	-23.047222
1306	4294	-0.200770018164457	#F10606	-51.975011	-27.405781
1307	4295	-0.283415371026405	#CD0000	-53.281482	-26.46119
1308	4296	-0.104489962599929	#FFA500	-53.413706	-26.547662
1309	4297	-0.245315723421986	#D11414	-51.121856	-27.810882
1310	4298	-0.042420976561418	#FFEC00	-51.166081	-27.765408
1311	4299	-0.0953629084606066	#FFA500	-52.199248	-27.134312
1312	4300	-0.323678612715506	#8B0000	-53.410384	-26.72888
1313	4301	-0.0791448392369448	#FFB400	-53.418026	-26.59188
1314	4302	-0.163971305998797	#F44B00	-53.235783	-26.997446
1315	4303	-0.553959465419846	#8B0000	-51.52605	-27.320084
1316	4304	-0.234594926342862	#D11414	-51.260407	-27.629181
1317	4305	-0.122786822768304	#F99500	-51.525069	-27.540195
1318	4306	-0.19428713675137	#FE0300	-51.706008	-27.405073
1319	4307	-0.106240081210455	#FFA500	-51.567902	-27.36098
1320	4308	-0.174142927832394	#F73300	-51.302608	-27.675028
1321	4309	-0.10503426130875	#FFA500	-51.302017	-27.629683
1322	4310	-0.216443552609767	#E10D0D	-51.432694	-27.586808
1323	4311	-0.0547474608145582	#FFDC00	-52.65116	-26.99628
1324	4312	-0.235052411877476	#D11414	-52.695841	-27.269781
1325	4313	-0.157772756849626	#F44B00	-52.562286	-27.175783
1326	4314	0.00206535310140884	#FFFF00	-52.740002	-26.954999
1327	4315	-0.200480533800484	#FE0300	-52.019828	-27.27191
1328	4316	-0.0718713505707849	#FFBE00	-52.019849	-27.180019
1329	4317	-0.275451819229778	#CD0000	-51.974703	-27.313974
1330	4318	-0.160446878192962	#F44B00	-51.930062	-27.315721
1331	4319	-0.404658772159435	#8B0000	-52.201183	-27.268846
1332	4320	-0.102342347079657	#FFA500	-52.155009	-27.270002
1333	4321	-0.0561680556055833	#FFD300	-52.064945	-27.224135
1334	4322	-0.184676343717016	#FB1B00	-52.066404	-27.179023
1335	4323	-0.111340388330461	#FFA500	-51.975004	-27.13567
1336	4324	-0.195288738086866	#FE0300	-52.651533	-26.909251
1337	4325	-0.0464933019166933	#FFE400	-52.830029	-27.090041
1338	4326	-0.196838207937647	#FE0300	-51.434998	-27.135004
1339	4327	-0.0947213780690671	#FFA500	-51.387318	-27.178985
1340	4328	-0.278896488875301	#CD0000	-51.389733	-27.135814
1341	4329	-0.143011956842798	#EE7800	-51.391889	-27.091425
1342	4330	-0.266306621000679	#CD0000	-51.796121	-27.360512
1343	4331	-0.196875794009016	#FE0300	-51.750043	-27.360625
1344	4332	-0.189817511013392	#FE0300	-53.459905	-26.955692
1345	4333	-0.021565214585694	#FFFF00	-52.51587	-26.773474
1346	4334	-0.190040100633394	#FE0300	-52.421525	-27.223019
1347	4335	-0.233935530965219	#D11414	-53.776088	-27.135309
1348	4336	-0.229280330818061	#E10D0D	-53.681889	-27.087986
1349	4337	-0.161785980761558	#F44B00	-51.481073	-27.1348
1350	4338	-0.221185358993528	#E10D0D	-53.508651	-27.087181
1351	4339	-0.186636694059918	#FB1B00	-53.415195	-27.089356
1352	4340	-0.204385541528855	#F10606	-53.415968	-27.047439
1353	4341	-0.044382082886876	#FFE400	-52.876348	-26.998713
1354	4342	-0.314963747904016	#8B0000	-52.783777	-26.953829
1355	4343	-0.110802836372508	#FFA500	-51.61443	-27.268251
1356	4344	-0.229015201953457	#E10D0D	-51.749616	-27.26868
1357	4345	-0.107015625074052	#FFA500	-52.515001	-27.225
1358	4346	-0.1067653387598	#FFA500	-52.470565	-27.178283
1359	4347	-0.122576676975864	#F99500	-53.100085	-27.091454
1360	4348	-0.160653286645988	#F44B00	-51.88499	-27.360205
1361	4349	-0.193326179998631	#FE0300	-51.79501	-27.45021
1362	4350	-0.0121632631829062	#FFFF00	-52.740002	-26.729946
1363	4351	-0.0731282181037579	#FFBE00	-53.280557	-26.640546
1364	4352	-0.206215380571022	#F10606	-53.32693	-26.595782
1365	4353	-0.234042582941118	#D11414	-53.641385	-26.909576
1366	4354	-0.152732199159475	#F06300	-53.099622	-27.043863
1367	4355	-0.263429583340833	#CD0000	-53.552872	-27.136209
1368	4356	-0.0357242643565408	#FFF400	-52.828834	-26.591394
1369	4357	-0.277299742847727	#CD0000	-53.279606	-26.686487
1370	4358	-0.113673405075555	#FC9E00	-52.292002	-27.2245
1371	4359	-0.0904361732661078	#FFA500	-52.290005	-27.179997
1372	4360	-0.226216304758147	#E10D0D	-52.469998	-27.134997
1373	4361	-0.193874162529562	#FE0300	-52.381029	-27.134059
1374	4362	-0.193169974639386	#FE0300	-52.290003	-27.135006
1375	4363	-0.231157841475834	#E10D0D	-52.379403	-27.090285
1376	4364	-0.165319345363877	#F73300	-52.332856	-27.092684
1377	4365	-0.391500686273787	#8B0000	-53.684991	-27.043878
1378	4366	-0.355550662791293	#8B0000	-53.685675	-26.956534
1379	4367	-0.351150512782939	#8B0000	-53.595452	-26.954985
1380	4368	-0.139074987322185	#EE7800	-52.470335	-26.819721
1381	4369	-0.00717251270614809	#FFFF00	-52.379575	-27.045031
1382	4370	-0.0801074287859946	#FFAA00	-52.380002	-27
1383	4371	-0.111748401007559	#FFA500	-51.613785	-27.494134
1384	4372	-0.0528520466072155	#FFDC00	-35.786727	-9.240635
1385	4374	0.00348197493149916	#FFFF00	-46.595778	-21.997917
1386	4416	-0.212985061197496	#E10D0D	-42.851919	-20.807285
1387	4417	-0.0993581297945998	#FFA500	-42.851919	-20.807285
1388	4418	-0.13567247156847	#F28200	-42.851919	-20.807285
1389	4419	-0.162136521157239	#F44B00	-42.851919	-20.807285
1390	4420	-0.0178796541958328	#FFFF00	-42.851919	-20.807285
1391	4421	0.0112110133498049	#FFFF00	-42.851919	-20.807285
1392	4422	0.0780849021429	#83AABC	-42.851919	-20.807285
1393	4423	-0.00779058549015856	#FFFF00	-42.851919	-20.807285
1394	4424	-0.153721146827513	#F06300	-42.851919	-20.807285
1395	4425	-0.203157981429748	#F10606	-42.851919	-20.807285
1396	4430	-0.107878732884483	#FFA500	-47.435225	-21.855882
1397	4430.5	-0.101868958725144	#FFA500	-47.434796	-21.857007
1398	4434	-0.121379431285797	#F99500	-44.082114	-22.449801
1399	4436	-0.263708465942544	#CD0000	-49.646332	-22.212831
1400	4437	0.103143609557315	#6495ED	-46.9	-22.9
1401	4438	-0.0884711879885784	#FFA500	-47.00309	-22.782955
1402	4439	0.0341568693667153	#C3D65B	-46.953339	-22.798868
1403	4440	-0.0619695334732181	#FFC800	-46.882809	-22.917666
1404	4441	-0.0905815744960653	#FFA500	-46.891562	-22.860106
1405	4442	-0.117363170067285	#FC9E00	-46.859837	-22.907568
1406	4443	-0.0332580812922593	#FFF400	-46.864767	-22.919551
1407	4444	-0.0536043697644958	#FFDC00	-46.882538	-22.804098
1408	4445	-0.0188024043217857	#FFFF00	-46.940703	-22.753201
1409	4446	0.0799307203487615	#83AABC	-46.940209	-22.752089
1410	4447	-0.0334954889999786	#FFF400	-46.929882	-22.83211
1411	4448	-0.0143003569403496	#FFFF00	-46.934895	-22.826777
1412	4449	0.0371770014932824	#C3D65B	-46.919946	-22.827023
1413	4450	-0.330838170677801	#8B0000	-46.735042	-23.02193
1414	4451	-0.0410746394721771	#FFEC00	-50.300123	-26.2416
1415	4453	-0.273656571898058	#CD0000	-47.915292	-24.906754
1416	4458	-0.113930123314671	#FC9E00	-54.310636	-24.039545
1417	4459	-0.144493615467794	#EE7800	-54.375254	-24.375114
1418	4460	-0.101184517248208	#FFA500	-54.479123	-24.760784
1419	4461	-0.0679457548214723	#FFBE00	-54.675044	-25.08681
1420	4462	-0.0524990117363259	#FFDC00	-54.708996	-25.042919
1421	4463	-0.124769746151401	#F58B00	-54.603008	-25.365091
1422	4465	-0.101722312653496	#FFA500	-43.546553	-16.881939
1423	4466	-0.0785353745563342	#FFB400	-43.532289	-16.864217
1424	4479	-0.00635358159784016	#FFFF00	-50.59072	-22.79773
1425	4480	-0.113830013296305	#FC9E00	-47.155015	-22.294202
1426	4496	-0.117171604408883	#FC9E00	-48.3939	-19.168
1427	4497	-0.125791719778488	#F58B00	-48.3944	-19.1687
1428	4499	-0.0471167257850058	#FFE400	-48.39666	-19.16592
1429	4500	-0.0162669318166479	#FFFF00	-48.39996	-19.16384
1430	4509	-0.270136539188342	#CD0000	-47.850095	-21.224153
1431	4510	-0.0037489699438214	#FFFF00	-45.478116	-22.701311
1432	4511	0.0187455224577623	#E3EB2A	-45.494233	-22.703094
1433	4512	0.0640905502659963	#83AABC	-45.473109	-22.698386
1434	4513	0.00341643774239477	#FFFF00	-45.473669	-22.685023
1435	4514	0.139814559781449	#6495ED	-45.46553	-22.700164
1436	4515	0.0160084773602535	#E3EB2A	-45.470643	-22.683165
1437	4518	-0.0556193685412282	#FFDC00	-50.165107	-25.69013
1438	4519	-0.0608401540998836	#FFD300	-50.163346	-25.691113
1439	4520	-0.089382452519068	#FFA500	-50.16451	-25.687183
1440	4521	-0.044772756541939	#FFE400	-50.161292	-25.689741
1441	4525	0.0757780195665675	#83AABC	-53.373282	-22.808414
1442	4542	-0.0852022438807518	#FFAA00	-42.447222	-22.927505
1443	4549	-0.1017288329336	#FFA500	-39.983102	-19.063676
1444	4551	-0.220223452746951	#E10D0D	-40.075042	-19.133278
1445	4553	-0.0804860272706608	#FFAA00	-39.983675	-19.068541
1446	4555	-0.121458150135995	#F99500	-40.178992	-19.085706
1447	4557	0.0164198586240417	#E3EB2A	-39.905529	-19.028089
1448	4559	-0.0747381220231948	#FFB400	-40.007081	-19.054357
1449	4561	-0.0838450981132775	#FFAA00	-40.123181	-19.146272
1450	4563	0.0344537721893243	#C3D65B	-39.986943	-19.089666
1451	4565	0.136060832590723	#6495ED	-39.941831	-19.035023
1452	4567	0.0778732787861621	#83AABC	-39.928546	-19.069688
1453	4569	0.00733365238302301	#FFFF00	-39.906978	-19.088294
1454	4571	0.0481265254425073	#A3C08B	-40.125606	-19.002807
1455	4576	-0.0258539916408467	#FFFF00	-42.875657	-20.767981
1456	4584	-0.0627276672139881	#FFC800	-41.9673	-21.0349
1457	4585	0.121818259141352	#6495ED	-41.9447	-21.0044
1458	4586	-0.023711324757822	#FFFF00	-42.04446	-21.043611
1459	4587	-0.0701218810004747	#FFBE00	-42.026731	-21.090384
1460	4588	-0.101792148442713	#FFA500	-42.02677	-21.090312
1461	4594	-0.04440482946363	#FFE400	-41.2617	-21.778
1462	4595	-0.193466295483113	#FE0300	-41.5244	-21.6843
1463	4596	-0.0468984473063963	#FFE400	-41.4962	-21.6082
1464	4597	-0.0558653435339517	#FFDC00	-41.47062	-21.651577
1465	4598	-0.031744166538188	#FFFC00	-41.100708	-21.326692
1466	4599	-0.108844577862601	#FFA500	-41.138333	-21.335556
1467	4600	-0.124031263013435	#F99500	-41.121421	-21.321549
1468	4601	-0.114846051372833	#FC9E00	-41.0903	-21.2969
1469	4602	-0.0861562054719564	#FFA500	-41.204167	-21.554722
1470	4603	-0.142250494888835	#EE7800	-41.088966	-21.380524
1471	4604	-0.111215032179368	#FFA500	-41.088966	-21.380524
1472	4606	-0.103587676286191	#FFA500	-39.495304	-17.660208
1473	4607	-0.321903825064009	#8B0000	-39.966209	-18.712404
1474	4608	-0.213503675876278	#E10D0D	-39.517166	-17.648199
1475	4610	-0.223423020196832	#E10D0D	-39.288348	-17.620335
1476	4612	-0.374365998323428	#8B0000	-39.289472	-17.616284
1477	4613	-0.12790992484691	#F58B00	-53.221389	-29.960352
1478	4615	-0.218933025892326	#E10D0D	-52.902546	-25.502421
1479	4616	-0.0051426084505721	#FFFF00	-49.236544	-25.44232
1480	4618	-0.111810547672584	#FFA500	-49.226571	-27.802453
1481	4619	-0.0357480248571175	#FFF400	-39.871355	-18.428705
1482	4620	0.0476542063691672	#A3C08B	-39.512583	-17.761333
1483	4621	-0.0559891625138125	#FFDC00	-39.91625	-18.081722
1484	4622	-0.135454465530328	#F28200	-42.580556	-19.869444
1485	4623	0.0692015012210376	#83AABC	-49.5804	-25.1234
1486	4625	-0.0774564281709554	#FFB400	-51.626258	-28.703689
1487	4625.3	-0.109570414572987	#FFA500	-51.616107	-28.683705
1488	4625.6	-0.0423776929669402	#FFEC00	-51.637267	-28.689105
1489	4625.9	-0.0848029853094854	#FFAA00	-51.622389	-28.686423
1490	4626	-0.122333698962589	#F99500	-43.0175	-21.585278
1491	4627	0.0606965992370831	#A3C08B	-39.794985	-18.283425
1492	4628	-0.253492860969883	#CD0000	-39.7575	-18.301944
1493	4630	0.00566938810793562	#FFFF00	-39.384899	-17.753122
1494	4631	-0.0611077631389088	#FFC800	-40.652326	-17.586105
1495	4635	-0.0903831158744286	#FFA500	-37.90148	-12.400748
1496	4636	-0.0617403277793206	#FFC800	-40.120923	-19.792123
1497	4637	-0.20624264911018	#F10606	-40.152778	-19.675
1498	4643	-0.496143420341765	#8B0000	-45.018603	-23.236251
1499	4643.3	-0.485099477182161	#8B0000	-45.015003	-23.237781
1500	4643.6	-0.487387070747375	#8B0000	-45.013852	-23.240237
1501	4648	-0.0804487777158738	#FFAA00	-41.285839	-20.743437
1502	4650	-0.0886407730455335	#FFA500	-41.470986	-20.764581
1503	4651	-0.0620926562339335	#FFC800	-41.466083	-20.76315
1504	4652	-0.0996359721598762	#FFA500	-41.467672	-20.766214
1505	4657	-0.0522369989688426	#FFDC00	-41.709954	-20.89205
1506	4659	-0.077649387686588	#FFB400	-53.869253	-29.785534
1507	4843	-0.0156882676193816	#FFFF00	-42.779887	-22.436671
1508	4844	-0.103923875639877	#FFA500	-42.782643	-22.42339
1509	4845	0.0158579741235974	#FFFF00	-42.996698	-22.456894
1510	4853	-0.0257508401188886	#FFFF00	-42.847598	-20.796777
1511	4854	-0.00270658843506138	#FFFF00	-39.899454	-19.075959
1512	4854.2	-0.0167692408165497	#FFFF00	-39.918114	-19.123985
1513	4854.4	0.0283360032299945	#C3D65B	-39.928852	-19.144869
1514	4854.6	-0.0696637866921999	#FFBE00	-39.951287	-19.185658
1515	4854.8	-0.0296239131111683	#FFFC00	-39.914445	-19.186797
1516	4872	-0.0742662171590226	#FFB400	-51.700869	-29.158259
1517	4873	-0.0353338516381561	#FFF400	-51.698118	-29.158705
1518	4952	-0.155749110364915	#F44B00	-42.887531	-18.579121
1519	4954	0.0243290800470748	#E3EB2A	-51.187581	-27.588423
1520	4964	0.0731421002867938	#83AABC	-50.969155	-23.529978
1521	4992	-0.12984707156592	#F58B00	-42.438344	-22.653412
1522	4992.4	-0.174489818287238	#F73300	-42.464157	-22.653784
1523	4992.8	-0.0122641691755383	#FFFF00	-42.056723	-22.426752
1524	5000	-0.100242393559698	#FFA500	-53.435455	-27.398701
1525	5003	-0.082966517568766	#FFAA00	-51.885678	-27.011535
1526	5004	0.0181014796517578	#E3EB2A	-50.390537	-29.42067
1527	5011	-0.0905287205492729	#FFA500	-44.809501	-22.374166
1528	5091	-0.173916263836436	#F73300	-48.519282	-21.351923
1529	5106	-0.382390914044671	#8B0000	-48.599697	-27.904813
1530	5107	-0.292643692579207	#CD0000	-49.218004	-28.805127
1531	5108	-0.271923256588282	#CD0000	-48.507324	-27.451048
1532	5112	-0.0389116242392538	#FFEC00	-48.527578	-27.717488
1533	5113	-0.221097382679591	#E10D0D	-48.6876	-27.449935
1534	5114	-0.31612649962967	#8B0000	-48.563254	-26.349745
1535	5115	-0.096663958887758	#FFA500	-48.801947	-26.030286
1536	5116	-0.027576258658279	#FFFC00	-48.610557	-26.393337
1537	5117	-0.229965607538206	#E10D0D	-48.645008	-26.853616
1538	5120	-0.132672169447366	#F28200	-50.400004	-26.099996
1539	5122	-0.0551494904562927	#FFDC00	-50.301857	-26.216573
1540	5123	-0.0129182681884069	#FFFF00	-50.293403	-26.215737
1541	5129	-0.12920794479935	#F58B00	-50.228433	-26.251303
1542	5130	-0.10919059038497	#FFA500	-50.228881	-26.247251
1543	5131	0.109949222042302	#6495ED	-50.963991	-26.861249
1544	5132	-0.104741073860947	#FFA500	-51.119292	-27.360574
1545	5134	-0.00141971886833453	#FFFF00	-51.659886	-27.180035
1546	5135	0.036007674101904	#C3D65B	-53.285612	-26.308971
1547	5136	-0.0907555129703057	#FFA500	-53.293898	-26.328532
1548	5137	-0.139546622399007	#EE7800	-53.298529	-26.400648
1549	5138	-0.141695160621429	#EE7800	-53.301782	-26.432752
1550	5142	-0.0437464851875678	#FFEC00	-52.571278	-26.469806
1551	5143	0.04495162323252	#A3C08B	-52.564086	-26.465317
1552	5145	-0.0729231831616502	#FFBE00	-52.200001	-26.460002
1553	5146	-0.185850060567936	#FB1B00	-50.579998	-26.460001
1554	5149	-0.0761911267041911	#FFB400	-51.659999	-27.359997
1555	5153	-0.0857088549409878	#FFAA00	-53.377456	-26.471861
1556	5190	-0.180736013162804	#FB1B00	-35.744838	-6.967805
1557	5190.3	-0.178487624211275	#FB1B00	-35.744838	-6.967805
1558	5190.9	-0.167367962650473	#F73300	-35.744838	-6.967805
1559	5279.6	0.0803160173443907	#83AABC	-49.343533	-25.171216
1560	5390	0.0470832123807092	#A3C08B	-50.07061	-29.632155
1561	5394	-0.287258487894421	#CD0000	-39.081933	-12.673992
1562	5397	-0.0975110297996679	#FFA500	-53.575556	-27.101111
1563	5401	-0.125472430766946	#F58B00	-53.27497	-29.461793
1564	5401.5	-0.0590733048885283	#FFD300	-53.27497	-29.461793
1565	5404	0.0169980536130268	#E3EB2A	-48.890459	-27.098791
1566	5533.6	-0.253486075746095	#CD0000	-42.275807	-22.511078
1567	5533.8	-0.0636215007923595	#FFC800	-42.298172	-22.54438
1568	5533.9	-0.124516561984533	#F58B00	-42.304535	-22.551731
1569	5542.6	-0.0725727987631289	#FFBE00	-47.852509	-24.339076
1570	5558	-0.177973771942481	#FB1B00	-34.961786	-7.686137
1571	5558.3	-0.174714477001228	#F73300	-34.961786	-7.686137
1572	5558.6	-0.262249011251986	#CD0000	-34.961786	-7.686137
1573	5561	-0.183684540823895	#FB1B00	-44.989617	-21.330773
1574	5561.5	-0.112714492879418	#FC9E00	-44.989617	-21.330773
1575	5569.4	-0.05867802486034	#FFD300	-43.36985	-21.77871
1576	5569.5	0.0487425985709352	#A3C08B	-43.93161	-21.80465
1577	5571	0.0314270851993969	#C3D65B	-45.93083	-22.71111
1578	5571.5	-0.057099314569187	#FFD300	-44.61167	-21.61194
1579	5593.6	-0.243345634655331	#D11414	-42.464157	-22.653784
1580	5594.3	-0.0572799186587367	#FFD300	-42.461651	-22.609706
1581	5594.4	0.0374931934153585	#C3D65B	-42.452848	-22.626048
1582	5594.5	-0.0562258668874542	#FFD300	-42.470404	-22.605665
1583	5594.6	0.0718227457702381	#83AABC	-42.035749	-22.442415
1584	5594.7	0.0549515538857004	#A3C08B	-42.049653	-22.419914
1585	5594.8	-0.0741644025095823	#FFB400	-42.57102	-22.733933
1586	5600	-0.0415470505932537	#FFEC00	-45.140536	-23.322493
1587	5606	-0.0772009667569545	#FFB400	-45.115659	-23.337277
1588	5606.3	-0.13735152445533	#F28200	-45.115659	-23.337277
1589	5606.6	-0.109292788767751	#FFA500	-45.115659	-23.337277
1590	5622	-0.131922241966211	#F28200	-48.877812	-25.138763
1591	5631	-0.301824268347482	#8B0000	-42.843311	-20.795885
1592	5652	-0.065128152715604	#FFC800	-47.512778	-22.656667
1593	5652.1	-0.244767866626231	#D11414	-47.513548	-22.657783
1594	5652.3	-0.209055977076314	#F10606	-47.538922	-22.672564
1595	5652.6	-0.196202961789498	#FE0300	-47.613889	-22.623611
1596	5652.9	-0.242322425922262	#D11414	-47.476243	-22.359311
1597	5654	-0.151731540274187	#F06300	-44.437739	-22.123333
1598	5660.9	0.0960797692440819	#6495ED	-50.209988	-29.524836
1599	5913	-0.033248892932273	#FFF400	-40.073464	-19.43284
1600	5914	-0.0153859163562905	#FFFF00	-40.079448	-19.449557
1601	5918	-0.115574762704635	#FC9E00	-47.92396	-25.073019
1602	5919	-0.083058117859964	#FFAA00	-47.924593	-25.07824
1603	5952	0.0186973459825516	#E3EB2A	-42.499073	-22.430209
1604	5962	-0.117361696934131	#FC9E00	-42.965115	-20.701065
1605	5962.4	-0.237253739229799	#D11414	-42.974376	-20.679543
1606	5962.8	-0.0608033335138655	#FFD300	-42.98661	-20.680427
1607	5970	-0.0401863089228392	#FFEC00	-46.571745	-22.547368
1608	5980	-0.00753902139492104	#FFFF00	-49.625008	-28.076921
1609	5981	0.000772144079714191	#FFFF00	-49.738811	-28.340127
1610	5991	-0.00327157696369084	#FFFF00	-49.756478	-25.005369
1611	5992	-0.136308384764041	#F28200	-47.212361	-23.407556
1612	5993	-0.15045897775771	#F06300	-47.337111	-23.391139
1613	5994	0.011666065259928	#FFFF00	-47.193959	-23.283875
1614	5995	0.0201109682612777	#E3EB2A	-47.641395	-23.318982
1615	5996	-0.0294366145392277	#FFFC00	-47.672451	-23.317514
1616	5999	0.0234780447546499	#E3EB2A	-44.982036	-23.238185
1617	6001	-0.207043400756609	#F10606	-48.877784	-20.240271
1618	6002	-0.106754893148566	#FFA500	-52.841667	-29.708333
1619	6047	-0.180559259126533	#FB1B00	-37.191439	-10.907594
1620	6054	0.0430917724239381	#A3C08B	-46.728449	-23.925827
1621	6055	0.00203723461567458	#FFFF00	-47.004497	-23.756264
1622	6056	0.0171912633264352	#E3EB2A	-47.026493	-23.570868
1623	6065	-0.0393963688712688	#FFEC00	-54.454992	-25.645813
1624	6066	-0.0758226742567751	#FFB400	-54.019317	-25.476077
1625	6067	-0.0308076598111205	#FFFC00	-53.788923	-25.267255
1626	6068	0.0100766785321313	#FFFF00	-53.83716	-25.253571
1627	6069	-0.0664392440634865	#FFC800	-53.762569	-25.124833
1628	6070	-0.0219586227079042	#FFFF00	-53.822468	-25.169662
1629	6071	-0.10872970830452	#FFA500	-53.652295	-25.078821
1630	295	-0.196922082847509	#FE0300	-44.967024	-21.228781
1631	531	-0.0422944579194708	#FFEC00	-53.535265	-22.785544
1632	608	-0.0281043565202393	#FFFC00	-50.562213	-25.354083
1633	608.1	-0.0437819368797771	#FFEC00	-50.562213	-25.354083
1634	608.2	0.0101739609111545	#FFFF00	-50.562213	-25.354083
1635	608.3	0.0965513034810467	#6495ED	-50.562213	-25.354083
1636	608.4	0.0794409798029116	#83AABC	-50.562213	-25.354083
1637	608.5	-0.0201725155683977	#FFFF00	-50.562213	-25.354083
1638	608.6	0.0215182520935752	#E3EB2A	-50.562213	-25.354083
1639	627	0.0360354285814466	#C3D65B	-48.971713	-25.718347
1640	627.3	-0.103891920728264	#FFA500	-48.962721	-25.70029
1641	627.6	0.0319535945781439	#C3D65B	-48.960374	-25.729382
1642	654	-0.0669052897100492	#FFC800	-51.25	-23.45
1643	671	-0.117052171344145	#FC9E00	-49.002324	-25.391784
1644	671.3	-0.00851632602231633	#FFFF00	-49.00433	-25.392848
1645	671.6	0.127850520561615	#6495ED	-49.00737	-25.394915
1646	685	-0.122394034899324	#F99500	-48.9	-25.5
1647	692	0.0546112182843968	#A3C08B	-48.320734	-25.506771
1648	716	0.032889292925855	#C3D65B	-51.254608	-23.445185
1649	1237	-0.14528079774698	#EE7800	-50.931972	-26.850665
1650	1344	-0.142004948224186	#EE7800	-47.599031	-21.725323
1651	1366	-0.135209559102945	#F28200	-46.531134	-23.179415
1652	1470	-0.174485561444861	#F73300	-47.617697	-21.688717
1653	1538	0.0518083006096244	#A3C08B	-47.242058	-24.545629
1654	1541	0.0755068743246243	#83AABC	-45.647436	-23.712005
1655	1542	0.143894350558382	#6495ED	-45.647436	-23.712005
1656	1543	0.0617775611234803	#83AABC	-45.647436	-23.712005
1657	1544	0.145123255674592	#6495ED	-45.647436	-23.712005
1658	1551	0.111986016388159	#6495ED	-47.596855	-21.721158
1659	1607	0.0444983940691635	#A3C08B	-46.940612	-23.246268
1660	1615	-0.0464866590860389	#FFE400	-45.118209	-23.413521
1661	1661	0.0611116231917594	#83AABC	-46.433333	-23.366667
1662	1684	-0.144837225082847	#EE7800	-46.728624	-23.565901
1663	1702	-0.202331627993911	#F10606	-48.378274	-23.40746
1664	1980	-0.0628443908117092	#FFC800	-54.955543	-25.373193
1665	1985	-0.237715787155044	#D11414	-54.877352	-25.341837
1666	2285	-0.0842918336725567	#FFAA00	-41.407977	-12.593904
1667	2426	-0.012380300126662	#FFFF00	-34.948442	-8.005063
1668	2535	-0.260624968837407	#CD0000	-35.189065	-5.815153
1669	2547	-0.00190120668920554	#FFFF00	-36.421655	-9.250005
1670	3912	-0.113540529783865	#FC9E00	-46.623347	-23.652573
1671	3991	-0.0385568566374398	#FFF400	-56.0214	-22.6342
1672	3992	-0.159077515312391	#F44B00	-56.0196	-22.6445
1673	4264	0.00985658650353171	#FFFF00	-39.088572	-14.778295
1674	4495	-0.122551836566494	#F99500	-48.801213	-25.505805
1675	4505	0.129095305136484	#6495ED	-43.484571	-22.938707
1676	4581	-0.0919253050239483	#FFA500	-42.875657	-20.767981
