# Supplementary material for: The erosion of biodiversity and biomass in the Atlantic Forest biodiversity hotspot
Source: Nat Commun. 2020 Dec 11;11:6347. doi: 10.1038/s41467-020-20217-w (PMC7733445; doi:10.1038/s41467-020-20217-w)
Supplement: Supplementary file 7 — Source Data [file 41467_2020_20217_MOESM7_ESM.zip › Source Data/Figure4b.csv]

	ordem	best_obs_man_eff	land_use	cores1
1	4	-0.098810623540701	APA	#FFA500
2	5	-0.0843041119484578	APA	#FFAA00
3	8	0.0364045420463233	PA	#C3D65B
4	9	-0.122200378724082	PA	#F99500
5	10	0.0525610570256228	PA	#A3C08B
6	11	-0.327028483139637	private	#8B0000
7	12	-0.0261586925334517	private	#FFFF00
8	13	-0.1722519077951	private	#F73300
9	16	-0.0792562166674879	PA	#FFB400
10	21	-0.0653514906673487	PA	#FFC800
11	25	-0.0856708043420433	private	#FFAA00
12	26	-0.0765609765131979	APA	#FFB400
13	28	-0.0296759691439519	PA	#FFFC00
14	29	-0.109850351841267	PA	#FFA500
15	30	-0.00458227352488504	PA	#FFFF00
16	31	-0.312540304513586	PA	#8B0000
17	34	0.0636776633900416	PA	#83AABC
18	41	-0.191339520126722	private	#FE0300
19	45	-0.09500122621337	PA	#FFA500
20	46	-0.0859444503956135	PA	#FFAA00
21	46.2	-0.188613999043217	PA	#FE0300
22	48	-0.139659065351797	PA	#EE7800
23	49	0.000809521858079955	private	#FFFF00
24	50	-0.0412749501824206	private	#FFEC00
25	51	-0.0697074468901119	private	#FFBE00
26	53.6	-0.0435011535686134	PA	#FFEC00
27	55	-0.0903426971652495	private	#FFA500
28	63	-0.144631489531888	PA	#EE7800
29	64	-0.0990019791535374	PA	#FFA500
30	65	0.0372263557305941	private	#C3D65B
31	68	0.0703255104270582	APA	#83AABC
32	69	0.00832936563671429	private	#FFFF00
33	77	-0.112204927229638	private	#FC9E00
34	78	0.0154304423387528	private	#FFFF00
35	80	-0.0806187695089595	APA	#FFAA00
36	81	-0.168502502384158	PA	#F73300
37	82	-0.0342006926990308	APA	#FFF400
38	83	-0.0679689705988861	private	#FFBE00
39	86	-0.098145543671488	private	#FFA500
40	87	0.0141395874411277	private	#FFFF00
41	89	-0.1084854918431	private	#FFA500
42	93	-0.114100680417987	private	#FC9E00
43	94	-0.0516038058134892	private	#FFDC00
44	95	-0.0625792783909553	private	#FFC800
45	96	-0.0297178396421571	private	#FFFC00
46	97	-0.0529576689926322	private	#FFDC00
47	98	-0.131157356886281	private	#F58B00
48	102	-0.0988161462019174	private	#FFA500
49	109	-0.110047458866009	private	#FFA500
50	110	-0.224664565068483	APA	#E10D0D
51	111	-0.0869596784065941	APA	#FFA500
52	112	-0.178532305530712	other	#FB1B00
53	113	-0.132097256616917	other	#F28200
54	118	-0.0886432020881721	private	#FFA500
55	121	-0.108955776669989	PA	#FFA500
56	124	-0.193909744121906	PA	#FE0300
57	129	-0.183538681751032	PA	#FB1B00
58	130	-0.00073946569078201	PA	#FFFF00
59	131	0.175989585626677	private	#6495ED
60	132	-0.00038193156812369	private	#FFFF00
61	133	-0.0621241720713148	private	#FFC800
62	134	-0.101768640271648	APA	#FFA500
63	135	-0.0474008064523461	other	#FFE400
64	136	-0.0827472247277121	PA	#FFAA00
65	137	-0.0430349117628524	other	#FFEC00
66	138	-0.0922572345967416	PA	#FFA500
67	142	-0.155969896794836	other	#F44B00
68	147	-0.222997977760797	PA	#E10D0D
69	158	-0.0704953232228597	APA	#FFBE00
70	160	-0.0604043937593885	other	#FFD300
71	164	-0.132817897802949	private	#F28200
72	169	-0.135286269166392	PA	#F28200
73	171	-0.00353556624451482	other	#FFFF00
74	174	-0.0711417613005411	private	#FFBE00
75	177	0.0469874414365225	other	#A3C08B
76	180	-0.0518856227618148	PA	#FFDC00
77	186	0.0143799194339844	private	#FFFF00
78	187	0.0738726878823207	private	#83AABC
79	188	0.0456744297176671	private	#A3C08B
80	189	-0.0395348397237815	private	#FFEC00
81	190	0.0484987842352241	private	#A3C08B
82	191	0.0835189915194141	private	#83AABC
83	199	-0.0493943547421956	PA	#FFE400
84	200	0.0879023225960345	APA	#83AABC
85	201	-0.116075713863285	other	#FC9E00
86	203	-0.229672060648721	PA	#E10D0D
87	205	-0.15267116462107	private	#F06300
88	211.5	-0.0220614804409381	PA	#FFFF00
89	214	-0.22980714735546	private	#E10D0D
95	243	-0.215725831903428	private	#E10D0D
96	256	-0.195145416343373	other	#FE0300
97	257	-0.0742978521711448	other	#FFB400
98	259	-0.0630706413275978	PA	#FFC800
99	267	-0.0511156092218231	other	#FFDC00
100	271	-0.108158150351185	private	#FFA500
101	272	-0.11358544794618	private	#FC9E00
102	273	-0.0539434576786809	private	#FFDC00
103	274	0.0101485540897082	APA	#FFFF00
104	281	-0.0755585882316543	PA	#FFB400
105	294	-0.068086359687737	private	#FFBE00
106	306	-0.309048842087437	PA	#8B0000
107	307	-0.0480845138079229	other	#FFE400
108	311	-0.162354421799999	private	#F44B00
109	317	-0.0995032562218536	APA	#FFA500
110	317.2	-0.0327974146413024	APA	#FFF400
111	317.8	-0.130953470637488	APA	#F58B00
112	318	0.00112380472464486	private	#FFFF00
113	321	-0.237667608206948	PA	#D11414
114	322	-0.0128720640099292	private	#FFFF00
115	323	-0.0595509115081037	private	#FFD300
116	334	-0.143640337914882	APA	#EE7800
117	335	0.0487967362286547	private	#A3C08B
118	336	-0.146373761795408	APA	#F06300
119	347	-0.0273483019027822	other	#FFFC00
120	348	-0.0787232828920051	other	#FFB400
121	352	-0.115872929714313	private	#FC9E00
122	360	-0.0172261684042264	PA	#FFFF00
123	361	-0.0788166806204766	PA	#FFB400
124	362	-0.0916427646950023	APA	#FFA500
125	363	-0.0757794328429721	PA	#FFB400
126	364	-0.0252895395097927	APA	#FFFF00
127	365	-0.0945513215069329	PA	#FFA500
128	366	-0.00753291685177873	PA	#FFFF00
129	367	-0.109896753220747	APA	#FFA500
130	375	-0.134495209967622	private	#F28200
131	388	-0.00810374977580763	private	#FFFF00
132	389	-0.185337081288486	PA	#FB1B00
133	390	-0.0143449949863136	PA	#FFFF00
138	475	0.0839813986635843	private	#83AABC
139	500	-0.354171331393538	APA	#8B0000
140	501	-0.291282101120959	APA	#CD0000
141	520	-0.111718006728365	private	#FFA500
142	528	-0.133310186874427	private	#F28200
143	560	-0.169669137551331	APA	#F73300
144	561	-0.0859749228954087	APA	#FFAA00
145	562	0.0388486551571218	APA	#C3D65B
146	569	-0.0336935299723729	PA	#FFF400
147	570	-0.0335292828781975	PA	#FFF400
148	571	-0.0703268237149017	APA	#FFBE00
149	572	-0.0990168839310314	private	#FFA500
150	573	-0.009011163721579	PA	#FFFF00
151	577	-0.0682245676065775	PA	#FFBE00
152	579	-0.0751864478926648	PA	#FFB400
153	580	-0.140533319417764	private	#EE7800
154	582	0.103423548028176	PA	#6495ED
155	584	-0.0636149041071122	PA	#FFC800
156	585	-0.0702624445113629	private	#FFBE00
157	586	-0.000350623674631022	private	#FFFF00
158	587	-0.0768771066313148	private	#FFB400
159	588	-0.0537419833556199	private	#FFDC00
160	589	-0.0494188950555907	private	#FFE400
161	592	-0.0118458602979428	PA	#FFFF00
162	593	-0.0894127663870587	PA	#FFA500
163	595	-0.0915594521673344	PA	#FFA500
164	596	-0.0156882845595302	PA	#FFFF00
165	597	-0.0235928107830183	PA	#FFFF00
166	598	-0.0578759803341842	PA	#FFD300
167	599	-0.109407034695547	APA	#FFA500
168	600	-0.00946645533758278	APA	#FFFF00
169	606	-0.0936742080654134	PA	#FFA500
170	606.3	-0.119264666539977	PA	#F99500
171	606.6	-0.0355160451452373	PA	#FFF400
172	606.9	0.00288986183840591	PA	#FFFF00
173	609	0.0860851080536984	private	#83AABC
174	610	0.00424294061148513	private	#FFFF00
175	611	0.00262144501159196	APA	#FFFF00
176	612	0.0797396766405238	APA	#83AABC
178	614	0.0698444171604769	APA	#83AABC
179	615	-0.0449427712599738	private	#FFE400
180	616	-0.0436413790978595	PA	#FFEC00
181	617	-0.050986946462406	PA	#FFE400
182	618	-0.241166437571184	PA	#D11414
183	619	-0.405402373795852	PA	#8B0000
184	620	-0.0848677008552209	private	#FFAA00
185	640	-0.067540461044924	private	#FFBE00
186	641	-0.187798803700821	private	#FB1B00
187	642	-0.259942463996122	private	#CD0000
188	643	-0.124221540151058	private	#F99500
189	655	-0.0599028110743493	private	#FFD300
190	659	-0.0267068329381568	APA	#FFFF00
191	660	-0.162396702626082	private	#F44B00
192	662	-0.220091757597285	PA	#E10D0D
193	668	-0.0501486469361587	PA	#FFE400
194	668.5	-0.00529844364291012	PA	#FFFF00
195	669	-0.00661898680544203	PA	#FFFF00
196	670	-0.0291519551318706	PA	#FFFC00
197	674	-0.0436382744984967	private	#FFEC00
198	675	-0.0258779948872274	private	#FFFF00
199	676	-0.0308769172163731	private	#FFFC00
200	682	-0.0520728727983186	private	#FFDC00
201	695	0.0492993463420107	PA	#A3C08B
202	696	0.027978279145788	PA	#C3D65B
203	697	0.073267166255534	PA	#83AABC
204	698	0.0186625515719997	PA	#E3EB2A
205	699	0.0222800801808147	PA	#E3EB2A
206	700	-0.0157444298488541	PA	#FFFF00
207	701	-0.00217992501886606	PA	#FFFF00
208	702	0.0414196708438241	PA	#C3D65B
209	703	0.125516294359291	PA	#6495ED
210	704	-0.143365260720524	PA	#EE7800
211	705	0.00887937148815712	PA	#FFFF00
212	706	-0.110117543262891	PA	#FFA500
213	707	0.0604361896772701	PA	#A3C08B
214	725	-0.0987961974152179	private	#FFA500
215	726	-0.2328488543689	private	#D11414
216	732	-0.231180953862883	PA	#E10D0D
217	738	-0.0355443255035569	private	#FFF400
218	739	0.0556650685492938	private	#A3C08B
219	740	0.0439225767762179	private	#A3C08B
220	741	0.0140802742161114	private	#FFFF00
221	743	-0.120231985826333	private	#F99500
222	745	-0.158662225265714	private	#F44B00
223	745.5	0.00363764442687638	private	#FFFF00
224	746.6	-0.0877753453993709	PA	#FFA500
225	746.9	-0.146998244084813	PA	#F06300
226	747	-0.11215095455618	PA	#FFA500
227	749	-0.120334193759109	private	#F99500
228	750	-0.0620732057303153	private	#FFC800
229	754	-0.0622274505946756	private	#FFC800
230	755	-0.175879491208171	other	#F73300
231	764	-0.189911711266145	PA	#FE0300
232	765	-0.048881391551673	PA	#FFE400
233	767	-0.300888417147039	private	#8B0000
234	770	-0.0284483135474176	private	#FFFC00
235	777.3	-0.0594436594051231	PA	#FFD300
236	777.6	-0.0269459120087619	PA	#FFFC00
237	777.9	0.0428750811007344	PA	#A3C08B
238	778	0.00203838591159106	APA	#FFFF00
239	781	-0.0369576623600276	private	#FFF400
240	782	0.0247785192530801	PA	#E3EB2A
243	785	0.0417189880890221	PA	#C3D65B
244	786	-0.0582085465766259	private	#FFD300
245	787	-0.0363143257052081	private	#FFF400
246	788	-0.0348122303274971	private	#FFF400
247	789	-0.00710116009938047	private	#FFFF00
248	790	0.0262826404109533	private	#E3EB2A
249	791	-0.0687099005907187	private	#FFBE00
250	792	0.00920199943392458	private	#FFFF00
251	793	-0.0386374085750782	PA	#FFF400
252	794	-0.027382958039464	PA	#FFFC00
253	795	-0.0191518361532722	PA	#FFFF00
254	796	-0.132613746133015	private	#F28200
255	797	-0.0881686127906804	private	#FFA500
256	804	-0.0445974441085539	PA	#FFE400
257	805	-0.102769266415239	other	#FFA500
258	806	-0.120407070619471	other	#F99500
259	807	-0.0686243408769661	other	#FFBE00
260	809	-0.171849126732479	private	#F73300
261	810	-0.28265585515812	private	#CD0000
262	812	-0.113706224201561	private	#FC9E00
263	813	-0.0983670981030023	APA	#FFA500
264	816	-0.178598614932966	other	#FB1B00
265	821	0.067291214356858	PA	#83AABC
266	821.5	0.011527289442632	PA	#FFFF00
267	822	-0.322693590151055	APA	#8B0000
268	823	-0.125607375738328	PA	#F58B00
269	824	-0.0550087587911186	APA	#FFDC00
270	825	-0.0339837282364089	PA	#FFF400
271	827	-0.143918522969876	private	#EE7800
272	828	-0.281437480674732	private	#CD0000
273	829	-0.0826372329084984	PA	#FFAA00
274	830	-0.0457128237456972	private	#FFE400
275	831	-0.14897088322691	private	#F06300
276	832	-0.153975345929695	private	#F06300
277	834	-0.220166714376545	APA	#E10D0D
278	835	-0.0812735910820447	APA	#FFAA00
279	836	-0.0652501408171282	APA	#FFC800
280	837	-0.0981698830394305	APA	#FFA500
281	838	0.0351242787943512	APA	#C3D65B
282	843	-0.15227296274669	APA	#F06300
283	844	0.0978390482535226	PA	#6495ED
284	845	-0.0998628812331137	PA	#FFA500
285	846	-0.104527138803501	PA	#FFA500
286	847	-0.0278233559173188	PA	#FFFC00
287	854	-0.0776769177257204	APA	#FFB400
288	856	-0.0885448360402122	APA	#FFA500
289	858	0.010497500738906	PA	#FFFF00
290	861	-0.0321102297913373	PA	#FFFC00
291	862	-0.0833941798389439	PA	#FFAA00
292	863	0.0870910462608446	private	#83AABC
293	864	-0.0593481637374761	private	#FFD300
294	865	-0.0789476432175342	private	#FFB400
295	866	-0.230882100731873	private	#E10D0D
296	867	-0.174416767370249	private	#F73300
297	869	-0.045503611362162	APA	#FFE400
298	870	-0.0163927322052718	PA	#FFFF00
299	873	-0.061826481144922	PA	#FFC800
300	874	-0.0466230250816189	PA	#FFE400
301	875	0.125715580549255	PA	#6495ED
302	876	-0.0388943232074552	PA	#FFF400
303	878	-0.0208793484185331	PA	#FFFF00
304	890	-0.248352162611006	private	#D11414
305	891	0.0482549687057952	private	#A3C08B
306	895	0.0625770034117283	other	#83AABC
307	908	-0.105782156778602	PA	#FFA500
308	909	-0.15318579490077	PA	#F06300
309	910	0.0642453571245455	private	#83AABC
310	916	-0.232961336948088	PA	#D11414
311	922	-0.148342307704376	other	#F06300
312	933	-0.247348593464623	PA	#D11414
313	933.3	-0.176112948264932	PA	#F73300
314	933.6	-0.0575956003120446	PA	#FFD300
315	937	0.0324292147638302	PA	#C3D65B
316	939	-0.246551695303208	PA	#D11414
317	941	-0.0563040046558665	private	#FFD300
318	942	-0.0573252940119542	PA	#FFD300
319	946	0.033086127039675	PA	#C3D65B
320	947	-0.197559121286548	PA	#FE0300
321	948	-0.0353953127259421	PA	#FFF400
322	949	0.0239099085137489	PA	#E3EB2A
323	950	0.0998718285629718	PA	#6495ED
324	951	-0.0763081611954535	PA	#FFB400
325	952	-0.117838186215392	PA	#FC9E00
326	953	-0.0411003232577106	PA	#FFEC00
327	954	0.0169970359591111	PA	#E3EB2A
328	955	0.0983366840150496	PA	#6495ED
329	956	-0.104174196765231	PA	#FFA500
330	957	0.0263075199179464	PA	#E3EB2A
331	960	0.0209435815113849	PA	#E3EB2A
332	961	-0.114722846849398	private	#FC9E00
333	963	-0.00129013447327461	private	#FFFF00
334	964	-0.0486059173416454	other	#FFE400
335	965	0.130471115249611	PA	#6495ED
336	966	-0.115806972478129	other	#FC9E00
337	967	-0.290982024693905	PA	#CD0000
338	968	-0.00771599537102027	private	#FFFF00
339	969	-0.0529390375471634	private	#FFDC00
340	972	-0.184697097570846	other	#FB1B00
341	973	0.102416028414947	PA	#6495ED
342	974	-0.130345517162526	private	#F58B00
343	975	0.0042310012380045	private	#FFFF00
344	978	-0.067595956639419	private	#FFBE00
345	979	0.0315511099812446	PA	#C3D65B
346	981	-0.153974122003987	PA	#F06300
347	989	-0.136123408545547	private	#F28200
348	990	-0.0443534076926773	private	#FFEC00
349	991	-0.059637340189171	PA	#FFD300
350	992	-0.0487869627629562	PA	#FFE400
351	993	-0.097830934686756	PA	#FFA500
352	994	-0.0698080375440678	PA	#FFBE00
353	995	-0.133713091290518	PA	#F28200
354	1002	-0.120731587291184	private	#F99500
355	1003	-0.121951495762013	private	#F99500
356	1004	-0.141605682403194	private	#EE7800
357	1010	-0.0974321864817597	other	#FFA500
358	1011	-0.0775568585499387	other	#FFB400
360	1017	0.0221059719633875	private	#E3EB2A
361	1018	0.0659755576762647	private	#83AABC
362	1023	-0.0908887202616455	private	#FFA500
363	1024	-0.12938521505287	private	#F58B00
364	1035	-0.215989103479761	PA	#E10D0D
365	1038	-0.0669953648605854	other	#FFC800
366	1040	-0.0572111071509121	PA	#FFD300
367	1047	0.0211229551106477	private	#E3EB2A
368	1052	-0.108012519406694	PA	#FFA500
369	1057	-0.144997768140914	private	#EE7800
370	1061	-0.171448447487622	private	#F73300
372	1066	-0.0979240032839339	private	#FFA500
373	1069	0.0895345209784109	private	#83AABC
375	1073	-0.0264529916352333	private	#FFFF00
376	1082	-0.0397810362190695	private	#FFEC00
378	1084	0.0363323041042318	private	#C3D65B
379	1084.3	0.0481409556047932	private	#A3C08B
380	1084.6	-0.0642550209300013	private	#FFC800
381	1086	-0.130718109495344	private	#F58B00
382	1088	-0.189601071789604	PA	#FE0300
383	1091	0.0888128906542401	private	#83AABC
384	1095	-0.038459192020505	private	#FFF400
385	1096	-0.0308399880036173	private	#FFFC00
386	1097	-0.113298095540433	private	#FC9E00
387	1098	0.0103380700541922	private	#FFFF00
388	1099	-0.0976301336924007	PA	#FFA500
389	1100	0.0518693189660218	private	#A3C08B
390	1101	-0.0909418826488215	private	#FFA500
391	1102	-0.0326601607377423	private	#FFF400
392	1103	-0.0377193803534873	private	#FFF400
393	1104	0.00078967552818496	private	#FFFF00
394	1105	-0.125256971267813	private	#F58B00
395	1106	-0.0184261225391025	private	#FFFF00
396	1107	-0.149245251522004	private	#F06300
397	1108	-0.16334531577541	APA	#F44B00
398	1109	-0.000642939087913265	private	#FFFF00
399	1112	-0.0543277773654497	PA	#FFDC00
400	1113	-0.0284324960395149	private	#FFFC00
401	1114	-0.0981273299439134	private	#FFA500
402	1115	-0.0421699778570947	private	#FFEC00
403	1118	0.0928769756160156	PA	#6495ED
404	1121	-0.137969103439764	private	#F28200
405	1123	0.0260045357875556	private	#E3EB2A
406	1124	-0.122515968091771	PA	#F99500
407	1139	0.130768972426068	private	#6495ED
408	1140	-0.0298950389324068	private	#FFFC00
409	1142	-0.00550020808710441	PA	#FFFF00
410	1146	-0.126795922510948	private	#F58B00
411	1150	-0.0409599253049878	PA	#FFEC00
412	1153	0.0638609180900322	other	#83AABC
413	1154	-0.044265382474293	other	#FFEC00
414	1155	-0.0980081656183578	other	#FFA500
415	1156	-0.0877979275172628	other	#FFA500
416	1157	-0.00692161032613366	other	#FFFF00
417	1177	-0.0598286249555739	PA	#FFD300
418	1182	-0.0967516231378673	private	#FFA500
419	1188	-0.0268343513010036	other	#FFFC00
420	1194	-0.165678934993651	PA	#F73300
421	1200	-0.0673551303323137	private	#FFBE00
422	1201	-0.162138849070321	private	#F44B00
423	1202	-0.0390417682621244	private	#FFEC00
424	1208	-0.104072293960779	PA	#FFA500
425	1226	-0.000484328880754591	PA	#FFFF00
426	1230	-0.0327240827144249	private	#FFF400
428	1233	-0.0246455682752953	private	#FFFF00
429	1235	-0.0309944810538555	private	#FFFC00
430	1240	-0.0646045012199325	PA	#FFC800
431	1243	-0.0523153822699498	private	#FFDC00
432	1244	-0.059317455724511	private	#FFD300
433	1246	-0.0667331807022525	private	#FFC800
434	1247	-0.0352361322677454	private	#FFF400
435	1249	-0.0465329738678216	PA	#FFE400
436	1251	-0.0141938477045444	private	#FFFF00
437	1253	0.047887864070585	private	#A3C08B
438	1254	-0.043641998215635	PA	#FFEC00
439	1258	0.0116448320000694	PA	#FFFF00
440	1259	-0.0640988737958865	private	#FFC800
441	1260	-0.00242466553546182	PA	#FFFF00
442	1261	-0.122803910616102	PA	#F99500
443	1271	0.0680622238862242	PA	#83AABC
444	1272	-0.123248694424628	PA	#F99500
445	1280	-0.137238869208429	PA	#F28200
446	1281	-0.0636964217816103	PA	#FFC800
447	1285	-0.0794746160825973	PA	#FFAA00
448	1322	-0.0314888282805213	PA	#FFFC00
449	1323	-0.0438393990546427	PA	#FFEC00
450	1324	-0.0454910779710273	PA	#FFE400
451	1326	0.0310201235459195	private	#C3D65B
452	1327	-0.0308120575790949	private	#FFFC00
453	1328	-0.045009779817303	private	#FFE400
454	1330	-0.0354201531300109	PA	#FFF400
455	1333	-0.0794605569319125	PA	#FFB400
456	1338	0.071240678481299	PA	#83AABC
457	1339	-0.00775896601875557	private	#FFFF00
458	1342	-0.0566650938146407	private	#FFD300
459	1342.5	-0.0969323256746528	private	#FFA500
460	1343	-0.215779905651546	APA	#E10D0D
461	1349	-0.0295096689123053	PA	#FFFC00
462	1352	-0.123106376057438	PA	#F99500
463	1353	-0.0562503552555846	private	#FFD300
464	1356	-0.0288599101745894	PA	#FFFC00
465	1357	-0.135091914984792	PA	#F28200
466	1358	-0.0423340506008563	PA	#FFEC00
467	1359	0.0534964258425958	PA	#A3C08B
468	1360	-0.190066047216101	PA	#FE0300
469	1361	-0.0583896356164148	PA	#FFD300
470	1362	0.0129230870239236	APA	#FFFF00
471	1363	-0.0521338500353126	other	#FFDC00
472	1364	-0.0521285350227194	PA	#FFDC00
473	1371	0.00197405285556036	PA	#FFFF00
474	1376	-0.0322425833860939	PA	#FFF400
475	1383	-0.00506602995310985	private	#FFFF00
476	1384	-0.195273746876936	other	#FE0300
477	1385	-0.113788672949634	private	#FC9E00
478	1420	0.0185475803423625	PA	#E3EB2A
479	1421	0.0896946556027238	PA	#83AABC
480	1422	0.0183102657998841	PA	#E3EB2A
481	1426	-0.0284807271557858	PA	#FFFC00
482	1428	-0.0801979819051454	private	#FFAA00
483	1429	-0.0345865747034515	PA	#FFF400
484	1434	0.089565812677536	PA	#83AABC
485	1435	-0.0384705932387118	PA	#FFF400
486	1436	-0.0264710186415782	PA	#FFFF00
487	1437	0.00627270696766309	PA	#FFFF00
488	1438	-0.00810944975288533	PA	#FFFF00
489	1439	-0.0572531842160631	PA	#FFD300
490	1440	-0.107497927697313	PA	#FFA500
491	1445	-0.109284274827787	PA	#FFA500
492	1446	-0.168800122496498	PA	#F73300
493	1448	0.0941998355796227	PA	#6495ED
494	1473	-0.000379224597522069	other	#FFFF00
495	1480	-0.139695586300579	other	#EE7800
496	1494	0.0648834472576602	PA	#83AABC
497	1497	-0.0648515673924782	private	#FFC800
498	1498	-0.1046025184931	private	#FFA500
499	1499	-0.130143176653377	private	#F58B00
500	1500	-0.139088728852582	PA	#EE7800
501	1501	-0.192856937268606	PA	#FE0300
502	1502	-0.133445499926921	private	#F28200
503	1503	-0.253461613965349	private	#CD0000
504	1505	-0.186357282945078	PA	#FB1B00
505	1506	0.0368035132710748	other	#C3D65B
506	1508	0.107929661391512	private	#6495ED
507	1509	0.00386451088730546	private	#FFFF00
508	1510	0.0268282447891916	APA	#E3EB2A
509	1518	0.00119222569204816	PA	#FFFF00
510	1524	-0.0167822259170599	APA	#FFFF00
511	1525	0.158399783197335	private	#6495ED
512	1526	0.0207120274575351	PA	#E3EB2A
513	1530	-0.104336946843331	APA	#FFA500
514	1549	-0.0996142815778738	PA	#FFA500
515	1562	0.0475884155481542	private	#A3C08B
516	1579	-0.017164387974792	private	#FFFF00
517	1587	-0.217401072869934	private	#E10D0D
518	1588	-0.105638967219819	private	#FFA500
519	1589	-0.159529870067607	private	#F44B00
520	1590	-0.0434812909215541	private	#FFEC00
521	1591	-0.157885743362076	private	#F44B00
522	1592	-0.187636286331258	private	#FB1B00
523	1593	-0.266397964076658	private	#CD0000
524	1594	-0.0743313344073548	private	#FFB400
525	1595	-0.115946249763796	private	#FC9E00
526	1596	-0.160394161965236	private	#F44B00
527	1597	-0.205534762694344	private	#F10606
528	1598	-0.144548691246842	private	#EE7800
529	1599	-0.163248551542377	private	#F44B00
530	1600	-0.11545467198022	private	#FC9E00
531	1601	-0.0983065172694845	private	#FFA500
532	1602	-0.179703038069774	other	#FB1B00
533	1603	-0.12232214678073	private	#F99500
534	1604	-0.107551812645558	private	#FFA500
535	1617	-0.113525593513661	APA	#FC9E00
536	1618	-0.108484941239409	PA	#FFA500
537	1621	0.0593731881490255	PA	#A3C08B
538	1627	-0.0890157529279659	PA	#FFA500
539	1627.3	-0.104403702076275	PA	#FFA500
540	1627.6	-0.16034912698019	PA	#F44B00
541	1642	-0.0460682275309489	PA	#FFE400
542	1643	-0.135247670170835	PA	#F28200
543	1644	-0.0579399611189374	PA	#FFD300
544	1659	0.027348476780115	PA	#E3EB2A
545	1663	-0.209908236354678	PA	#F10606
546	1665	0.0389333990347318	PA	#C3D65B
547	1666	-0.0128303058794647	PA	#FFFF00
548	1667	-0.0265928261323463	PA	#FFFF00
549	1668	-0.040379432692991	PA	#FFEC00
550	1669	-0.0312102392703112	PA	#FFFC00
551	1670	0.0704328925437744	PA	#83AABC
552	1677	0.10809790982884	PA	#6495ED
553	1678	0.00304385995786107	PA	#FFFF00
554	1679	0.0475478290504397	PA	#A3C08B
555	1680	0.0489456267660739	PA	#A3C08B
556	1681	0.00296048710218307	PA	#FFFF00
557	1682	-0.056534608620615	PA	#FFD300
558	1683	-0.039738485688166	PA	#FFEC00
559	1686	-0.144529764598806	private	#EE7800
560	1687	-0.0606605579952046	PA	#FFD300
561	1688	0.0722866650628453	PA	#83AABC
562	1693	-0.10445898595065	PA	#FFA500
563	1697	-0.0691642750423487	APA	#FFBE00
564	1698	-0.129956033393771	APA	#F58B00
565	1701	0.0261993497843624	PA	#E3EB2A
566	1703	0.0278563717516008	PA	#E3EB2A
567	1704	0.0158029026583004	PA	#FFFF00
568	1719	-0.255043519637457	APA	#CD0000
569	1720	-0.124969317743343	APA	#F58B00
570	1721	-0.0260713582000156	APA	#FFFF00
571	1728	-0.116632071786899	APA	#FC9E00
574	1743.3	0.096533976187022	PA	#6495ED
575	1743.6	0.00123632076309304	PA	#FFFF00
576	1743.9	0.0280924294361711	PA	#C3D65B
577	1744	-0.0516397419662175	PA	#FFDC00
578	1745	-0.116169904872351	PA	#FC9E00
579	1746	-0.145009294628005	PA	#EE7800
580	1747	-0.143184949464121	APA	#EE7800
581	1748	-0.150819935696732	APA	#F06300
582	1749	-0.132511573346015	APA	#F28200
583	1750	-0.153156848628323	APA	#F06300
584	1751	-0.174375826889452	APA	#F73300
585	1752	-0.122817643528283	APA	#F99500
586	1753	-0.12386450306559	APA	#F99500
587	1754	-0.171284262807475	APA	#F73300
588	1755	-0.12753690671403	APA	#F58B00
589	1756	-0.177000737285547	APA	#FB1B00
590	1757	-0.160562149530709	APA	#F44B00
591	1758	-0.125627877098316	APA	#F58B00
592	1759	-0.149136340369389	APA	#F06300
593	1760	-0.244861355134736	APA	#D11414
594	1761	-0.105374564027074	APA	#FFA500
595	1762	-0.103769764336649	APA	#FFA500
596	1763	-0.203005778763187	APA	#F10606
597	1764	-0.113261102579966	APA	#FC9E00
598	1765	-0.201688102758266	APA	#F10606
599	1766	-0.0786515622244266	APA	#FFB400
600	1766.5	-0.147381173720453	APA	#F06300
601	1767	-0.177592084210605	APA	#FB1B00
602	1768	-0.113943399519887	PA	#FC9E00
603	1769	-0.146236677277038	APA	#F06300
604	1770	-0.143835352214799	PA	#EE7800
605	1775	-0.0612500912305706	PA	#FFC800
606	1776	0.0231517884470188	APA	#E3EB2A
607	1778	-0.0405822135647751	PA	#FFEC00
608	1778.2	-0.118121107459085	PA	#F99500
609	1778.4	-0.082693573502905	PA	#FFAA00
610	1778.6	-0.0748948835041589	PA	#FFB400
611	1883	-0.0102035157724003	PA	#FFFF00
612	1886	-0.110878145679261	PA	#FFA500
613	1890	-0.068234068335732	private	#FFBE00
614	1891	-0.081189606957733	private	#FFAA00
615	1892	-0.0902847922738955	private	#FFA500
616	1893	-0.085688960051233	private	#FFAA00
617	1894	-0.159542935238226	private	#F44B00
618	1895	-0.0147563950111868	private	#FFFF00
619	1896	-0.151733889585145	private	#F06300
620	1897	-0.0644601615085065	private	#FFC800
621	1898	-0.231036818290021	private	#E10D0D
622	1899	0.0544036478691909	private	#A3C08B
623	1900	-0.0495233519173769	private	#FFE400
624	1901	0.0429111039463432	private	#A3C08B
625	1902	-0.0230177376813364	private	#FFFF00
626	1903	-0.0892012838331928	private	#FFA500
627	1904	-0.0656816826944635	private	#FFC800
628	1923	-0.0529401753353714	PA	#FFDC00
629	1924	-0.101153076519569	PA	#FFA500
630	1925	-0.0291693917175776	PA	#FFFC00
631	1928	-0.00215810649540073	PA	#FFFF00
632	1932	0.000609398651516007	PA	#FFFF00
633	1932.1	-0.0883566048894447	PA	#FFA500
634	1932.3	-0.0602319652115074	PA	#FFD300
635	1932.5	-0.135008982678243	PA	#F28200
636	1932.7	-0.177477177402812	private	#FB1B00
637	1932.9	-0.088511118868925	other	#FFA500
638	1933	-0.124904333863037	other	#F58B00
639	1992	-0.119650125960167	PA	#F99500
640	2009	-0.0953821775982953	private	#FFA500
641	2011	-0.331859283944581	private	#8B0000
642	2011.5	-0.0965594092009703	private	#FFA500
643	2023	-0.169273438403296	private	#F73300
644	2091	0.00582987431375965	PA	#FFFF00
645	2092	0.00935517763266266	PA	#FFFF00
646	2093	0.0155319677670393	PA	#FFFF00
647	2094	-0.096238693087374	PA	#FFA500
648	2095	-0.0197790535917469	PA	#FFFF00
649	2097	0.0105425653506721	PA	#FFFF00
650	2108	0.0279050339764673	private	#C3D65B
651	2108.6	-0.0714934116946228	private	#FFBE00
652	2117	-0.131258780401209	PA	#F58B00
653	2125	-0.0861760544505341	PA	#FFA500
654	2127	-0.0503049540256373	PA	#FFE400
655	2142	-0.153269858901558	other	#F06300
656	2150	-0.0672000131599193	private	#FFC800
657	2151	-0.0940883518595768	PA	#FFA500
658	2157	-0.0414201099671255	PA	#FFEC00
659	2161	-0.138354276224447	PA	#EE7800
660	2162	-0.0547506906206405	PA	#FFDC00
661	2163	-0.0546424928067861	PA	#FFDC00
662	2164	-0.106218789129345	APA	#FFA500
663	2165	0.0229162011305602	private	#E3EB2A
664	2177	-0.0310356701757466	private	#FFFC00
665	2181	-0.024494922941079	PA	#FFFF00
666	2184.4	0.00937009516691318	private	#FFFF00
667	2184.8	-0.285019453832021	private	#CD0000
668	2193	-0.0110767384456734	PA	#FFFF00
669	2196	-0.314257843155727	APA	#8B0000
670	2245	-0.103485364333152	private	#FFA500
671	2246	-0.211381404131041	PA	#F10606
672	2247	0.0139046289042971	private	#FFFF00
673	2248	-0.0780718499370908	private	#FFB400
674	2249	-0.000188023283005449	PA	#FFFF00
675	2250	-0.0262917833714377	PA	#FFFF00
676	2251	-0.0774143966206716	private	#FFB400
677	2252	-0.0915846209735656	PA	#FFA500
678	2253	-0.016429397444466	PA	#FFFF00
679	2254	0.0233407439172555	PA	#E3EB2A
680	2255	-0.077082592166424	private	#FFB400
681	2256	-0.04392887173848	PA	#FFEC00
682	2257	-0.000284182844575984	private	#FFFF00
683	2272	0.0830925565281911	private	#83AABC
684	2280	-0.0978122256576508	PA	#FFA500
685	2286	-0.205860051371242	PA	#F10606
686	2296	-0.0286418872540912	APA	#FFFC00
687	2297	-0.016186903355097	PA	#FFFF00
688	2298	-0.0874830542662832	private	#FFA500
689	2327	-0.157539049964752	APA	#F44B00
690	2328	-0.288645121114281	APA	#CD0000
691	2347	-0.159397719832963	APA	#F44B00
692	2349	-0.227340264993804	private	#E10D0D
693	2350	-0.274350627475702	APA	#CD0000
694	2351	-0.0788636807529823	APA	#FFB400
695	2352	-0.122430768919643	APA	#F99500
696	2361	0.006377041419105	PA	#FFFF00
697	2362	-0.0873001981906681	other	#FFA500
698	2371	-0.118572347394273	PA	#F99500
699	2392	-0.0736254294873001	private	#FFBE00
700	2393	-0.163425947772738	private	#F44B00
701	2394	0.100585083032073	PA	#6495ED
702	2398	-0.0807300755042771	PA	#FFAA00
703	2404	-0.0468699296641557	PA	#FFE400
704	2410	-0.242663469397106	private	#D11414
705	2412	-0.123661824264191	private	#F99500
706	2417	-0.0643334490970114	private	#FFC800
707	2418	0.0251770321126121	PA	#E3EB2A
708	2427	-0.0967904267018719	private	#FFA500
709	2428	-0.21852943019969	private	#E10D0D
710	2440	-0.0256185769937025	private	#FFFF00
711	2442	-0.0728644597527083	private	#FFBE00
712	2443	-0.0918950262467867	private	#FFA500
713	2463	0.0153512413479972	PA	#FFFF00
714	2469	0.0050331185218605	PA	#FFFF00
715	2470	-0.0886720280222264	PA	#FFA500
716	2471	-0.247191301852053	other	#D11414
717	2472	-0.0616564004061665	PA	#FFC800
718	2529	-0.0677430838723109	private	#FFBE00
719	2529.2	-0.0224146407878281	private	#FFFF00
720	2529.4	-0.0348361742740336	other	#FFF400
722	2549	-0.10657654156765	PA	#FFA500
723	3057	0.0109234276986192	private	#FFFF00
724	3058	-0.00832118925786499	private	#FFFF00
725	3059	-0.0495040868125313	private	#FFE400
726	3172	-0.0152868813262448	private	#FFFF00
727	3297	-0.212136275197948	private	#F10606
728	3343	-0.113601771164681	private	#FC9E00
729	3344	-0.104021655874493	private	#FFA500
730	3345	-0.15864032635653	private	#F44B00
731	3346	0.0257133907761102	private	#E3EB2A
732	3347	-0.0829216890654854	private	#FFAA00
733	3348	-0.0767663744302331	private	#FFB400
734	3349	-0.121013513904486	private	#F99500
735	3350	-0.118202462316742	private	#F99500
736	3351	-0.0939590476859894	PA	#FFA500
737	3352	-0.238564122119147	private	#D11414
738	3353	-0.0438097464047437	private	#FFEC00
739	3354	-0.122353887150563	private	#F99500
740	3355	-0.159185215963419	private	#F44B00
741	3356	-0.248568577736978	private	#D11414
742	3357	-0.185417450735337	private	#FB1B00
743	3358	-0.212681444037117	private	#F10606
744	3359	-0.310502848427444	private	#8B0000
745	3360	-0.223411013207004	private	#E10D0D
746	3361	-0.0706968578682474	private	#FFBE00
747	3362	-0.0886921811860228	private	#FFA500
748	3363	-0.2412490079455	private	#D11414
749	3364	-0.0557620807044209	private	#FFDC00
750	3365	-0.109767313834816	private	#FFA500
751	3366	-0.0880821733218724	PA	#FFA500
752	3367	-0.200377679823444	private	#FE0300
753	3368	-0.0537588394805859	private	#FFDC00
754	3369	-0.241851928181662	private	#D11414
755	3370	0.000344650126506908	PA	#FFFF00
756	3371	-0.058336810001634	private	#FFD300
757	3372	-0.0309043719770433	private	#FFFC00
758	3373	-0.0194286437554333	private	#FFFF00
759	3374	-0.171763664211598	private	#F73300
760	3375	-0.211751086859719	private	#F10606
761	3376	-0.164996286205128	private	#F44B00
762	3377	-0.134653321145112	private	#F28200
763	3378	-0.0313778220379138	private	#FFFC00
764	3379	-0.0833810327750032	private	#FFAA00
765	3380	-0.206222837635269	private	#F10606
766	3381	-0.0861772764381997	private	#FFA500
767	3382	-0.203119621641482	private	#F10606
768	3383	-0.23503024700285	private	#D11414
769	3384	-0.189359450214339	private	#FE0300
770	3385	-0.0483275436926265	private	#FFE400
771	3386	-0.137448600878145	PA	#F28200
772	3387	-0.187964142694121	private	#FB1B00
773	3388	-0.078232594854724	private	#FFB400
774	3389	-0.285090617743033	private	#CD0000
775	3390	-0.111216587367154	private	#FFA500
776	3391	-0.0133584416652403	PA	#FFFF00
777	3392	-0.0463351462104865	private	#FFE400
778	3393	-0.113782993122524	private	#FC9E00
779	3394	-0.237320270446846	private	#D11414
780	3395	-0.153187212138814	private	#F06300
781	3396	-0.120190890100209	private	#F99500
782	3397	-0.0722629640482444	private	#FFBE00
783	3398	-0.232470646380615	private	#D11414
784	3399	-0.145754107273681	private	#F06300
785	3400	-0.192260368173998	private	#FE0300
786	3401	-0.178264427518677	private	#FB1B00
787	3402	-0.20457604667619	private	#F10606
788	3403	-0.00440620160193207	APA	#FFFF00
789	3404	-0.125287473047769	private	#F58B00
790	3405	-0.167388098875148	other	#F73300
791	3406	-0.029887651076778	private	#FFFC00
792	3407	-0.209549164330205	private	#F10606
793	3408	-0.141893921506744	private	#EE7800
794	3409	-0.0336297330143209	other	#FFF400
795	3410	0.0242830787651917	private	#E3EB2A
796	3411	-0.00972488399836697	private	#FFFF00
797	3412	-0.00876329372531299	private	#FFFF00
798	3413	-0.141839850834318	private	#EE7800
799	3414	-0.135519466666729	private	#F28200
800	3415	-0.195861900985964	private	#FE0300
801	3416	-0.103505450998674	private	#FFA500
802	3417	-0.0804939737398667	private	#FFAA00
803	3418	-0.18748634185478	private	#FB1B00
804	3419	0.00567734026914086	private	#FFFF00
805	3420	-0.17248153969436	private	#F73300
806	3421	-0.092268338533524	private	#FFA500
807	3422	-0.208353822461996	private	#F10606
808	3423	-0.0177699279414878	private	#FFFF00
809	3424	-0.23319685816303	private	#D11414
810	3425	-0.156734519362258	private	#F44B00
811	3426	-0.0846061257552765	PA	#FFAA00
812	3427	-0.183230029152601	private	#FB1B00
813	3428	-0.126646924749989	private	#F58B00
814	3429	-0.0408917961779124	PA	#FFEC00
815	3430	0.0259842169062667	private	#E3EB2A
816	3431	-0.00902989862333789	private	#FFFF00
817	3432	-0.0905264052740321	private	#FFA500
818	3433	-0.12765137402892	private	#F58B00
819	3434	-0.194158722305163	private	#FE0300
820	3435	-0.167721819062406	private	#F73300
821	3436	-0.104861523896827	private	#FFA500
822	3437	-0.165851027518105	private	#F73300
823	3438	-0.244799932110569	private	#D11414
824	3439	-0.108275005494008	APA	#FFA500
825	3440	-0.105350750595865	PA	#FFA500
826	3441	-0.135671134359868	private	#F28200
827	3442	-0.00932439169287884	private	#FFFF00
828	3443	-0.0444382938713971	private	#FFE400
829	3444	-0.0967548499889139	private	#FFA500
830	3445	-0.0307096316253376	private	#FFFC00
831	3446	-0.25279094054062	private	#D11414
832	3447	-0.129457044776106	private	#F58B00
833	3448	-0.0136423333306595	private	#FFFF00
834	3449	-0.110344160643441	private	#FFA500
835	3450	-0.16935054550165	private	#F73300
836	3451	-0.0411863066691097	private	#FFEC00
837	3452	-0.115252347962257	private	#FC9E00
838	3453	-0.176422256010708	private	#F73300
839	3454	-0.0313109182398412	private	#FFFC00
840	3455	-0.148539226264911	private	#F06300
841	3456	-0.211159231353959	private	#F10606
842	3457	-0.00474363767159094	private	#FFFF00
843	3458	-0.174360502157211	private	#F73300
844	3459	-0.108029350514966	private	#FFA500
845	3460	-0.201705855229841	private	#F10606
846	3461	-0.195632533069906	private	#FE0300
847	3462	-0.126875327064847	PA	#F58B00
848	3463	-0.198374337366441	private	#FE0300
849	3464	-0.243691121643067	private	#D11414
850	3465	-0.141058776831683	private	#EE7800
851	3466	-0.230007537343198	private	#E10D0D
852	3467	-0.0672513091785677	private	#FFBE00
853	3468	-0.0680078577311447	private	#FFBE00
854	3469	-0.0414421762305926	private	#FFEC00
855	3470	-0.245960086561055	private	#D11414
856	3471	-0.17973644645017	private	#FB1B00
857	3472	-0.118384912363695	PA	#F99500
858	3473	0.00209001826117297	private	#FFFF00
859	3474	-0.175396257540492	private	#F73300
860	3475	-0.0469858612595762	private	#FFE400
861	3476	-0.120044279672134	private	#F99500
862	3477	-0.16564535554639	private	#F73300
863	3478	-0.0872911508403873	private	#FFA500
864	3479	-0.0303884496570224	PA	#FFFC00
865	3480	-0.0486420175298927	private	#FFE400
866	3481	-0.102161168205785	PA	#FFA500
867	3482	-0.0711786469590912	private	#FFBE00
868	3483	-0.129620871613395	private	#F58B00
869	3484	-0.0453380522705898	PA	#FFE400
870	3485	-0.132732294175377	private	#F28200
871	3486	-0.202369375075562	private	#F10606
872	3487	-0.134295539031668	PA	#F28200
873	3488	-0.103902601580862	PA	#FFA500
874	3489	-0.140243946101392	private	#EE7800
875	3490	-0.0936311965090739	PA	#FFA500
876	3491	-0.253207584765352	private	#CD0000
877	3492	0.0704568101269947	private	#83AABC
878	3493	-0.164433348253611	private	#F44B00
879	3494	0.00101233827295886	private	#FFFF00
880	3495	0.139833589456176	private	#6495ED
881	3496	0.0235635475078798	PA	#E3EB2A
882	3497	-0.152807221366029	APA	#F06300
883	3498	0.121421437799016	APA	#6495ED
884	3499	-0.142130671625554	APA	#EE7800
885	3500	-0.224763120241059	private	#E10D0D
886	3501	-0.074394304014218	private	#FFB400
887	3502	-0.168215894553872	private	#F73300
888	3503	-0.210835726924371	private	#F10606
889	3504	-0.0556343674365398	private	#FFDC00
890	3505	-0.137997417259112	private	#F28200
891	3506	-0.0984917503291369	PA	#FFA500
892	3507	-0.0838599872056805	PA	#FFAA00
893	3508	-0.10896211245312	private	#FFA500
894	3509	-0.232340642730793	private	#E10D0D
895	3510	-0.164336804889749	private	#F44B00
896	3511	-0.0287764557736584	private	#FFFC00
897	3512	-0.108655726230759	PA	#FFA500
898	3513	-0.147530027002973	private	#F06300
899	3514	-0.109183742877841	private	#FFA500
900	3515	-0.0537623417888662	private	#FFDC00
901	3516	-0.153303160620874	private	#F06300
902	3517	-0.14991337580594	private	#F06300
903	3518	-0.0173831679651387	private	#FFFF00
904	3519	-0.13911014337857	private	#EE7800
905	3520	-0.0963421704665627	private	#FFA500
906	3521	-0.150212655847642	private	#F06300
907	3522	-0.262292607502704	private	#CD0000
908	3523	-0.0356312715760533	private	#FFF400
909	3524	-0.107743001377115	private	#FFA500
910	3525	0.00359323910880775	private	#FFFF00
911	3526	-0.187058285698183	PA	#FB1B00
912	3527	-0.185704313819899	PA	#FB1B00
913	3528	-0.189391836279769	PA	#FE0300
914	3529	-0.0863752007523305	private	#FFA500
915	3530	-0.0396107478824618	private	#FFEC00
916	3531	-0.10870932483099	PA	#FFA500
917	3532	-0.180873440067669	PA	#FB1B00
918	3533	-0.0194593929883724	private	#FFFF00
919	3534	0.057502949466524	private	#A3C08B
920	3535	-0.134502802422046	private	#F28200
921	3536	-0.176104251990367	private	#F73300
922	3537	-0.0650314538074851	private	#FFC800
923	3538	-0.103131650678902	PA	#FFA500
924	3539	-0.228343066627012	private	#E10D0D
926	3542	-0.0118360253806299	PA	#FFFF00
927	3544	-0.0391140438216277	PA	#FFEC00
928	3545	-0.186249929716695	PA	#FB1B00
929	3546	-0.0317879114895705	PA	#FFFC00
930	3557	0.0732673598936856	private	#83AABC
931	3585	0.0262807721476184	private	#E3EB2A
932	3586	-0.0548732981629627	private	#FFDC00
933	3592	-0.162942995974927	APA	#F44B00
934	3593	-0.169180139237048	APA	#F73300
935	3602	0.00861781578783055	PA	#FFFF00
936	3607	-0.0595531922456361	private	#FFD300
937	3608	0.0176362025782418	private	#E3EB2A
938	3609	-0.19784607229749	private	#FE0300
939	3610	-0.0972728753114862	other	#FFA500
940	3611	-0.230070463648277	other	#E10D0D
941	3612	-0.137150194175401	APA	#F28200
942	3613	-0.210443790948325	APA	#F10606
943	3614	0.0361511326820518	other	#C3D65B
944	3615	-0.0787741501132205	private	#FFB400
945	3616	-0.0613012099256453	APA	#FFC800
946	3617	-0.0529807440433926	private	#FFDC00
947	3618	-0.00647840772548385	private	#FFFF00
948	3619	-0.0959757515664223	APA	#FFA500
949	3620	-0.186719204348398	APA	#FB1B00
950	3621	-0.0581808054873362	APA	#FFD300
951	3622	-0.0101927519280748	private	#FFFF00
952	3623	-0.1542554788519	private	#F06300
954	3625	-0.0566146912474049	APA	#FFD300
955	3626	-0.0949503623356624	APA	#FFA500
956	3628	-0.0124092647807858	PA	#FFFF00
957	3630	-0.0905029767226067	other	#FFA500
958	3634	-0.142850770180939	PA	#EE7800
959	3637	-0.010023326578969	private	#FFFF00
960	3638	-0.116772736789945	private	#FC9E00
971	3649	-0.0608714765267322	private	#FFC800
976	3656	-0.147115738833562	PA	#F06300
977	3658	-0.0809960452158046	private	#FFAA00
978	3659	-0.182378572686006	PA	#FB1B00
979	3670	-0.0435897530205698	APA	#FFEC00
980	3671	-0.279626979638987	APA	#CD0000
981	3672	-0.0954276020287664	PA	#FFA500
982	3673	-0.0512245246217207	PA	#FFDC00
983	3675	-0.00728571603847427	PA	#FFFF00
984	3676	-0.0238783162682378	APA	#FFFF00
985	3677	-0.127836609272776	APA	#F58B00
986	3678	-0.0326972701264687	PA	#FFF400
988	3680	-0.187503754552728	APA	#FB1B00
989	3681	-0.237701281493347	APA	#D11414
990	3682	-0.262325492501445	APA	#CD0000
991	3683	-0.028524229444206	APA	#FFFC00
995	3687	-0.110370592504583	PA	#FFA500
997	3689	-0.0104000773814476	PA	#FFFF00
1000	3693	-0.0569100761984687	PA	#FFD300
1001	3694	-0.0182816848726411	PA	#FFFF00
1002	3695	-0.106283720328581	other	#FFA500
1003	3696	-0.163778785706291	private	#F44B00
1004	3697	-0.0224385917653096	PA	#FFFF00
1008	3701	-0.0828162064587824	PA	#FFAA00
1014	3707	-0.0268368016499657	APA	#FFFC00
1017	3710	-0.0910285095700289	PA	#FFA500
1020	3713	-0.202875668852462	private	#F10606
1024	3717	-0.214718635648061	private	#E10D0D
1029	3722	-0.487236001432772	APA	#8B0000
1030	3723	-0.131984189564014	private	#F28200
1031	3726	-0.095779898796499	PA	#FFA500
1032	3732	-0.241850874683851	other	#D11414
1033	3735	-0.091333302547767	PA	#FFA500
1034	3736	-0.131643998471912	PA	#F28200
1035	3737	0.0506646925164522	PA	#A3C08B
1036	3738	0.0535061981782709	PA	#A3C08B
1037	3739	-0.128317788223521	PA	#F58B00
1038	3740	-0.081832302337305	private	#FFAA00
1039	3741	-0.12645532752038	PA	#F58B00
1040	3743	-0.0597422046632835	private	#FFD300
1041	3745	-0.195868527966529	private	#FE0300
1042	3748	-0.00688559679290677	PA	#FFFF00
1043	3749	0.0312011962021023	PA	#C3D65B
1044	3750	0.0520431404036843	PA	#A3C08B
1045	3761	-0.302533612322181	private	#8B0000
1046	3762	-0.0358092242568905	private	#FFF400
1047	3763	-0.0650889010788356	private	#FFC800
1048	3764	-0.124810888163299	private	#F58B00
1049	3765	-0.135253553779196	private	#F28200
1050	3770	-0.101915373244355	private	#FFA500
1051	3771	-0.156047404409794	private	#F44B00
1052	3775	0.106862332969434	private	#6495ED
1053	3776	-0.162794541001745	private	#F44B00
1054	3777	-0.0876402677608911	private	#FFA500
1055	3783	-0.0977218958408826	other	#FFA500
1056	3785	-0.0981376989079911	other	#FFA500
1057	3786	-0.00434661770275885	other	#FFFF00
1058	3788	-0.188320951826619	other	#FB1B00
1059	3793	0.0213709025639436	APA	#E3EB2A
1060	3797	-0.136768467773299	private	#F28200
1061	3822	-0.0141308571933788	private	#FFFF00
1062	3824	-0.0874785478515357	private	#FFA500
1063	3841	0.0913957123644033	private	#6495ED
1064	3852	-0.105982208132889	APA	#FFA500
1065	3853	-0.0642424155795479	APA	#FFC800
1066	3854	0.0066197948737813	APA	#FFFF00
1067	3855	-0.0514512105151151	APA	#FFDC00
1068	3856	-0.00625205112537069	APA	#FFFF00
1069	3857	-0.107691257836494	APA	#FFA500
1070	3858	0.0410043079885376	APA	#C3D65B
1071	3863	-0.130139534797681	PA	#F58B00
1072	3864	-0.0589515943394662	PA	#FFD300
1073	3865	-0.0318695661251974	private	#FFFC00
1074	3870	-0.155747544093387	APA	#F44B00
1075	3871	-0.0256299976340745	PA	#FFFF00
1076	3872	-0.227661768927321	private	#E10D0D
1077	3873	-0.1054743007366	private	#FFA500
1078	3874	0.0449843246393402	PA	#A3C08B
1079	3874.2	-0.00682673982644022	PA	#FFFF00
1080	3874.4	0.0599710954757021	PA	#A3C08B
1081	3874.6	0.0546382571497289	PA	#A3C08B
1082	3876	-0.137521207009861	private	#F28200
1083	3878	-0.00887840177724828	private	#FFFF00
1084	3884	-0.0836949719274412	APA	#FFAA00
1085	3886	-0.229802020193377	private	#E10D0D
1086	3886.4	-0.0779020982399874	private	#FFB400
1087	3886.6	-0.0459447398686629	private	#FFE400
1088	3886.8	-0.138400232129596	private	#EE7800
1089	3888	-0.05199041772513	PA	#FFDC00
1090	3889	-0.128905107200465	PA	#F58B00
1091	3890	-0.0811017880856083	PA	#FFAA00
1092	3895	-0.288639509819738	other	#CD0000
1093	3899	-0.0843256212947086	PA	#FFAA00
1094	3902	-0.100258232837367	PA	#FFA500
1095	3903	-0.0207830653918531	PA	#FFFF00
1096	3905	-0.0200349500273806	PA	#FFFF00
1097	3920	-0.0312522867517002	private	#FFFC00
1098	3921	-0.155213939385153	private	#F06300
1099	3942	-0.173035110325365	PA	#F73300
1100	3948	-0.0456982401173617	private	#FFE400
1101	3958	-0.0355265472333268	private	#FFF400
1102	3959	-0.0142208425384753	private	#FFFF00
1103	3960	-0.101335683625338	private	#FFA500
1104	3961	-0.0446629736296682	private	#FFE400
1105	3962	-0.147411498677452	private	#F06300
1106	3963	-0.136697478264617	private	#F28200
1107	3965	-0.214603090688253	PA	#E10D0D
1108	3968	-0.115408106205019	other	#FC9E00
1109	3970	-0.0184644872258757	PA	#FFFF00
1110	3971	0.144181251136302	PA	#6495ED
1111	3973	-0.10682671939792	private	#FFA500
1112	3974.5	-0.143525174088028	private	#EE7800
1113	3977	-0.121049120442439	other	#F99500
1114	3978	-0.0951113112688391	other	#FFA500
1115	3979	-0.0369510331988982	PA	#FFF400
1116	3980	0.0335295960066766	PA	#C3D65B
1117	3981	0.0331240950503436	PA	#C3D65B
1118	3982	0.0425081225015733	PA	#A3C08B
1119	3984	-0.0874525655468452	PA	#FFA500
1120	3996	-0.103407724535578	PA	#FFA500
1121	3997	-0.126040981764513	other	#F58B00
1122	3998	0.0384693961529847	private	#C3D65B
1123	3999	-0.0501475473722695	private	#FFE400
1124	4000	-0.0809254570856991	private	#FFAA00
1125	4001	-0.148202208476595	other	#F06300
1126	4008	-0.118112400665383	private	#FC9E00
1127	4009	-0.275586101652897	private	#CD0000
1128	4010	-0.21145871734984	private	#F10606
1129	4011	-0.206554446859451	other	#F10606
1130	4012	-0.113649472438494	private	#FC9E00
1131	4013	-0.200589159099853	private	#FE0300
1132	4014	-0.253394262635769	private	#CD0000
1133	4016	-0.106192347591624	private	#FFA500
1134	4017	-0.191398577808205	private	#FE0300
1135	4018	-0.17782530157666	private	#FB1B00
1136	4019	-0.120475723997272	private	#F99500
1137	4020	-0.106028383741403	private	#FFA500
1138	4021	-0.201718631834075	private	#F10606
1139	4022	-0.0502824314977077	private	#FFE400
1140	4023	-0.134819881953758	private	#F28200
1141	4024	-0.0526563843384073	private	#FFDC00
1142	4025	-0.14018095559373	private	#EE7800
1143	4026	-0.131576041504181	private	#F28200
1144	4027	-0.244502941955594	private	#D11414
1145	4028	-0.0685254354007066	private	#FFBE00
1146	4029	-0.0768913888837198	private	#FFB400
1147	4031	-0.167712382513401	PA	#F73300
1148	4032	0.0036114431251323	private	#FFFF00
1149	4033	-0.102893088715864	PA	#FFA500
1150	4034	0.0978824101445544	PA	#6495ED
1151	4035	-0.170298500710332	private	#F73300
1152	4036	0.0190868795981508	private	#E3EB2A
1153	4037	0.0551920812827486	private	#A3C08B
1154	4038	0.0945314593800022	private	#6495ED
1155	4039	-0.0688858278483758	private	#FFBE00
1156	4040	-0.0481514945351555	private	#FFE400
1157	4041	-0.232866236105964	private	#D11414
1158	4042	-0.266377303275723	private	#CD0000
1159	4043	-0.124659420534558	private	#F58B00
1160	4044	0.148937548175911	private	#6495ED
1161	4045	0.0308957983444451	private	#C3D65B
1162	4046	-0.113587530653215	private	#FC9E00
1163	4047	-0.139985646346898	PA	#EE7800
1164	4048	-0.453016389012363	private	#8B0000
1165	4049	-0.162470895761	private	#F44B00
1166	4050	0.0405375432221601	private	#C3D65B
1167	4051	-0.0905734224086117	private	#FFA500
1168	4052	-0.0547134728820493	private	#FFDC00
1169	4053	-0.305142589166086	private	#8B0000
1170	4054	-0.127239316930976	private	#F58B00
1171	4055	-0.524679269950931	private	#8B0000
1172	4056	-0.183102999743779	private	#FB1B00
1173	4057	-0.253433462209682	private	#CD0000
1174	4058	-0.244211753619081	private	#D11414
1175	4059	-0.278897903177975	private	#CD0000
1176	4060	-0.0971793777830323	private	#FFA500
1177	4061	-0.225944309765308	private	#E10D0D
1178	4062	-0.0853816656571864	private	#FFAA00
1179	4063	-0.119692406022	private	#F99500
1180	4064	-0.328687308199796	private	#8B0000
1181	4065	-0.223065712181416	private	#E10D0D
1182	4066	-0.29284837642145	private	#CD0000
1183	4067	-0.211034738019038	private	#F10606
1184	4068	-0.188086170526191	private	#FB1B00
1185	4069	-0.160091897958047	private	#F44B00
1186	4070	-0.210518832646651	private	#F10606
1187	4071	-0.140466129136035	private	#EE7800
1188	4072	-0.112075794093516	private	#FFA500
1189	4073	-0.0185765991622329	private	#FFFF00
1190	4074	-0.12031994555739	private	#F99500
1191	4075	-0.204739597185185	private	#F10606
1192	4076	-0.198471394374474	private	#FE0300
1193	4077	-0.138763271799841	private	#EE7800
1194	4078	-0.111321919318501	private	#FFA500
1195	4079	-0.0248332459315236	private	#FFFF00
1196	4080	0.060473650388366	private	#A3C08B
1197	4081	-0.155648018567377	private	#F06300
1198	4082	-0.30591160642207	private	#8B0000
1199	4083	-0.0230671002446349	private	#FFFF00
1200	4084	-0.060768245292082	private	#FFD300
1201	4085	-0.211284976094482	private	#F10606
1202	4086	-0.0117802735527198	private	#FFFF00
1203	4087	-0.154223963112793	private	#F06300
1204	4088	0.0122027061608352	private	#FFFF00
1205	4089	-0.180398806817387	private	#FB1B00
1206	4090	-0.200193037057262	private	#FE0300
1207	4091	-0.145679969490147	private	#F06300
1208	4092	-0.305261689304785	private	#8B0000
1209	4093	-0.193025902145121	private	#FE0300
1210	4094	0.0916846425136407	private	#6495ED
1211	4095	-0.16079046767826	private	#F44B00
1212	4096	-0.136637055532858	private	#F28200
1213	4097	-0.307383546887462	private	#8B0000
1214	4098	-0.176410297900155	private	#F73300
1215	4099	-0.0688298178214583	private	#FFBE00
1216	4100	-0.181568963224102	PA	#FB1B00
1217	4101	-0.121400834172636	private	#F99500
1218	4102	-0.295846972750914	private	#8B0000
1219	4103	-0.0255335731373149	private	#FFFF00
1220	4104	-0.000232444764579577	private	#FFFF00
1221	4105	-0.0107447566747734	private	#FFFF00
1222	4106	-0.0594998160701085	private	#FFD300
1223	4107	-0.00852689830288545	private	#FFFF00
1224	4108	-0.153890047353755	PA	#F06300
1225	4109	-0.101511303336375	private	#FFA500
1226	4110	-0.146710802999512	private	#F06300
1227	4111	-0.105677414603494	private	#FFA500
1228	4112	-0.171624872756709	private	#F73300
1229	4113	0.029620283912785	private	#C3D65B
1230	4114	-0.299979358703923	private	#8B0000
1231	4115	-0.325273257998366	private	#8B0000
1232	4116	-0.124546903938197	private	#F58B00
1233	4117	-0.162641450280935	private	#F44B00
1234	4118	-0.0945658918374055	private	#FFA500
1235	4119	-0.0383269881835532	private	#FFF400
1236	4120	-0.105415775915542	private	#FFA500
1237	4121	-0.202034418422261	private	#F10606
1238	4122	-0.0262354595283356	private	#FFFF00
1239	4123	-0.109488809026733	private	#FFA500
1240	4124	-0.102721309430974	private	#FFA500
1241	4125	-0.238744738716754	private	#D11414
1242	4126	-0.207035686344378	private	#F10606
1243	4127	-0.146175529308212	private	#F06300
1244	4128	-0.12305888518616	private	#F99500
1245	4129	-0.293958079918736	other	#8B0000
1246	4130	-0.17482179258267	private	#F73300
1247	4131	-0.0640038661323422	private	#FFC800
1248	4132	-0.0789557614823394	private	#FFB400
1249	4133	-0.304788716920464	private	#8B0000
1250	4134	-0.194623000879786	private	#FE0300
1251	4135	0.0390740485648116	private	#C3D65B
1252	4136	-0.0760796993921379	private	#FFB400
1253	4137	-0.0513962330395195	PA	#FFDC00
1254	4138	-0.206096398397675	private	#F10606
1255	4139	-0.110114816388106	private	#FFA500
1256	4140	-0.107613267829882	private	#FFA500
1257	4141	-0.227443826940785	private	#E10D0D
1258	4142	-0.204046416137697	private	#F10606
1259	4143	-0.186226766920978	APA	#FB1B00
1260	4144	-0.165810719737727	private	#F73300
1261	4145	-0.165290148080988	private	#F73300
1262	4146	-0.0587594410211266	private	#FFD300
1263	4147	-0.257786664079608	private	#CD0000
1264	4148	-0.243994165058267	private	#D11414
1265	4149	-0.144737689680212	private	#EE7800
1266	4150	0.01897349936146	private	#E3EB2A
1267	4170	-0.0535949349461018	APA	#FFDC00
1268	4175	-0.148175254492783	APA	#F06300
1269	4193	-0.007920474341669	PA	#FFFF00
1270	4196	-0.126861580721414	private	#F58B00
1271	4199	-0.252569754730421	PA	#D11414
1274	4206	-0.0438088039995079	PA	#FFEC00
1275	4207	-0.0521639807388368	PA	#FFDC00
1276	4208	-0.0218526009819318	PA	#FFFF00
1277	4210	-0.0180629024060792	PA	#FFFF00
1278	4211	-0.0513927005244715	PA	#FFDC00
1279	4212	-0.0334681897675318	PA	#FFF400
1280	4213	-0.0496930689781023	PA	#FFE400
1281	4214	0.0359145845075223	PA	#C3D65B
1282	4215	-0.039892453900705	PA	#FFEC00
1283	4217	-0.0427408577428814	PA	#FFEC00
1286	4221.3	-0.0713294092181828	PA	#FFBE00
1287	4221.6	-0.124323304236585	PA	#F58B00
1288	4223	0.0383269114046273	PA	#C3D65B
1289	4228	-0.0732766231574059	PA	#FFBE00
1290	4229	-0.074604640673523	PA	#FFB400
1291	4230	0.0331322656480175	PA	#C3D65B
1292	4231	0.005358493586074	private	#FFFF00
1293	4251	-0.0840696642805589	private	#FFAA00
1294	4252	-0.164341216333169	private	#F44B00
1295	4253	-0.115156047986311	private	#FC9E00
1296	4258	-0.0876986723168118	other	#FFA500
1297	4259	0.12156936251571	PA	#6495ED
1298	4260	-0.143618922086575	PA	#EE7800
1299	4261	0.104779935031099	PA	#6495ED
1300	4262	-0.0858107385709354	PA	#FFAA00
1301	4263	0.0905006735289955	other	#6495ED
1302	4265	-0.0805034399217872	PA	#FFAA00
1303	4266	-0.0681328263244837	PA	#FFBE00
1304	4285	-0.184031655897052	private	#FB1B00
1305	4290	-0.116998043003199	private	#FC9E00
1306	4294	-0.200770018164457	private	#F10606
1307	4295	-0.283415371026405	private	#CD0000
1308	4296	-0.104489962599929	private	#FFA500
1309	4297	-0.245315723421986	private	#D11414
1310	4298	-0.042420976561418	private	#FFEC00
1311	4299	-0.0953629084606066	private	#FFA500
1312	4300	-0.323678612715506	private	#8B0000
1313	4301	-0.0791448392369448	private	#FFB400
1314	4302	-0.163971305998797	private	#F44B00
1315	4303	-0.553959465419846	private	#8B0000
1316	4304	-0.234594926342862	private	#D11414
1317	4305	-0.122786822768304	private	#F99500
1318	4306	-0.19428713675137	private	#FE0300
1319	4307	-0.106240081210455	private	#FFA500
1320	4308	-0.174142927832394	private	#F73300
1321	4309	-0.10503426130875	private	#FFA500
1322	4310	-0.216443552609767	private	#E10D0D
1323	4311	-0.0547474608145582	private	#FFDC00
1324	4312	-0.235052411877476	private	#D11414
1325	4313	-0.157772756849626	private	#F44B00
1326	4314	0.00206535310140884	private	#FFFF00
1327	4315	-0.200480533800484	private	#FE0300
1328	4316	-0.0718713505707849	private	#FFBE00
1329	4317	-0.275451819229778	private	#CD0000
1330	4318	-0.160446878192962	private	#F44B00
1331	4319	-0.404658772159435	private	#8B0000
1332	4320	-0.102342347079657	private	#FFA500
1333	4321	-0.0561680556055833	private	#FFD300
1334	4322	-0.184676343717016	private	#FB1B00
1335	4323	-0.111340388330461	private	#FFA500
1336	4324	-0.195288738086866	private	#FE0300
1337	4325	-0.0464933019166933	private	#FFE400
1338	4326	-0.196838207937647	private	#FE0300
1339	4327	-0.0947213780690671	private	#FFA500
1340	4328	-0.278896488875301	private	#CD0000
1341	4329	-0.143011956842798	private	#EE7800
1342	4330	-0.266306621000679	private	#CD0000
1343	4331	-0.196875794009016	private	#FE0300
1344	4332	-0.189817511013392	private	#FE0300
1345	4333	-0.021565214585694	other	#FFFF00
1346	4334	-0.190040100633394	private	#FE0300
1347	4335	-0.233935530965219	private	#D11414
1348	4336	-0.229280330818061	private	#E10D0D
1349	4337	-0.161785980761558	private	#F44B00
1350	4338	-0.221185358993528	private	#E10D0D
1351	4339	-0.186636694059918	private	#FB1B00
1352	4340	-0.204385541528855	private	#F10606
1353	4341	-0.044382082886876	private	#FFE400
1354	4342	-0.314963747904016	private	#8B0000
1355	4343	-0.110802836372508	private	#FFA500
1356	4344	-0.229015201953457	private	#E10D0D
1357	4345	-0.107015625074052	private	#FFA500
1358	4346	-0.1067653387598	private	#FFA500
1359	4347	-0.122576676975864	private	#F99500
1360	4348	-0.160653286645988	private	#F44B00
1361	4349	-0.193326179998631	private	#FE0300
1362	4350	-0.0121632631829062	private	#FFFF00
1363	4351	-0.0731282181037579	private	#FFBE00
1364	4352	-0.206215380571022	private	#F10606
1365	4353	-0.234042582941118	private	#D11414
1366	4354	-0.152732199159475	private	#F06300
1367	4355	-0.263429583340833	private	#CD0000
1368	4356	-0.0357242643565408	private	#FFF400
1369	4357	-0.277299742847727	private	#CD0000
1370	4358	-0.113673405075555	private	#FC9E00
1371	4359	-0.0904361732661078	private	#FFA500
1372	4360	-0.226216304758147	other	#E10D0D
1373	4361	-0.193874162529562	private	#FE0300
1374	4362	-0.193169974639386	private	#FE0300
1375	4363	-0.231157841475834	private	#E10D0D
1376	4364	-0.165319345363877	private	#F73300
1377	4365	-0.391500686273787	private	#8B0000
1378	4366	-0.355550662791293	private	#8B0000
1379	4367	-0.351150512782939	private	#8B0000
1380	4368	-0.139074987322185	private	#EE7800
1381	4369	-0.00717251270614809	private	#FFFF00
1382	4370	-0.0801074287859946	private	#FFAA00
1383	4371	-0.111748401007559	private	#FFA500
1384	4372	-0.0528520466072155	PA	#FFDC00
1386	4416	-0.212985061197496	PA	#E10D0D
1387	4417	-0.0993581297945998	PA	#FFA500
1388	4418	-0.13567247156847	PA	#F28200
1389	4419	-0.162136521157239	PA	#F44B00
1390	4420	-0.0178796541958328	PA	#FFFF00
1391	4421	0.0112110133498049	PA	#FFFF00
1392	4422	0.0780849021429	PA	#83AABC
1393	4423	-0.00779058549015856	PA	#FFFF00
1394	4424	-0.153721146827513	PA	#F06300
1395	4425	-0.203157981429748	PA	#F10606
1396	4430	-0.107878732884483	PA	#FFA500
1397	4430.5	-0.101868958725144	PA	#FFA500
1398	4434	-0.121379431285797	PA	#F99500
1399	4436	-0.263708465942544	PA	#CD0000
1400	4437	0.103143609557315	APA	#6495ED
1401	4438	-0.0884711879885784	private	#FFA500
1402	4439	0.0341568693667153	APA	#C3D65B
1403	4440	-0.0619695334732181	APA	#FFC800
1404	4441	-0.0905815744960653	APA	#FFA500
1405	4442	-0.117363170067285	private	#FC9E00
1406	4443	-0.0332580812922593	private	#FFF400
1407	4444	-0.0536043697644958	APA	#FFDC00
1408	4445	-0.0188024043217857	APA	#FFFF00
1409	4446	0.0799307203487615	APA	#83AABC
1410	4447	-0.0334954889999786	APA	#FFF400
1411	4448	-0.0143003569403496	APA	#FFFF00
1412	4449	0.0371770014932824	APA	#C3D65B
1413	4450	-0.330838170677801	private	#8B0000
1414	4451	-0.0410746394721771	PA	#FFEC00
1415	4453	-0.273656571898058	APA	#CD0000
1416	4458	-0.113930123314671	PA	#FC9E00
1417	4459	-0.144493615467794	PA	#EE7800
1418	4460	-0.101184517248208	PA	#FFA500
1419	4461	-0.0679457548214723	PA	#FFBE00
1420	4462	-0.0524990117363259	PA	#FFDC00
1421	4463	-0.124769746151401	PA	#F58B00
1424	4479	-0.00635358159784016	private	#FFFF00
1425	4480	-0.113830013296305	PA	#FC9E00
1426	4496	-0.117171604408883	PA	#FC9E00
1427	4497	-0.125791719778488	PA	#F58B00
1428	4499	-0.0471167257850058	PA	#FFE400
1429	4500	-0.0162669318166479	PA	#FFFF00
1430	4509	-0.270136539188342	PA	#CD0000
1431	4510	-0.0037489699438214	PA	#FFFF00
1432	4511	0.0187455224577623	PA	#E3EB2A
1433	4512	0.0640905502659963	PA	#83AABC
1434	4513	0.00341643774239477	PA	#FFFF00
1435	4514	0.139814559781449	PA	#6495ED
1436	4515	0.0160084773602535	PA	#E3EB2A
1437	4518	-0.0556193685412282	PA	#FFDC00
1438	4519	-0.0608401540998836	PA	#FFD300
1439	4520	-0.089382452519068	PA	#FFA500
1440	4521	-0.044772756541939	PA	#FFE400
1441	4525	0.0757780195665675	APA	#83AABC
1442	4542	-0.0852022438807518	PA	#FFAA00
1443	4549	-0.1017288329336	private	#FFA500
1444	4551	-0.220223452746951	PA	#E10D0D
1445	4553	-0.0804860272706608	PA	#FFAA00
1446	4555	-0.121458150135995	private	#F99500
1447	4557	0.0164198586240417	private	#E3EB2A
1448	4559	-0.0747381220231948	private	#FFB400
1449	4561	-0.0838450981132775	private	#FFAA00
1450	4563	0.0344537721893243	PA	#C3D65B
1451	4565	0.136060832590723	PA	#6495ED
1452	4567	0.0778732787861621	PA	#83AABC
1453	4569	0.00733365238302301	PA	#FFFF00
1454	4571	0.0481265254425073	PA	#A3C08B
1455	4576	-0.0258539916408467	other	#FFFF00
1456	4584	-0.0627276672139881	private	#FFC800
1457	4585	0.121818259141352	private	#6495ED
1458	4586	-0.023711324757822	private	#FFFF00
1459	4587	-0.0701218810004747	private	#FFBE00
1460	4588	-0.101792148442713	private	#FFA500
1461	4594	-0.04440482946363	private	#FFE400
1462	4595	-0.193466295483113	private	#FE0300
1463	4596	-0.0468984473063963	private	#FFE400
1464	4597	-0.0558653435339517	private	#FFDC00
1465	4598	-0.031744166538188	private	#FFFC00
1466	4599	-0.108844577862601	private	#FFA500
1467	4600	-0.124031263013435	private	#F99500
1468	4601	-0.114846051372833	private	#FC9E00
1469	4602	-0.0861562054719564	private	#FFA500
1470	4603	-0.142250494888835	PA	#EE7800
1471	4604	-0.111215032179368	PA	#FFA500
1472	4606	-0.103587676286191	private	#FFA500
1473	4607	-0.321903825064009	private	#8B0000
1474	4608	-0.213503675876278	private	#E10D0D
1475	4610	-0.223423020196832	private	#E10D0D
1476	4612	-0.374365998323428	private	#8B0000
1477	4613	-0.12790992484691	private	#F58B00
1478	4615	-0.218933025892326	private	#E10D0D
1479	4616	-0.0051426084505721	other	#FFFF00
1480	4618	-0.111810547672584	private	#FFA500
1481	4619	-0.0357480248571175	private	#FFF400
1482	4620	0.0476542063691672	private	#A3C08B
1483	4621	-0.0559891625138125	private	#FFDC00
1484	4622	-0.135454465530328	APA	#F28200
1485	4623	0.0692015012210376	PA	#83AABC
1486	4625	-0.0774564281709554	private	#FFB400
1487	4625.3	-0.109570414572987	private	#FFA500
1488	4625.6	-0.0423776929669402	private	#FFEC00
1489	4625.9	-0.0848029853094854	private	#FFAA00
1490	4626	-0.122333698962589	private	#F99500
1491	4627	0.0606965992370831	private	#A3C08B
1492	4628	-0.253492860969883	private	#CD0000
1493	4630	0.00566938810793562	private	#FFFF00
1494	4631	-0.0611077631389088	private	#FFC800
1495	4635	-0.0903831158744286	APA	#FFA500
1496	4636	-0.0617403277793206	private	#FFC800
1497	4637	-0.20624264911018	private	#F10606
1498	4643	-0.496143420341765	PA	#8B0000
1499	4643.3	-0.485099477182161	PA	#8B0000
1500	4643.6	-0.487387070747375	PA	#8B0000
1501	4648	-0.0804487777158738	PA	#FFAA00
1502	4650	-0.0886407730455335	other	#FFA500
1503	4651	-0.0620926562339335	other	#FFC800
1504	4652	-0.0996359721598762	other	#FFA500
1505	4657	-0.0522369989688426	PA	#FFDC00
1506	4659	-0.077649387686588	other	#FFB400
1507	4843	-0.0156882676193816	PA	#FFFF00
1508	4844	-0.103923875639877	PA	#FFA500
1509	4845	0.0158579741235974	PA	#FFFF00
1510	4853	-0.0257508401188886	private	#FFFF00
1511	4854	-0.00270658843506138	PA	#FFFF00
1512	4854.2	-0.0167692408165497	PA	#FFFF00
1513	4854.4	0.0283360032299945	PA	#C3D65B
1514	4854.6	-0.0696637866921999	PA	#FFBE00
1515	4854.8	-0.0296239131111683	PA	#FFFC00
1519	4954	0.0243290800470748	PA	#E3EB2A
1520	4964	0.0731421002867938	PA	#83AABC
1521	4992	-0.12984707156592	APA	#F58B00
1522	4992.4	-0.174489818287238	APA	#F73300
1523	4992.8	-0.0122641691755383	PA	#FFFF00
1524	5000	-0.100242393559698	other	#FFA500
1525	5003	-0.082966517568766	private	#FFAA00
1526	5004	0.0181014796517578	PA	#E3EB2A
1527	5011	-0.0905287205492729	APA	#FFA500
1529	5106	-0.382390914044671	PA	#8B0000
1530	5107	-0.292643692579207	APA	#CD0000
1531	5108	-0.271923256588282	private	#CD0000
1532	5112	-0.0389116242392538	PA	#FFEC00
1533	5113	-0.221097382679591	private	#E10D0D
1534	5114	-0.31612649962967	PA	#8B0000
1535	5115	-0.096663958887758	private	#FFA500
1536	5116	-0.027576258658279	PA	#FFFC00
1537	5117	-0.229965607538206	private	#E10D0D
1538	5120	-0.132672169447366	other	#F28200
1539	5122	-0.0551494904562927	PA	#FFDC00
1540	5123	-0.0129182681884069	PA	#FFFF00
1541	5129	-0.12920794479935	other	#F58B00
1542	5130	-0.10919059038497	other	#FFA500
1543	5131	0.109949222042302	PA	#6495ED
1544	5132	-0.104741073860947	private	#FFA500
1545	5134	-0.00141971886833453	private	#FFFF00
1546	5135	0.036007674101904	private	#C3D65B
1547	5136	-0.0907555129703057	private	#FFA500
1548	5137	-0.139546622399007	private	#EE7800
1549	5138	-0.141695160621429	private	#EE7800
1550	5142	-0.0437464851875678	PA	#FFEC00
1551	5143	0.04495162323252	PA	#A3C08B
1552	5145	-0.0729231831616502	private	#FFBE00
1553	5146	-0.185850060567936	private	#FB1B00
1554	5149	-0.0761911267041911	private	#FFB400
1555	5153	-0.0857088549409878	private	#FFAA00
1556	5190	-0.180736013162804	PA	#FB1B00
1557	5190.3	-0.178487624211275	PA	#FB1B00
1558	5190.9	-0.167367962650473	PA	#F73300
1559	5279.6	0.0803160173443907	private	#83AABC
1560	5390	0.0470832123807092	private	#A3C08B
1561	5394	-0.287258487894421	other	#CD0000
1562	5397	-0.0975110297996679	private	#FFA500
1563	5401	-0.125472430766946	PA	#F58B00
1564	5401.5	-0.0590733048885283	PA	#FFD300
1565	5404	0.0169980536130268	PA	#E3EB2A
1566	5533.6	-0.253486075746095	PA	#CD0000
1567	5533.8	-0.0636215007923595	PA	#FFC800
1568	5533.9	-0.124516561984533	PA	#F58B00
1569	5542.6	-0.0725727987631289	APA	#FFBE00
1570	5558	-0.177973771942481	private	#FB1B00
1571	5558.3	-0.174714477001228	private	#F73300
1572	5558.6	-0.262249011251986	private	#CD0000
1573	5561	-0.183684540823895	PA	#FB1B00
1574	5561.5	-0.112714492879418	PA	#FC9E00
1575	5569.4	-0.05867802486034	other	#FFD300
1576	5569.5	0.0487425985709352	PA	#A3C08B
1577	5571	0.0314270851993969	APA	#C3D65B
1578	5571.5	-0.057099314569187	private	#FFD300
1579	5593.6	-0.243345634655331	APA	#D11414
1580	5594.3	-0.0572799186587367	APA	#FFD300
1581	5594.4	0.0374931934153585	APA	#C3D65B
1582	5594.5	-0.0562258668874542	APA	#FFD300
1583	5594.6	0.0718227457702381	PA	#83AABC
1584	5594.7	0.0549515538857004	PA	#A3C08B
1585	5594.8	-0.0741644025095823	APA	#FFB400
1586	5600	-0.0415470505932537	PA	#FFEC00
1587	5606	-0.0772009667569545	PA	#FFB400
1588	5606.3	-0.13735152445533	PA	#F28200
1589	5606.6	-0.109292788767751	PA	#FFA500
1590	5622	-0.131922241966211	private	#F28200
1591	5631	-0.301824268347482	private	#8B0000
1592	5652	-0.065128152715604	private	#FFC800
1593	5652.1	-0.244767866626231	private	#D11414
1594	5652.3	-0.209055977076314	private	#F10606
1595	5652.6	-0.196202961789498	private	#FE0300
1596	5652.9	-0.242322425922262	private	#D11414
1597	5654	-0.151731540274187	APA	#F06300
1599	5913	-0.033248892932273	PA	#FFF400
1600	5914	-0.0153859163562905	PA	#FFFF00
1601	5918	-0.115574762704635	PA	#FC9E00
1602	5919	-0.083058117859964	PA	#FFAA00
1603	5952	0.0186973459825516	PA	#E3EB2A
1604	5962	-0.117361696934131	private	#FC9E00
1605	5962.4	-0.237253739229799	private	#D11414
1606	5962.8	-0.0608033335138655	private	#FFD300
1607	5970	-0.0401863089228392	private	#FFEC00
1608	5980	-0.00753902139492104	private	#FFFF00
1609	5981	0.000772144079714191	private	#FFFF00
1610	5991	-0.00327157696369084	private	#FFFF00
1611	5992	-0.136308384764041	private	#F28200
1612	5993	-0.15045897775771	APA	#F06300
1613	5994	0.011666065259928	APA	#FFFF00
1614	5995	0.0201109682612777	other	#E3EB2A
1615	5996	-0.0294366145392277	other	#FFFC00
1616	5999	0.0234780447546499	PA	#E3EB2A
1617	6001	-0.207043400756609	private	#F10606
1618	6002	-0.106754893148566	private	#FFA500
1619	6047	-0.180559259126533	other	#FB1B00
1620	6054	0.0430917724239381	private	#A3C08B
1621	6055	0.00203723461567458	PA	#FFFF00
1622	6056	0.0171912633264352	APA	#E3EB2A
1623	6065	-0.0393963688712688	PA	#FFEC00
1624	6066	-0.0758226742567751	PA	#FFB400
1625	6067	-0.0308076598111205	PA	#FFFC00
1626	6068	0.0100766785321313	PA	#FFFF00
1627	6069	-0.0664392440634865	PA	#FFC800
1628	6070	-0.0219586227079042	PA	#FFFF00
1629	6071	-0.10872970830452	PA	#FFA500
1630	295	-0.196922082847509	other	#FE0300
1631	531	-0.0422944579194708	PA	#FFEC00
1632	608	-0.0281043565202393	PA	#FFFC00
1633	608.1	-0.0437819368797771	PA	#FFEC00
1634	608.2	0.0101739609111545	PA	#FFFF00
1635	608.3	0.0965513034810467	PA	#6495ED
1636	608.4	0.0794409798029116	PA	#83AABC
1637	608.5	-0.0201725155683977	PA	#FFFF00
1638	608.6	0.0215182520935752	PA	#E3EB2A
1639	627	0.0360354285814466	APA	#C3D65B
1640	627.3	-0.103891920728264	APA	#FFA500
1641	627.6	0.0319535945781439	APA	#C3D65B
1642	654	-0.0669052897100492	PA	#FFC800
1643	671	-0.117052171344145	PA	#FC9E00
1644	671.3	-0.00851632602231633	PA	#FFFF00
1645	671.6	0.127850520561615	PA	#6495ED
1646	685	-0.122394034899324	PA	#F99500
1647	692	0.0546112182843968	PA	#A3C08B
1648	716	0.032889292925855	PA	#C3D65B
1649	1237	-0.14528079774698	PA	#EE7800
1650	1344	-0.142004948224186	PA	#EE7800
1651	1366	-0.135209559102945	PA	#F28200
1652	1470	-0.174485561444861	PA	#F73300
1653	1538	0.0518083006096244	PA	#A3C08B
1654	1541	0.0755068743246243	PA	#83AABC
1655	1542	0.143894350558382	PA	#6495ED
1656	1543	0.0617775611234803	PA	#83AABC
1657	1544	0.145123255674592	PA	#6495ED
1658	1551	0.111986016388159	PA	#6495ED
1659	1607	0.0444983940691635	APA	#A3C08B
1660	1615	-0.0464866590860389	PA	#FFE400
1661	1661	0.0611116231917594	PA	#83AABC
1662	1684	-0.144837225082847	other	#EE7800
1663	1702	-0.202331627993911	PA	#F10606
1664	1980	-0.0628443908117092	PA	#FFC800
1666	2285	-0.0842918336725567	PA	#FFAA00
1667	2426	-0.012380300126662	PA	#FFFF00
1668	2535	-0.260624968837407	PA	#CD0000
1669	2547	-0.00190120668920554	PA	#FFFF00
1670	3912	-0.113540529783865	PA	#FC9E00
1671	3991	-0.0385568566374398	PA	#FFF400
1672	3992	-0.159077515312391	PA	#F44B00
1673	4264	0.00985658650353171	PA	#FFFF00
1674	4495	-0.122551836566494	PA	#F99500
1675	4505	0.129095305136484	PA	#6495ED
1676	4581	-0.0919253050239483	other	#FFA500
