# Supplementary material for: The erosion of biodiversity and biomass in the Atlantic Forest biodiversity hotspot
Source: Nat Commun. 2020 Dec 11;11:6347. doi: 10.1038/s41467-020-20217-w (PMC7733445; doi:10.1038/s41467-020-20217-w)
Supplement: Supplementary file 7 — Source Data [file 41467_2020_20217_MOESM7_ESM.zip › Source Data/Figure4c.csv]

	ordem	best_obs_man_eff	cores1	long1	lat1
1	4	-0.20896720813722	#D11414	-40.22636	-20.158686
2	5	-0.140138882252717	#F73300	-40.218889	-20.161111
3	8	-0.0156145440107099	#FFFF00	-41.220908	-20.718568
4	9	-0.0535094735874512	#FFBE00	-41.290191	-20.745917
5	10	0.0487055505813249	#83AABC	-40.122508	-19.016645
6	11	-0.384819716048108	#8B0000	-40.773121	-20.151679
7	12	-0.121156866988652	#F06300	-40.773121	-20.151679
8	13	-0.0836964538067578	#FFA500	-40.17896	-19.248222
9	16	-0.147288556640704	#FB1B00	-40.411093	-20.603233
10	21	-0.134833288944787	#F44B00	-40.41513	-20.607789
11	25	-0.0283615175927877	#FFEC00	-40.918889	-19.890833
12	26	0.0341275632330322	#A3C08B	-40.817324	-20.941058
13	28	-0.0324022306003447	#FFE400	-40.325943	-20.410321
14	29	-0.102477264543896	#F58B00	-40.32636	-20.409574
15	30	-0.144056752676302	#FB1B00	-40.325524	-20.410809
16	31	-0.162776629671973	#FE0300	-40.325387	-20.410554
17	34	0.0414895146297726	#83AABC	-39.918715	-19.127606
18	45	-0.115622353455706	#EE7800	-40.339722	-20.303056
19	46	-0.00360888957102921	#FFFF00	-39.849154	-18.401451
20	46.2	-0.019033170690844	#FFFC00	-39.833884	-18.427901
21	48	-0.190886422131457	#E10D0D	-40.010743	-19.151715
22	49	0.00941840301933037	#FFFF00	-39.873582	-18.426189
23	50	0.0354647259827503	#A3C08B	-40.697362	-20.040555
24	51	0.032328666248019	#A3C08B	-40.729493	-20.016134
25	53	0.0151998162233915	#E3EB2A	-39.943611	-19.118611
26	53.3	-0.0173288515405371	#FFFC00	-40.03099	-19.191194
27	53.6	-0.0297553387279751	#FFEC00	-39.929605	-19.079406
28	55	0.0474332023323505	#83AABC	-40.020049	-19.056612
29	63	-0.0839739277853168	#FFA500	-45.400556	-21.573611
30	64	-0.00370908005100986	#FFFF00	-46.571968	-21.77693
31	65	0.0235559417551083	#C3D65B	-44.100906	-21.488006
32	68	-0.0422734017303225	#FFD300	-43.423523	-19.407517
33	69	-0.207883789480601	#D11414	-45.8055	-22.1001
34	77	-0.0588226800578532	#FFB400	-44.892227	-21.409222
35	78	0.00847490295982278	#FFFF00	-42.847222	-20.795833
36	80	-0.0427582030599459	#FFD300	-44.539861	-22.217917
37	81	-0.0153774854174923	#FFFF00	-44.983333	-21.333333
38	82	-0.163597185432534	#FE0300	-45.931667	-22.710833
39	83	0.0299193736191416	#C3D65B	-44.980089	-21.219332
40	86	-0.00984948767337815	#FFFF00	-44.904271	-21.483449
41	87	-0.0884965733522489	#FFA500	-48.1457	-18.7963
42	89	-0.0679978837285637	#FFA500	-42.916667	-20.783333
43	91	-0.0119434913604178	#FFFF00	-42.496389	-20.69
44	93	-0.0264216112012801	#FFEC00	-44.881781	-21.273424
45	94	-0.0196638396586728	#FFFC00	-48.384167	-18.497222
46	95	-0.0297669838112348	#FFEC00	-44.614827	-21.356525
47	96	-0.0739661106081259	#FFA500	-43.878889	-21.976389
48	97	0.00645074030110942	#FFFF00	-43.886336	-21.989457
49	98	-0.261958947594696	#CD0000	-43.887243	-22.003522
50	100	-0.300564357680512	#8B0000	-42.621916	-19.759437
51	102	-0.0798756187185554	#FFA500	-48.204825	-18.952353
52	106	0.0406073304657774	#A3C08B	-43.915463	-19.998455
53	109	-0.0772660528795245	#FFA500	-43.436659	-20.275169
54	110	-0.162259716438377	#FE0300	-42.430556	-19.506667
55	111	-0.122805778228731	#F06300	-42.438333	-19.513889
56	112	-0.100041081340686	#F58B00	-42.867683	-20.768417
57	113	-0.138690221681263	#F73300	-42.867683	-20.76995
58	118	-0.110441058261038	#F28200	-48.129227	-19.152134
59	121	-0.0716109055765877	#FFA500	-47.514545	-18.749024
60	124	-0.139202061699811	#F73300	-43.505	-20.426944
61	125	-0.0915134400499236	#FC9E00	-48.182653	-18.650934
62	129	-0.1585486320698	#FE0300	-42.863787	-20.79505
63	130	-0.0872233338260012	#FFA500	-42.851241	-20.806662
64	131	-0.100452359887603	#F58B00	-42.844591	-20.793328
65	132	-0.134635958013586	#F44B00	-46.370032	-20.686999
66	133	-0.0693426363106163	#FFA500	-46.460314	-20.666952
67	134	-0.148114419428456	#FB1B00	-46.038889	-22.888611
68	135	-0.0546788231988375	#FFB400	-42.861303	-20.754414
69	136	-0.057687321518899	#FFB400	-42.862778	-20.797222
70	137	-0.0385000145253076	#FFDC00	-42.875657	-20.767981
71	138	-0.0917707352188316	#FC9E00	-48.228495	-18.91023
72	142	-0.202807876056454	#D11414	-43.369247	-21.735255
73	144	-0.0185456045357762	#FFFC00	-48.228617	-18.91045
74	147	-0.0257256381868749	#FFF400	-44.175	-21.098611
75	158	0.0302583810820152	#A3C08B	-45.339244	-21.124425
76	160	-0.0890346676268314	#FC9E00	-46.251331	-22.313232
77	162	-0.097718291391295	#F99500	-43.352124	-21.767472
78	164	-0.140444864626153	#F73300	-45.6621	-20.260497
79	169	-0.049248891815344	#FFBE00	-48.394286	-19.169214
80	171	-0.0687561083111023	#FFA500	-48.182916	-18.65077
81	174	-0.0310079352282938	#FFE400	-43.14329	-17.614731
82	177	-0.250111403741869	#CD0000	-44.247699	-21.098393
83	180	-0.0766656402916057	#FFA500	-43.50672	-19.229814
84	186	-0.00305536587684002	#FFFF00	-44.101318	-21.488711
85	187	0.0102169153971275	#FFFF00	-44.749291	-21.114187
86	188	-0.023831539283103	#FFF400	-44.791944	-21.225278
87	189	-0.0371317637067265	#FFDC00	-44.840278	-21.166667
88	190	0.0210182078242021	#E3EB2A	-44.945	-21.090278
89	191	0.00545412498324003	#FFFF00	-44.802222	-21.216111
90	199	-0.0806541381593532	#FFA500	-42.071233	-20.894779
91	200	-0.0424933966249264	#FFD300	-48.034444	-19.674444
92	201	-0.0327232818966163	#FFE400	-44.963056	-21.221389
93	203	0.0290720007222162	#C3D65B	-46.5175	-21.774167
94	205	-0.188048594988584	#E10D0D	-43.078154	-18.315734
95	211.5	-0.0740293500649627	#FFA500	-43.39685	-21.760371
96	214	0.00413522610764814	#FFFF00	-45.959	-20.2835
97	215	-0.170675619856991	#F10606	-44.793233	-17.056925
98	222	-0.023296861805284	#FFF400	-45.138833	-19.284667
99	228	-0.254980645934318	#CD0000	-45.652833	-20.1425
100	230	-0.0134387305171857	#FFFF00	-45.62499	-20.002711
101	232	-0.161882827706821	#FE0300	-45.174167	-16.203167
102	243	-0.189920583505482	#E10D0D	-49.937903	-18.724213
103	256	-0.11296090014174	#F28200	-43.367889	-19.879972
104	257	-0.0732275759917988	#FFA500	-43.369	-19.8925
105	259	-0.0435438025292139	#FFD300	-42.62044	-19.766923
106	267	-0.0608817806209441	#FFAA00	-42.875657	-20.767981
107	271	-0.147568587147413	#FB1B00	-42.941488	-20.423369
108	272	-0.0972402883976061	#F99500	-43.004407	-20.450387
109	273	-0.0611123355682861	#FFAA00	-42.98716	-20.423857
110	274	-0.0991182933490146	#F99500	-43.021	-20.5012
111	281	-0.0453945428330511	#FFC800	-44.003445	-20.019568
112	294	0.0037011423994464	#FFFF00	-44.61143	-21.610169
113	306	-0.0957720121446771	#F99500	-48.394	-19.1692
114	307	-0.136172125344797	#F44B00	-42.866807	-20.759403
115	311	-0.15000032955809	#FB1B00	-46.886734	-20.571036
116	317	-0.0374144728829264	#FFDC00	-44.80823	-22.359081
117	317.2	-0.0477833685307776	#FFC800	-44.803995	-22.366847
118	317.8	-0.0374679151544957	#FFDC00	-44.817892	-22.375771
119	318	-0.0772361268668103	#FFA500	-48.231389	-18.86
120	319	0.0595055456499482	#6495ED	-43.670555	-20.473683
121	321	-0.142216536592971	#F73300	-42.478729	-20.714414
122	322	0.0561241359975873	#83AABC	-45.472633	-21.155516
123	323	0.023137541778016	#C3D65B	-45.472717	-21.154563
124	334	-0.116607730533594	#EE7800	-44.798611	-22.355278
125	335	0.0127064633871816	#FFFF00	-42.847222	-20.795556
126	336	-0.021786630457506	#FFF400	-43.444181	-19.436114
127	340	-0.137140439330048	#F73300	-44.035759	-14.282855
128	341	-0.159489292078979	#FE0300	-44.209369	-14.281157
129	347	-0.0828378457818641	#FFA500	-42.859289	-20.755753
130	348	-0.141929142513577	#F73300	-42.868315	-20.754487
131	351	-0.0648277215258098	#FFA500	-42.873056	-20.756389
132	352	0.0517222863787824	#83AABC	-44.849555	-21.156885
133	360	-0.132925836966632	#F44B00	-44.053222	-20.061287
134	361	-0.0817201772140819	#FFA500	-43.477093	-20.11847
135	362	-0.102558516972474	#F58B00	-43.628433	-20.274486
136	363	-0.0973926140159161	#F99500	-43.961526	-20.07044
137	364	-0.0791109037249054	#FFA500	-43.876197	-20.032973
138	365	-0.0194364457858583	#FFFC00	-43.917361	-20.132239
139	366	-0.107757811545674	#F28200	-43.900639	-19.973937
140	367	-0.070474555404964	#FFA500	-43.768915	-20.073134
141	375	-0.0402885088639657	#FFDC00	-46.475595	-21.796123
142	388	-0.0729933229807591	#FFA500	-46.349639	-22.091949
143	389	-0.158077453091533	#FE0300	-42.543056	-19.805
144	390	-0.0885830377510186	#FFA500	-42.583333	-19.666667
145	391	-0.118823525138297	#EE7800	-48.228314	-18.909831
146	403	-0.00727518171604694	#FFFF00	-47.964722	-19.773889
147	404	-0.0345603819851179	#FFE400	-47.934248	-19.763614
148	405	-0.00711443270307922	#FFFF00	-47.942795	-19.735122
149	445	-0.0146816688738541	#FFFF00	-45.172308	-16.20064
150	446	-0.14727048348877	#FB1B00	-44.354032	-18.466343
151	449	0.08977395669636	#6495ED	-46.291955	-20.349757
152	450	-0.148273836461103	#FB1B00	-46.028089	-18.396544
153	475	0.0502146686776513	#83AABC	-42.846407	-20.796705
154	500	0.0682966587465375	#6495ED	-46.343535	-22.90047
155	501	-0.0106372909300284	#FFFF00	-46.339192	-22.90315
156	520	-0.083339689908304	#FFA500	-56.374372	-21.414249
157	528	-0.157374571825856	#FE0300	-55.005027	-22.150951
158	529	-0.209229588718386	#D11414	-54.1842	-23.4866
159	560	-0.255103203661623	#CD0000	-53.260215	-22.734714
160	561	-0.178629881312554	#F10606	-53.281044	-22.742729
161	562	-0.16614111647339	#FE0300	-53.238913	-22.728033
162	569	0.0129671918676704	#FFFF00	-48.440613	-25.287234
163	570	-0.0289753044656734	#FFEC00	-48.44169	-25.288426
164	571	0.0539713995913308	#83AABC	-50.418457	-24.500579
165	572	-0.0104833592616408	#FFFF00	-50.749635	-23.925934
166	573	0.0492894156762489	#83AABC	-48.983333	-25.483333
167	574	-0.0678249330429025	#FFA500	-52.887174	-22.590454
168	576	-0.102845523158199	#F58B00	-52.859444	-22.618333
169	577	0.0939643117740606	#6495ED	-50.256017	-24.652469
170	578	-0.0880423144881959	#FFA500	-50.578908	-25.385567
171	579	-0.0942689025749971	#FC9E00	-48.531892	-25.583976
172	580	0.0472771222696375	#83AABC	-50.597634	-24.326798
173	582	-0.0467322351549862	#FFC800	-51.468259	-25.351287
174	583	-0.36502593724401	#8B0000	-54.245	-24.586
175	584	-0.198528851240525	#E10D0D	-50.650143	-25.454887
176	585	-0.0722057539529893	#FFA500	-52.979261	-25.556386
177	586	-0.147465718058931	#FB1B00	-52.895637	-25.478523
178	587	-0.0965018137396212	#F99500	-52.824307	-25.473763
179	588	-0.0100356141354704	#FFFF00	-49.130556	-25.406944
180	589	-0.175158147311933	#F10606	-51.395406	-25.323829
181	592	-0.036545992401029	#FFDC00	-48.651975	-25.298638
182	593	-0.0699711950139059	#FFA500	-48.667555	-25.297556
183	595	-0.175528121198394	#F10606	-48.915	-25.361333
184	596	-0.21152988782002	#D11414	-48.995333	-25.398333
185	597	-0.0433986622204133	#FFD300	-48.958884	-25.48431
186	598	-0.0281985568013401	#FFEC00	-48.979798	-25.507603
187	599	-0.15447808168794	#FE0300	-49.044167	-25.695333
188	600	-0.11885987522364	#EE7800	-48.951277	-25.902586
189	603	-0.0860788706785078	#FFA500	-50.938142	-29.002992
190	606	-0.128124393386749	#F44B00	-50.1647	-25.688747
191	606.3	-0.0830313281292673	#FFA500	-50.162	-25.687935
192	606.6	-0.118345478462503	#EE7800	-50.1629	-25.689568
193	606.9	-0.14314369926092	#F73300	-50.1611	-25.690356
194	609	-0.0398686819883325	#FFDC00	-48.557572	-25.796692
195	610	-0.115580849541011	#EE7800	-48.390519	-25.593387
196	611	-0.312317659092655	#8B0000	-48.225312	-25.091865
197	612	-0.157015256553103	#FE0300	-48.573889	-25.839444
198	613	-0.126778902610252	#F06300	-48.583514	-25.734094
199	614	0.166012149508471	#6495ED	-48.681319	-25.841752
200	615	-0.344283618398559	#8B0000	-48.803313	-25.524862
201	616	-0.0778735812037828	#FFA500	-48.216068	-25.391841
202	617	-0.112932754012712	#F28200	-48.220481	-25.389336
203	618	-0.142418954072685	#F73300	-48.209516	-25.394186
204	619	-0.390224682346009	#8B0000	-48.201217	-25.397148
205	620	-0.0936755248840133	#FC9E00	-49.283397	-25.658865
206	639	-0.305471042287508	#8B0000	-52.376788	-24.101316
207	640	-0.175714540318714	#F10606	-49.345833	-25.586667
208	641	-0.0577718135025147	#FFB400	-52.348767	-24.03288
209	642	0.055325370857796	#83AABC	-52.346906	-24.034138
210	643	-0.0409270978126985	#FFD300	-52.348752	-24.033718
211	655	0.105764034818237	#6495ED	-49.443979	-25.380618
212	659	0.0606039843647684	#6495ED	-48.319837	-25.288561
213	660	-0.116791740273221	#EE7800	-52.006018	-25.695937
214	661	-0.196684898227074	#E10D0D	-51.971272	-25.634236
215	662	-0.161335736798474	#FE0300	-51.971889	-25.634239
216	668	0.0366525897397177	#A3C08B	-48.989857	-25.505626
217	668.5	0.00546108020250773	#FFFF00	-48.987732	-25.50563
218	669	-0.168932916927456	#F10606	-49.000091	-25.385685
219	670	0.0562205449472169	#83AABC	-48.9147	-25.4511
220	674	-0.0160148319096429	#FFFF00	-48.554346	-25.730181
221	675	-0.10184205676356	#F58B00	-48.554582	-25.729441
222	676	-0.0300882352937256	#FFEC00	-48.554597	-25.728248
223	682	-0.0358945988579527	#FFDC00	-50.986815	-23.302047
224	691	0.020579976052207	#E3EB2A	-50.575833	-23.165278
225	695	-0.011232269498427	#FFFF00	-48.701543	-25.60788
226	696	0.00634912569075931	#FFFF00	-48.700599	-25.603067
227	697	-0.0427043360387424	#FFD300	-48.694699	-25.617807
228	698	-0.0430513519121375	#FFD300	-48.697979	-25.614908
229	699	-0.00750148860296387	#FFFF00	-48.699906	-25.612759
230	700	-0.018170112975428	#FFFC00	-48.702116	-25.610929
231	701	-0.071405202030423	#FFA500	-48.693223	-25.620643
232	702	0.00178229940953082	#FFFF00	-48.695542	-25.61962
233	703	-0.0211464051606264	#FFF400	-48.315417	-25.526268
234	704	-0.244588666369386	#CD0000	-48.319526	-25.523727
235	705	-0.0209915272139935	#FFF400	-48.316337	-25.524451
236	706	-0.165020712971561	#FE0300	-48.30076	-25.548544
237	707	-0.0841823444230546	#FFA500	-51.95	-23.916667
238	714	-0.0999644535443452	#F99500	-50.566585	-23.161861
239	715	-0.0470211418088692	#FFC800	-50.479929	-24.930926
240	725	-0.12986478751277	#F44B00	-50.816421	-25.623189
241	726	-0.261059751542223	#CD0000	-50.823731	-25.621044
242	727	-0.120377473085917	#F06300	-51.233741	-23.457495
243	732	-0.0501186252751872	#FFBE00	-52.861959	-22.613124
244	738	-0.15670284575618	#FE0300	-51.696889	-25.420634
245	739	-0.120734896250313	#F06300	-51.697129	-25.421413
246	740	-0.120040725357574	#F06300	-51.696618	-25.423059
247	741	-0.0926881503449831	#FC9E00	-51.695662	-25.423902
248	743	0.00960608799649907	#FFFF00	-50.308417	-24.143083
249	745	0.0105539870115142	#FFFF00	-49.196223	-25.937344
250	745.5	0.0744331808776236	#6495ED	-49.198889	-25.928333
251	746.6	-0.0914818267187486	#FC9E00	-48.281586	-25.478959
252	746.9	-0.0480550675335889	#FFC800	-48.282839	-25.477749
253	747	-0.039542402137125	#FFDC00	-49.3049	-25.4169
254	749	-0.152185390805697	#FB1B00	-51.396177	-25.324721
255	750	-0.0924420879364544	#FC9E00	-51.37671	-26.399418
256	754	-0.0673665069002025	#FFA500	-49.572845	-25.604822
257	755	0.0331072088829759	#A3C08B	-49.240623	-25.448107
258	764	-0.0600459894985733	#FFAA00	-51.249697	-23.457614
259	765	-0.081510073507265	#FFA500	-48.583333	-25.75
260	767	-0.136363974640661	#F73300	-51.827215	-23.266179
261	770	-0.0409657956902927	#FFD300	-51.36591	-26.401346
262	777.3	-0.162545034357491	#FE0300	-48.675326	-25.319185
263	777.6	-0.14903331299874	#FB1B00	-48.655246	-25.29552
264	777.9	-0.120778603994621	#F06300	-48.66681	-25.246613
265	778	-0.10893996350152	#F28200	-48.411521	-25.344623
266	781	-0.183446201075842	#E10D0D	-50.20787	-25.78809
267	782	-0.181462673730725	#E10D0D	-54.3562	-25.5962
268	783	-0.341772621869867	#8B0000	-49.513503	-25.602083
269	784	-0.277139214626719	#8B0000	-49.829143	-25.61983
270	785	-0.191278732502678	#E10D0D	-53.9086	-25.5864
271	786	-0.223460663433049	#D11414	-49.813175	-25.556503
272	787	-0.280749618597301	#8B0000	-49.912222	-25.575
273	788	-0.252867753309997	#CD0000	-50.383619	-25.880021
274	789	-0.213979128183195	#D11414	-50.458084	-25.927666
275	790	-0.307426930570276	#8B0000	-50.314982	-25.423915
276	791	-0.334049034579976	#8B0000	-50.492222	-26.028611
277	792	-0.240577304428567	#CD0000	-50.899722	-26.292222
278	793	0.030918691557915	#A3C08B	-48.463558	-25.291608
279	794	-0.00570104228390219	#FFFF00	-48.463558	-25.291608
280	795	-0.0606689148278391	#FFAA00	-49.985271	-25.233529
281	796	-0.172998025913154	#F10606	-51.513895	-24.792622
282	797	0.0123175864521896	#FFFF00	-51.527003	-25.446767
283	799	0.0086531402981568	#FFFF00	-54.361705	-25.492269
284	800	0.046332319318198	#83AABC	-54.335541	-25.525332
285	801	-0.0751475165062762	#FFA500	-54.3549	-25.4809
286	802	-0.0910756169068703	#FC9E00	-54.394835	-25.402438
287	803	-0.028639352640101	#FFEC00	-54.29264	-25.536497
288	804	0.00183230989804365	#FFFF00	-54.361705	-25.492269
289	805	-0.0625220110778196	#FFAA00	-50.773538	-23.722557
290	806	-0.10291640073092	#F58B00	-50.891907	-23.768103
291	807	0.0911571804696078	#6495ED	-48.993227	-25.368511
292	809	-0.0443039865043365	#FFD300	-51.236341	-23.379928
293	810	-0.0677830559433512	#FFA500	-51.240854	-23.392632
294	812	-0.0110864907466401	#FFFF00	-52.044444	-22.951667
295	813	-0.141404312144092	#F73300	-53.286223	-22.744912
296	816	-0.0776434526577304	#FFA500	-49.24023	-25.448497
297	821	0.0283420428600768	#C3D65B	-41.657439	-21.813585
298	821.5	0.0567326150039384	#83AABC	-41.657439	-21.813585
299	822	-0.26334048440765	#8B0000	-43.629167	-22.978056
300	823	-0.0538404058832239	#FFBE00	-41.088651	-21.377484
301	824	0.0122857803774245	#FFFF00	-42.548235	-22.716657
302	825	0.0388884746926758	#A3C08B	-43.437177	-22.969713
303	827	-0.0397023178988999	#FFDC00	-42.837276	-22.542815
304	828	-0.0303041444524131	#FFE400	-42.845853	-22.575479
305	829	0.014116092829491	#E3EB2A	-42.871622	-22.480138
306	830	-0.00825626739203652	#FFFF00	-42.758343	-22.46511
307	831	-0.000151193813708683	#FFFF00	-42.80141	-22.500764
308	832	-0.022337052277211	#FFF400	-42.908686	-22.535234
309	834	-0.0682773741889881	#FFA500	-42.46624	-22.632328
310	835	-0.0837619745327854	#FFA500	-42.450758	-22.61854
311	836	-0.101537604817249	#F58B00	-42.470431	-22.602841
312	837	-0.0695223866161997	#FFA500	-42.45382	-22.626705
313	838	-0.10348615684258	#F58B00	-42.458875	-22.608832
314	843	-0.0316475256608398	#FFE400	-41.937765	-22.803244
315	844	-0.0288786127148174	#FFEC00	-42.916659	-22.475043
316	845	-0.00353825972293296	#FFFF00	-42.247933	-22.582459
317	846	0.0243368093181976	#C3D65B	-42.248579	-22.587255
318	847	0.0527412282566994	#83AABC	-42.249478	-22.58021
319	856	-0.0261027205791043	#FFEC00	-42.508333	-22.508333
320	858	-0.266711955905026	#8B0000	-42.249455	-22.551572
321	861	-0.0757858968009204	#FFA500	-42.008802	-22.31654
322	862	0.00606260591223029	#FFFF00	-42.004335	-22.310785
323	863	0.0385362090716934	#A3C08B	-42.033	-21.411806
324	864	-0.00817299377250177	#FFFF00	-42.033	-21.411806
325	865	-0.00466531465647838	#FFFF00	-41.921005	-21.411734
326	866	-0.186189570293011	#E10D0D	-41.925821	-21.391231
327	867	-0.0150734708535089	#FFFF00	-41.917854	-21.374683
328	869	0.0487029894955062	#83AABC	-41.951684	-22.802544
329	870	-0.036670067307539	#FFDC00	-43.828333	-22.803056
330	873	0.0724672101248806	#6495ED	-42.296968	-22.557176
331	874	-0.0607695052739255	#FFAA00	-42.273847	-22.577298
332	875	0.0103701442024141	#FFFF00	-42.921837	-22.460269
333	876	0.0161950608452698	#E3EB2A	-44.613473	-22.449786
334	878	0.00253159184740186	#FFFF00	-42.516667	-22.408333
335	890	-0.171544465108935	#F10606	-42.293854	-22.2635
336	891	-0.0457613650558489	#FFC800	-42.290376	-22.265392
337	895	0.02792583959664	#C3D65B	-43.96359	-23.0795
338	908	-0.0622694767792927	#FFAA00	-42.583333	-22.466667
339	909	-0.0914674026398365	#FC9E00	-43.404335	-22.591045
340	910	-0.163786616100778	#FE0300	-43.767115	-22.346748
341	916	-0.219015877572085	#D11414	-43.710006	-22.726829
342	922	-0.0294228263801846	#FFEC00	-43.578527	-22.858747
343	926	-0.0378522676805989	#FFDC00	-43.455825	-22.926882
344	932	-0.0817773858122013	#FFA500	-44.082114	-22.449801
345	933	-0.136925225151963	#F73300	-43.714081	-22.338301
346	933.3	-0.210336961832609	#D11414	-43.711877	-22.342105
347	933.6	0.0331892017049755	#A3C08B	-43.730191	-22.336869
348	934	-0.202653164537444	#D11414	-42.8756	-22.2868
349	935	-0.0943770597333682	#F99500	-42.839433	-22.272817
350	936	-0.0983246010872786	#F99500	-42.862714	-22.279123
351	937	0.0290525452201361	#C3D65B	-43.006331	-22.459482
352	939	-0.131191945716448	#F44B00	-41.637431	-22.261978
353	941	-0.0162295952230451	#FFFC00	-46.679032	-23.729205
354	942	0.0372887815865955	#A3C08B	-41.638927	-22.262064
355	946	0.0326492697359083	#A3C08B	-44.199481	-23.180446
356	947	-0.0320792464712344	#FFE400	-43.418474	-22.952892
357	948	0.0751258697979974	#6495ED	-43.416106	-22.953511
358	949	0.0286512953051327	#C3D65B	-43.421557	-22.952844
359	950	0.0519208093794189	#83AABC	-43.42179	-22.953483
360	951	-0.134853420166238	#F44B00	-43.4244	-22.975433
361	952	-0.119660396222806	#F06300	-43.42785	-22.978068
362	953	-0.110035882076963	#F28200	-43.416146	-22.946225
363	954	0.0143917749537512	#E3EB2A	-43.41704	-22.94953
364	955	-0.00203465100338724	#FFFF00	-43.411484	-22.952148
365	956	0.0307114593770981	#A3C08B	-43.41189	-22.951656
366	957	0.0302333984273538	#A3C08B	-44.193297	-23.14281
367	960	-0.0931504862576012	#FC9E00	-52.2207	-28.0365
368	961	-0.0737885534671562	#FFA500	-51.423223	-29.822761
369	963	-0.122042491441093	#F06300	-54.9367	-28.736722
370	964	-0.0557972612736942	#FFB400	-53.433128	-27.395667
371	965	-0.0155355229588978	#FFFF00	-50.39698	-29.41942
372	966	-0.0905783321631458	#FC9E00	-53.720923	-29.711886
373	967	-0.131696756318704	#F44B00	-50.964076	-31.221184
374	968	-0.0922680937834501	#FC9E00	-52.666667	-29.566667
375	969	-0.065327117201661	#FFA500	-51.877136	-30.698526
376	972	-0.0607344183505841	#FFAA00	-51.454563	-29.176827
377	973	-0.115972384566905	#EE7800	-54.264268	-28.321697
378	974	-0.232804253476939	#CD0000	-52.776698	-30.006342
379	975	-0.00807208562124004	#FFFF00	-53.787068	-29.703214
380	978	-0.163748377278646	#FE0300	-54.6198	-29.3956
381	979	-0.0831092145764289	#FFA500	-53.846226	-29.06743
382	981	0.0329979016826881	#A3C08B	-51.087702	-29.917368
383	989	-0.0921101738599579	#FC9E00	-52.810887	-29.986589
384	990	-0.0643861737098408	#FFA500	-52.712117	-27.389975
385	991	-0.139988687369443	#F73300	-51.0109	-30.38
386	992	-0.127626620128107	#F44B00	-51.0104	-30.3803
387	993	-0.217753255535796	#D11414	-51.008322	-30.380847
388	994	-0.152158678054352	#FB1B00	-51.0033	-30.3812
389	995	-0.271407349321696	#8B0000	-50.979	-30.3876
390	1002	-0.132701330670319	#F44B00	-52.889511	-30.08064
391	1003	-0.0975332716726149	#F99500	-52.888057	-30.079733
392	1004	-0.108443883383208	#F28200	-52.887303	-30.078628
393	1007	-0.1398841169503	#F73300	-53.889947	-28.292112
394	1010	-0.150530400422216	#FB1B00	-51.724424	-30.050763
395	1011	-0.0663977744237925	#FFA500	-51.75	-30.183333
396	1015	-0.0541534231540471	#FFB400	-52.434061	-29.689712
397	1017	-0.0842248662303593	#FFA500	-50.15	-29.708333
398	1018	0.0452932227449312	#83AABC	-50.375	-29.605556
399	1023	-0.018167752609565	#FFFC00	-52.791275	-29.998973
400	1024	-0.144662353547623	#FB1B00	-52.795133	-30.001866
401	1035	-0.172017158850312	#F10606	-50.964038	-31.219289
402	1038	-0.0471548840475272	#FFC800	-53.865884	-29.779824
403	1040	-0.0164129681417824	#FFFC00	-53.858551	-27.230215
404	1041	-0.0603273795655236	#FFAA00	-53.900305	-29.633261
405	1047	-0.0523830081047663	#FFBE00	-49.976389	-29.358333
406	1052	-0.0356080700776248	#FFE400	-49.756125	-29.350462
407	1057	-0.0585646005470531	#FFB400	-54.655411	-29.459143
408	1061	-0.122529644893279	#F06300	-53.618475	-30.175748
409	1062	0.00890927133548729	#FFFF00	-54.844603	-28.914073
410	1066	0.00373288147336519	#FFFF00	-53.69849	-29.735498
411	1069	0.0847225154806233	#6495ED	-53.7826	-29.716224
412	1070	-0.0757974440198749	#FFA500	-53.708333	-29.666667
413	1073	-0.235823477612608	#CD0000	-51.908203	-31.025604
414	1082	-0.0792682379271974	#FFA500	-50.954726	-29.6
415	1083	-0.186212151566754	#E10D0D	-50.3485	-30.365613
416	1084	-0.127453316341298	#F44B00	-52.760259	-27.523882
417	1084.3	-0.0711504892694831	#FFA500	-52.740236	-27.550944
418	1084.6	-0.0607492923148192	#FFAA00	-52.797521	-27.502222
419	1086	-0.0364045500137022	#FFDC00	-51.631247	-28.696197
420	1087	-0.0334589681024451	#FFE400	-52.841667	-29.708333
421	1088	-0.0240010898245774	#FFF400	-49.838708	-29.383275
422	1091	-0.0990478638779594	#F99500	-50.937862	-29.003109
423	1095	-0.139148161756397	#F73300	-51.463032	-30.867558
424	1096	-0.160443806634885	#FE0300	-49.936654	-29.554766
425	1097	-0.200462607097558	#D11414	-51.317469	-30.189036
426	1098	-0.22189741000946	#D11414	-53.31644	-32.503248
427	1099	-0.0375771568465214	#FFDC00	-50.804795	-31.048515
428	1100	-0.100948717048997	#F58B00	-50.183773	-29.828719
429	1101	-0.119871123774865	#F06300	-50.531114	-30.205007
430	1102	-0.14406765314484	#FB1B00	-52.286273	-32.093811
431	1103	-0.233818978115313	#CD0000	-53.278214	-33.646186
432	1104	-0.215652073276992	#D11414	-51.417918	-31.635792
433	1105	-0.0996729700889938	#F99500	-51.947519	-31.338149
434	1106	-0.0777798908991044	#FFA500	-51.357249	-30.630792
435	1107	-0.232716354721712	#CD0000	-53.079967	-33.049378
436	1108	-0.0280362608586798	#FFEC00	-49.049067	-28.70003
437	1109	-0.110735757785406	#F28200	-49.582326	-29.097518
438	1112	-0.100469259762857	#F58B00	-53.809722	-29.540833
439	1113	-0.0604591785228779	#FFAA00	-52.383635	-30.117365
440	1114	-0.112598041867732	#F28200	-52.387508	-30.106942
441	1115	-0.0361513877827673	#FFDC00	-52.38342	-30.109032
442	1118	-0.112731329384811	#F28200	-50.401424	-29.416121
443	1121	-0.0742838128139186	#FFA500	-53.034753	-31.585192
444	1123	-0.122567839599858	#F06300	-52.472604	-31.448282
445	1124	0.0118762523303874	#FFFF00	-52.533104	-29.389832
446	1139	-0.0158525832737652	#FFFF00	-51.727778	-29.183333
447	1140	-0.0279509565552429	#FFEC00	-51.69848	-29.157938
448	1142	-0.0501942970420429	#FFBE00	-53.867569	-27.161174
449	1144	-0.139516423913652	#F73300	-52.508	-32.5603
450	1146	-0.0782276667130078	#FFA500	-53.886795	-27.924948
451	1150	-0.00064044003499562	#FFFF00	-50.216644	-29.660358
452	1153	-0.00859869365508815	#FFFF00	-50.166147	-29.475094
453	1154	0.0155886780927299	#E3EB2A	-50.187786	-29.489558
454	1155	-0.107833764494171	#F28200	-50.22228	-29.483422
455	1156	-0.0269241529989279	#FFEC00	-50.194986	-29.4904
456	1157	-0.0281688819506017	#FFEC00	-50.168931	-29.478267
457	1158	-0.0396368483445192	#FFDC00	-51.0986	-30.238
458	1163	-0.0999843589712634	#F99500	-51.0986	-30.238
459	1177	-0.0688542305180401	#FFA500	-51.037362	-30.373128
460	1180	-0.0175833922332731	#FFFC00	-51.125095	-30.066712
461	1182	-0.149187691639624	#FB1B00	-53.083938	-32.069623
462	1184	0.00516300617124718	#FFFF00	-53.852574	-27.181588
463	1184.5	0.0234191904034429	#C3D65B	-53.859722	-27.286111
464	1187	-0.0998537201072476	#F99500	-50.916638	-30.199627
465	1188	-0.0836843461810324	#FFA500	-52.431899	-31.815694
466	1192	-0.020479282488243	#FFF400	-51.687768	-30.080215
467	1194	-0.0412318452043829	#FFD300	-51.108567	-29.909641
468	1200	-0.0642895017077845	#FFA500	-52.472778	-31.447778
469	1201	-0.114854776298494	#EE7800	-52.479167	-31.449444
470	1202	-0.00836538267779631	#FFFF00	-53.796382	-29.628054
471	1205	0.0351399379101191	#A3C08B	-50.401784	-29.411224
472	1208	-0.0292454632931051	#FFEC00	-53.849222	-27.185929
473	1226	-0.167460610262118	#F10606	-50.838809	-30.093898
474	1230	-0.0228636843945598	#FFF400	-49.574428	-28.597833
475	1231	0.0186993438090529	#E3EB2A	-49.826009	-27.650423
476	1232	-0.0572720828326259	#FFB400	-53.524147	-26.9366
477	1233	-0.0965971419058374	#F99500	-53.62987	-27.189614
478	1235	-0.0853543217614243	#FFA500	-49.866911	-27.921369
479	1240	-0.0337210803656779	#FFE400	-50.350576	-27.791303
480	1243	-0.0178153817755342	#FFFC00	-50.113035	-27.813865
481	1244	0.0153872288494417	#E3EB2A	-50.18894	-27.861022
482	1246	-0.0515957958206222	#FFBE00	-50.318436	-27.851008
483	1247	-0.141947721796617	#F73300	-52.29	-26.8786
484	1249	0.0362961640656871	#A3C08B	-48.638743	-26.074699
485	1251	-0.00884787594598531	#FFFF00	-49.317888	-28.306022
486	1253	-0.0404606642211045	#FFDC00	-49.733186	-28.683663
487	1254	-0.107886149490554	#F28200	-50.943442	-26.855062
488	1255	-0.186030220780202	#E10D0D	-48.833333	-26.3
489	1256	-0.0238311897437286	#FFF400	-49.358333	-28.687778
490	1258	-0.151309591447205	#FB1B00	-51.979167	-26.821111
491	1259	-0.0872328627755136	#FFA500	-53.065833	-26.875833
492	1260	-0.0654178461679673	#FFA500	-52.784722	-27.107778
493	1261	0.0262980200606787	#C3D65B	-50.827642	-28.000645
494	1266	0.0221625184130527	#C3D65B	-48.936193	-26.809054
495	1271	0.0540745882133352	#83AABC	-48.941732	-26.807046
496	1272	-0.128752909463586	#F44B00	-48.670767	-26.071833
497	1278	-0.22443784160055	#D11414	-47.92036	-25.071352
498	1280	-0.100795704724965	#F58B00	-49.182374	-27.000613
499	1281	-0.100208675011189	#F58B00	-49.178289	-27.003235
500	1285	0.0242872837263243	#C3D65B	-49.432465	-28.690159
501	1322	-0.0437566135764639	#FFD300	-49.075718	-26.922112
502	1323	0.0284807021193843	#C3D65B	-49.078254	-27.059131
503	1324	-0.0497978532144241	#FFBE00	-48.643972	-26.093114
504	1326	-0.0358405740920684	#FFE400	-53.580092	-26.647616
505	1327	0.00514776897045854	#FFFF00	-49.833333	-28.733333
506	1328	-0.241753135814314	#CD0000	-49.416187	-28.953219
507	1330	-0.0601246652158499	#FFAA00	-49.074222	-26.921661
508	1333	-0.0151852668857711	#FFFF00	-50.918322	-26.852327
509	1338	-0.314958266901682	#8B0000	-49.480917	-28.122501
510	1339	-0.251274391114336	#CD0000	-49.562115	-28.410589
511	1342	-0.00501882831589851	#FFFF00	-46.045507	-23.796425
512	1342.5	-0.0464155685596829	#FFC800	-46.006071	-23.785116
513	1343	-0.19449827458727	#E10D0D	-48.648402	-23.295241
514	1349	0.0102345766614808	#FFFF00	-44.832222	-23.334167
515	1350	-0.105163251501772	#F58B00	-49.081931	-22.231548
516	1352	0.0247355075850632	#C3D65B	-47.104079	-23.526126
517	1352.3	-0.0411542526972942	#FFD300	-47.107195	-23.526185
518	1352.6	-0.0195086290312532	#FFFC00	-47.118344	-23.530901
519	1353	-0.103580394979933	#F58B00	-47.434	-20.423
520	1356	-0.0320055451760765	#FFE400	-48.066667	-24.233333
521	1357	0.00613410346913089	#FFFF00	-46.2858	-23.7689
522	1358	0.0494810764446639	#83AABC	-46.2833	-23.7694
523	1359	0.0599184761428872	#6495ED	-47.783123	-24.641688
524	1360	-0.566805357965554	#8B0000	-47.780572	-24.63858
525	1361	0.0428809817125358	#83AABC	-47.786224	-24.640794
526	1362	-0.0231844390455837	#FFF400	-47.721869	-22.415345
527	1363	-0.0734934388077784	#FFA500	-47.068542	-22.890186
528	1364	-0.0616970417033872	#FFAA00	-49.685434	-22.413951
529	1368	-0.0883215300777332	#FFA500	-48.088728	-22.256841
530	1371	-0.0668026347753057	#FFA500	-47.009199	-24.345705
531	1372	-0.0882044169634247	#FFA500	-47.071667	-23.961111
532	1373	0.0286074356295611	#C3D65B	-47.073108	-23.960372
533	1376	-0.0497019283531665	#FFBE00	-47.109167	-22.829167
534	1378	-0.0643433940198134	#FFA500	-52.338032	-22.587019
535	1379	-0.187085436012072	#E10D0D	-47.91976	-22.160899
536	1383	-0.187005705855048	#E10D0D	-47.47442	-22.357523
537	1384	-0.313076887731331	#8B0000	-47.536528	-22.39375
538	1385	-0.0745962620339023	#FFA500	-47.415098	-20.416517
539	1386	-0.0421079209882273	#FFD300	-47.446207	-20.426405
540	1420	-0.032260749444973	#FFE400	-45.080833	-23.373889
541	1421	0.0121333108891294	#FFFF00	-45.083611	-23.366944
542	1422	0.0202417156844647	#E3EB2A	-45.083889	-23.366389
543	1426	0.0231405765721064	#C3D65B	-44.833333	-23.335833
544	1428	-0.0945726975874887	#F99500	-45.078889	-23.381389
545	1429	-0.0270779171538488	#FFEC00	-45.078611	-23.381111
546	1434	-0.0428092569832293	#FFD300	-47.971617	-24.068723
547	1435	-0.00972883973307207	#FFFF00	-44.835556	-23.336944
548	1436	-0.0867002662076147	#FFA500	-44.851572	-23.356232
549	1437	-0.00983656471952983	#FFFF00	-45.068611	-23.325278
550	1438	-0.0101447845551252	#FFFF00	-45.072778	-23.343333
551	1439	-0.0889752910877276	#FC9E00	-47.925	-24.181361
552	1440	-0.138051424432622	#F73300	-49.701147	-22.411236
553	1444	-0.0592131814858331	#FFAA00	-48.685833	-24.528611
554	1445	-0.0520291802867882	#FFBE00	-47.623588	-23.432599
555	1446	-0.131848117342036	#F44B00	-47.628492	-23.431664
556	1448	0.0164790511161403	#E3EB2A	-48.082059	-24.232154
557	1454	0.0304495879001599	#A3C08B	-44.829011	-23.364501
558	1455	-0.041712803911236	#FFD300	-44.854707	-23.351514
559	1456	-0.0328225066692766	#FFE400	-44.846059	-23.353412
560	1457	-0.183479311546101	#E10D0D	-44.848111	-23.360514
561	1458	0.076086078072863	#6495ED	-44.855498	-23.356745
562	1473	-0.312445101083487	#8B0000	-49.021869	-22.344064
563	1480	0.0175806857456719	#E3EB2A	-45.223397	-22.784465
564	1494	-0.0166828276797567	#FFFC00	-47.972686	-24.166173
565	1497	-0.0828681113137672	#FFA500	-48.518944	-21.351811
566	1498	0.0140579017957909	#E3EB2A	-50.517454	-22.701694
567	1499	-0.0331265345642391	#FFE400	-50.672505	-22.736458
568	1500	-0.0338143434957009	#FFE400	-49.913803	-22.023671
569	1501	-0.115529975817976	#EE7800	-50.36336	-22.593736
570	1502	-0.104747641943625	#F58B00	-52.333058	-22.323487
571	1503	-0.0945348051470624	#F99500	-52.347328	-22.269664
572	1505	0.0161182464934125	#E3EB2A	-47.109603	-22.821541
573	1506	-0.145477750765375	#FB1B00	-48.394047	-22.814682
574	1508	-0.0506432540733136	#FFBE00	-44.658458	-22.647706
575	1509	-0.0272656464043375	#FFEC00	-44.657175	-22.63517
576	1510	-0.0431120382909116	#FFD300	-44.72343	-22.646805
577	1518	-0.0919347087137954	#FC9E00	-45.533333	-22.8
578	1524	-0.0542527711108398	#FFB400	-48.616667	-23.316667
579	1525	0.112059410762407	#6495ED	-47.874753	-24.690352
580	1526	0.0851904739926231	#6495ED	-47.878806	-24.612772
581	1530	-0.0256914488913658	#FFF400	-48.557744	-23.277858
582	1549	-0.0325358736132528	#FFE400	-46.70529	-23.881151
583	1562	-0.207823330870211	#D11414	-49.496034	-21.138772
584	1579	-0.226709452091941	#CD0000	-48.937225	-22.506419
585	1587	0.00673280539094866	#FFFF00	-49.29472	-21.521
586	1588	-0.17852164803792	#F10606	-49.493986	-21.403651
587	1589	-0.197042648782619	#E10D0D	-49.980144	-20.999442
588	1590	-0.123967602756519	#F06300	-50.230988	-20.50964
589	1591	-0.127804398524464	#F44B00	-49.248754	-20.553108
590	1592	-0.254808368354228	#CD0000	-48.8225	-20.485
591	1593	-0.232252793323014	#CD0000	-48.54056	-20.885
592	1594	-0.108631314320669	#F28200	-50.34861	-20.926
593	1595	-0.110162948758512	#F28200	-49.92917	-20.743
594	1596	-0.13321780129992	#F44B00	-50.090186	-20.513167
595	1597	-0.0733577257629049	#FFA500	-50.43389	-20.004
596	1598	-0.17502893540543	#F10606	-49.506943	-20.292905
597	1599	-0.121441579499371	#F06300	-49.508136	-20.323194
598	1600	-0.0134504696268635	#FFFF00	-48.753521	-20.640253
599	1601	-0.0165393151043614	#FFFC00	-48.689824	-21.404528
600	1602	-0.104531079314521	#F58B00	-48.931437	-21.227046
601	1603	-0.1460937729528	#FB1B00	-49.926111	-20.921111
602	1604	0.00690555250994533	#FFFF00	-48.537222	-21.620556
603	1608	-0.0260535979949003	#FFEC00	-48.514606	-21.602923
604	1608.5	-0.0863916910374703	#FFA500	-48.544938	-21.614558
605	1617	-0.241293439314097	#CD0000	-47.792391	-24.901951
606	1618	-0.103859612213208	#F58B00	-47.843599	-21.964232
607	1621	-0.157182711472482	#FE0300	-45.46331	-22.691958
608	1627	-0.206590956279178	#D11414	-47.925169	-25.076249
609	1627.3	-0.228313485941757	#CD0000	-47.923942	-25.072938
610	1627.6	-0.23572043787646	#CD0000	-47.926554	-25.076166
611	1628	-0.21700778312405	#D11414	-46.284361	-23.764988
612	1629	-0.320197334500944	#8B0000	-46.280565	-23.768948
613	1630	-0.0548816874951424	#FFB400	-46.313577	-23.776877
614	1631	-0.143308471136938	#F73300	-47.62426	-22.712438
615	1638	-0.179604720174107	#F10606	-47.87355	-22.24038
616	1642	-0.0490439348353823	#FFC800	-46.196521	-23.498413
617	1643	-0.0991238837518543	#F99500	-46.191188	-23.487674
618	1644	-0.116773600875406	#EE7800	-46.205741	-23.499556
619	1659	-0.000882938932711974	#FFFF00	-46.637861	-23.417031
620	1663	-0.167250778801971	#F10606	-47.25	-24.416667
621	1665	-0.0753255787832767	#FFA500	-47.92474	-24.19656
622	1666	0.0282323752845901	#C3D65B	-47.92551	-24.18471
623	1667	0.0309909834242263	#A3C08B	-47.99751	-24.07751
624	1668	-0.00487978915489239	#FFFF00	-47.96778	-24.06441
625	1669	0.00538616228575655	#FFFF00	-47.92697	-24.17481
626	1670	-0.0232770950532768	#FFF400	-47.96309	-24.05158
627	1677	0.00412647313038907	#FFFF00	-44.828931	-23.330584
628	1678	-0.0124802756454788	#FFFF00	-44.830086	-23.329033
629	1679	0.0591922990093195	#83AABC	-44.811091	-23.313155
630	1680	-0.0060234723446014	#FFFF00	-44.812034	-23.295091
631	1681	0.0491121792075734	#83AABC	-44.815727	-23.305111
632	1682	-0.0948987948343703	#F99500	-44.85182	-23.358326
633	1683	0.0207499726561186	#E3EB2A	-47.237847	-24.549215
634	1686	-0.253893866338975	#CD0000	-47.5161	-24.6207
635	1687	-0.23916453395585	#CD0000	-47.6744	-24.7503
636	1688	-0.0500465371197839	#FFBE00	-47.2578	-24.5762
637	1693	-0.0128645336492725	#FFFF00	-44.83494	-23.336182
638	1697	0.108694624838643	#6495ED	-47.51104	-22.281826
639	1698	-0.00244106256088136	#FFFF00	-47.514758	-22.281362
640	1701	-0.0332005956726019	#FFE400	-48.026126	-22.081921
641	1703	-0.010120970199918	#FFFF00	-45.53154	-23.634877
642	1704	-0.0310471917976252	#FFE400	-45.545569	-23.588799
643	1716	-0.224091841254107	#D11414	-50.976523	-20.25646
644	1719	-0.311436009018867	#8B0000	-44.89042	-22.432572
645	1720	-0.313897257891335	#8B0000	-44.878574	-22.429711
646	1721	-0.345665555968612	#8B0000	-44.888804	-22.436711
647	1728	0.0424459027780158	#83AABC	-46.927136	-22.832954
648	1742	-0.115374662208662	#EE7800	-52.645331	-31.906544
649	1743	-0.147671669948792	#FB1B00	-52.629378	-31.910379
650	1743.3	-0.00671043544788764	#FFFF00	-47.004497	-23.756264
651	1743.6	0.00470061686024166	#FFFF00	-47.006983	-23.777052
652	1743.9	-0.0155664064039006	#FFFF00	-46.99703	-23.796638
653	1744	-0.0857168094502591	#FFA500	-46.959005	-23.675839
654	1745	-0.039910460557839	#FFDC00	-46.956857	-23.696128
655	1746	-0.013370982386134	#FFFF00	-46.94553	-23.715195
656	1747	-0.057743437139008	#FFB400	-47.091811	-23.76139
657	1748	-0.067770797702627	#FFA500	-47.073117	-23.737987
658	1749	-0.0209157798950498	#FFF400	-47.081059	-23.702037
659	1750	-0.027595665975969	#FFEC00	-47.062821	-23.726026
660	1751	-0.0550386669138451	#FFB400	-47.092574	-23.715199
661	1752	-0.0431185165624548	#FFD300	-47.092496	-23.690065
662	1753	-0.038697029129813	#FFDC00	-47.073011	-23.715824
663	1754	-0.040604719559021	#FFDC00	-47.07226	-23.72479
664	1755	-0.0420362375135326	#FFD300	-47.058213	-23.735126
665	1756	-0.0704975679641287	#FFA500	-47.101009	-23.710471
666	1757	0.0136251199817623	#E3EB2A	-47.114791	-23.728403
667	1758	-0.0840890678762787	#FFA500	-47.076055	-23.693148
668	1759	-7.35694371927893e-05	#FFFF00	-47.113762	-23.715696
669	1760	-0.0600255476494951	#FFAA00	-47.055411	-23.750322
670	1761	-0.168766599156464	#F10606	-47.062563	-23.738703
671	1762	-0.0645012523952226	#FFA500	-47.045813	-23.7682
672	1763	-0.180670810317024	#F10606	-47.087761	-23.715336
673	1764	-0.112705958072704	#F28200	-47.087632	-23.710896
674	1765	-0.11340331526943	#EE7800	-47.067317	-23.694249
675	1766	-0.175381562995737	#F10606	-47.072221	-23.708647
676	1766.5	-0.123802837121696	#F06300	-47.064635	-23.744358
677	1767	-0.223645256985308	#D11414	-48.171205	-25.15768
678	1768	-0.208819686475405	#D11414	-48.832853	-25.283902
679	1769	-0.176192710187568	#F10606	-48.86846	-25.608387
680	1770	-0.152716723370848	#FB1B00	-48.690172	-25.624859
681	1775	-0.165406881884496	#FE0300	-48.230304	-18.908277
682	1776	-0.113408901206491	#EE7800	-53.320944	-22.791283
683	1778	-0.0689561822008386	#FFA500	-50.582384	-25.385668
684	1778.2	-0.0719037385060074	#FFA500	-50.585316	-25.383291
685	1778.4	-0.0980659847177818	#F99500	-50.578431	-25.38799
686	1778.6	-0.0776423511354319	#FFA500	-50.576036	-25.391204
687	1873	-0.00552087358466623	#FFFF00	-50.390567	-29.423391
688	1874	0.0291289016926312	#C3D65B	-50.396168	-29.411496
689	1875	-0.0112379035500753	#FFFF00	-50.392722	-29.432064
690	1876	-0.0828915045788192	#FFA500	-50.391767	-29.420096
691	1877	-0.0457222408087768	#FFC800	-50.401398	-29.420509
692	1878	0.00322167478626055	#FFFF00	-50.389724	-29.407083
693	1879	-0.0187849041444917	#FFFC00	-50.372287	-29.437808
694	1880	-0.0201723493163052	#FFFC00	-50.378789	-29.444596
695	1881	-0.0197668127067398	#FFFC00	-50.379961	-29.439467
696	1882	-0.00709021104971588	#FFFF00	-50.376609	-29.438141
697	1883	0.0439504062387951	#83AABC	-48.401438	-24.643302
698	1886	-0.0624608964802587	#FFAA00	-53.883333	-27.15
699	1890	-0.0797294728517784	#FFA500	-48.264747	-22.238855
700	1891	-0.0723911495600387	#FFA500	-48.24231	-22.253518
701	1892	-0.329953776992373	#8B0000	-48.251698	-22.245857
702	1893	-0.0170218386872115	#FFFC00	-48.304861	-22.200879
703	1894	-0.0884120244865317	#FFA500	-48.279595	-22.214215
704	1895	-0.121705351044903	#F06300	-48.395638	-22.146386
705	1896	-0.17324778792818	#F10606	-48.415661	-22.090527
706	1897	-0.0621917315509138	#FFAA00	-48.175285	-22.266562
707	1898	-0.112024706142166	#F28200	-48.229925	-22.261887
708	1899	-0.0267044251373156	#FFEC00	-48.262424	-22.240933
709	1900	-0.0118207326243941	#FFFF00	-48.308915	-22.194827
710	1901	-0.0255681934459039	#FFF400	-48.37666	-22.161356
711	1902	-0.0508435827339926	#FFBE00	-48.368921	-22.168155
712	1903	-0.0525288719471508	#FFBE00	-48.404565	-22.104769
713	1904	-0.0881704968865396	#FFA500	-48.397498	-22.115468
714	1923	-0.0908555808416758	#FC9E00	-51.046319	-30.38403
715	1924	-0.0568480461138731	#FFB400	-51.042553	-30.378168
716	1925	-0.133704574242457	#F44B00	-51.046407	-30.386395
717	1928	-0.0944279714573609	#F99500	-50.117472	-29.171141
718	1932	-0.0887387458333081	#FFA500	-54.504039	-25.66885
719	1932.1	-0.0684642145973701	#FFA500	-54.504039	-25.66885
720	1932.3	0.00630546559480353	#FFFF00	-54.533365	-25.746866
721	1932.5	-0.107699772192446	#F28200	-54.504039	-25.66885
722	1932.7	-0.00361973098381829	#FFFF00	-54.544437	-25.621808
723	1932.9	-0.0118872903075662	#FFFF00	-54.581597	-25.717343
724	1933	-0.0431126849164192	#FFD300	-53.752428	-26.051275
725	1992	-0.15872569889341	#FE0300	-54.243673	-26.935127
726	2009	-0.000115142175456566	#FFFF00	-49.067554	-15.763892
727	2011	-0.0913737718185131	#FC9E00	-49.103398	-18.3623
728	2011.5	-0.11583902854197	#EE7800	-49.07742	-18.349851
729	2023	-0.121125078862489	#F06300	-49.073889	-18.348333
730	2091	0.0605519828593483	#6495ED	-40.05489	-19.139258
731	2092	0.0732219340528041	#6495ED	-43.440216	-22.970626
732	2093	0.0268724734383359	#C3D65B	-45.883951	-23.655006
733	2094	0.0634275014313156	#6495ED	-47.982593	-24.153393
734	2095	0.02609444926539	#C3D65B	-47.111233	-22.819984
735	2097	-0.0472409619087966	#FFC800	-55.531396	-24.135805
736	2108	0.0157835303847117	#E3EB2A	-42.46842	-22.833386
737	2108.6	-0.00306900612527851	#FFFF00	-42.46842	-22.833386
738	2117	-0.0401244091693772	#FFDC00	-53.277911	-29.463763
739	2125	-0.0477208432770386	#FFC800	-41.825051	-19.719415
740	2127	0.00435566915491989	#FFFF00	-47.509722	-18.750556
741	2138.4	0.00240252378620129	#FFFF00	-35.852798	-9.00634
742	2138.8	-0.0251025377762023	#FFF400	-36.107591	-8.9802
743	2142	-0.0123728346330442	#FFFF00	-48.888526	-21.213705
744	2150	0.147699271316334	#6495ED	-47.202128	-23.107813
745	2151	0.00653588467583754	#FFFF00	-46.6081	-21.5671
746	2157	-0.0660427427157436	#FFA500	-52.885719	-22.59916
747	2161	-0.0585637037773941	#FFB400	-48.963056	-22.772222
748	2162	-0.109326545794294	#F28200	-48.963056	-22.772222
749	2163	-0.0639315502592048	#FFA500	-48.968053	-22.773725
750	2164	0.0361783373389212	#A3C08B	-48.277222	-23.038889
751	2165	-0.0394023264659073	#FFDC00	-45.450098	-23.640942
752	2177	-0.0815178758567003	#FFA500	-52.129752	-27.549216
753	2181	-0.0779294606622264	#FFA500	-49.535873	-19.9573
754	2184.4	0.0887148328014416	#6495ED	-50.20444	-29.641244
755	2184.8	0.0548393760728843	#83AABC	-50.207061	-29.638099
756	2193	-0.160591211449241	#FE0300	-41.642262	-22.265275
757	2196	-0.197375655927256	#E10D0D	-53.340528	-22.795
758	2245	0.0734414094118691	#6495ED	-40.113093	-13.949583
759	2246	-0.0427055307960266	#FFD300	-39.035065	-15.187884
760	2247	-0.0194232331796857	#FFFC00	-39.121252	-15.014903
761	2248	-0.0171478217151784	#FFFC00	-39.11273	-15.014017
762	2249	-0.0192383136409186	#FFFC00	-39.049249	-15.169388
763	2250	-0.0439094058597358	#FFD300	-39.144043	-15.140051
764	2251	-0.0338097400266401	#FFE400	-39.134055	-15.107148
765	2252	-0.0223338457058457	#FFF400	-39.1497	-15.150854
766	2253	-0.0435710641798731	#FFD300	-39.063855	-15.160511
767	2254	-0.0483829132421816	#FFC800	-39.192025	-15.121654
768	2255	-0.0448977494396129	#FFD300	-39.097389	-15.006802
769	2256	-0.0399053329916867	#FFDC00	-39.063674	-15.192036
770	2257	-0.0147984132068341	#FFFF00	-39.127143	-15.024001
771	2272	0.135630474036823	#6495ED	-39.466443	-12.892581
772	2280	-0.0547416913363308	#FFB400	-41.471587	-12.471898
773	2286	-0.0388681186320006	#FFDC00	-41.411605	-12.556606
774	2296	0.0589857333303183	#83AABC	-39.036553	-14.429694
775	2297	0.0838974307171939	#6495ED	-39.54168	-15.167419
776	2298	-0.0146180660018868	#FFFF00	-52.201671	-31.727575
777	2327	-0.218559143808877	#D11414	-38.916667	-4.25
778	2328	-0.297410247780972	#8B0000	-38.914617	-4.25082
779	2347	-0.1127766455535	#F28200	-39.000489	-4.285537
780	2349	-0.116222563331191	#EE7800	-38.905714	-4.32176
781	2350	-0.0820130836013396	#FFA500	-38.938548	-4.236325
782	2351	-0.00462174992840021	#FFFF00	-38.970421	-4.206028
783	2361	-0.145321456696352	#FB1B00	-34.856194	-7.144503
784	2362	-0.0972233832359991	#F99500	-34.847773	-7.134838
785	2371	-0.134242769486443	#F44B00	-37.377966	-7.250659
786	2392	0.0208717057207066	#E3EB2A	-35.467489	-7.621603
787	2393	-0.00605204942419895	#FFFF00	-35.242461	-7.638642
788	2394	-0.125891062019013	#F06300	-38.027071	-8.655019
789	2398	-0.114781751561839	#EE7800	-34.984865	-8.316121
790	2404	-0.106717262013617	#F28200	-34.961874	-8.071444
791	2410	-0.119483820212238	#F06300	-35.09239	-8.168624
792	2412	-0.087766326079765	#FFA500	-35.011396	-7.80929
793	2417	-0.0070707369627139	#FFFF00	-35.776464	-8.630945
794	2418	0.0547927783899612	#83AABC	-35.512565	-7.615255
795	2427	0.00811281526430269	#FFFF00	-35.691031	-8.688668
796	2428	-0.0934615575957468	#FC9E00	-35.19475	-7.742696
797	2440	-0.105405320014303	#F58B00	-36.404881	-8.198594
798	2442	-0.118467168480981	#EE7800	-35.164761	-7.499638
799	2443	-0.0700512218741504	#FFA500	-35.11562	-8.109718
800	2463	0.00767595092837766	#FFFF00	-36.029308	-8.368331
801	2469	-0.0162052519099682	#FFFC00	-35.0625	-8.208333
802	2470	-0.0655800107365377	#FFA500	-35.178056	-8.7275
803	2471	-0.202163012444306	#D11414	-34.953545	-8.099302
804	2472	-0.0531854116009019	#FFBE00	-34.87673	-7.925863
805	2529	-0.153861969853546	#FB1B00	-35.184455	-5.932741
806	2529.2	-0.130630872195665	#F44B00	-35.225	-5.891667
807	2529.4	-0.124131180438972	#F06300	-35.352035	-5.891109
808	2534	-0.110794894912868	#F28200	-35.185702	-6.085538
809	2541	-0.0596503378439906	#FFAA00	-37.504953	-11.073077
810	2549	-0.0389700903651517	#FFDC00	-35.178495	-8.059292
811	2865	-0.0728291946292758	#FFA500	-42.856593	-20.75685
812	3057	-0.131138050320613	#F44B00	-35.197778	-7.734722
813	3058	-0.0993507711543743	#F99500	-35.161697	-7.498569
814	3059	0.0204518894653249	#E3EB2A	-35.380499	-7.611727
815	3172	0.0953702902019055	#6495ED	-47.480177	-22.359169
816	3213	0.0156954076616474	#E3EB2A	-47.238303	-20.768242
817	3214	-0.050609417830709	#FFBE00	-47.241526	-20.765126
818	3297	-0.0226633445267435	#FFF400	-50.286389	-27.483333
819	3343	-0.190206160570155	#E10D0D	-49.320126	-28.890081
820	3344	-0.085791634020082	#FFA500	-48.689037	-26.552507
821	3345	-0.13341236634165	#F44B00	-48.689995	-26.46
822	3346	-0.267995507597493	#8B0000	-48.510008	-27.180002
823	3347	0.0297058693376696	#C3D65B	-48.689597	-26.099634
824	3348	-0.000528268160419083	#FFFF00	-48.689996	-26.010002
825	3349	-0.131055684730893	#F44B00	-48.870001	-26.369998
826	3350	-0.048425392764817	#FFC800	-48.694643	-26.730149
827	3351	-0.101445034223015	#F58B00	-48.600001	-26.280001
828	3352	-0.093999588568191	#FC9E00	-48.784324	-26.64132
829	3353	-0.066697333147672	#FFA500	-48.776893	-26.548291
830	3354	-0.0928913168652952	#FC9E00	-49.770206	-27.269969
831	3355	-0.0579887728626354	#FFB400	-48.960084	-27.720012
832	3356	-0.101549912239179	#F58B00	-48.871509	-27.718777
833	3357	-0.0717321576243999	#FFA500	-48.870037	-27.630056
834	3358	-0.0618148742148818	#FFAA00	-48.960011	-27.449807
835	3359	-0.198865106250277	#E10D0D	-48.870149	-27.539364
836	3360	-0.122303068529825	#F06300	-49.410075	-27.089867
837	3361	-0.0589940127362445	#FFB400	-49.32009	-27.08984
838	3362	-0.192363833788168	#E10D0D	-49.049247	-28.259529
839	3363	-0.0732685360229842	#FFA500	-48.959494	-28.262477
840	3364	-0.0177802402557234	#FFFC00	-49.409981	-27.000043
841	3365	-0.0487996431681416	#FFC800	-49.320038	-26.999956
842	3366	-0.0592828478977152	#FFAA00	-48.600137	-27.000015
843	3367	-0.120646931009561	#F06300	-48.690056	-27.45003
844	3368	0.0165996337248281	#E3EB2A	-48.779951	-27.359897
845	3369	-0.159421210534171	#FE0300	-48.690172	-27.36131
846	3370	-0.0641463424379343	#FFA500	-49.140022	-27.000149
847	3371	0.0434097444528651	#83AABC	-49.049333	-26.819619
848	3372	-0.115695389123633	#EE7800	-49.05001	-26.730003
849	3373	-0.017291101658802	#FFFC00	-49.139986	-27.179958
850	3374	-0.0554657097946982	#FFB400	-49.049242	-27.179789
851	3375	-0.105862082554373	#F28200	-48.869749	-27.000571
852	3376	-0.0743778833346782	#FFA500	-48.8099	-27.2708
853	3377	-0.0780116152116926	#FFA500	-48.779916	-27.089952
854	3378	0.0222765145055183	#C3D65B	-48.690158	-27.000059
855	3379	-0.0458668478211284	#FFC800	-48.871228	-27.181965
856	3380	-0.0835584143272219	#FFA500	-49.315469	-28.617853
857	3381	-0.0472601828971053	#FFC800	-49.232898	-26.459997
858	3382	-0.113516515561754	#EE7800	-49.409071	-28.709167
859	3383	-0.177938036906658	#F10606	-48.419617	-27.451372
860	3384	-0.0926862439759585	#FC9E00	-48.690006	-28.080009
861	3385	-0.0591281021050206	#FFAA00	-48.780368	-26.10023
862	3386	-0.0245061276516189	#FFF400	-48.869998	-26.009996
863	3387	0.0059747438067504	#FFFF00	-48.780046	-26.00866
864	3388	-0.0230421225239048	#FFF400	-49.050917	-27.000442
865	3389	-0.0950708790194087	#F99500	-48.960275	-26.999447
866	3390	-0.00969918400601441	#FFFF00	-49.32228	-28.170117
867	3391	-0.0350463387560661	#FFE400	-49.049417	-27.090125
868	3392	-0.00500136080592594	#FFFF00	-48.871089	-26.81982
869	3393	-0.0138584453443503	#FFFF00	-49.230128	-26.999838
870	3394	-0.148928972898767	#FB1B00	-48.780277	-26.999929
871	3395	-0.140182124779191	#F73300	-48.599809	-27.089319
872	3396	-0.0556962638854004	#FFB400	-49.86003	-29.070014
873	3397	-0.0191539204951007	#FFFC00	-49.859074	-28.979503
874	3398	0.0424291432567604	#83AABC	-49.860002	-28.89
875	3399	-0.14800330715465	#FB1B00	-49.226035	-26.552281
876	3400	-0.104840858819597	#F58B00	-49.051795	-26.462362
877	3401	-0.0653814792030114	#FFA500	-49.140043	-26.367235
878	3402	-0.103136229858347	#F58B00	-48.961944	-26.28013
879	3403	0.0217735615164873	#E3EB2A	-48.960004	-26.190004
880	3404	-0.0652392085379864	#FFA500	-48.959586	-26.09961
881	3405	-0.102616463637427	#F58B00	-49.679967	-26.820093
882	3406	0.0185681146173376	#E3EB2A	-48.870006	-28.440008
883	3407	-0.0821910665198434	#FFA500	-49.499967	-28.350039
884	3408	-0.0748620514530422	#FFA500	-49.230109	-27.359744
885	3409	0.000810254354556396	#FFFF00	-48.959972	-27.360019
886	3410	-0.0522929358086029	#FFBE00	-49.232084	-28.6193
887	3411	-0.0679417699130141	#FFA500	-49.68009	-28.79995
888	3412	0.0261359762838221	#C3D65B	-49.77012	-28.710079
889	3413	-0.0839423083400253	#FFA500	-48.778677	-26.82246
890	3414	-0.0368681748687408	#FFDC00	-49.1378	-27.359662
891	3415	-0.123058572086794	#F06300	-49.049952	-27.358318
892	3416	-0.0711108991862618	#FFA500	-49.588646	-28.70792
893	3417	0.0151859854343743	#E3EB2A	-49.499466	-28.710759
894	3418	-0.0585879042598887	#FFB400	-49.319101	-28.348173
895	3419	-0.0335668296268598	#FFE400	-49.231971	-28.352694
896	3420	0.00424457278731781	#FFFF00	-49.411941	-28.259786
897	3421	-0.139256403509611	#F73300	-49.319129	-28.260778
898	3422	-0.0279166592508972	#FFEC00	-49.40998	-28.169936
899	3423	-0.0696258258159544	#FFA500	-48.68992	-27.810041
900	3424	-0.108993749645698	#F28200	-48.691554	-27.63005
901	3425	-0.0557779357608646	#FFB400	-48.780013	-28.079979
902	3426	0.00298267052471226	#FFFF00	-48.77991	-27.989878
903	3427	-0.0801349862911624	#FFA500	-49.679474	-27.539356
904	3428	-0.124422893496323	#F06300	-50.041035	-27.270264
905	3429	-0.101351456021079	#F58B00	-50.129826	-29.249849
906	3430	0.0234426286258897	#C3D65B	-49.952371	-29.159473
907	3431	0.0064190362530106	#FFFF00	-49.320267	-27.271411
908	3432	-0.0273604775337656	#FFEC00	-49.857519	-27.089504
909	3433	-0.132543674772253	#F44B00	-49.321701	-26.730599
910	3434	-0.144677929310661	#FB1B00	-49.229995	-26.639996
911	3435	-0.0891330173381945	#FC9E00	-49.049919	-28.169306
912	3436	-0.0833477313036253	#FFA500	-49.136915	-28.080499
913	3437	-0.0720657791590049	#FFA500	-48.692396	-27.717773
914	3438	-0.126638202730019	#F06300	-48.780724	-27.62898
915	3439	-0.0849557823085184	#FFA500	-49.32015	-26.370663
916	3440	-0.111890520299705	#F28200	-49.23	-26.370001
917	3441	-0.049286674733799	#FFBE00	-48.9599	-27.993877
918	3442	-0.00558951016295363	#FFFF00	-48.690007	-26.19
919	3443	-0.0518130307505508	#FFBE00	-48.867585	-27.359703
920	3444	-0.114786925731069	#EE7800	-48.689569	-27.540205
921	3445	-0.126958592901693	#F06300	-48.958318	-28.168458
922	3446	-0.0992440036494621	#F99500	-48.960733	-28.080691
923	3447	-0.043324788353337	#FFD300	-48.779994	-27.540037
924	3448	-0.0716169456514413	#FFA500	-49.048693	-26.369648
925	3449	-0.0267669252606899	#FFEC00	-49.59011	-28.619987
926	3450	0.0318629264879829	#A3C08B	-49.408916	-28.621879
927	3451	0.0463406492645468	#83AABC	-50.037394	-27.09198
928	3452	-0.0102815757177167	#FFFF00	-48.779816	-27.180222
929	3453	-0.0536601508487962	#FFBE00	-49.86001	-28.800001
930	3454	-0.0737328980755247	#FFA500	-49.320949	-26.818644
931	3455	-0.180712264339386	#E10D0D	-49.229467	-26.820851
932	3456	-0.0736019821217815	#FFA500	-49.497344	-28.529238
933	3457	-0.14411750808758	#FB1B00	-49.680557	-28.894572
934	3458	-0.0447129589575579	#FFD300	-49.412979	-28.526374
935	3459	-0.173292655212917	#F10606	-49.229925	-28.440231
936	3460	-0.041126495523426	#FFD300	-49.769942	-26.910041
937	3461	-0.0549777874098598	#FFB400	-49.861572	-27.450553
938	3462	-0.0827230855651597	#FFA500	-48.960908	-27.809636
939	3463	-0.0817684180813527	#FFA500	-49.229168	-27.720974
940	3464	-0.0639088439258005	#FFA500	-49.500032	-27.630007
941	3465	-0.00344052636668419	#FFFF00	-49.049303	-27.629932
942	3466	-0.10160934957869	#F58B00	-49.140033	-27.539971
943	3467	-0.0216014868134152	#FFF400	-49.049974	-27.539973
944	3468	-0.0271718377912775	#FFEC00	-48.959997	-27.540035
945	3469	0.0140246896862589	#E3EB2A	-49.050091	-27.450664
946	3470	0.0491469490059334	#83AABC	-49.23011	-27.900071
947	3471	-0.120008459331025	#F06300	-49.140081	-27.809991
948	3472	-0.0656814766920016	#FFA500	-48.870046	-27.450111
949	3473	-0.11618156005749	#EE7800	-49.410029	-27.180112
950	3474	0.00739580790952009	#FFFF00	-49.320013	-27.18001
951	3475	-0.0590238582573853	#FFAA00	-49.770876	-27.450026
952	3476	-0.068077977122014	#FFA500	-49.499667	-26.910199
953	3477	-0.153337345549853	#FB1B00	-49.500002	-26.819997
954	3478	-0.0720932231296391	#FFA500	-49.407372	-26.727633
955	3479	0.0187887990991377	#E3EB2A	-49.140052	-27.090036
956	3480	-0.00628548104579694	#FFFF00	-49.229977	-27.270045
957	3481	-0.0490455203299376	#FFC800	-49.140034	-27.270015
958	3482	-0.00340751488768936	#FFFF00	-49.052006	-27.2686
959	3483	0.0263521134188667	#C3D65B	-49.40998	-26.460002
960	3484	-0.0486864790131475	#FFC800	-49.591515	-26.731441
961	3485	-0.0538291175720487	#FFBE00	-49.500078	-26.729998
962	3486	-0.0652828748305767	#FFA500	-49.589518	-26.998056
963	3487	-0.0847372317475253	#FFA500	-48.870237	-28.16948
964	3488	-0.0050609352512447	#FFFF00	-49.230095	-27.089908
965	3489	-0.0858068715864067	#FFA500	-49.859877	-26.63998
966	3490	-0.0242180554736408	#FFF400	-49.946791	-26.549628
967	3491	-0.144841965092969	#FB1B00	-49.410023	-27.539965
968	3492	-0.0360205169099868	#FFDC00	-49.502356	-27.360556
969	3493	0.0558917756234336	#83AABC	-49.409879	-27.360255
970	3494	0.00113091063957775	#FFFF00	-49.050062	-26.550144
971	3495	-0.0095652763029775	#FFFF00	-49.139999	-26.280003
972	3496	-0.0257568705089306	#FFF400	-49.050025	-26.280009
973	3497	-0.0851265273322616	#FFA500	-49.140824	-26.187328
974	3498	0.014406434483435	#E3EB2A	-49.047891	-26.192614
975	3499	0.00574037797497018	#FFFF00	-49.050002	-26.099977
976	3500	-0.0340260231491947	#FFE400	-49.677713	-26.90844
977	3501	-0.026323332595281	#FFEC00	-49.587924	-26.911786
978	3502	-0.0963911451379428	#F99500	-49.230036	-27.449998
979	3503	-0.0582205776164153	#FFB400	-49.140007	-27.449998
980	3504	-0.0487475663677269	#FFC800	-50.217734	-27.181573
981	3505	-0.0767045848383814	#FFA500	-50.130104	-27.180009
982	3506	0.0506624161407681	#83AABC	-49.499514	-28.260198
983	3507	-0.00042618663967064	#FFFF00	-49.495816	-28.172088
984	3508	-0.0332128799294755	#FFE400	-50.131912	-26.731652
985	3509	0.0150440235865606	#E3EB2A	-49.770614	-27.54012
986	3510	-0.0296245612971041	#FFEC00	-49.770018	-27.090102
987	3511	0.0198038294961297	#E3EB2A	-49.410025	-27.269959
988	3512	-0.070336274830967	#FFA500	-49.230007	-27.180031
989	3513	-0.0328380594860463	#FFE400	-50.219992	-27.000132
990	3514	0.00911527049605343	#FFFF00	-50.219737	-26.909849
991	3515	0.0250387861551077	#C3D65B	-50.12862	-26.908503
992	3516	-0.00480649059929028	#FFFF00	-50.222716	-26.81728
993	3517	-0.0867658568740695	#FFA500	-49.680058	-27.179953
994	3518	-0.11854038414678	#EE7800	-49.589992	-27.089982
995	3519	0.024969489683251	#C3D65B	-49.5	-26.639996
996	3520	-0.0265958872413859	#FFEC00	-49.411436	-26.638312
997	3521	0.0679397093728335	#6495ED	-49.409925	-26.549984
998	3522	-0.0174985246290874	#FFFC00	-49.320003	-26.550008
999	3523	-0.0828578944456999	#FFA500	-49.410872	-26.909986
1000	3524	-0.0342451198190647	#FFE400	-49.230917	-27.98959
1001	3525	-0.0300801916394846	#FFEC00	-50.039996	-26.730094
1002	3526	-0.0634581946746575	#FFAA00	-48.86683	-27.809992
1003	3527	-0.0683291494951378	#FFA500	-48.780222	-27.809935
1004	3528	-0.14518364541197	#FB1B00	-48.779958	-27.720009
1005	3529	-0.00112339416583149	#FFFF00	-49.410004	-26.369839
1006	3530	-0.0377303114764231	#FFDC00	-49.048792	-27.98904
1007	3531	-0.0636655370774448	#FFA500	-48.869688	-27.990081
1008	3532	-0.0257946824202528	#FFEC00	-48.869911	-28.079961
1009	3533	-0.00488780649598842	#FFFF00	-50.129991	-27.000029
1010	3534	-0.0182521724061526	#FFFC00	-49.498729	-28.443679
1011	3535	0.0206159705420844	#E3EB2A	-49.320077	-27.450021
1012	3536	-0.0611152485791821	#FFAA00	-49.319936	-27.359761
1013	3537	-0.0460153823337963	#FFC800	-49.76937	-26.821458
1014	3538	0.032860310230867	#A3C08B	-49.860107	-26.730017
1015	3539	-0.0528204570966028	#FFBE00	-49.862477	-26.909652
1016	3542	-0.125982226205422	#F06300	-48.40382	-24.628045
1017	3544	0.0369631168041751	#A3C08B	-53.987152	-26.518318
1018	3545	0.0417833365224384	#83AABC	-53.987152	-26.518318
1019	3546	0.0123226103307335	#FFFF00	-53.987152	-26.518318
1020	3557	-0.0327601645114297	#FFE400	-48.891397	-28.462287
1021	3585	0.0484458162273363	#83AABC	-42.847222	-20.795556
1022	3586	0.023743962407666	#C3D65B	-44.902778	-21.1575
1023	3592	-0.124652138752508	#F06300	-49.058617	-22.4865
1024	3593	-0.0775875575180852	#FFA500	-49.055967	-22.486467
1025	3595	-0.0981966132050013	#F99500	-48.883333	-22.5
1026	3602	0.0594590154635487	#6495ED	-39.567222	-15.397317
1027	3607	-0.194273320201029	#E10D0D	-38.44819	-12.96933
1028	3608	-0.196392051465946	#E10D0D	-38.399272	-12.942397
1029	3609	-0.294663227734389	#8B0000	-38.381967	-12.919513
1030	3610	-0.200775282174718	#D11414	-38.425301	-12.927364
1031	3611	-0.207146338502722	#D11414	-38.375859	-12.855399
1032	3612	-0.244073351112671	#CD0000	-38.382972	-12.895799
1033	3613	-0.231756705511115	#CD0000	-38.389252	-12.847109
1034	3614	-0.172806955403919	#F10606	-38.482752	-12.794787
1035	3615	-0.174225206440738	#F10606	-38.390546	-12.940523
1036	3616	-0.205485710895274	#D11414	-38.521719	-12.784301
1037	3617	-0.22110682899055	#D11414	-38.4109	-12.944096
1038	3618	-0.242368298061719	#CD0000	-38.406028	-12.957748
1039	3619	-0.284951100296613	#8B0000	-38.40104	-12.864977
1040	3620	-0.12787794976583	#F44B00	-38.385181	-12.870148
1041	3621	-0.256562577808404	#CD0000	-38.410691	-12.872379
1042	3622	-0.316250590831513	#8B0000	-38.470544	-12.958833
1043	3623	-0.172030011192489	#F10606	-38.401213	-12.929102
1044	3624	-0.158757994296232	#FE0300	-38.432106	-12.853605
1045	3625	-0.132903699765084	#F44B00	-38.45902	-12.882969
1046	3626	-0.0738764167511936	#FFA500	-38.6372	-12.784585
1047	3628	-0.25175570599328	#CD0000	-38.471667	-12.999722
1048	3630	-0.432317955329474	#8B0000	-43.807292	-22.377877
1049	3634	0.00739216476626316	#FFFF00	-39.112708	-14.484188
1050	3637	0.0197859422390352	#E3EB2A	-44.902778	-21.1575
1051	3638	0.0108200779061337	#FFFF00	-45.961446	-20.284124
1052	3639	-0.128978833704923	#F44B00	-45.780534	-20.163117
1053	3640	-0.106107486983996	#F28200	-45.8487	-20.154
1054	3641	-0.168644899940475	#F10606	-45.7738	-20.1512
1055	3642	0.0635230843037982	#6495ED	-46.291294	-20.350088
1056	3643	-0.0067232418165852	#FFFF00	-44.529802	-17.887331
1057	3644	-0.247855267923835	#CD0000	-44.553058	-17.951019
1058	3645	-0.150979976227088	#FB1B00	-44.7962	-17.0551
1059	3646	-0.088992728301469	#FC9E00	-44.958717	-16.790557
1060	3647	-0.0355190264228034	#FFE400	-44.958289	-16.790494
1061	3648	-0.261741814898882	#CD0000	-45.327997	-16.902803
1062	3649	-0.0390840309648411	#FFDC00	-45.539226	-16.228087
1063	3650	-0.247195487956676	#CD0000	-45.649435	-20.15091
1064	3651	-0.0332904456512791	#FFE400	-45.623446	-20.003163
1065	3652	-0.0223117563779078	#FFF400	-44.625103	-17.159134
1066	3653	-0.0155625541551898	#FFFF00	-45.98224	-17.062044
1067	3656	-0.0183332573700543	#FFFC00	-44.988959	-21.328866
1068	3658	-0.0704697664905988	#FFA500	-44.3805	-21.4829
1069	3659	0.0123901609877149	#FFFF00	-44.179258	-21.099575
1070	3670	-0.156110780680666	#FE0300	-44.4657	-22.1509
1071	3671	-0.0391648501536708	#FFDC00	-44.565978	-22.231939
1072	3672	-0.0261881118335329	#FFEC00	-44.736481	-22.136225
1073	3673	-0.255662824205153	#CD0000	-44.730383	-22.147416
1074	3675	-0.0215199542469669	#FFF400	-43.88491	-21.709665
1075	3676	-0.0694073611629011	#FFA500	-46.044503	-22.889558
1076	3677	-0.178523158534972	#F10606	-45.357192	-22.544113
1077	3678	-0.0786406606723207	#FFA500	-41.744062	-19.782401
1078	3679	-0.1992247844924	#E10D0D	-47.502721	-19.261526
1079	3680	-0.0996076449548432	#F99500	-43.184425	-20.449111
1080	3681	-0.103458177040894	#F58B00	-43.336204	-20.701848
1081	3682	-0.110469915198446	#F28200	-43.396569	-20.614414
1082	3683	-0.0441099830425949	#FFD300	-43.284976	-20.552027
1083	3684	-0.120186738955101	#F06300	-46.280451	-21.369381
1084	3685	-0.0172736275706296	#FFFC00	-46.568207	-20.518239
1085	3686	-0.00610386461098663	#FFFF00	-46.542865	-18.53353
1086	3687	0.0140182352105671	#E3EB2A	-43.460569	-20.465176
1087	3688	-0.0669045752610618	#FFA500	-47.17911	-16.708869
1088	3689	-0.0299203755331799	#FFEC00	-43.317945	-21.749776
1089	3691	-0.225847564997913	#CD0000	-46.02851	-18.397959
1090	3692	-0.0623218907417463	#FFAA00	-44.354201	-18.466434
1091	3693	-0.00672988818220341	#FFFF00	-45.322169	-21.935995
1092	3694	-0.00733628635741212	#FFFF00	-42.412001	-20.619627
1093	3695	-0.0928975941477661	#FC9E00	-44.970763	-21.228295
1094	3696	-0.106934041666374	#F28200	-45.263081	-19.268038
1095	3697	-0.0100875598954866	#FFFF00	-42.554344	-19.684882
1096	3698	-0.0630830061696527	#FFAA00	-41.064738	-16.128026
1097	3699	-0.182138485528428	#E10D0D	-41.501449	-18.074893
1098	3700	-0.12213803574757	#F06300	-41.446283	-17.748625
1099	3701	0.018387041961306	#E3EB2A	-45.968023	-22.222903
1100	3702	-0.0146825775679375	#FFFF00	-42.528218	-17.877625
1101	3703	-0.263834625187102	#8B0000	-41.580216	-15.401957
1102	3704	-0.0167775093527917	#FFFC00	-43.995942	-16.60689
1103	3705	-0.311436413654895	#8B0000	-47.425625	-19.887024
1104	3706	-0.202907424846369	#D11414	-46.251872	-22.00809
1105	3707	-0.0187751143568178	#FFFC00	-42.753947	-18.545868
1106	3708	-0.0417033111112587	#FFD300	-42.070055	-18.493397
1107	3709	-0.00716614162875282	#FFFF00	-43.42506	-19.166374
1108	3710	0.039871729812647	#A3C08B	-43.116984	-19.847417
1109	3711	-0.196058916906907	#E10D0D	-40.438551	-17.741151
1110	3712	-0.140788189672076	#F73300	-40.363567	-16.139201
1111	3713	-0.105788370221427	#F28200	-42.926047	-19.639463
1112	3714	-0.146618458231862	#FB1B00	-46.687917	-19.48794
1113	3715	-0.0955016149828906	#F99500	-43.903126	-20.978956
1114	3716	-0.020100515227037	#FFFC00	-43.396855	-17.994388
1115	3717	-0.211607497224332	#D11414	-40.83619	-17.023189
1116	3718	-0.0363819279829944	#FFDC00	-43.106766	-21.255926
1117	3719	-0.052406557868664	#FFBE00	-49.428175	-18.958233
1118	3720	-0.0100578129267412	#FFFF00	-42.429646	-21.083774
1119	3721	-0.140769264701325	#F73300	-47.787122	-19.172341
1120	3722	-0.0687841087734612	#FFA500	-44.74698	-21.990383
1121	3723	0.0134975025344719	#FFFF00	-39.443798	-17.394964
1122	3724	-0.0708964532574462	#FFA500	-39.272923	-13.874698
1123	3724.3	-0.0765255047742047	#FFA500	-39.272923	-13.874698
1124	3724.6	-0.0305149848873587	#FFE400	-39.272923	-13.874698
1125	3726	-0.0784995554309613	#FFA500	-51.934894	-27.491848
1126	3732	-0.219523270558555	#D11414	-53.743347	-29.715791
1127	3735	-0.000635380503945675	#FFFF00	-42.543056	-19.805
1128	3736	-0.0283314534299544	#FFEC00	-42.392778	-19.360278
1129	3737	-0.0250793259893039	#FFF400	-42.504167	-19.696944
1130	3738	-5.95077187032957e-05	#FFFF00	-42.426389	-19.725278
1131	3739	-0.0128300302794145	#FFFF00	-42.577457	-19.591131
1132	3740	-0.0862732826609419	#FFA500	-42.551944	-19.834167
1133	3741	-0.0383455121997332	#FFDC00	-53.276292	-29.457577
1134	3743	-0.0806699098930854	#FFA500	-52.147701	-27.15698
1135	3745	-0.123204685961981	#F06300	-34.994473	-8.317043
1136	3748	-0.126217979431823	#F06300	-45.094295	-23.325156
1137	3749	-0.0665557707374062	#FFA500	-45.094295	-23.325156
1138	3750	-0.05768986695958	#FFB400	-45.094295	-23.325156
1139	3761	-0.126517275291477	#F06300	-35.44547	-6.803057
1140	3762	-0.102169746865017	#F58B00	-35.610253	-6.621753
1141	3763	-0.133018837241459	#F44B00	-35.632836	-6.638613
1142	3764	-0.394697812371056	#8B0000	-45.785156	-23.126153
1143	3765	-0.057307834770928	#FFB400	-45.634842	-22.978039
1144	3770	-0.0509981227306197	#FFBE00	-35.02788	-7.614406
1145	3771	-0.122205578474924	#F06300	-35.722778	-8.538889
1146	3773	-0.101869931238631	#F58B00	-35.02021	-7.796094
1147	3775	-0.11123223654968	#F28200	-36.778114	-8.339898
1148	3776	-0.167790873019013	#F10606	-35.16415	-7.498873
1149	3777	-0.132586550388786	#F44B00	-35.183172	-7.427898
1150	3780	-0.0695696508845594	#FFA500	-44.577916	-19.883266
1151	3783	-0.208153818251095	#D11414	-43.368917	-21.776822
1152	3785	-0.125895092592797	#F06300	-52.511694	-26.92551
1153	3786	-0.034655589023406	#FFE400	-53.434167	-27.396944
1154	3788	-0.164049448630566	#FE0300	-53.620109	-28.549441
1155	3793	-0.0181284067578399	#FFFC00	-49.140787	-26.894388
1156	3797	-0.204203468081397	#D11414	-51.514575	-24.768865
1157	3800	-0.141180333055085	#F73300	-42.272763	-22.575545
1158	3822	-0.0544536614616611	#FFB400	-48.166667	-22.666667
1159	3824	0.00617008890137739	#FFFF00	-47.421032	-22.298718
1160	3827	-0.251813562405752	#CD0000	-49.338653	-25.772343
1161	3827.4	-0.142202600944109	#F73300	-49.338653	-25.772343
1162	3827.8	-0.0623137647411529	#FFAA00	-49.338653	-25.772343
1163	3828	-0.0601994239257213	#FFAA00	-47.327717	-22.255422
1164	3833	-0.352494165549403	#8B0000	-41.954942	-18.856961
1165	3841	0.0206395466209994	#E3EB2A	-42.033333	-20.766667
1166	3844	0.0129694212304296	#FFFF00	-44.611772	-21.327271
1167	3850	0.00707277178659165	#FFFF00	-40.068065	-19.145011
1168	3852	-0.119087710604853	#EE7800	-45.89247	-22.694201
1169	3853	-0.111808272514051	#F28200	-45.929038	-22.697481
1170	3854	-0.109366570879505	#F28200	-45.9585	-22.7812
1171	3855	-0.111655918147927	#F28200	-45.89247	-22.694201
1172	3856	-0.113198213107252	#EE7800	-45.9252	-22.6868
1173	3857	-0.149493391587614	#FB1B00	-45.904344	-22.686321
1174	3858	-0.16467407129731	#FE0300	-45.8949	-22.7164
1175	3863	-0.0483445099677792	#FFC800	-49.683361	-22.381833
1176	3864	-0.0516607194419862	#FFBE00	-49.688616	-22.408783
1177	3865	-0.0590039978922586	#FFAA00	-49.018285	-24.46513
1178	3870	-0.0372108922009865	#FFDC00	-42.513889	-19.798333
1179	3871	-0.167403399848216	#F10606	-47.934047	-25.076861
1180	3872	-0.139441548941662	#F73300	-42.860737	-20.725412
1181	3873	-0.155576382823685	#FE0300	-42.856364	-20.707226
1182	3874	0.0937755143986819	#6495ED	-43.468584	-22.561813
1183	3874.2	0.154473399435026	#6495ED	-43.418984	-22.548433
1184	3874.4	0.128767408618866	#6495ED	-43.465313	-22.564428
1185	3874.6	0.164314016610384	#6495ED	-43.412162	-22.544908
1186	3876	-0.0722724677074172	#FFA500	-54.906479	-22.285218
1187	3878	-0.0011569665840288	#FFFF00	-49.405765	-28.584006
1188	3884	-0.0257328097281074	#FFF400	-46.266944	-23.0075
1189	3886	-0.113459310138675	#EE7800	-52.699811	-30.514523
1190	3886.4	-0.108105726485645	#F28200	-52.677427	-30.517756
1191	3886.6	-0.000977558005242311	#FFFF00	-52.699811	-30.514523
1192	3886.8	-0.0574017367417208	#FFB400	-52.698914	-30.508393
1193	3888	-0.104481855655591	#F58B00	-49.70147	-22.418195
1194	3889	-0.0894379408703321	#FC9E00	-49.708334	-22.394397
1195	3890	-0.0695248830108509	#FFA500	-49.688927	-22.409753
1196	3895	-0.125040347068726	#F06300	-49.360714	-22.28961
1197	3899	-0.197948437015516	#E10D0D	-41.642262	-22.265275
1198	3902	-0.053136319017069	#FFBE00	-48.638774	-24.534264
1199	3903	0.0203904422970452	#E3EB2A	-48.636789	-24.530986
1200	3905	0.105003866191511	#6495ED	-48.689689	-24.532111
1201	3916	0.0245161122727375	#C3D65B	-47.068666	-22.862924
1202	3920	-0.261820329616129	#CD0000	-47.624871	-23.3964
1203	3921	-0.142387526852825	#F73300	-47.102597	-22.294122
1204	3942	-0.0476407471023263	#FFC800	-57.1869	-25.8887
1205	3948	0.0453122396577446	#83AABC	-34.956667	-7.796111
1206	3952	-0.115948048650585	#EE7800	-47.111731	-22.824917
1207	3953	-0.0242783790919842	#FFF400	-47.112359	-22.824056
1208	3954	0.0218190055756197	#E3EB2A	-47.106169	-22.833344
1209	3958	-0.0204510293307629	#FFF400	-35.170833	-8.570917
1210	3959	-0.042085823127943	#FFD300	-35.124899	-8.54899
1211	3960	-0.103655001754584	#F58B00	-35.147639	-8.552361
1212	3961	-0.0476380252855327	#FFC800	-35.185278	-8.558222
1213	3962	-0.111808696109209	#F28200	-35.12725	-8.569667
1214	3963	-0.10549276299847	#F28200	-35.157917	-8.562861
1215	3965	-0.15463176485119	#FE0300	-35.18994	-8.03513
1216	3968	-0.0320919073787037	#FFE400	-34.961389	-8.0775
1217	3970	0.036533928530751	#A3C08B	-35.870639	-9.214444
1218	3971	0.0329385887054326	#A3C08B	-35.00081	-7.835584
1219	3973	-0.0448901086467279	#FFD300	-34.982296	-7.818065
1220	3974.5	-0.0477852457314832	#FFC800	-34.976667	-7.8225
1221	3977	-0.108608755718501	#F28200	-35.352108	-5.891228
1222	3978	-0.0403182127318421	#FFDC00	-35.119057	-7.845151
1223	3979	0.0161852109954109	#E3EB2A	-45.0694	-23.325442
1224	3980	0.0200437345629933	#E3EB2A	-45.0728	-23.327425
1225	3981	0.00982348716079117	#FFFF00	-45.109778	-23.360028
1226	3982	0.00149507732744179	#FFFF00	-45.1108	-23.3632
1227	3984	-0.0046056591184883	#FFFF00	-44.985425	-23.239583
1228	3996	0.000515522356155082	#FFFF00	-49.130278	-16.540556
1229	3997	-0.00656735431127227	#FFFF00	-49.234361	-25.447083
1230	3998	-0.0455019616546296	#FFC800	-49.965833	-25.134167
1231	3999	-0.0995002605290045	#F99500	-49.965833	-25.134167
1232	4000	-0.309133170402575	#8B0000	-49.965833	-25.134167
1233	4008	-0.108788567813889	#F28200	-53.640223	-26.280027
1234	4009	-0.2020497338117	#D11414	-53.281735	-26.282328
1235	4010	-0.252458517675126	#CD0000	-50.495598	-26.27881
1236	4011	-0.25966576021342	#CD0000	-50.220001	-26.279997
1237	4012	-0.118411855657914	#EE7800	-49.949854	-26.277101
1238	4013	-0.0497081626155811	#FFBE00	-49.681358	-26.279381
1239	4014	-0.00919753523868177	#FFFF00	-49.228334	-26.278033
1240	4016	-0.0348800193382385	#FFE400	-50.670125	-28.260212
1241	4017	-0.140412644486872	#F73300	-49.770076	-26.19003
1242	4018	-0.223964948653806	#D11414	-50.489104	-26.10079
1243	4019	-0.0513743973527365	#FFBE00	-50.132936	-26.103016
1244	4020	-0.111155603796766	#F28200	-49.950813	-26.099712
1245	4021	-0.0845125985844306	#FFA500	-51.212513	-27.723394
1246	4022	-0.061061026940837	#FFAA00	-49.228674	-26.098843
1247	4023	-0.196294952055988	#E10D0D	-49.86161	-28.260661
1248	4024	-0.325218032385758	#8B0000	-49.76909	-28.260536
1249	4025	-0.0322657482644661	#FFE400	-51.162762	-27.633365
1250	4026	-0.0349171488181408	#FFE400	-51.120598	-27.628208
1251	4027	-0.0938126518738314	#FC9E00	-50.940004	-27.629999
1252	4028	-0.124303002377673	#F06300	-50.130437	-28.169917
1253	4029	-0.0839115928383552	#FFA500	-49.86203	-28.169123
1254	4031	-0.30117117197618	#8B0000	-49.590092	-28.170285
1255	4032	-0.252734188032884	#CD0000	-49.591097	-28.082521
1256	4033	-0.179611807017181	#F10606	-49.498262	-28.082899
1257	4034	-0.183908096735534	#E10D0D	-49.40999	-28.080325
1258	4035	-0.0451122325848753	#FFD300	-50.758215	-27.990802
1259	4036	-0.0847947484409759	#FFA500	-49.76822	-27.990138
1260	4037	-0.125157594906036	#F06300	-49.491881	-28.012936
1261	4038	-0.206754124638267	#D11414	-49.41219	-27.992173
1262	4039	-0.256120084243684	#CD0000	-49.320053	-27.988858
1263	4040	-0.0894812580744918	#FC9E00	-51.612487	-27.179402
1264	4041	-0.073195707554072	#FFA500	-50.579631	-27.900149
1265	4042	-0.00235626309575892	#FFFF00	-50.399912	-27.900265
1266	4043	-0.0491950757349049	#FFBE00	-50.129431	-27.900401
1267	4044	-0.263352167078957	#8B0000	-49.860002	-27.899998
1268	4045	-0.140502827802221	#F73300	-49.590005	-27.9
1269	4046	-0.0486522078799895	#FFC800	-49.497506	-27.90127
1270	4047	-0.159856054549589	#FE0300	-48.872028	-27.89829
1271	4048	-0.182955311834833	#E10D0D	-49.949884	-27.809913
1272	4049	-0.0357077414298922	#FFE400	-49.590001	-27.810002
1273	4050	-0.00158754213802966	#FFFF00	-49.322116	-27.811772
1274	4051	-0.0230382255329554	#FFF400	-51.117105	-27.716863
1275	4052	-0.0657047126704172	#FFA500	-51.136681	-27.6909
1276	4053	-0.0889056061046293	#FFA500	-49.409204	-27.722096
1277	4054	-0.0842858625047531	#FFA500	-50.578673	-27.632026
1278	4055	-0.19540924948429	#E10D0D	-50.219977	-27.630834
1279	4056	-0.0681016465510133	#FFA500	-49.950454	-27.630717
1280	4057	-0.0897247210859058	#FC9E00	-49.590005	-27.630004
1281	4058	-0.0381632814704435	#FFDC00	-49.410096	-27.629033
1282	4059	-0.0772049353489877	#FFA500	-49.320431	-27.631126
1283	4060	-0.00666066527078453	#FFFF00	-49.233553	-27.630001
1284	4061	-0.091620053563257	#FC9E00	-49.144182	-27.629691
1285	4062	-0.014009103409368	#FFFF00	-51.48001	-27.540006
1286	4063	-0.0161235402474054	#FFFC00	-50.849065	-27.539182
1287	4064	-0.0799625569259576	#FFA500	-50.130154	-27.541056
1288	4065	-0.037671071190825	#FFDC00	-50.039551	-27.54037
1289	4066	-0.0932131238606865	#FC9E00	-49.316716	-27.537368
1290	4067	-0.0593056184226528	#FFAA00	-49.22781	-27.539087
1291	4068	0.0209272684393782	#E3EB2A	-50.940719	-27.449703
1292	4069	-0.0570215541225425	#FFB400	-50.761771	-27.450758
1293	4070	-0.0459053114416329	#FFC800	-50.580326	-27.450483
1294	4071	-0.0959264597851461	#F99500	-51.838867	-27.36188
1295	4072	-0.00744180909109819	#FFFF00	-50.580802	-27.359239
1296	4073	-0.0196819495349017	#FFFC00	-50.233636	-27.361006
1297	4074	0.085952811629269	#6495ED	-50.038471	-27.361423
1298	4075	-0.0413085578974557	#FFD300	-49.679891	-27.359938
1299	4076	-0.00613547656988147	#FFFF00	-51.387925	-27.269726
1300	4077	0.00248734438366452	#FFFF00	-50.671342	-27.269038
1301	4078	0.0309338994827582	#A3C08B	-50.400364	-27.269855
1302	4079	-0.116720639323215	#EE7800	-50.220006	-27.270004
1303	4080	-0.090946046519665	#FC9E00	-50.132416	-27.275022
1304	4081	0.0165834369128125	#E3EB2A	-50.716115	-28.214251
1305	4082	-0.10415781029894	#F58B00	-51.2997	-27.181511
1306	4083	-0.0762975103426358	#FFA500	-50.760828	-28.169977
1307	4084	-0.0784571868672096	#FFA500	-51.572328	-27.089858
1308	4085	-0.0416959317835049	#FFD300	-51.209146	-27.091449
1309	4086	-0.0794490423348481	#FFA500	-50.671426	-27.088744
1310	4087	-0.0404204301832306	#FFDC00	-50.579798	-27.090955
1311	4088	-0.0136682707196457	#FFFF00	-50.312156	-27.091896
1312	4089	-0.0606527558577888	#FFAA00	-50.220089	-27.092498
1313	4090	-0.0242935022367079	#FFF400	-52.200862	-26.998678
1314	4091	-0.0768447216416114	#FFA500	-51.930384	-27.000289
1315	4092	-0.0975534747704125	#F99500	-51.028064	-27.001871
1316	4093	-0.114745798301957	#EE7800	-50.670213	-26.999792
1317	4094	-0.21327202367289	#D11414	-50.310165	-27.000169
1318	4095	-0.015170856180587	#FFFF00	-52.110299	-26.911205
1319	4096	-0.0456620404243752	#FFC800	-51.3883	-26.907336
1320	4097	-0.0767532887365107	#FFA500	-51.299243	-26.910315
1321	4098	-0.160889883256719	#FE0300	-51.03268	-26.909121
1322	4099	-0.0847227124451165	#FFA500	-50.940006	-26.910096
1323	4100	-0.0216093218067198	#FFF400	-50.849915	-28.034886
1324	4101	-0.235835894160247	#CD0000	-49.947676	-28.43901
1325	4102	-0.168105531838546	#F10606	-49.858788	-28.437969
1326	4103	-0.0842983535331928	#FFA500	-52.294059	-26.822301
1327	4104	-0.0997142065421369	#F99500	-52.017009	-26.820049
1328	4105	-0.113539454449656	#EE7800	-51.969822	-26.788683
1329	4106	-0.0542963705575732	#FFB400	-51.482385	-26.818087
1330	4107	-0.053083258125361	#FFBE00	-51.303339	-26.8189
1331	4108	-0.00866355659479341	#FFFF00	-50.894957	-27.990234
1332	4109	-0.184575645751689	#E10D0D	-51.021817	-26.818528
1333	4110	-0.0145615328894202	#FFFF00	-50.674349	-26.819825
1334	4111	-0.139333295133523	#F73300	-50.309062	-26.82217
1335	4112	-0.103803594083314	#F58B00	-50.037411	-26.818498
1336	4113	-0.0493934674626415	#FFBE00	-51.118895	-26.731857
1337	4114	-0.0712347585000104	#FFA500	-50.670893	-26.730342
1338	4115	-0.0740167009944026	#FFA500	-50.310002	-26.730093
1339	4116	0.0344358982236917	#A3C08B	-50.212208	-26.734631
1340	4117	-0.0449278253652464	#FFD300	-49.949991	-26.729971
1341	4118	-0.105045831332788	#F58B00	-51.033634	-27.902082
1342	4119	-0.0642452613022931	#FFA500	-51.930194	-26.639901
1343	4120	-0.0643745827120956	#FFA500	-51.57275	-26.641763
1344	4121	-0.178072783431997	#F10606	-51.480167	-26.637447
1345	4122	-0.147053066316622	#FB1B00	-50.751269	-26.644884
1346	4123	-0.026511280684381	#FFEC00	-50.580002	-26.640744
1347	4124	-0.0236563427009689	#FFF400	-50.400061	-26.640089
1348	4125	-0.0546773620725623	#FFB400	-50.130003	-26.640093
1349	4126	-0.0528327450837297	#FFBE00	-49.949991	-26.64006
1350	4127	-0.0512702373344241	#FFBE00	-49.590027	-26.639988
1351	4128	-0.0212339804829477	#FFF400	-50.221382	-28.35029
1352	4129	-0.027260595139046	#FFEC00	-52.108858	-26.550262
1353	4130	-0.0637508020629826	#FFA500	-51.033771	-27.852015
1354	4131	-0.13213020229804	#F44B00	-51.02787	-26.55349
1355	4132	-0.156034127438308	#FE0300	-50.040497	-28.348379
1356	4133	-0.0192436991625634	#FFFC00	-50.39977	-26.547759
1357	4134	-0.0979655338764757	#F99500	-50.312691	-26.551456
1358	4135	-0.0834965904937528	#FFA500	-49.770818	-26.549889
1359	4136	-0.036606080263625	#FFDC00	-49.680073	-26.550061
1360	4137	-0.131865020451674	#F44B00	-52.564242	-26.460558
1361	4138	-0.0188887697323925	#FFFC00	-51.030005	-26.4601
1362	4139	0.0733555455253398	#6495ED	-50.940893	-26.461762
1363	4140	0.045692719362996	#83AABC	-50.489075	-26.459677
1364	4141	-0.134057116739065	#F44B00	-49.948858	-26.460407
1365	4142	-0.129252011466721	#F44B00	-49.85843	-26.459578
1366	4143	-0.161861073222527	#FE0300	-49.590434	-26.45983
1367	4144	0.0317576707136355	#A3C08B	-50.938012	-26.371178
1368	4145	-0.0191903686637136	#FFFC00	-50.765957	-26.373158
1369	4146	-0.0160399291615093	#FFFF00	-50.580303	-26.381312
1370	4147	-0.0852064669305169	#FFA500	-50.488135	-26.370394
1371	4148	-0.116884200791189	#EE7800	-50.221954	-26.369746
1372	4149	-0.250514609525159	#CD0000	-50.040023	-26.370077
1373	4150	-0.164803779220911	#FE0300	-50.400054	-28.3502
1374	4170	-0.210233150965905	#D11414	-53.258889	-22.753889
1375	4175	0.00600444428781186	#FFFF00	-42.345299	-22.532224
1376	4193	0.0922292161767717	#6495ED	-39.176667	-16.365833
1377	4196	-0.100360037093509	#F58B00	-49.3525	-28.64
1378	4199	-0.0330791388915628	#FFE400	-49.359999	-28.692683
1379	4201	-0.0623009586505437	#FFAA00	-49.729195	-29.24499
1380	4202	-0.0886734902898848	#FFA500	-48.806349	-27.551462
1381	4203	-0.0727321262531926	#FFA500	-48.806349	-27.551462
1382	4206	-0.0214958556891974	#FFF400	-48.67982	-25.299293
1383	4207	-0.00330798378306321	#FFFF00	-48.679013	-25.294674
1384	4208	-0.00625591832313757	#FFFF00	-48.679278	-25.297045
1385	4210	0.0230174305333439	#C3D65B	-48.659079	-25.323942
1386	4211	0.00942176984711113	#FFFF00	-48.673616	-25.329704
1387	4212	0.00370648144117461	#FFFF00	-48.676854	-25.32901
1388	4213	-0.0531948941018788	#FFBE00	-48.676698	-25.32063
1389	4214	0.0387407536247444	#A3C08B	-48.651975	-25.298638
1390	4215	0.000697591734458042	#FFFF00	-48.65779	-25.297587
1391	4217	-0.000677065535461942	#FFFF00	-48.667555	-25.297556
1392	4218	-0.0477507207567037	#FFC800	-49.518333	-28.592222
1393	4219	-0.0035216588053395	#FFFF00	-49.404729	-28.582962
1394	4221.3	-0.153083706417406	#FB1B00	-48.533333	-25.583333
1395	4221.6	0.0112575741780486	#FFFF00	-48.533333	-25.583333
1396	4223	-0.0963690318557303	#F99500	-43.886389	-21.707639
1397	4228	0.0380411489309044	#A3C08B	-39.065278	-14.351389
1398	4229	0.0284582627149811	#C3D65B	-39.079167	-14.386667
1399	4230	0.0365402103669535	#A3C08B	-39.115	-14.5
1400	4231	-0.0106126565059844	#FFFF00	-42.846536	-20.796625
1401	4251	-0.0426358646071864	#FFD300	-35.175194	-8.575278
1402	4252	-0.063001919741699	#FFAA00	-35.169444	-8.577639
1403	4253	-0.0826381553966953	#FFA500	-35.16875	-8.576111
1404	4258	-0.0686124223091666	#FFA500	-46.729089	-23.565701
1405	4259	0.0351833354373399	#A3C08B	-39.358786	-17.116127
1406	4260	0.0589979207577223	#83AABC	-39.370278	-17.116111
1407	4261	0.0406772634972528	#A3C08B	-39.25	-16.5
1408	4262	0.0070482587798452	#FFFF00	-39.250496	-16.509057
1409	4263	-0.0244391549715365	#FFF400	-52.305932	-27.717727
1410	4265	0.0492328248102725	#83AABC	-39.125554	-14.591692
1411	4266	0.00036793866171551	#FFFF00	-39.09699	-13.327593
1412	4285	-0.115164207141552	#EE7800	-46.18571	-23.569408
1413	4290	-0.0355413174632085	#FFE400	-48.191389	-23.047222
1414	4294	-0.120933497835645	#F06300	-51.975011	-27.405781
1415	4295	-0.0558562669808762	#FFB400	-53.281482	-26.46119
1416	4296	-0.0487299335437056	#FFC800	-53.413706	-26.547662
1417	4297	-0.176799806158285	#F10606	-51.121856	-27.810882
1418	4298	-0.168856024075684	#F10606	-51.166081	-27.765408
1419	4299	-0.0993420847247695	#F99500	-52.199248	-27.134312
1420	4300	-0.0926764647077901	#FC9E00	-53.410384	-26.72888
1421	4301	-0.0591563289530719	#FFAA00	-53.418026	-26.59188
1422	4302	-0.0644240660491939	#FFA500	-53.235783	-26.997446
1423	4303	-0.189075518129908	#E10D0D	-51.52605	-27.320084
1424	4304	-0.137871243275942	#F73300	-51.260407	-27.629181
1425	4305	-0.101413738310811	#F58B00	-51.525069	-27.540195
1426	4306	-0.151585441949125	#FB1B00	-51.706008	-27.405073
1427	4307	-0.0828068056086098	#FFA500	-51.567902	-27.36098
1428	4308	-0.17773253972126	#F10606	-51.302608	-27.675028
1429	4309	-0.054692782631444	#FFB400	-51.302017	-27.629683
1430	4310	-0.122700470412999	#F06300	-51.432694	-27.586808
1431	4311	-0.10066464977108	#F58B00	-52.65116	-26.99628
1432	4312	0.00831806121998897	#FFFF00	-52.695841	-27.269781
1433	4313	-0.0569855714780615	#FFB400	-52.562286	-27.175783
1434	4314	-0.0546130316287487	#FFB400	-52.740002	-26.954999
1435	4315	-0.104719149472215	#F58B00	-52.019828	-27.27191
1436	4316	-0.0576478250048924	#FFB400	-52.019849	-27.180019
1437	4317	-0.132117486918862	#F44B00	-51.974703	-27.313974
1438	4318	-0.135886886428261	#F44B00	-51.930062	-27.315721
1439	4319	-0.0676843050060499	#FFA500	-52.201183	-27.268846
1440	4320	-0.0860604243050331	#FFA500	-52.155009	-27.270002
1441	4321	-0.150294252893006	#FB1B00	-52.064945	-27.224135
1442	4322	-0.167868363710822	#F10606	-52.066404	-27.179023
1443	4323	-0.172419481463807	#F10606	-51.975004	-27.13567
1444	4324	-0.1185592795068	#EE7800	-52.651533	-26.909251
1445	4325	-0.0618491844907313	#FFAA00	-52.830029	-27.090041
1446	4326	-0.178087758847722	#F10606	-51.434998	-27.135004
1447	4327	-0.142944766350101	#F73300	-51.387318	-27.178985
1448	4328	-0.131399385164826	#F44B00	-51.389733	-27.135814
1449	4329	-0.135626942682899	#F44B00	-51.391889	-27.091425
1450	4330	-0.26170362733668	#CD0000	-51.796121	-27.360512
1451	4331	-0.120428895745136	#F06300	-51.750043	-27.360625
1452	4332	-0.095295436935885	#F99500	-53.459905	-26.955692
1453	4333	-0.0402230460383031	#FFDC00	-52.51587	-26.773474
1454	4334	-0.0635505005674179	#FFAA00	-52.421525	-27.223019
1455	4335	-0.13603053267422	#F44B00	-53.776088	-27.135309
1456	4336	-0.0629214762277724	#FFAA00	-53.681889	-27.087986
1457	4337	-0.00993653069607252	#FFFF00	-51.481073	-27.1348
1458	4338	-0.0760401829332339	#FFA500	-53.508651	-27.087181
1459	4339	-0.0894509789437556	#FC9E00	-53.415195	-27.089356
1460	4340	-0.144765053328341	#FB1B00	-53.415968	-27.047439
1461	4341	-0.0732328334443747	#FFA500	-52.876348	-26.998713
1462	4342	-0.0944673613209916	#F99500	-52.783777	-26.953829
1463	4343	-0.0850077128356479	#FFA500	-51.61443	-27.268251
1464	4344	-0.0595094096645644	#FFAA00	-51.749616	-27.26868
1465	4345	-0.0919083686297402	#FC9E00	-52.515001	-27.225
1466	4346	-0.029668709956353	#FFEC00	-52.470565	-27.178283
1467	4347	-0.0824170410633639	#FFA500	-53.100085	-27.091454
1468	4348	-0.0696274253504383	#FFA500	-51.88499	-27.360205
1469	4349	-0.18268843600684	#E10D0D	-51.79501	-27.45021
1470	4350	-0.0458140787943878	#FFC800	-52.740002	-26.729946
1471	4351	-0.0587338317147834	#FFB400	-53.280557	-26.640546
1472	4352	-0.0484339707079885	#FFC800	-53.32693	-26.595782
1473	4353	-0.0960428908071528	#F99500	-53.641385	-26.909576
1474	4354	-0.125837172035737	#F06300	-53.099622	-27.043863
1475	4355	-0.132461960229764	#F44B00	-53.552872	-27.136209
1476	4356	-0.0475056275819192	#FFC800	-52.828834	-26.591394
1477	4357	-0.287912196895428	#8B0000	-53.279606	-26.686487
1478	4358	-0.115256760387921	#EE7800	-52.292002	-27.2245
1479	4359	-0.0334885830819012	#FFE400	-52.290005	-27.179997
1480	4360	-0.0519163428830417	#FFBE00	-52.469998	-27.134997
1481	4361	-0.153907681613852	#FB1B00	-52.381029	-27.134059
1482	4362	-0.114006380394293	#EE7800	-52.290003	-27.135006
1483	4363	-0.0661049509181116	#FFA500	-52.379403	-27.090285
1484	4364	-0.133032745628008	#F44B00	-52.332856	-27.092684
1485	4365	-0.169199292257527	#F10606	-53.684991	-27.043878
1486	4366	-0.102678902288068	#F58B00	-53.685675	-26.956534
1487	4367	-0.183134494279394	#E10D0D	-53.595452	-26.954985
1488	4368	-0.104992849321005	#F58B00	-52.470335	-26.819721
1489	4369	0.0252182303242226	#C3D65B	-52.379575	-27.045031
1490	4370	-0.00727793894937327	#FFFF00	-52.380002	-27
1491	4371	0.0262430457368065	#C3D65B	-51.613785	-27.494134
1492	4372	-0.055343930999131	#FFB400	-35.786727	-9.240635
1493	4374	-0.0969632011366855	#F99500	-46.595778	-21.997917
1494	4416	-0.214730032043143	#D11414	-42.851919	-20.807285
1495	4417	-0.194345953848134	#E10D0D	-42.851919	-20.807285
1496	4418	-0.0742782361052594	#FFA500	-42.851919	-20.807285
1497	4419	-0.0863068986382033	#FFA500	-42.851919	-20.807285
1498	4420	-0.0892724046614007	#FC9E00	-42.851919	-20.807285
1499	4421	-0.0789979913310555	#FFA500	-42.851919	-20.807285
1500	4422	-0.0527704703562408	#FFBE00	-42.851919	-20.807285
1501	4423	-0.114379578767236	#EE7800	-42.851919	-20.807285
1502	4424	-0.14217039180824	#F73300	-42.851919	-20.807285
1503	4425	-0.0871298562341373	#FFA500	-42.851919	-20.807285
1504	4428	-0.0234413342012741	#FFF400	-47.759956	-22.103762
1505	4429	0.0356275617776423	#A3C08B	-47.762132	-22.098348
1506	4430	-0.086186603732101	#FFA500	-47.435225	-21.855882
1507	4430.5	-0.313088036711985	#8B0000	-47.434796	-21.857007
1508	4431	-0.162879001210547	#FE0300	-45.221921	-22.814115
1509	4432	0.00856835129079593	#FFFF00	-47.670755	-22.322157
1510	4434	-0.167285912944672	#F10606	-44.082114	-22.449801
1511	4436	-0.0613937236196385	#FFAA00	-49.646332	-22.212831
1512	4437	0.0100676391820047	#FFFF00	-46.9	-22.9
1513	4438	-0.0222651733681352	#FFF400	-47.00309	-22.782955
1514	4439	-0.153919114543645	#FB1B00	-46.953339	-22.798868
1515	4440	-0.00597855168504503	#FFFF00	-46.882809	-22.917666
1516	4441	0.0087858905497479	#FFFF00	-46.891562	-22.860106
1517	4442	-0.00608768835285555	#FFFF00	-46.859837	-22.907568
1518	4443	0.0253600185618586	#C3D65B	-46.864767	-22.919551
1519	4444	0.00692710061903946	#FFFF00	-46.882538	-22.804098
1520	4445	0.01553648327238	#E3EB2A	-46.940703	-22.753201
1521	4446	-0.0586435514476074	#FFB400	-46.940209	-22.752089
1522	4447	0.029109190101203	#C3D65B	-46.929882	-22.83211
1523	4448	0.03325473988539	#A3C08B	-46.934895	-22.826777
1524	4449	0.0296686006135565	#C3D65B	-46.919946	-22.827023
1525	4450	-0.0682535033698129	#FFA500	-46.735042	-23.02193
1526	4451	-0.145718304579837	#FB1B00	-50.300123	-26.2416
1527	4452	-0.00570925864064628	#FFFF00	-47.933022	-24.887337
1528	4453	0.0983438211598333	#6495ED	-47.915292	-24.906754
1529	4458	-0.0738820420346463	#FFA500	-54.310636	-24.039545
1530	4459	-0.0637108978115453	#FFA500	-54.375254	-24.375114
1531	4460	-0.0423160646924011	#FFD300	-54.479123	-24.760784
1532	4461	-0.0808893314821703	#FFA500	-54.675044	-25.08681
1533	4462	-0.0457669372064515	#FFC800	-54.708996	-25.042919
1534	4463	-0.0260623039800692	#FFEC00	-54.603008	-25.365091
1535	4465	-0.102830805222704	#F58B00	-43.546553	-16.881939
1536	4466	-0.0336760593669782	#FFE400	-43.532289	-16.864217
1537	4469	-0.418390458901021	#8B0000	-47.365531	-20.443652
1538	4470	-0.110441412237091	#F28200	-47.5862	-20.9594
1539	4480	-0.0746991507853303	#FFA500	-47.155015	-22.294202
1540	4496	-0.0860788847126373	#FFA500	-48.3939	-19.168
1541	4497	-0.0938098691944841	#FC9E00	-48.3944	-19.1687
1542	4499	-0.139764179027899	#F73300	-48.39666	-19.16592
1543	4500	-0.0501011680096295	#FFBE00	-48.39996	-19.16384
1544	4503	-0.081364264144404	#FFA500	-43.781633	-22.362693
1545	4506	-0.206312690006465	#D11414	-49.93244	-22.201267
1546	4507.2	-0.025145028121927	#FFF400	-47.85567	-21.226441
1547	4507.4	-0.0312243310174668	#FFE400	-47.852918	-21.22484
1548	4507.6	-0.0302654311503073	#FFEC00	-47.847115	-21.215358
1549	4509	-0.0836435866941824	#FFA500	-47.850095	-21.224153
1550	4510	-0.0490558893493918	#FFC800	-45.478116	-22.701311
1551	4511	-0.0723719664988613	#FFA500	-45.494233	-22.703094
1552	4512	-0.0564778924867103	#FFB400	-45.473109	-22.698386
1553	4513	-0.163451366487386	#FE0300	-45.473669	-22.685023
1554	4514	-0.0748559178998103	#FFA500	-45.46553	-22.700164
1555	4515	-0.111513990811173	#F28200	-45.470643	-22.683165
1556	4518	-0.128194758908042	#F44B00	-50.165107	-25.69013
1557	4519	-0.177777904295983	#F10606	-50.163346	-25.691113
1558	4520	-0.153352934325529	#FB1B00	-50.16451	-25.687183
1559	4521	-0.105089790433302	#F58B00	-50.161292	-25.689741
1560	4525	-0.177665429154468	#F10606	-53.373282	-22.808414
1561	4542	-0.00552230820875747	#FFFF00	-42.447222	-22.927505
1562	4549	-0.0185240809307794	#FFFC00	-39.983102	-19.063676
1563	4551	-0.0236645075236474	#FFF400	-40.075042	-19.133278
1564	4553	0.0327044661861606	#A3C08B	-39.983675	-19.068541
1565	4555	0.0262539434168359	#C3D65B	-40.178992	-19.085706
1566	4557	-0.00250008526316999	#FFFF00	-39.905529	-19.028089
1567	4559	-0.00867779094425528	#FFFF00	-40.007081	-19.054357
1568	4561	-0.0302675065511733	#FFE400	-40.123181	-19.146272
1569	4563	0.00804381860798976	#FFFF00	-39.986943	-19.089666
1570	4565	-0.0442984115794711	#FFD300	-39.941831	-19.035023
1571	4567	-0.026625810115147	#FFEC00	-39.928546	-19.069688
1572	4569	-0.0571274632992226	#FFB400	-39.906978	-19.088294
1573	4571	-0.00823016137017513	#FFFF00	-40.125606	-19.002807
1574	4576	-0.00497772247197701	#FFFF00	-42.875657	-20.767981
1575	4583	-0.080573772781673	#FFA500	-42.867552	-20.771757
1576	4584	-0.00455626812932518	#FFFF00	-41.9673	-21.0349
1577	4585	-0.0179326912411046	#FFFC00	-41.9447	-21.0044
1578	4586	-0.0849838143373148	#FFA500	-42.04446	-21.043611
1579	4587	-0.0663771252671883	#FFA500	-42.026731	-21.090384
1580	4588	-0.0717579244339217	#FFA500	-42.02677	-21.090312
1581	4594	0.0440339919285324	#83AABC	-41.2617	-21.778
1582	4595	-0.0452228250659962	#FFC800	-41.5244	-21.6843
1583	4596	0.0575347878877415	#83AABC	-41.4962	-21.6082
1584	4597	0.0472278784621986	#83AABC	-41.47062	-21.651577
1585	4598	0.0184593208138117	#E3EB2A	-41.100708	-21.326692
1586	4599	-0.00868110743022369	#FFFF00	-41.138333	-21.335556
1587	4600	-0.0500737194074963	#FFBE00	-41.121421	-21.321549
1588	4601	-0.0992149150939633	#F99500	-41.0903	-21.2969
1589	4602	0.00519773514467353	#FFFF00	-41.204167	-21.554722
1590	4603	-0.0321191424695665	#FFE400	-41.088966	-21.380524
1591	4604	-0.0369971722299175	#FFDC00	-41.088966	-21.380524
1592	4606	-0.0202747373638533	#FFFC00	-39.495304	-17.660208
1593	4607	-0.172485850824881	#F10606	-39.966209	-18.712404
1594	4608	-0.0989929507928884	#F99500	-39.517166	-17.648199
1595	4610	-0.201516527064394	#D11414	-39.288348	-17.620335
1596	4612	-0.115130545929022	#EE7800	-39.289472	-17.616284
1597	4613	-0.140151278089978	#F73300	-53.221389	-29.960352
1598	4615	-0.142575633426307	#F73300	-52.902546	-25.502421
1599	4616	0.0281814010322625	#C3D65B	-49.236544	-25.44232
1600	4618	0.0485251506661246	#83AABC	-49.226571	-27.802453
1601	4619	0.019799286534356	#E3EB2A	-39.871355	-18.428705
1602	4620	0.0511263081919734	#83AABC	-39.512583	-17.761333
1603	4621	-0.0188258326281079	#FFFC00	-39.91625	-18.081722
1604	4622	-0.101221112400013	#F58B00	-42.580556	-19.869444
1605	4623	-0.178946597912822	#F10606	-49.5804	-25.1234
1606	4624	-0.0254925528022402	#FFF400	-49.136384	-25.24497
1607	4625	-0.0399934150077092	#FFDC00	-51.626258	-28.703689
1608	4625.3	-0.0281785555595383	#FFEC00	-51.616107	-28.683705
1609	4625.6	-0.00159737159478459	#FFFF00	-51.637267	-28.689105
1610	4625.9	-0.25732387362224	#CD0000	-51.622389	-28.686423
1611	4626	-0.0790598388185447	#FFA500	-43.0175	-21.585278
1612	4627	0.00312246978568574	#FFFF00	-39.794985	-18.283425
1613	4628	-0.00663261443770768	#FFFF00	-39.7575	-18.301944
1614	4630	-0.189067249574174	#E10D0D	-39.384899	-17.753122
1615	4631	-0.0694812149151958	#FFA500	-40.652326	-17.586105
1616	4635	-0.17031575572586	#F10606	-37.90148	-12.400748
1617	4636	0.0585492451510484	#83AABC	-40.120923	-19.792123
1618	4637	0.0694875314647057	#6495ED	-40.152778	-19.675
1619	4643	-0.165989718083176	#FE0300	-45.018603	-23.236251
1620	4643.3	-0.142118923378017	#F73300	-45.015003	-23.237781
1621	4643.6	-0.115162676548721	#EE7800	-45.013852	-23.240237
1622	4648	-0.0302059308589055	#FFEC00	-41.285839	-20.743437
1623	4650	-0.0664642067137443	#FFA500	-41.470986	-20.764581
1624	4651	-0.117863974718644	#EE7800	-41.466083	-20.76315
1625	4652	-0.0538789470136413	#FFBE00	-41.467672	-20.766214
1626	4657	0.0401042230986699	#A3C08B	-41.709954	-20.89205
1627	4659	-0.114919759853012	#EE7800	-53.869253	-29.785534
1628	4854	-0.0232392870595735	#FFF400	-39.899454	-19.075959
1629	4854.2	-0.00789514425011631	#FFFF00	-39.918114	-19.123985
1630	4854.4	-0.0186456032100849	#FFFC00	-39.928852	-19.144869
1631	4854.6	-0.00628736122878525	#FFFF00	-39.951287	-19.185658
1632	4854.8	-0.0156493671180209	#FFFF00	-39.914445	-19.186797
1633	4872	-0.0653901504754104	#FFA500	-51.700869	-29.158259
1634	4873	0.000232462156402071	#FFFF00	-51.698118	-29.158705
1635	4938	-0.106934937273557	#F28200	-35.881273	-9.015618
1636	4938.5	-0.0292407709894577	#FFEC00	-35.90714	-8.98242
1637	4952	-0.088920939064942	#FC9E00	-42.887531	-18.579121
1638	4954	0.0096140607608633	#FFFF00	-51.187581	-27.588423
1639	4964	-0.0528309017528457	#FFBE00	-50.969155	-23.529978
1640	4992	-0.0412474526583799	#FFD300	-42.438344	-22.653412
1641	4992.4	-0.108524836757484	#F28200	-42.464157	-22.653784
1642	4992.8	0.0413501967601283	#A3C08B	-42.056723	-22.426752
1643	4994	-0.155254501983021	#FE0300	-50.750875	-28.196995
1644	4994.3	-0.099110184616491	#F99500	-50.750723	-28.196454
1645	4994.6	-0.0406673145015758	#FFD300	-50.75052	-28.196047
1646	4998	0.026674522082964	#C3D65B	-47.523116	-23.585573
1647	5000	-0.0549593577146507	#FFB400	-53.435455	-27.398701
1648	5003	-0.0706880114822724	#FFA500	-51.885678	-27.011535
1649	5004	-0.103368996428708	#F58B00	-50.390537	-29.42067
1650	5011	-0.0488979610347023	#FFC800	-44.809501	-22.374166
1651	5091	-0.0647089601479579	#FFA500	-48.519282	-21.351923
1652	5106	-0.162551955854679	#FE0300	-48.599697	-27.904813
1653	5107	-0.131876943110335	#F44B00	-49.218004	-28.805127
1654	5108	-0.158748474351713	#FE0300	-48.507324	-27.451048
1655	5112	-0.0946367471117136	#F99500	-48.527578	-27.717488
1656	5113	-0.112727109347214	#F28200	-48.6876	-27.449935
1657	5114	-0.275259646652163	#8B0000	-48.563254	-26.349745
1658	5115	-0.0780813978917157	#FFA500	-48.801947	-26.030286
1659	5116	-0.113357952403724	#EE7800	-48.610557	-26.393337
1660	5117	-0.198931564963178	#E10D0D	-48.645008	-26.853616
1661	5120	-0.0497934794036662	#FFBE00	-50.400004	-26.099996
1662	5122	-0.129535981809156	#F44B00	-50.301857	-26.216573
1663	5123	-0.166971594828134	#FE0300	-50.293403	-26.215737
1664	5129	-0.0464658663492646	#FFC800	-50.228433	-26.251303
1665	5130	-0.209394754991562	#D11414	-50.228881	-26.247251
1666	5131	-0.18182202338301	#E10D0D	-50.963991	-26.861249
1667	5132	-0.091629721581795	#FC9E00	-51.119292	-27.360574
1668	5134	-0.148985130077363	#FB1B00	-51.659886	-27.180035
1669	5135	-0.119296278357925	#EE7800	-53.285612	-26.308971
1670	5136	-0.00738450917536013	#FFFF00	-53.293898	-26.328532
1671	5137	-0.124660029671506	#F06300	-53.298529	-26.400648
1672	5138	-0.0452408442333845	#FFC800	-53.301782	-26.432752
1673	5142	-0.130796389296063	#F44B00	-52.571278	-26.469806
1674	5143	-0.180979495200567	#E10D0D	-52.564086	-26.465317
1675	5145	-0.0479813028567913	#FFC800	-52.200001	-26.460002
1676	5146	-0.0125068594533001	#FFFF00	-50.579998	-26.460001
1677	5149	-0.158267611282992	#FE0300	-51.659999	-27.359997
1678	5153	0.0153021497508711	#E3EB2A	-53.377456	-26.471861
1679	5190	-0.0959158442492579	#F99500	-35.744838	-6.967805
1680	5190.3	-0.14544780795479	#FB1B00	-35.744838	-6.967805
1681	5190.9	-0.137692634270715	#F73300	-35.744838	-6.967805
1682	5279.6	-0.0589260875242017	#FFB400	-49.343533	-25.171216
1683	5390	-0.181236433835833	#E10D0D	-50.07061	-29.632155
1684	5391	0.0769467777754724	#6495ED	-48.318754	-24.168855
1685	5394	-0.256545943442756	#CD0000	-39.081933	-12.673992
1686	5397	-0.0598806532330542	#FFAA00	-53.575556	-27.101111
1687	5401	-0.0378006296026106	#FFDC00	-53.27497	-29.461793
1688	5401.5	-0.0791572813487365	#FFA500	-53.27497	-29.461793
1689	5404	-0.00975015972731947	#FFFF00	-48.890459	-27.098791
1690	5517.3	-0.403019928329515	#8B0000	-44.015256	-22.542388
1691	5517.6	-0.142934476437254	#F73300	-44.032216	-22.550564
1692	5533.6	-0.236315192167493	#CD0000	-42.275807	-22.511078
1693	5533.8	0.0356713431585054	#A3C08B	-42.298172	-22.54438
1694	5533.9	0.061205075493916	#6495ED	-42.304535	-22.551731
1695	5537	-0.308547525653342	#8B0000	-46.701767	-23.443148
1696	5537.5	-0.0913782095909282	#FC9E00	-46.70044	-23.442956
1697	5542.6	-0.0623053179814932	#FFAA00	-47.852509	-24.339076
1698	5561	-0.0485640651637222	#FFC800	-44.989617	-21.330773
1699	5561.5	0.000717014430305003	#FFFF00	-44.989617	-21.330773
1700	5569.4	0.000319310050424739	#FFFF00	-43.36985	-21.77871
1701	5569.5	-0.0048322402895243	#FFFF00	-43.93161	-21.80465
1702	5571	-0.165094164889685	#FE0300	-45.93083	-22.71111
1703	5571.5	-0.0193036329588328	#FFFC00	-44.61167	-21.61194
1704	5600	-0.0430497823166495	#FFD300	-45.140536	-23.322493
1705	5606	-0.136611262783667	#F73300	-45.115659	-23.337277
1706	5606.3	-0.0591950589707198	#FFAA00	-45.115659	-23.337277
1707	5606.6	-0.0349005924506805	#FFE400	-45.115659	-23.337277
1708	5622	-0.0394313470631375	#FFDC00	-48.877812	-25.138763
1709	5654	-0.0551783790017965	#FFB400	-44.437739	-22.123333
1710	5660.9	-0.00436173258885253	#FFFF00	-50.209988	-29.524836
1711	5913	0.0374020845240276	#A3C08B	-40.073464	-19.43284
1712	5914	0.0275299672319389	#C3D65B	-40.079448	-19.449557
1713	5918	-0.230859061930369	#CD0000	-47.92396	-25.073019
1714	5919	-0.157467051185021	#FE0300	-47.924593	-25.07824
1715	5952	0.10360543331627	#6495ED	-42.499073	-22.430209
1716	5969	-0.0862781831485165	#FFA500	-47.484992	-23.39414
1717	5970	-0.00564372649000668	#FFFF00	-46.571745	-22.547368
1718	5980	-0.169203729295257	#F10606	-49.625008	-28.076921
1719	5981	-0.0451053280194822	#FFD300	-49.738811	-28.340127
1720	5991	-0.0748582242990023	#FFA500	-49.756478	-25.005369
1721	5992	-0.0135970740504018	#FFFF00	-47.212361	-23.407556
1722	5993	0.00883231678911371	#FFFF00	-47.337111	-23.391139
1723	5994	0.0282232989261156	#C3D65B	-47.193959	-23.283875
1724	5995	0.00328567947553344	#FFFF00	-47.641395	-23.318982
1725	5996	0.0165977947871848	#E3EB2A	-47.672451	-23.317514
1726	5999	-0.0769602183206565	#FFA500	-44.982036	-23.238185
1727	6001	-0.143460250800544	#FB1B00	-48.877784	-20.240271
1728	6002	-0.042228920464667	#FFD300	-52.841667	-29.708333
1729	6047	-0.137697049339366	#F73300	-37.191439	-10.907594
1730	6054	0.0689479907567989	#6495ED	-46.728449	-23.925827
1731	6055	0.0402614128135005	#A3C08B	-47.004497	-23.756264
1732	6056	0.0725608930916132	#6495ED	-47.026493	-23.570868
1733	6065	-0.012742916860852	#FFFF00	-54.454992	-25.645813
1734	6066	0.027863595493044	#C3D65B	-54.019317	-25.476077
1735	6067	-0.0628297041883415	#FFAA00	-53.788923	-25.267255
1736	6068	-0.0297267242010582	#FFEC00	-53.83716	-25.253571
1737	6069	0.0389098433807418	#A3C08B	-53.762569	-25.124833
1738	6070	-0.0417901478172795	#FFD300	-53.822468	-25.169662
1739	6071	-0.0630539882645683	#FFAA00	-53.652295	-25.078821
1740	295	-0.149048794844108	#FB1B00	-44.967024	-21.228781
1741	531	-0.0555451036166975	#FFB400	-53.535265	-22.785544
1742	608	-0.207277893741398	#D11414	-50.562213	-25.354083
1743	608.1	-0.0922181586926488	#FC9E00	-50.562213	-25.354083
1744	608.2	-0.0716452124131779	#FFA500	-50.562213	-25.354083
1745	608.3	-0.200111543003136	#E10D0D	-50.562213	-25.354083
1746	608.4	-0.224283395363971	#D11414	-50.562213	-25.354083
1747	608.5	-0.116772815926642	#EE7800	-50.562213	-25.354083
1748	608.6	-0.0450336364037338	#FFD300	-50.562213	-25.354083
1749	627	-0.138747639808579	#F73300	-48.971713	-25.718347
1750	627.3	-0.0653001692155448	#FFA500	-48.962721	-25.70029
1751	627.6	-0.108101621195577	#F28200	-48.960374	-25.729382
1752	654	-0.0153788054809104	#FFFF00	-51.25	-23.45
1753	671	-0.136529424084724	#F73300	-49.002324	-25.391784
1754	671.3	-0.0509818948394116	#FFBE00	-49.00433	-25.392848
1755	671.6	0.0648052274540701	#6495ED	-49.00737	-25.394915
1756	685	-0.0521879728128048	#FFBE00	-48.9	-25.5
1757	692	-0.103896835227277	#F58B00	-48.320734	-25.506771
1758	716	-0.0292201954802892	#FFEC00	-51.254608	-23.445185
1759	1237	-0.0696553625966763	#FFA500	-50.931972	-26.850665
1760	1344	-0.138685194868228	#F73300	-47.599031	-21.725323
1761	1354	-0.04818964183804	#FFC800	-52.344934	-22.613911
1762	1366	0.0130818124585804	#FFFF00	-46.531134	-23.179415
1763	1470	-0.131687529595815	#F44B00	-47.617697	-21.688717
1764	1538	0.012177750207492	#FFFF00	-47.242058	-24.545629
1765	1541	-0.182720470176898	#E10D0D	-45.647436	-23.712005
1766	1542	-0.0707468549336096	#FFA500	-45.647436	-23.712005
1767	1543	-0.110813516007943	#F28200	-45.647436	-23.712005
1768	1544	-0.0928267005643532	#FC9E00	-45.647436	-23.712005
1769	1551	-0.0918933755735829	#FC9E00	-47.596855	-21.721158
1770	1607	-0.0130853655191808	#FFFF00	-46.940612	-23.246268
1771	1609	-0.0470342577498128	#FFC800	-47.630067	-22.703858
1772	1615	-0.0494345116652475	#FFBE00	-45.118209	-23.413521
1773	1634	-0.066055010958946	#FFA500	-45.146305	-23.34252
1774	1661	-0.0369890468202005	#FFDC00	-46.433333	-23.366667
1775	1684	-0.0216937338661603	#FFF400	-46.728624	-23.565901
1776	1702	0.038938791309209	#A3C08B	-48.378274	-23.40746
1777	1980	-0.0919675393954175	#FC9E00	-54.955543	-25.373193
1778	1985	-0.317669670253624	#8B0000	-54.877352	-25.341837
1779	2285	-0.0517122379042993	#FFBE00	-41.407977	-12.593904
1780	2426	-0.028996602899695	#FFEC00	-34.948442	-8.005063
1781	2535	-0.221119404172028	#D11414	-35.189065	-5.815153
1782	2547	0.0252685690753799	#C3D65B	-36.421655	-9.250005
1783	3912	-0.0486205803610419	#FFC800	-46.623347	-23.652573
1784	3991	-0.200278483392459	#D11414	-56.0214	-22.6342
1785	3992	-0.132474356304846	#F44B00	-56.0196	-22.6445
1786	4264	-0.0312207011331433	#FFE400	-39.088572	-14.778295
1787	4472	-0.0234586284715068	#FFF400	-46.638625	-23.436334
1788	4495	-0.11978011638988	#F06300	-48.801213	-25.505805
1789	4505	-0.194586457925924	#E10D0D	-43.484571	-22.938707
1790	4581	-0.157432787127523	#FE0300	-42.875657	-20.767981
