# Supplementary material for: The erosion of biodiversity and biomass in the Atlantic Forest biodiversity hotspot
Source: Nat Commun. 2020 Dec 11;11:6347. doi: 10.1038/s41467-020-20217-w (PMC7733445; doi:10.1038/s41467-020-20217-w)
Supplement: Supplementary file 7 — Source Data [file 41467_2020_20217_MOESM7_ESM.zip › Source Data/Figure4d.csv]

	ordem	best_obs_man_eff	land_use	cores1
1	4	-0.20896720813722	APA	#D11414
2	5	-0.140138882252717	APA	#F73300
3	8	-0.0156145440107099	PA	#FFFF00
4	9	-0.0535094735874512	PA	#FFBE00
5	10	0.0487055505813249	PA	#83AABC
6	11	-0.384819716048108	private	#8B0000
7	12	-0.121156866988652	private	#F06300
8	13	-0.0836964538067578	private	#FFA500
9	16	-0.147288556640704	PA	#FB1B00
10	21	-0.134833288944787	PA	#F44B00
11	25	-0.0283615175927877	private	#FFEC00
12	26	0.0341275632330322	APA	#A3C08B
13	28	-0.0324022306003447	PA	#FFE400
14	29	-0.102477264543896	PA	#F58B00
15	30	-0.144056752676302	PA	#FB1B00
16	31	-0.162776629671973	PA	#FE0300
17	34	0.0414895146297726	PA	#83AABC
18	45	-0.115622353455706	PA	#EE7800
19	46	-0.00360888957102921	PA	#FFFF00
20	46.2	-0.019033170690844	PA	#FFFC00
21	48	-0.190886422131457	PA	#E10D0D
22	49	0.00941840301933037	private	#FFFF00
23	50	0.0354647259827503	private	#A3C08B
24	51	0.032328666248019	private	#A3C08B
25	53	0.0151998162233915	PA	#E3EB2A
26	53.3	-0.0173288515405371	PA	#FFFC00
27	53.6	-0.0297553387279751	PA	#FFEC00
28	55	0.0474332023323505	private	#83AABC
29	63	-0.0839739277853168	PA	#FFA500
30	64	-0.00370908005100986	PA	#FFFF00
31	65	0.0235559417551083	private	#C3D65B
32	68	-0.0422734017303225	APA	#FFD300
33	69	-0.207883789480601	private	#D11414
34	77	-0.0588226800578532	private	#FFB400
35	78	0.00847490295982278	private	#FFFF00
36	80	-0.0427582030599459	APA	#FFD300
37	81	-0.0153774854174923	PA	#FFFF00
38	82	-0.163597185432534	APA	#FE0300
39	83	0.0299193736191416	private	#C3D65B
40	86	-0.00984948767337815	private	#FFFF00
41	87	-0.0884965733522489	private	#FFA500
42	89	-0.0679978837285637	private	#FFA500
43	91	-0.0119434913604178	APA	#FFFF00
44	93	-0.0264216112012801	private	#FFEC00
45	94	-0.0196638396586728	private	#FFFC00
46	95	-0.0297669838112348	private	#FFEC00
47	96	-0.0739661106081259	private	#FFA500
48	97	0.00645074030110942	private	#FFFF00
49	98	-0.261958947594696	private	#CD0000
50	100	-0.300564357680512	PA	#8B0000
51	102	-0.0798756187185554	private	#FFA500
52	106	0.0406073304657774	APA	#A3C08B
53	109	-0.0772660528795245	private	#FFA500
54	110	-0.162259716438377	APA	#FE0300
55	111	-0.122805778228731	APA	#F06300
56	112	-0.100041081340686	other	#F58B00
57	113	-0.138690221681263	other	#F73300
58	118	-0.110441058261038	private	#F28200
59	121	-0.0716109055765877	PA	#FFA500
60	124	-0.139202061699811	PA	#F73300
61	125	-0.0915134400499236	PA	#FC9E00
62	129	-0.1585486320698	PA	#FE0300
63	130	-0.0872233338260012	PA	#FFA500
64	131	-0.100452359887603	private	#F58B00
65	132	-0.134635958013586	private	#F44B00
66	133	-0.0693426363106163	private	#FFA500
67	134	-0.148114419428456	APA	#FB1B00
68	135	-0.0546788231988375	other	#FFB400
69	136	-0.057687321518899	PA	#FFB400
70	137	-0.0385000145253076	other	#FFDC00
71	138	-0.0917707352188316	PA	#FC9E00
72	142	-0.202807876056454	other	#D11414
73	144	-0.0185456045357762	PA	#FFFC00
74	147	-0.0257256381868749	PA	#FFF400
75	158	0.0302583810820152	APA	#A3C08B
76	160	-0.0890346676268314	other	#FC9E00
77	162	-0.097718291391295	other	#F99500
78	164	-0.140444864626153	private	#F73300
79	169	-0.049248891815344	PA	#FFBE00
80	171	-0.0687561083111023	other	#FFA500
81	174	-0.0310079352282938	private	#FFE400
82	177	-0.250111403741869	other	#CD0000
83	180	-0.0766656402916057	PA	#FFA500
84	186	-0.00305536587684002	private	#FFFF00
85	187	0.0102169153971275	private	#FFFF00
86	188	-0.023831539283103	private	#FFF400
87	189	-0.0371317637067265	private	#FFDC00
88	190	0.0210182078242021	private	#E3EB2A
89	191	0.00545412498324003	private	#FFFF00
90	199	-0.0806541381593532	PA	#FFA500
91	200	-0.0424933966249264	APA	#FFD300
92	201	-0.0327232818966163	other	#FFE400
93	203	0.0290720007222162	PA	#C3D65B
94	205	-0.188048594988584	private	#E10D0D
95	211.5	-0.0740293500649627	PA	#FFA500
96	214	0.00413522610764814	private	#FFFF00
102	243	-0.189920583505482	private	#E10D0D
103	256	-0.11296090014174	other	#F28200
104	257	-0.0732275759917988	other	#FFA500
105	259	-0.0435438025292139	PA	#FFD300
106	267	-0.0608817806209441	other	#FFAA00
107	271	-0.147568587147413	private	#FB1B00
108	272	-0.0972402883976061	private	#F99500
109	273	-0.0611123355682861	private	#FFAA00
110	274	-0.0991182933490146	APA	#F99500
111	281	-0.0453945428330511	PA	#FFC800
112	294	0.0037011423994464	private	#FFFF00
113	306	-0.0957720121446771	PA	#F99500
114	307	-0.136172125344797	other	#F44B00
115	311	-0.15000032955809	private	#FB1B00
116	317	-0.0374144728829264	APA	#FFDC00
117	317.2	-0.0477833685307776	APA	#FFC800
118	317.8	-0.0374679151544957	APA	#FFDC00
119	318	-0.0772361268668103	private	#FFA500
120	319	0.0595055456499482	PA	#6495ED
121	321	-0.142216536592971	PA	#F73300
122	322	0.0561241359975873	private	#83AABC
123	323	0.023137541778016	private	#C3D65B
124	334	-0.116607730533594	APA	#EE7800
125	335	0.0127064633871816	private	#FFFF00
126	336	-0.021786630457506	APA	#FFF400
129	347	-0.0828378457818641	other	#FFA500
130	348	-0.141929142513577	other	#F73300
131	351	-0.0648277215258098	private	#FFA500
132	352	0.0517222863787824	private	#83AABC
133	360	-0.132925836966632	PA	#F44B00
134	361	-0.0817201772140819	PA	#FFA500
135	362	-0.102558516972474	APA	#F58B00
136	363	-0.0973926140159161	PA	#F99500
137	364	-0.0791109037249054	APA	#FFA500
138	365	-0.0194364457858583	PA	#FFFC00
139	366	-0.107757811545674	PA	#F28200
140	367	-0.070474555404964	APA	#FFA500
141	375	-0.0402885088639657	private	#FFDC00
142	388	-0.0729933229807591	private	#FFA500
143	389	-0.158077453091533	PA	#FE0300
144	390	-0.0885830377510186	PA	#FFA500
145	391	-0.118823525138297	PA	#EE7800
146	403	-0.00727518171604694	other	#FFFF00
147	404	-0.0345603819851179	other	#FFE400
148	405	-0.00711443270307922	other	#FFFF00
153	475	0.0502146686776513	private	#83AABC
154	500	0.0682966587465375	APA	#6495ED
155	501	-0.0106372909300284	APA	#FFFF00
156	520	-0.083339689908304	private	#FFA500
157	528	-0.157374571825856	private	#FE0300
158	529	-0.209229588718386	private	#D11414
159	560	-0.255103203661623	APA	#CD0000
160	561	-0.178629881312554	APA	#F10606
161	562	-0.16614111647339	APA	#FE0300
162	569	0.0129671918676704	PA	#FFFF00
163	570	-0.0289753044656734	PA	#FFEC00
164	571	0.0539713995913308	APA	#83AABC
165	572	-0.0104833592616408	private	#FFFF00
166	573	0.0492894156762489	PA	#83AABC
167	574	-0.0678249330429025	PA	#FFA500
168	576	-0.102845523158199	PA	#F58B00
169	577	0.0939643117740606	PA	#6495ED
170	578	-0.0880423144881959	PA	#FFA500
171	579	-0.0942689025749971	PA	#FC9E00
172	580	0.0472771222696375	private	#83AABC
173	582	-0.0467322351549862	PA	#FFC800
174	583	-0.36502593724401	private	#8B0000
175	584	-0.198528851240525	PA	#E10D0D
176	585	-0.0722057539529893	private	#FFA500
177	586	-0.147465718058931	private	#FB1B00
178	587	-0.0965018137396212	private	#F99500
179	588	-0.0100356141354704	private	#FFFF00
180	589	-0.175158147311933	private	#F10606
181	592	-0.036545992401029	PA	#FFDC00
182	593	-0.0699711950139059	PA	#FFA500
183	595	-0.175528121198394	PA	#F10606
184	596	-0.21152988782002	PA	#D11414
185	597	-0.0433986622204133	PA	#FFD300
186	598	-0.0281985568013401	PA	#FFEC00
187	599	-0.15447808168794	APA	#FE0300
188	600	-0.11885987522364	APA	#EE7800
189	603	-0.0860788706785078	private	#FFA500
190	606	-0.128124393386749	PA	#F44B00
191	606.3	-0.0830313281292673	PA	#FFA500
192	606.6	-0.118345478462503	PA	#EE7800
193	606.9	-0.14314369926092	PA	#F73300
194	609	-0.0398686819883325	private	#FFDC00
195	610	-0.115580849541011	private	#EE7800
196	611	-0.312317659092655	APA	#8B0000
197	612	-0.157015256553103	APA	#FE0300
199	614	0.166012149508471	APA	#6495ED
200	615	-0.344283618398559	private	#8B0000
201	616	-0.0778735812037828	PA	#FFA500
202	617	-0.112932754012712	PA	#F28200
203	618	-0.142418954072685	PA	#F73300
204	619	-0.390224682346009	PA	#8B0000
205	620	-0.0936755248840133	private	#FC9E00
207	640	-0.175714540318714	private	#F10606
208	641	-0.0577718135025147	private	#FFB400
209	642	0.055325370857796	private	#83AABC
210	643	-0.0409270978126985	private	#FFD300
211	655	0.105764034818237	private	#6495ED
212	659	0.0606039843647684	APA	#6495ED
213	660	-0.116791740273221	private	#EE7800
215	662	-0.161335736798474	PA	#FE0300
216	668	0.0366525897397177	PA	#A3C08B
217	668.5	0.00546108020250773	PA	#FFFF00
218	669	-0.168932916927456	PA	#F10606
219	670	0.0562205449472169	PA	#83AABC
220	674	-0.0160148319096429	private	#FFFF00
221	675	-0.10184205676356	private	#F58B00
222	676	-0.0300882352937256	private	#FFEC00
223	682	-0.0358945988579527	private	#FFDC00
224	691	0.020579976052207	PA	#E3EB2A
225	695	-0.011232269498427	PA	#FFFF00
226	696	0.00634912569075931	PA	#FFFF00
227	697	-0.0427043360387424	PA	#FFD300
228	698	-0.0430513519121375	PA	#FFD300
229	699	-0.00750148860296387	PA	#FFFF00
230	700	-0.018170112975428	PA	#FFFC00
231	701	-0.071405202030423	PA	#FFA500
232	702	0.00178229940953082	PA	#FFFF00
233	703	-0.0211464051606264	PA	#FFF400
234	704	-0.244588666369386	PA	#CD0000
235	705	-0.0209915272139935	PA	#FFF400
236	706	-0.165020712971561	PA	#FE0300
237	707	-0.0841823444230546	PA	#FFA500
238	714	-0.0999644535443452	PA	#F99500
240	725	-0.12986478751277	private	#F44B00
241	726	-0.261059751542223	private	#CD0000
242	727	-0.120377473085917	PA	#F06300
243	732	-0.0501186252751872	PA	#FFBE00
244	738	-0.15670284575618	private	#FE0300
245	739	-0.120734896250313	private	#F06300
246	740	-0.120040725357574	private	#F06300
247	741	-0.0926881503449831	private	#FC9E00
248	743	0.00960608799649907	private	#FFFF00
249	745	0.0105539870115142	private	#FFFF00
250	745.5	0.0744331808776236	private	#6495ED
251	746.6	-0.0914818267187486	PA	#FC9E00
252	746.9	-0.0480550675335889	PA	#FFC800
253	747	-0.039542402137125	PA	#FFDC00
254	749	-0.152185390805697	private	#FB1B00
255	750	-0.0924420879364544	private	#FC9E00
256	754	-0.0673665069002025	private	#FFA500
257	755	0.0331072088829759	other	#A3C08B
258	764	-0.0600459894985733	PA	#FFAA00
259	765	-0.081510073507265	PA	#FFA500
260	767	-0.136363974640661	private	#F73300
261	770	-0.0409657956902927	private	#FFD300
262	777.3	-0.162545034357491	PA	#FE0300
263	777.6	-0.14903331299874	PA	#FB1B00
264	777.9	-0.120778603994621	PA	#F06300
265	778	-0.10893996350152	APA	#F28200
266	781	-0.183446201075842	private	#E10D0D
267	782	-0.181462673730725	PA	#E10D0D
270	785	-0.191278732502678	PA	#E10D0D
271	786	-0.223460663433049	private	#D11414
272	787	-0.280749618597301	private	#8B0000
273	788	-0.252867753309997	private	#CD0000
274	789	-0.213979128183195	private	#D11414
275	790	-0.307426930570276	private	#8B0000
276	791	-0.334049034579976	private	#8B0000
277	792	-0.240577304428567	private	#CD0000
278	793	0.030918691557915	PA	#A3C08B
279	794	-0.00570104228390219	PA	#FFFF00
280	795	-0.0606689148278391	PA	#FFAA00
281	796	-0.172998025913154	private	#F10606
282	797	0.0123175864521896	private	#FFFF00
283	799	0.0086531402981568	PA	#FFFF00
284	800	0.046332319318198	private	#83AABC
285	801	-0.0751475165062762	private	#FFA500
286	802	-0.0910756169068703	private	#FC9E00
287	803	-0.028639352640101	PA	#FFEC00
288	804	0.00183230989804365	PA	#FFFF00
289	805	-0.0625220110778196	other	#FFAA00
290	806	-0.10291640073092	other	#F58B00
291	807	0.0911571804696078	other	#6495ED
292	809	-0.0443039865043365	private	#FFD300
293	810	-0.0677830559433512	private	#FFA500
294	812	-0.0110864907466401	private	#FFFF00
295	813	-0.141404312144092	APA	#F73300
296	816	-0.0776434526577304	other	#FFA500
297	821	0.0283420428600768	PA	#C3D65B
298	821.5	0.0567326150039384	PA	#83AABC
299	822	-0.26334048440765	APA	#8B0000
300	823	-0.0538404058832239	PA	#FFBE00
301	824	0.0122857803774245	APA	#FFFF00
302	825	0.0388884746926758	PA	#A3C08B
303	827	-0.0397023178988999	private	#FFDC00
304	828	-0.0303041444524131	private	#FFE400
305	829	0.014116092829491	PA	#E3EB2A
306	830	-0.00825626739203652	private	#FFFF00
307	831	-0.000151193813708683	private	#FFFF00
308	832	-0.022337052277211	private	#FFF400
309	834	-0.0682773741889881	APA	#FFA500
310	835	-0.0837619745327854	APA	#FFA500
311	836	-0.101537604817249	APA	#F58B00
312	837	-0.0695223866161997	APA	#FFA500
313	838	-0.10348615684258	APA	#F58B00
314	843	-0.0316475256608398	APA	#FFE400
315	844	-0.0288786127148174	PA	#FFEC00
316	845	-0.00353825972293296	PA	#FFFF00
317	846	0.0243368093181976	PA	#C3D65B
318	847	0.0527412282566994	PA	#83AABC
319	856	-0.0261027205791043	APA	#FFEC00
320	858	-0.266711955905026	PA	#8B0000
321	861	-0.0757858968009204	PA	#FFA500
322	862	0.00606260591223029	PA	#FFFF00
323	863	0.0385362090716934	private	#A3C08B
324	864	-0.00817299377250177	private	#FFFF00
325	865	-0.00466531465647838	private	#FFFF00
326	866	-0.186189570293011	private	#E10D0D
327	867	-0.0150734708535089	private	#FFFF00
328	869	0.0487029894955062	APA	#83AABC
329	870	-0.036670067307539	PA	#FFDC00
330	873	0.0724672101248806	PA	#6495ED
331	874	-0.0607695052739255	PA	#FFAA00
332	875	0.0103701442024141	PA	#FFFF00
333	876	0.0161950608452698	PA	#E3EB2A
334	878	0.00253159184740186	PA	#FFFF00
335	890	-0.171544465108935	private	#F10606
336	891	-0.0457613650558489	private	#FFC800
337	895	0.02792583959664	other	#C3D65B
338	908	-0.0622694767792927	PA	#FFAA00
339	909	-0.0914674026398365	PA	#FC9E00
340	910	-0.163786616100778	private	#FE0300
341	916	-0.219015877572085	PA	#D11414
342	922	-0.0294228263801846	other	#FFEC00
343	926	-0.0378522676805989	PA	#FFDC00
344	932	-0.0817773858122013	PA	#FFA500
345	933	-0.136925225151963	PA	#F73300
346	933.3	-0.210336961832609	PA	#D11414
347	933.6	0.0331892017049755	PA	#A3C08B
348	934	-0.202653164537444	private	#D11414
349	935	-0.0943770597333682	private	#F99500
350	936	-0.0983246010872786	private	#F99500
351	937	0.0290525452201361	PA	#C3D65B
352	939	-0.131191945716448	PA	#F44B00
353	941	-0.0162295952230451	private	#FFFC00
354	942	0.0372887815865955	PA	#A3C08B
355	946	0.0326492697359083	PA	#A3C08B
356	947	-0.0320792464712344	PA	#FFE400
357	948	0.0751258697979974	PA	#6495ED
358	949	0.0286512953051327	PA	#C3D65B
359	950	0.0519208093794189	PA	#83AABC
360	951	-0.134853420166238	PA	#F44B00
361	952	-0.119660396222806	PA	#F06300
362	953	-0.110035882076963	PA	#F28200
363	954	0.0143917749537512	PA	#E3EB2A
364	955	-0.00203465100338724	PA	#FFFF00
365	956	0.0307114593770981	PA	#A3C08B
366	957	0.0302333984273538	PA	#A3C08B
367	960	-0.0931504862576012	PA	#FC9E00
368	961	-0.0737885534671562	private	#FFA500
369	963	-0.122042491441093	private	#F06300
370	964	-0.0557972612736942	other	#FFB400
371	965	-0.0155355229588978	PA	#FFFF00
372	966	-0.0905783321631458	other	#FC9E00
373	967	-0.131696756318704	PA	#F44B00
374	968	-0.0922680937834501	private	#FC9E00
375	969	-0.065327117201661	private	#FFA500
376	972	-0.0607344183505841	other	#FFAA00
377	973	-0.115972384566905	PA	#EE7800
378	974	-0.232804253476939	private	#CD0000
379	975	-0.00807208562124004	private	#FFFF00
380	978	-0.163748377278646	private	#FE0300
381	979	-0.0831092145764289	PA	#FFA500
382	981	0.0329979016826881	PA	#A3C08B
383	989	-0.0921101738599579	private	#FC9E00
384	990	-0.0643861737098408	private	#FFA500
385	991	-0.139988687369443	PA	#F73300
386	992	-0.127626620128107	PA	#F44B00
387	993	-0.217753255535796	PA	#D11414
388	994	-0.152158678054352	PA	#FB1B00
389	995	-0.271407349321696	PA	#8B0000
390	1002	-0.132701330670319	private	#F44B00
391	1003	-0.0975332716726149	private	#F99500
392	1004	-0.108443883383208	private	#F28200
394	1010	-0.150530400422216	other	#FB1B00
395	1011	-0.0663977744237925	other	#FFA500
397	1017	-0.0842248662303593	private	#FFA500
398	1018	0.0452932227449312	private	#83AABC
399	1023	-0.018167752609565	private	#FFFC00
400	1024	-0.144662353547623	private	#FB1B00
401	1035	-0.172017158850312	PA	#F10606
402	1038	-0.0471548840475272	other	#FFC800
403	1040	-0.0164129681417824	PA	#FFFC00
404	1041	-0.0603273795655236	private	#FFAA00
405	1047	-0.0523830081047663	private	#FFBE00
406	1052	-0.0356080700776248	PA	#FFE400
407	1057	-0.0585646005470531	private	#FFB400
408	1061	-0.122529644893279	private	#F06300
410	1066	0.00373288147336519	private	#FFFF00
411	1069	0.0847225154806233	private	#6495ED
413	1073	-0.235823477612608	private	#CD0000
414	1082	-0.0792682379271974	private	#FFA500
416	1084	-0.127453316341298	private	#F44B00
417	1084.3	-0.0711504892694831	private	#FFA500
418	1084.6	-0.0607492923148192	private	#FFAA00
419	1086	-0.0364045500137022	private	#FFDC00
420	1087	-0.0334589681024451	private	#FFE400
421	1088	-0.0240010898245774	PA	#FFF400
422	1091	-0.0990478638779594	private	#F99500
423	1095	-0.139148161756397	private	#F73300
424	1096	-0.160443806634885	private	#FE0300
425	1097	-0.200462607097558	private	#D11414
426	1098	-0.22189741000946	private	#D11414
427	1099	-0.0375771568465214	PA	#FFDC00
428	1100	-0.100948717048997	private	#F58B00
429	1101	-0.119871123774865	private	#F06300
430	1102	-0.14406765314484	private	#FB1B00
431	1103	-0.233818978115313	private	#CD0000
432	1104	-0.215652073276992	private	#D11414
433	1105	-0.0996729700889938	private	#F99500
434	1106	-0.0777798908991044	private	#FFA500
435	1107	-0.232716354721712	private	#CD0000
436	1108	-0.0280362608586798	APA	#FFEC00
437	1109	-0.110735757785406	private	#F28200
438	1112	-0.100469259762857	PA	#F58B00
439	1113	-0.0604591785228779	private	#FFAA00
440	1114	-0.112598041867732	private	#F28200
441	1115	-0.0361513877827673	private	#FFDC00
442	1118	-0.112731329384811	PA	#F28200
443	1121	-0.0742838128139186	private	#FFA500
444	1123	-0.122567839599858	private	#F06300
445	1124	0.0118762523303874	PA	#FFFF00
446	1139	-0.0158525832737652	private	#FFFF00
447	1140	-0.0279509565552429	private	#FFEC00
448	1142	-0.0501942970420429	PA	#FFBE00
449	1144	-0.139516423913652	PA	#F73300
450	1146	-0.0782276667130078	private	#FFA500
451	1150	-0.00064044003499562	PA	#FFFF00
452	1153	-0.00859869365508815	other	#FFFF00
453	1154	0.0155886780927299	other	#E3EB2A
454	1155	-0.107833764494171	other	#F28200
455	1156	-0.0269241529989279	other	#FFEC00
456	1157	-0.0281688819506017	other	#FFEC00
457	1158	-0.0396368483445192	PA	#FFDC00
458	1163	-0.0999843589712634	PA	#F99500
459	1177	-0.0688542305180401	PA	#FFA500
460	1180	-0.0175833922332731	other	#FFFC00
461	1182	-0.149187691639624	private	#FB1B00
462	1184	0.00516300617124718	PA	#FFFF00
463	1184.5	0.0234191904034429	private	#C3D65B
465	1188	-0.0836843461810324	other	#FFA500
466	1192	-0.020479282488243	other	#FFF400
467	1194	-0.0412318452043829	PA	#FFD300
468	1200	-0.0642895017077845	private	#FFA500
469	1201	-0.114854776298494	private	#EE7800
470	1202	-0.00836538267779631	private	#FFFF00
471	1205	0.0351399379101191	PA	#A3C08B
472	1208	-0.0292454632931051	PA	#FFEC00
473	1226	-0.167460610262118	PA	#F10606
474	1230	-0.0228636843945598	private	#FFF400
475	1231	0.0186993438090529	private	#E3EB2A
477	1233	-0.0965971419058374	private	#F99500
478	1235	-0.0853543217614243	private	#FFA500
479	1240	-0.0337210803656779	PA	#FFE400
480	1243	-0.0178153817755342	private	#FFFC00
481	1244	0.0153872288494417	private	#E3EB2A
482	1246	-0.0515957958206222	private	#FFBE00
483	1247	-0.141947721796617	private	#F73300
484	1249	0.0362961640656871	PA	#A3C08B
485	1251	-0.00884787594598531	private	#FFFF00
486	1253	-0.0404606642211045	private	#FFDC00
487	1254	-0.107886149490554	PA	#F28200
488	1255	-0.186030220780202	private	#E10D0D
489	1256	-0.0238311897437286	private	#FFF400
490	1258	-0.151309591447205	PA	#FB1B00
491	1259	-0.0872328627755136	private	#FFA500
492	1260	-0.0654178461679673	PA	#FFA500
493	1261	0.0262980200606787	PA	#C3D65B
494	1266	0.0221625184130527	PA	#C3D65B
495	1271	0.0540745882133352	PA	#83AABC
496	1272	-0.128752909463586	PA	#F44B00
497	1278	-0.22443784160055	PA	#D11414
498	1280	-0.100795704724965	PA	#F58B00
499	1281	-0.100208675011189	PA	#F58B00
500	1285	0.0242872837263243	PA	#C3D65B
501	1322	-0.0437566135764639	PA	#FFD300
502	1323	0.0284807021193843	PA	#C3D65B
503	1324	-0.0497978532144241	PA	#FFBE00
504	1326	-0.0358405740920684	private	#FFE400
505	1327	0.00514776897045854	private	#FFFF00
506	1328	-0.241753135814314	private	#CD0000
507	1330	-0.0601246652158499	PA	#FFAA00
508	1333	-0.0151852668857711	PA	#FFFF00
509	1338	-0.314958266901682	PA	#8B0000
510	1339	-0.251274391114336	private	#CD0000
511	1342	-0.00501882831589851	private	#FFFF00
512	1342.5	-0.0464155685596829	private	#FFC800
513	1343	-0.19449827458727	APA	#E10D0D
514	1349	0.0102345766614808	PA	#FFFF00
515	1350	-0.105163251501772	PA	#F58B00
516	1352	0.0247355075850632	PA	#C3D65B
517	1352.3	-0.0411542526972942	PA	#FFD300
518	1352.6	-0.0195086290312532	PA	#FFFC00
519	1353	-0.103580394979933	private	#F58B00
520	1356	-0.0320055451760765	PA	#FFE400
521	1357	0.00613410346913089	PA	#FFFF00
522	1358	0.0494810764446639	PA	#83AABC
523	1359	0.0599184761428872	PA	#6495ED
524	1360	-0.566805357965554	PA	#8B0000
525	1361	0.0428809817125358	PA	#83AABC
526	1362	-0.0231844390455837	APA	#FFF400
527	1363	-0.0734934388077784	other	#FFA500
528	1364	-0.0616970417033872	PA	#FFAA00
529	1368	-0.0883215300777332	PA	#FFA500
530	1371	-0.0668026347753057	PA	#FFA500
531	1372	-0.0882044169634247	APA	#FFA500
532	1373	0.0286074356295611	APA	#C3D65B
533	1376	-0.0497019283531665	PA	#FFBE00
534	1378	-0.0643433940198134	PA	#FFA500
535	1379	-0.187085436012072	APA	#E10D0D
536	1383	-0.187005705855048	private	#E10D0D
537	1384	-0.313076887731331	other	#8B0000
538	1385	-0.0745962620339023	private	#FFA500
539	1386	-0.0421079209882273	private	#FFD300
540	1420	-0.032260749444973	PA	#FFE400
541	1421	0.0121333108891294	PA	#FFFF00
542	1422	0.0202417156844647	PA	#E3EB2A
543	1426	0.0231405765721064	PA	#C3D65B
544	1428	-0.0945726975874887	private	#F99500
545	1429	-0.0270779171538488	PA	#FFEC00
546	1434	-0.0428092569832293	PA	#FFD300
547	1435	-0.00972883973307207	PA	#FFFF00
548	1436	-0.0867002662076147	PA	#FFA500
549	1437	-0.00983656471952983	PA	#FFFF00
550	1438	-0.0101447845551252	PA	#FFFF00
551	1439	-0.0889752910877276	PA	#FC9E00
552	1440	-0.138051424432622	PA	#F73300
553	1444	-0.0592131814858331	PA	#FFAA00
554	1445	-0.0520291802867882	PA	#FFBE00
555	1446	-0.131848117342036	PA	#F44B00
556	1448	0.0164790511161403	PA	#E3EB2A
557	1454	0.0304495879001599	PA	#A3C08B
558	1455	-0.041712803911236	PA	#FFD300
559	1456	-0.0328225066692766	PA	#FFE400
560	1457	-0.183479311546101	PA	#E10D0D
561	1458	0.076086078072863	PA	#6495ED
562	1473	-0.312445101083487	other	#8B0000
563	1480	0.0175806857456719	other	#E3EB2A
564	1494	-0.0166828276797567	PA	#FFFC00
565	1497	-0.0828681113137672	private	#FFA500
566	1498	0.0140579017957909	private	#E3EB2A
567	1499	-0.0331265345642391	private	#FFE400
568	1500	-0.0338143434957009	PA	#FFE400
569	1501	-0.115529975817976	PA	#EE7800
570	1502	-0.104747641943625	private	#F58B00
571	1503	-0.0945348051470624	private	#F99500
572	1505	0.0161182464934125	PA	#E3EB2A
573	1506	-0.145477750765375	other	#FB1B00
574	1508	-0.0506432540733136	private	#FFBE00
575	1509	-0.0272656464043375	private	#FFEC00
576	1510	-0.0431120382909116	APA	#FFD300
577	1518	-0.0919347087137954	PA	#FC9E00
578	1524	-0.0542527711108398	APA	#FFB400
579	1525	0.112059410762407	private	#6495ED
580	1526	0.0851904739926231	PA	#6495ED
581	1530	-0.0256914488913658	APA	#FFF400
582	1549	-0.0325358736132528	PA	#FFE400
583	1562	-0.207823330870211	private	#D11414
584	1579	-0.226709452091941	private	#CD0000
585	1587	0.00673280539094866	private	#FFFF00
586	1588	-0.17852164803792	private	#F10606
587	1589	-0.197042648782619	private	#E10D0D
588	1590	-0.123967602756519	private	#F06300
589	1591	-0.127804398524464	private	#F44B00
590	1592	-0.254808368354228	private	#CD0000
591	1593	-0.232252793323014	private	#CD0000
592	1594	-0.108631314320669	private	#F28200
593	1595	-0.110162948758512	private	#F28200
594	1596	-0.13321780129992	private	#F44B00
595	1597	-0.0733577257629049	private	#FFA500
596	1598	-0.17502893540543	private	#F10606
597	1599	-0.121441579499371	private	#F06300
598	1600	-0.0134504696268635	private	#FFFF00
599	1601	-0.0165393151043614	private	#FFFC00
600	1602	-0.104531079314521	other	#F58B00
601	1603	-0.1460937729528	private	#FB1B00
602	1604	0.00690555250994533	private	#FFFF00
603	1608	-0.0260535979949003	private	#FFEC00
604	1608.5	-0.0863916910374703	private	#FFA500
605	1617	-0.241293439314097	APA	#CD0000
606	1618	-0.103859612213208	PA	#F58B00
607	1621	-0.157182711472482	PA	#FE0300
608	1627	-0.206590956279178	PA	#D11414
609	1627.3	-0.228313485941757	PA	#CD0000
610	1627.6	-0.23572043787646	PA	#CD0000
611	1628	-0.21700778312405	PA	#D11414
612	1629	-0.320197334500944	PA	#8B0000
613	1630	-0.0548816874951424	PA	#FFB400
614	1631	-0.143308471136938	other	#F73300
615	1638	-0.179604720174107	PA	#F10606
616	1642	-0.0490439348353823	PA	#FFC800
617	1643	-0.0991238837518543	PA	#F99500
618	1644	-0.116773600875406	PA	#EE7800
619	1659	-0.000882938932711974	PA	#FFFF00
620	1663	-0.167250778801971	PA	#F10606
621	1665	-0.0753255787832767	PA	#FFA500
622	1666	0.0282323752845901	PA	#C3D65B
623	1667	0.0309909834242263	PA	#A3C08B
624	1668	-0.00487978915489239	PA	#FFFF00
625	1669	0.00538616228575655	PA	#FFFF00
626	1670	-0.0232770950532768	PA	#FFF400
627	1677	0.00412647313038907	PA	#FFFF00
628	1678	-0.0124802756454788	PA	#FFFF00
629	1679	0.0591922990093195	PA	#83AABC
630	1680	-0.0060234723446014	PA	#FFFF00
631	1681	0.0491121792075734	PA	#83AABC
632	1682	-0.0948987948343703	PA	#F99500
633	1683	0.0207499726561186	PA	#E3EB2A
634	1686	-0.253893866338975	private	#CD0000
635	1687	-0.23916453395585	PA	#CD0000
636	1688	-0.0500465371197839	PA	#FFBE00
637	1693	-0.0128645336492725	PA	#FFFF00
638	1697	0.108694624838643	APA	#6495ED
639	1698	-0.00244106256088136	APA	#FFFF00
640	1701	-0.0332005956726019	PA	#FFE400
641	1703	-0.010120970199918	PA	#FFFF00
642	1704	-0.0310471917976252	PA	#FFE400
643	1716	-0.224091841254107	PA	#D11414
644	1719	-0.311436009018867	APA	#8B0000
645	1720	-0.313897257891335	APA	#8B0000
646	1721	-0.345665555968612	APA	#8B0000
647	1728	0.0424459027780158	APA	#83AABC
650	1743.3	-0.00671043544788764	PA	#FFFF00
651	1743.6	0.00470061686024166	PA	#FFFF00
652	1743.9	-0.0155664064039006	PA	#FFFF00
653	1744	-0.0857168094502591	PA	#FFA500
654	1745	-0.039910460557839	PA	#FFDC00
655	1746	-0.013370982386134	PA	#FFFF00
656	1747	-0.057743437139008	APA	#FFB400
657	1748	-0.067770797702627	APA	#FFA500
658	1749	-0.0209157798950498	APA	#FFF400
659	1750	-0.027595665975969	APA	#FFEC00
660	1751	-0.0550386669138451	APA	#FFB400
661	1752	-0.0431185165624548	APA	#FFD300
662	1753	-0.038697029129813	APA	#FFDC00
663	1754	-0.040604719559021	APA	#FFDC00
664	1755	-0.0420362375135326	APA	#FFD300
665	1756	-0.0704975679641287	APA	#FFA500
666	1757	0.0136251199817623	APA	#E3EB2A
667	1758	-0.0840890678762787	APA	#FFA500
668	1759	-7.35694371927893e-05	APA	#FFFF00
669	1760	-0.0600255476494951	APA	#FFAA00
670	1761	-0.168766599156464	APA	#F10606
671	1762	-0.0645012523952226	APA	#FFA500
672	1763	-0.180670810317024	APA	#F10606
673	1764	-0.112705958072704	APA	#F28200
674	1765	-0.11340331526943	APA	#EE7800
675	1766	-0.175381562995737	APA	#F10606
676	1766.5	-0.123802837121696	APA	#F06300
677	1767	-0.223645256985308	APA	#D11414
678	1768	-0.208819686475405	PA	#D11414
679	1769	-0.176192710187568	APA	#F10606
680	1770	-0.152716723370848	PA	#FB1B00
681	1775	-0.165406881884496	PA	#FE0300
682	1776	-0.113408901206491	APA	#EE7800
683	1778	-0.0689561822008386	PA	#FFA500
684	1778.2	-0.0719037385060074	PA	#FFA500
685	1778.4	-0.0980659847177818	PA	#F99500
686	1778.6	-0.0776423511354319	PA	#FFA500
687	1873	-0.00552087358466623	PA	#FFFF00
688	1874	0.0291289016926312	PA	#C3D65B
689	1875	-0.0112379035500753	PA	#FFFF00
690	1876	-0.0828915045788192	PA	#FFA500
691	1877	-0.0457222408087768	PA	#FFC800
692	1878	0.00322167478626055	PA	#FFFF00
693	1879	-0.0187849041444917	PA	#FFFC00
694	1880	-0.0201723493163052	PA	#FFFC00
695	1881	-0.0197668127067398	PA	#FFFC00
696	1882	-0.00709021104971588	PA	#FFFF00
697	1883	0.0439504062387951	PA	#83AABC
698	1886	-0.0624608964802587	PA	#FFAA00
699	1890	-0.0797294728517784	private	#FFA500
700	1891	-0.0723911495600387	private	#FFA500
701	1892	-0.329953776992373	private	#8B0000
702	1893	-0.0170218386872115	private	#FFFC00
703	1894	-0.0884120244865317	private	#FFA500
704	1895	-0.121705351044903	private	#F06300
705	1896	-0.17324778792818	private	#F10606
706	1897	-0.0621917315509138	private	#FFAA00
707	1898	-0.112024706142166	private	#F28200
708	1899	-0.0267044251373156	private	#FFEC00
709	1900	-0.0118207326243941	private	#FFFF00
710	1901	-0.0255681934459039	private	#FFF400
711	1902	-0.0508435827339926	private	#FFBE00
712	1903	-0.0525288719471508	private	#FFBE00
713	1904	-0.0881704968865396	private	#FFA500
714	1923	-0.0908555808416758	PA	#FC9E00
715	1924	-0.0568480461138731	PA	#FFB400
716	1925	-0.133704574242457	PA	#F44B00
717	1928	-0.0944279714573609	PA	#F99500
718	1932	-0.0887387458333081	PA	#FFA500
719	1932.1	-0.0684642145973701	PA	#FFA500
720	1932.3	0.00630546559480353	PA	#FFFF00
721	1932.5	-0.107699772192446	PA	#F28200
722	1932.7	-0.00361973098381829	private	#FFFF00
723	1932.9	-0.0118872903075662	other	#FFFF00
724	1933	-0.0431126849164192	other	#FFD300
725	1992	-0.15872569889341	PA	#FE0300
726	2009	-0.000115142175456566	private	#FFFF00
727	2011	-0.0913737718185131	private	#FC9E00
728	2011.5	-0.11583902854197	private	#EE7800
729	2023	-0.121125078862489	private	#F06300
730	2091	0.0605519828593483	PA	#6495ED
731	2092	0.0732219340528041	PA	#6495ED
732	2093	0.0268724734383359	PA	#C3D65B
733	2094	0.0634275014313156	PA	#6495ED
734	2095	0.02609444926539	PA	#C3D65B
735	2097	-0.0472409619087966	PA	#FFC800
736	2108	0.0157835303847117	private	#E3EB2A
737	2108.6	-0.00306900612527851	private	#FFFF00
738	2117	-0.0401244091693772	PA	#FFDC00
739	2125	-0.0477208432770386	PA	#FFC800
740	2127	0.00435566915491989	PA	#FFFF00
741	2138.4	0.00240252378620129	APA	#FFFF00
742	2138.8	-0.0251025377762023	private	#FFF400
743	2142	-0.0123728346330442	other	#FFFF00
744	2150	0.147699271316334	private	#6495ED
745	2151	0.00653588467583754	PA	#FFFF00
746	2157	-0.0660427427157436	PA	#FFA500
747	2161	-0.0585637037773941	PA	#FFB400
748	2162	-0.109326545794294	PA	#F28200
749	2163	-0.0639315502592048	PA	#FFA500
750	2164	0.0361783373389212	APA	#A3C08B
751	2165	-0.0394023264659073	private	#FFDC00
752	2177	-0.0815178758567003	private	#FFA500
753	2181	-0.0779294606622264	PA	#FFA500
754	2184.4	0.0887148328014416	private	#6495ED
755	2184.8	0.0548393760728843	private	#83AABC
756	2193	-0.160591211449241	PA	#FE0300
757	2196	-0.197375655927256	APA	#E10D0D
758	2245	0.0734414094118691	private	#6495ED
759	2246	-0.0427055307960266	PA	#FFD300
760	2247	-0.0194232331796857	private	#FFFC00
761	2248	-0.0171478217151784	private	#FFFC00
762	2249	-0.0192383136409186	PA	#FFFC00
763	2250	-0.0439094058597358	PA	#FFD300
764	2251	-0.0338097400266401	private	#FFE400
765	2252	-0.0223338457058457	PA	#FFF400
766	2253	-0.0435710641798731	PA	#FFD300
767	2254	-0.0483829132421816	PA	#FFC800
768	2255	-0.0448977494396129	private	#FFD300
769	2256	-0.0399053329916867	PA	#FFDC00
770	2257	-0.0147984132068341	private	#FFFF00
771	2272	0.135630474036823	private	#6495ED
772	2280	-0.0547416913363308	PA	#FFB400
773	2286	-0.0388681186320006	PA	#FFDC00
774	2296	0.0589857333303183	APA	#83AABC
775	2297	0.0838974307171939	PA	#6495ED
776	2298	-0.0146180660018868	private	#FFFF00
777	2327	-0.218559143808877	APA	#D11414
778	2328	-0.297410247780972	APA	#8B0000
779	2347	-0.1127766455535	APA	#F28200
780	2349	-0.116222563331191	private	#EE7800
781	2350	-0.0820130836013396	APA	#FFA500
782	2351	-0.00462174992840021	APA	#FFFF00
783	2361	-0.145321456696352	PA	#FB1B00
784	2362	-0.0972233832359991	other	#F99500
785	2371	-0.134242769486443	PA	#F44B00
786	2392	0.0208717057207066	private	#E3EB2A
787	2393	-0.00605204942419895	private	#FFFF00
788	2394	-0.125891062019013	PA	#F06300
789	2398	-0.114781751561839	PA	#EE7800
790	2404	-0.106717262013617	PA	#F28200
791	2410	-0.119483820212238	private	#F06300
792	2412	-0.087766326079765	private	#FFA500
793	2417	-0.0070707369627139	private	#FFFF00
794	2418	0.0547927783899612	PA	#83AABC
795	2427	0.00811281526430269	private	#FFFF00
796	2428	-0.0934615575957468	private	#FC9E00
797	2440	-0.105405320014303	private	#F58B00
798	2442	-0.118467168480981	private	#EE7800
799	2443	-0.0700512218741504	private	#FFA500
800	2463	0.00767595092837766	PA	#FFFF00
801	2469	-0.0162052519099682	PA	#FFFC00
802	2470	-0.0655800107365377	PA	#FFA500
803	2471	-0.202163012444306	other	#D11414
804	2472	-0.0531854116009019	PA	#FFBE00
805	2529	-0.153861969853546	private	#FB1B00
806	2529.2	-0.130630872195665	private	#F44B00
807	2529.4	-0.124131180438972	other	#F06300
808	2534	-0.110794894912868	PA	#F28200
810	2549	-0.0389700903651517	PA	#FFDC00
811	2865	-0.0728291946292758	other	#FFA500
812	3057	-0.131138050320613	private	#F44B00
813	3058	-0.0993507711543743	private	#F99500
814	3059	0.0204518894653249	private	#E3EB2A
815	3172	0.0953702902019055	private	#6495ED
816	3213	0.0156954076616474	private	#E3EB2A
817	3214	-0.050609417830709	private	#FFBE00
818	3297	-0.0226633445267435	private	#FFF400
819	3343	-0.190206160570155	private	#E10D0D
820	3344	-0.085791634020082	private	#FFA500
821	3345	-0.13341236634165	private	#F44B00
822	3346	-0.267995507597493	private	#8B0000
823	3347	0.0297058693376696	private	#C3D65B
824	3348	-0.000528268160419083	private	#FFFF00
825	3349	-0.131055684730893	private	#F44B00
826	3350	-0.048425392764817	private	#FFC800
827	3351	-0.101445034223015	PA	#F58B00
828	3352	-0.093999588568191	private	#FC9E00
829	3353	-0.066697333147672	private	#FFA500
830	3354	-0.0928913168652952	private	#FC9E00
831	3355	-0.0579887728626354	private	#FFB400
832	3356	-0.101549912239179	private	#F58B00
833	3357	-0.0717321576243999	private	#FFA500
834	3358	-0.0618148742148818	private	#FFAA00
835	3359	-0.198865106250277	private	#E10D0D
836	3360	-0.122303068529825	private	#F06300
837	3361	-0.0589940127362445	private	#FFB400
838	3362	-0.192363833788168	private	#E10D0D
839	3363	-0.0732685360229842	private	#FFA500
840	3364	-0.0177802402557234	private	#FFFC00
841	3365	-0.0487996431681416	private	#FFC800
842	3366	-0.0592828478977152	PA	#FFAA00
843	3367	-0.120646931009561	private	#F06300
844	3368	0.0165996337248281	private	#E3EB2A
845	3369	-0.159421210534171	private	#FE0300
846	3370	-0.0641463424379343	PA	#FFA500
847	3371	0.0434097444528651	private	#83AABC
848	3372	-0.115695389123633	private	#EE7800
849	3373	-0.017291101658802	private	#FFFC00
850	3374	-0.0554657097946982	private	#FFB400
851	3375	-0.105862082554373	private	#F28200
852	3376	-0.0743778833346782	private	#FFA500
853	3377	-0.0780116152116926	private	#FFA500
854	3378	0.0222765145055183	private	#C3D65B
855	3379	-0.0458668478211284	private	#FFC800
856	3380	-0.0835584143272219	private	#FFA500
857	3381	-0.0472601828971053	private	#FFC800
858	3382	-0.113516515561754	private	#EE7800
859	3383	-0.177938036906658	private	#F10606
860	3384	-0.0926862439759585	private	#FC9E00
861	3385	-0.0591281021050206	private	#FFAA00
862	3386	-0.0245061276516189	PA	#FFF400
863	3387	0.0059747438067504	private	#FFFF00
864	3388	-0.0230421225239048	private	#FFF400
865	3389	-0.0950708790194087	private	#F99500
866	3390	-0.00969918400601441	private	#FFFF00
867	3391	-0.0350463387560661	PA	#FFE400
868	3392	-0.00500136080592594	private	#FFFF00
869	3393	-0.0138584453443503	private	#FFFF00
870	3394	-0.148928972898767	private	#FB1B00
871	3395	-0.140182124779191	private	#F73300
872	3396	-0.0556962638854004	private	#FFB400
873	3397	-0.0191539204951007	private	#FFFC00
874	3398	0.0424291432567604	private	#83AABC
875	3399	-0.14800330715465	private	#FB1B00
876	3400	-0.104840858819597	private	#F58B00
877	3401	-0.0653814792030114	private	#FFA500
878	3402	-0.103136229858347	private	#F58B00
879	3403	0.0217735615164873	APA	#E3EB2A
880	3404	-0.0652392085379864	private	#FFA500
881	3405	-0.102616463637427	other	#F58B00
882	3406	0.0185681146173376	private	#E3EB2A
883	3407	-0.0821910665198434	private	#FFA500
884	3408	-0.0748620514530422	private	#FFA500
885	3409	0.000810254354556396	other	#FFFF00
886	3410	-0.0522929358086029	private	#FFBE00
887	3411	-0.0679417699130141	private	#FFA500
888	3412	0.0261359762838221	private	#C3D65B
889	3413	-0.0839423083400253	private	#FFA500
890	3414	-0.0368681748687408	private	#FFDC00
891	3415	-0.123058572086794	private	#F06300
892	3416	-0.0711108991862618	private	#FFA500
893	3417	0.0151859854343743	private	#E3EB2A
894	3418	-0.0585879042598887	private	#FFB400
895	3419	-0.0335668296268598	private	#FFE400
896	3420	0.00424457278731781	private	#FFFF00
897	3421	-0.139256403509611	private	#F73300
898	3422	-0.0279166592508972	private	#FFEC00
899	3423	-0.0696258258159544	private	#FFA500
900	3424	-0.108993749645698	private	#F28200
901	3425	-0.0557779357608646	private	#FFB400
902	3426	0.00298267052471226	PA	#FFFF00
903	3427	-0.0801349862911624	private	#FFA500
904	3428	-0.124422893496323	private	#F06300
905	3429	-0.101351456021079	PA	#F58B00
906	3430	0.0234426286258897	private	#C3D65B
907	3431	0.0064190362530106	private	#FFFF00
908	3432	-0.0273604775337656	private	#FFEC00
909	3433	-0.132543674772253	private	#F44B00
910	3434	-0.144677929310661	private	#FB1B00
911	3435	-0.0891330173381945	private	#FC9E00
912	3436	-0.0833477313036253	private	#FFA500
913	3437	-0.0720657791590049	private	#FFA500
914	3438	-0.126638202730019	private	#F06300
915	3439	-0.0849557823085184	APA	#FFA500
916	3440	-0.111890520299705	PA	#F28200
917	3441	-0.049286674733799	private	#FFBE00
918	3442	-0.00558951016295363	private	#FFFF00
919	3443	-0.0518130307505508	private	#FFBE00
920	3444	-0.114786925731069	private	#EE7800
921	3445	-0.126958592901693	private	#F06300
922	3446	-0.0992440036494621	private	#F99500
923	3447	-0.043324788353337	private	#FFD300
924	3448	-0.0716169456514413	private	#FFA500
925	3449	-0.0267669252606899	private	#FFEC00
926	3450	0.0318629264879829	private	#A3C08B
927	3451	0.0463406492645468	private	#83AABC
928	3452	-0.0102815757177167	private	#FFFF00
929	3453	-0.0536601508487962	private	#FFBE00
930	3454	-0.0737328980755247	private	#FFA500
931	3455	-0.180712264339386	private	#E10D0D
932	3456	-0.0736019821217815	private	#FFA500
933	3457	-0.14411750808758	private	#FB1B00
934	3458	-0.0447129589575579	private	#FFD300
935	3459	-0.173292655212917	private	#F10606
936	3460	-0.041126495523426	private	#FFD300
937	3461	-0.0549777874098598	private	#FFB400
938	3462	-0.0827230855651597	PA	#FFA500
939	3463	-0.0817684180813527	private	#FFA500
940	3464	-0.0639088439258005	private	#FFA500
941	3465	-0.00344052636668419	private	#FFFF00
942	3466	-0.10160934957869	private	#F58B00
943	3467	-0.0216014868134152	private	#FFF400
944	3468	-0.0271718377912775	private	#FFEC00
945	3469	0.0140246896862589	private	#E3EB2A
946	3470	0.0491469490059334	private	#83AABC
947	3471	-0.120008459331025	private	#F06300
948	3472	-0.0656814766920016	PA	#FFA500
949	3473	-0.11618156005749	private	#EE7800
950	3474	0.00739580790952009	private	#FFFF00
951	3475	-0.0590238582573853	private	#FFAA00
952	3476	-0.068077977122014	private	#FFA500
953	3477	-0.153337345549853	private	#FB1B00
954	3478	-0.0720932231296391	private	#FFA500
955	3479	0.0187887990991377	PA	#E3EB2A
956	3480	-0.00628548104579694	private	#FFFF00
957	3481	-0.0490455203299376	PA	#FFC800
958	3482	-0.00340751488768936	private	#FFFF00
959	3483	0.0263521134188667	private	#C3D65B
960	3484	-0.0486864790131475	PA	#FFC800
961	3485	-0.0538291175720487	private	#FFBE00
962	3486	-0.0652828748305767	private	#FFA500
963	3487	-0.0847372317475253	PA	#FFA500
964	3488	-0.0050609352512447	PA	#FFFF00
965	3489	-0.0858068715864067	private	#FFA500
966	3490	-0.0242180554736408	PA	#FFF400
967	3491	-0.144841965092969	private	#FB1B00
968	3492	-0.0360205169099868	private	#FFDC00
969	3493	0.0558917756234336	private	#83AABC
970	3494	0.00113091063957775	private	#FFFF00
971	3495	-0.0095652763029775	private	#FFFF00
972	3496	-0.0257568705089306	PA	#FFF400
973	3497	-0.0851265273322616	APA	#FFA500
974	3498	0.014406434483435	APA	#E3EB2A
975	3499	0.00574037797497018	APA	#FFFF00
976	3500	-0.0340260231491947	private	#FFE400
977	3501	-0.026323332595281	private	#FFEC00
978	3502	-0.0963911451379428	private	#F99500
979	3503	-0.0582205776164153	private	#FFB400
980	3504	-0.0487475663677269	private	#FFC800
981	3505	-0.0767045848383814	private	#FFA500
982	3506	0.0506624161407681	PA	#83AABC
983	3507	-0.00042618663967064	PA	#FFFF00
984	3508	-0.0332128799294755	private	#FFE400
985	3509	0.0150440235865606	private	#E3EB2A
986	3510	-0.0296245612971041	private	#FFEC00
987	3511	0.0198038294961297	private	#E3EB2A
988	3512	-0.070336274830967	PA	#FFA500
989	3513	-0.0328380594860463	private	#FFE400
990	3514	0.00911527049605343	private	#FFFF00
991	3515	0.0250387861551077	private	#C3D65B
992	3516	-0.00480649059929028	private	#FFFF00
993	3517	-0.0867658568740695	private	#FFA500
994	3518	-0.11854038414678	private	#EE7800
995	3519	0.024969489683251	private	#C3D65B
996	3520	-0.0265958872413859	private	#FFEC00
997	3521	0.0679397093728335	private	#6495ED
998	3522	-0.0174985246290874	private	#FFFC00
999	3523	-0.0828578944456999	private	#FFA500
1000	3524	-0.0342451198190647	private	#FFE400
1001	3525	-0.0300801916394846	private	#FFEC00
1002	3526	-0.0634581946746575	PA	#FFAA00
1003	3527	-0.0683291494951378	PA	#FFA500
1004	3528	-0.14518364541197	PA	#FB1B00
1005	3529	-0.00112339416583149	private	#FFFF00
1006	3530	-0.0377303114764231	private	#FFDC00
1007	3531	-0.0636655370774448	PA	#FFA500
1008	3532	-0.0257946824202528	PA	#FFEC00
1009	3533	-0.00488780649598842	private	#FFFF00
1010	3534	-0.0182521724061526	private	#FFFC00
1011	3535	0.0206159705420844	private	#E3EB2A
1012	3536	-0.0611152485791821	private	#FFAA00
1013	3537	-0.0460153823337963	private	#FFC800
1014	3538	0.032860310230867	PA	#A3C08B
1015	3539	-0.0528204570966028	private	#FFBE00
1016	3542	-0.125982226205422	PA	#F06300
1017	3544	0.0369631168041751	PA	#A3C08B
1018	3545	0.0417833365224384	PA	#83AABC
1019	3546	0.0123226103307335	PA	#FFFF00
1020	3557	-0.0327601645114297	private	#FFE400
1021	3585	0.0484458162273363	private	#83AABC
1022	3586	0.023743962407666	private	#C3D65B
1023	3592	-0.124652138752508	APA	#F06300
1024	3593	-0.0775875575180852	APA	#FFA500
1025	3595	-0.0981966132050013	private	#F99500
1026	3602	0.0594590154635487	PA	#6495ED
1027	3607	-0.194273320201029	private	#E10D0D
1028	3608	-0.196392051465946	private	#E10D0D
1029	3609	-0.294663227734389	private	#8B0000
1030	3610	-0.200775282174718	other	#D11414
1031	3611	-0.207146338502722	other	#D11414
1032	3612	-0.244073351112671	APA	#CD0000
1033	3613	-0.231756705511115	APA	#CD0000
1034	3614	-0.172806955403919	other	#F10606
1035	3615	-0.174225206440738	private	#F10606
1036	3616	-0.205485710895274	APA	#D11414
1037	3617	-0.22110682899055	private	#D11414
1038	3618	-0.242368298061719	private	#CD0000
1039	3619	-0.284951100296613	APA	#8B0000
1040	3620	-0.12787794976583	APA	#F44B00
1041	3621	-0.256562577808404	APA	#CD0000
1042	3622	-0.316250590831513	private	#8B0000
1043	3623	-0.172030011192489	private	#F10606
1045	3625	-0.132903699765084	APA	#F44B00
1046	3626	-0.0738764167511936	APA	#FFA500
1047	3628	-0.25175570599328	PA	#CD0000
1048	3630	-0.432317955329474	other	#8B0000
1049	3634	0.00739216476626316	PA	#FFFF00
1050	3637	0.0197859422390352	private	#E3EB2A
1051	3638	0.0108200779061337	private	#FFFF00
1062	3649	-0.0390840309648411	private	#FFDC00
1067	3656	-0.0183332573700543	PA	#FFFC00
1068	3658	-0.0704697664905988	private	#FFA500
1069	3659	0.0123901609877149	PA	#FFFF00
1070	3670	-0.156110780680666	APA	#FE0300
1071	3671	-0.0391648501536708	APA	#FFDC00
1072	3672	-0.0261881118335329	PA	#FFEC00
1073	3673	-0.255662824205153	PA	#CD0000
1074	3675	-0.0215199542469669	PA	#FFF400
1075	3676	-0.0694073611629011	APA	#FFA500
1076	3677	-0.178523158534972	APA	#F10606
1077	3678	-0.0786406606723207	PA	#FFA500
1079	3680	-0.0996076449548432	APA	#F99500
1080	3681	-0.103458177040894	APA	#F58B00
1081	3682	-0.110469915198446	APA	#F28200
1082	3683	-0.0441099830425949	APA	#FFD300
1086	3687	0.0140182352105671	PA	#E3EB2A
1088	3689	-0.0299203755331799	PA	#FFEC00
1091	3693	-0.00672988818220341	PA	#FFFF00
1092	3694	-0.00733628635741212	PA	#FFFF00
1093	3695	-0.0928975941477661	other	#FC9E00
1094	3696	-0.106934041666374	private	#F28200
1095	3697	-0.0100875598954866	PA	#FFFF00
1099	3701	0.018387041961306	PA	#E3EB2A
1105	3707	-0.0187751143568178	APA	#FFFC00
1108	3710	0.039871729812647	PA	#A3C08B
1111	3713	-0.105788370221427	private	#F28200
1115	3717	-0.211607497224332	private	#D11414
1120	3722	-0.0687841087734612	APA	#FFA500
1121	3723	0.0134975025344719	private	#FFFF00
1122	3724	-0.0708964532574462	PA	#FFA500
1123	3724.3	-0.0765255047742047	PA	#FFA500
1124	3724.6	-0.0305149848873587	PA	#FFE400
1125	3726	-0.0784995554309613	PA	#FFA500
1126	3732	-0.219523270558555	other	#D11414
1127	3735	-0.000635380503945675	PA	#FFFF00
1128	3736	-0.0283314534299544	PA	#FFEC00
1129	3737	-0.0250793259893039	PA	#FFF400
1130	3738	-5.95077187032957e-05	PA	#FFFF00
1131	3739	-0.0128300302794145	PA	#FFFF00
1132	3740	-0.0862732826609419	private	#FFA500
1133	3741	-0.0383455121997332	PA	#FFDC00
1134	3743	-0.0806699098930854	private	#FFA500
1135	3745	-0.123204685961981	private	#F06300
1136	3748	-0.126217979431823	PA	#F06300
1137	3749	-0.0665557707374062	PA	#FFA500
1138	3750	-0.05768986695958	PA	#FFB400
1139	3761	-0.126517275291477	private	#F06300
1140	3762	-0.102169746865017	private	#F58B00
1141	3763	-0.133018837241459	private	#F44B00
1142	3764	-0.394697812371056	private	#8B0000
1143	3765	-0.057307834770928	private	#FFB400
1144	3770	-0.0509981227306197	private	#FFBE00
1145	3771	-0.122205578474924	private	#F06300
1146	3773	-0.101869931238631	private	#F58B00
1147	3775	-0.11123223654968	private	#F28200
1148	3776	-0.167790873019013	private	#F10606
1149	3777	-0.132586550388786	private	#F44B00
1150	3780	-0.0695696508845594	private	#FFA500
1151	3783	-0.208153818251095	other	#D11414
1152	3785	-0.125895092592797	other	#F06300
1153	3786	-0.034655589023406	other	#FFE400
1154	3788	-0.164049448630566	other	#FE0300
1155	3793	-0.0181284067578399	APA	#FFFC00
1156	3797	-0.204203468081397	private	#D11414
1157	3800	-0.141180333055085	PA	#F73300
1158	3822	-0.0544536614616611	private	#FFB400
1159	3824	0.00617008890137739	private	#FFFF00
1163	3828	-0.0601994239257213	private	#FFAA00
1164	3833	-0.352494165549403	other	#8B0000
1165	3841	0.0206395466209994	private	#E3EB2A
1166	3844	0.0129694212304296	private	#FFFF00
1167	3850	0.00707277178659165	PA	#FFFF00
1168	3852	-0.119087710604853	APA	#EE7800
1169	3853	-0.111808272514051	APA	#F28200
1170	3854	-0.109366570879505	APA	#F28200
1171	3855	-0.111655918147927	APA	#F28200
1172	3856	-0.113198213107252	APA	#EE7800
1173	3857	-0.149493391587614	APA	#FB1B00
1174	3858	-0.16467407129731	APA	#FE0300
1175	3863	-0.0483445099677792	PA	#FFC800
1176	3864	-0.0516607194419862	PA	#FFBE00
1177	3865	-0.0590039978922586	private	#FFAA00
1178	3870	-0.0372108922009865	APA	#FFDC00
1179	3871	-0.167403399848216	PA	#F10606
1180	3872	-0.139441548941662	private	#F73300
1181	3873	-0.155576382823685	private	#FE0300
1182	3874	0.0937755143986819	PA	#6495ED
1183	3874.2	0.154473399435026	PA	#6495ED
1184	3874.4	0.128767408618866	PA	#6495ED
1185	3874.6	0.164314016610384	PA	#6495ED
1186	3876	-0.0722724677074172	private	#FFA500
1187	3878	-0.0011569665840288	private	#FFFF00
1188	3884	-0.0257328097281074	APA	#FFF400
1189	3886	-0.113459310138675	private	#EE7800
1190	3886.4	-0.108105726485645	private	#F28200
1191	3886.6	-0.000977558005242311	private	#FFFF00
1192	3886.8	-0.0574017367417208	private	#FFB400
1193	3888	-0.104481855655591	PA	#F58B00
1194	3889	-0.0894379408703321	PA	#FC9E00
1195	3890	-0.0695248830108509	PA	#FFA500
1196	3895	-0.125040347068726	other	#F06300
1197	3899	-0.197948437015516	PA	#E10D0D
1198	3902	-0.053136319017069	PA	#FFBE00
1199	3903	0.0203904422970452	PA	#E3EB2A
1200	3905	0.105003866191511	PA	#6495ED
1201	3916	0.0245161122727375	other	#C3D65B
1202	3920	-0.261820329616129	private	#CD0000
1203	3921	-0.142387526852825	private	#F73300
1204	3942	-0.0476407471023263	PA	#FFC800
1205	3948	0.0453122396577446	private	#83AABC
1206	3952	-0.115948048650585	PA	#EE7800
1207	3953	-0.0242783790919842	PA	#FFF400
1208	3954	0.0218190055756197	PA	#E3EB2A
1209	3958	-0.0204510293307629	private	#FFF400
1210	3959	-0.042085823127943	private	#FFD300
1211	3960	-0.103655001754584	private	#F58B00
1212	3961	-0.0476380252855327	private	#FFC800
1213	3962	-0.111808696109209	private	#F28200
1214	3963	-0.10549276299847	private	#F28200
1215	3965	-0.15463176485119	PA	#FE0300
1216	3968	-0.0320919073787037	other	#FFE400
1217	3970	0.036533928530751	PA	#A3C08B
1218	3971	0.0329385887054326	PA	#A3C08B
1219	3973	-0.0448901086467279	private	#FFD300
1220	3974.5	-0.0477852457314832	private	#FFC800
1221	3977	-0.108608755718501	other	#F28200
1222	3978	-0.0403182127318421	other	#FFDC00
1223	3979	0.0161852109954109	PA	#E3EB2A
1224	3980	0.0200437345629933	PA	#E3EB2A
1225	3981	0.00982348716079117	PA	#FFFF00
1226	3982	0.00149507732744179	PA	#FFFF00
1227	3984	-0.0046056591184883	PA	#FFFF00
1228	3996	0.000515522356155082	PA	#FFFF00
1229	3997	-0.00656735431127227	other	#FFFF00
1230	3998	-0.0455019616546296	private	#FFC800
1231	3999	-0.0995002605290045	private	#F99500
1232	4000	-0.309133170402575	private	#8B0000
1233	4008	-0.108788567813889	private	#F28200
1234	4009	-0.2020497338117	private	#D11414
1235	4010	-0.252458517675126	private	#CD0000
1236	4011	-0.25966576021342	other	#CD0000
1237	4012	-0.118411855657914	private	#EE7800
1238	4013	-0.0497081626155811	private	#FFBE00
1239	4014	-0.00919753523868177	private	#FFFF00
1240	4016	-0.0348800193382385	private	#FFE400
1241	4017	-0.140412644486872	private	#F73300
1242	4018	-0.223964948653806	private	#D11414
1243	4019	-0.0513743973527365	private	#FFBE00
1244	4020	-0.111155603796766	private	#F28200
1245	4021	-0.0845125985844306	private	#FFA500
1246	4022	-0.061061026940837	private	#FFAA00
1247	4023	-0.196294952055988	private	#E10D0D
1248	4024	-0.325218032385758	private	#8B0000
1249	4025	-0.0322657482644661	private	#FFE400
1250	4026	-0.0349171488181408	private	#FFE400
1251	4027	-0.0938126518738314	private	#FC9E00
1252	4028	-0.124303002377673	private	#F06300
1253	4029	-0.0839115928383552	private	#FFA500
1254	4031	-0.30117117197618	PA	#8B0000
1255	4032	-0.252734188032884	private	#CD0000
1256	4033	-0.179611807017181	PA	#F10606
1257	4034	-0.183908096735534	PA	#E10D0D
1258	4035	-0.0451122325848753	private	#FFD300
1259	4036	-0.0847947484409759	private	#FFA500
1260	4037	-0.125157594906036	private	#F06300
1261	4038	-0.206754124638267	private	#D11414
1262	4039	-0.256120084243684	private	#CD0000
1263	4040	-0.0894812580744918	private	#FC9E00
1264	4041	-0.073195707554072	private	#FFA500
1265	4042	-0.00235626309575892	private	#FFFF00
1266	4043	-0.0491950757349049	private	#FFBE00
1267	4044	-0.263352167078957	private	#8B0000
1268	4045	-0.140502827802221	private	#F73300
1269	4046	-0.0486522078799895	private	#FFC800
1270	4047	-0.159856054549589	PA	#FE0300
1271	4048	-0.182955311834833	private	#E10D0D
1272	4049	-0.0357077414298922	private	#FFE400
1273	4050	-0.00158754213802966	private	#FFFF00
1274	4051	-0.0230382255329554	private	#FFF400
1275	4052	-0.0657047126704172	private	#FFA500
1276	4053	-0.0889056061046293	private	#FFA500
1277	4054	-0.0842858625047531	private	#FFA500
1278	4055	-0.19540924948429	private	#E10D0D
1279	4056	-0.0681016465510133	private	#FFA500
1280	4057	-0.0897247210859058	private	#FC9E00
1281	4058	-0.0381632814704435	private	#FFDC00
1282	4059	-0.0772049353489877	private	#FFA500
1283	4060	-0.00666066527078453	private	#FFFF00
1284	4061	-0.091620053563257	private	#FC9E00
1285	4062	-0.014009103409368	private	#FFFF00
1286	4063	-0.0161235402474054	private	#FFFC00
1287	4064	-0.0799625569259576	private	#FFA500
1288	4065	-0.037671071190825	private	#FFDC00
1289	4066	-0.0932131238606865	private	#FC9E00
1290	4067	-0.0593056184226528	private	#FFAA00
1291	4068	0.0209272684393782	private	#E3EB2A
1292	4069	-0.0570215541225425	private	#FFB400
1293	4070	-0.0459053114416329	private	#FFC800
1294	4071	-0.0959264597851461	private	#F99500
1295	4072	-0.00744180909109819	private	#FFFF00
1296	4073	-0.0196819495349017	private	#FFFC00
1297	4074	0.085952811629269	private	#6495ED
1298	4075	-0.0413085578974557	private	#FFD300
1299	4076	-0.00613547656988147	private	#FFFF00
1300	4077	0.00248734438366452	private	#FFFF00
1301	4078	0.0309338994827582	private	#A3C08B
1302	4079	-0.116720639323215	private	#EE7800
1303	4080	-0.090946046519665	private	#FC9E00
1304	4081	0.0165834369128125	private	#E3EB2A
1305	4082	-0.10415781029894	private	#F58B00
1306	4083	-0.0762975103426358	private	#FFA500
1307	4084	-0.0784571868672096	private	#FFA500
1308	4085	-0.0416959317835049	private	#FFD300
1309	4086	-0.0794490423348481	private	#FFA500
1310	4087	-0.0404204301832306	private	#FFDC00
1311	4088	-0.0136682707196457	private	#FFFF00
1312	4089	-0.0606527558577888	private	#FFAA00
1313	4090	-0.0242935022367079	private	#FFF400
1314	4091	-0.0768447216416114	private	#FFA500
1315	4092	-0.0975534747704125	private	#F99500
1316	4093	-0.114745798301957	private	#EE7800
1317	4094	-0.21327202367289	private	#D11414
1318	4095	-0.015170856180587	private	#FFFF00
1319	4096	-0.0456620404243752	private	#FFC800
1320	4097	-0.0767532887365107	private	#FFA500
1321	4098	-0.160889883256719	private	#FE0300
1322	4099	-0.0847227124451165	private	#FFA500
1323	4100	-0.0216093218067198	PA	#FFF400
1324	4101	-0.235835894160247	private	#CD0000
1325	4102	-0.168105531838546	private	#F10606
1326	4103	-0.0842983535331928	private	#FFA500
1327	4104	-0.0997142065421369	private	#F99500
1328	4105	-0.113539454449656	private	#EE7800
1329	4106	-0.0542963705575732	private	#FFB400
1330	4107	-0.053083258125361	private	#FFBE00
1331	4108	-0.00866355659479341	PA	#FFFF00
1332	4109	-0.184575645751689	private	#E10D0D
1333	4110	-0.0145615328894202	private	#FFFF00
1334	4111	-0.139333295133523	private	#F73300
1335	4112	-0.103803594083314	private	#F58B00
1336	4113	-0.0493934674626415	private	#FFBE00
1337	4114	-0.0712347585000104	private	#FFA500
1338	4115	-0.0740167009944026	private	#FFA500
1339	4116	0.0344358982236917	private	#A3C08B
1340	4117	-0.0449278253652464	private	#FFD300
1341	4118	-0.105045831332788	private	#F58B00
1342	4119	-0.0642452613022931	private	#FFA500
1343	4120	-0.0643745827120956	private	#FFA500
1344	4121	-0.178072783431997	private	#F10606
1345	4122	-0.147053066316622	private	#FB1B00
1346	4123	-0.026511280684381	private	#FFEC00
1347	4124	-0.0236563427009689	private	#FFF400
1348	4125	-0.0546773620725623	private	#FFB400
1349	4126	-0.0528327450837297	private	#FFBE00
1350	4127	-0.0512702373344241	private	#FFBE00
1351	4128	-0.0212339804829477	private	#FFF400
1352	4129	-0.027260595139046	other	#FFEC00
1353	4130	-0.0637508020629826	private	#FFA500
1354	4131	-0.13213020229804	private	#F44B00
1355	4132	-0.156034127438308	private	#FE0300
1356	4133	-0.0192436991625634	private	#FFFC00
1357	4134	-0.0979655338764757	private	#F99500
1358	4135	-0.0834965904937528	private	#FFA500
1359	4136	-0.036606080263625	private	#FFDC00
1360	4137	-0.131865020451674	PA	#F44B00
1361	4138	-0.0188887697323925	private	#FFFC00
1362	4139	0.0733555455253398	private	#6495ED
1363	4140	0.045692719362996	private	#83AABC
1364	4141	-0.134057116739065	private	#F44B00
1365	4142	-0.129252011466721	private	#F44B00
1366	4143	-0.161861073222527	APA	#FE0300
1367	4144	0.0317576707136355	private	#A3C08B
1368	4145	-0.0191903686637136	private	#FFFC00
1369	4146	-0.0160399291615093	private	#FFFF00
1370	4147	-0.0852064669305169	private	#FFA500
1371	4148	-0.116884200791189	private	#EE7800
1372	4149	-0.250514609525159	private	#CD0000
1373	4150	-0.164803779220911	private	#FE0300
1374	4170	-0.210233150965905	APA	#D11414
1375	4175	0.00600444428781186	APA	#FFFF00
1376	4193	0.0922292161767717	PA	#6495ED
1377	4196	-0.100360037093509	private	#F58B00
1378	4199	-0.0330791388915628	PA	#FFE400
1379	4201	-0.0623009586505437	private	#FFAA00
1382	4206	-0.0214958556891974	PA	#FFF400
1383	4207	-0.00330798378306321	PA	#FFFF00
1384	4208	-0.00625591832313757	PA	#FFFF00
1385	4210	0.0230174305333439	PA	#C3D65B
1386	4211	0.00942176984711113	PA	#FFFF00
1387	4212	0.00370648144117461	PA	#FFFF00
1388	4213	-0.0531948941018788	PA	#FFBE00
1389	4214	0.0387407536247444	PA	#A3C08B
1390	4215	0.000697591734458042	PA	#FFFF00
1391	4217	-0.000677065535461942	PA	#FFFF00
1394	4221.3	-0.153083706417406	PA	#FB1B00
1395	4221.6	0.0112575741780486	PA	#FFFF00
1396	4223	-0.0963690318557303	PA	#F99500
1397	4228	0.0380411489309044	PA	#A3C08B
1398	4229	0.0284582627149811	PA	#C3D65B
1399	4230	0.0365402103669535	PA	#A3C08B
1400	4231	-0.0106126565059844	private	#FFFF00
1401	4251	-0.0426358646071864	private	#FFD300
1402	4252	-0.063001919741699	private	#FFAA00
1403	4253	-0.0826381553966953	private	#FFA500
1404	4258	-0.0686124223091666	other	#FFA500
1405	4259	0.0351833354373399	PA	#A3C08B
1406	4260	0.0589979207577223	PA	#83AABC
1407	4261	0.0406772634972528	PA	#A3C08B
1408	4262	0.0070482587798452	PA	#FFFF00
1409	4263	-0.0244391549715365	other	#FFF400
1410	4265	0.0492328248102725	PA	#83AABC
1411	4266	0.00036793866171551	PA	#FFFF00
1412	4285	-0.115164207141552	private	#EE7800
1413	4290	-0.0355413174632085	private	#FFE400
1414	4294	-0.120933497835645	private	#F06300
1415	4295	-0.0558562669808762	private	#FFB400
1416	4296	-0.0487299335437056	private	#FFC800
1417	4297	-0.176799806158285	private	#F10606
1418	4298	-0.168856024075684	private	#F10606
1419	4299	-0.0993420847247695	private	#F99500
1420	4300	-0.0926764647077901	private	#FC9E00
1421	4301	-0.0591563289530719	private	#FFAA00
1422	4302	-0.0644240660491939	private	#FFA500
1423	4303	-0.189075518129908	private	#E10D0D
1424	4304	-0.137871243275942	private	#F73300
1425	4305	-0.101413738310811	private	#F58B00
1426	4306	-0.151585441949125	private	#FB1B00
1427	4307	-0.0828068056086098	private	#FFA500
1428	4308	-0.17773253972126	private	#F10606
1429	4309	-0.054692782631444	private	#FFB400
1430	4310	-0.122700470412999	private	#F06300
1431	4311	-0.10066464977108	private	#F58B00
1432	4312	0.00831806121998897	private	#FFFF00
1433	4313	-0.0569855714780615	private	#FFB400
1434	4314	-0.0546130316287487	private	#FFB400
1435	4315	-0.104719149472215	private	#F58B00
1436	4316	-0.0576478250048924	private	#FFB400
1437	4317	-0.132117486918862	private	#F44B00
1438	4318	-0.135886886428261	private	#F44B00
1439	4319	-0.0676843050060499	private	#FFA500
1440	4320	-0.0860604243050331	private	#FFA500
1441	4321	-0.150294252893006	private	#FB1B00
1442	4322	-0.167868363710822	private	#F10606
1443	4323	-0.172419481463807	private	#F10606
1444	4324	-0.1185592795068	private	#EE7800
1445	4325	-0.0618491844907313	private	#FFAA00
1446	4326	-0.178087758847722	private	#F10606
1447	4327	-0.142944766350101	private	#F73300
1448	4328	-0.131399385164826	private	#F44B00
1449	4329	-0.135626942682899	private	#F44B00
1450	4330	-0.26170362733668	private	#CD0000
1451	4331	-0.120428895745136	private	#F06300
1452	4332	-0.095295436935885	private	#F99500
1453	4333	-0.0402230460383031	other	#FFDC00
1454	4334	-0.0635505005674179	private	#FFAA00
1455	4335	-0.13603053267422	private	#F44B00
1456	4336	-0.0629214762277724	private	#FFAA00
1457	4337	-0.00993653069607252	private	#FFFF00
1458	4338	-0.0760401829332339	private	#FFA500
1459	4339	-0.0894509789437556	private	#FC9E00
1460	4340	-0.144765053328341	private	#FB1B00
1461	4341	-0.0732328334443747	private	#FFA500
1462	4342	-0.0944673613209916	private	#F99500
1463	4343	-0.0850077128356479	private	#FFA500
1464	4344	-0.0595094096645644	private	#FFAA00
1465	4345	-0.0919083686297402	private	#FC9E00
1466	4346	-0.029668709956353	private	#FFEC00
1467	4347	-0.0824170410633639	private	#FFA500
1468	4348	-0.0696274253504383	private	#FFA500
1469	4349	-0.18268843600684	private	#E10D0D
1470	4350	-0.0458140787943878	private	#FFC800
1471	4351	-0.0587338317147834	private	#FFB400
1472	4352	-0.0484339707079885	private	#FFC800
1473	4353	-0.0960428908071528	private	#F99500
1474	4354	-0.125837172035737	private	#F06300
1475	4355	-0.132461960229764	private	#F44B00
1476	4356	-0.0475056275819192	private	#FFC800
1477	4357	-0.287912196895428	private	#8B0000
1478	4358	-0.115256760387921	private	#EE7800
1479	4359	-0.0334885830819012	private	#FFE400
1480	4360	-0.0519163428830417	other	#FFBE00
1481	4361	-0.153907681613852	private	#FB1B00
1482	4362	-0.114006380394293	private	#EE7800
1483	4363	-0.0661049509181116	private	#FFA500
1484	4364	-0.133032745628008	private	#F44B00
1485	4365	-0.169199292257527	private	#F10606
1486	4366	-0.102678902288068	private	#F58B00
1487	4367	-0.183134494279394	private	#E10D0D
1488	4368	-0.104992849321005	private	#F58B00
1489	4369	0.0252182303242226	private	#C3D65B
1490	4370	-0.00727793894937327	private	#FFFF00
1491	4371	0.0262430457368065	private	#C3D65B
1492	4372	-0.055343930999131	PA	#FFB400
1494	4416	-0.214730032043143	PA	#D11414
1495	4417	-0.194345953848134	PA	#E10D0D
1496	4418	-0.0742782361052594	PA	#FFA500
1497	4419	-0.0863068986382033	PA	#FFA500
1498	4420	-0.0892724046614007	PA	#FC9E00
1499	4421	-0.0789979913310555	PA	#FFA500
1500	4422	-0.0527704703562408	PA	#FFBE00
1501	4423	-0.114379578767236	PA	#EE7800
1502	4424	-0.14217039180824	PA	#F73300
1503	4425	-0.0871298562341373	PA	#FFA500
1504	4428	-0.0234413342012741	APA	#FFF400
1505	4429	0.0356275617776423	APA	#A3C08B
1506	4430	-0.086186603732101	PA	#FFA500
1507	4430.5	-0.313088036711985	PA	#8B0000
1509	4432	0.00856835129079593	APA	#FFFF00
1510	4434	-0.167285912944672	PA	#F10606
1511	4436	-0.0613937236196385	PA	#FFAA00
1512	4437	0.0100676391820047	APA	#FFFF00
1513	4438	-0.0222651733681352	private	#FFF400
1514	4439	-0.153919114543645	APA	#FB1B00
1515	4440	-0.00597855168504503	APA	#FFFF00
1516	4441	0.0087858905497479	APA	#FFFF00
1517	4442	-0.00608768835285555	private	#FFFF00
1518	4443	0.0253600185618586	private	#C3D65B
1519	4444	0.00692710061903946	APA	#FFFF00
1520	4445	0.01553648327238	APA	#E3EB2A
1521	4446	-0.0586435514476074	APA	#FFB400
1522	4447	0.029109190101203	APA	#C3D65B
1523	4448	0.03325473988539	APA	#A3C08B
1524	4449	0.0296686006135565	APA	#C3D65B
1525	4450	-0.0682535033698129	private	#FFA500
1526	4451	-0.145718304579837	PA	#FB1B00
1527	4452	-0.00570925864064628	APA	#FFFF00
1528	4453	0.0983438211598333	APA	#6495ED
1529	4458	-0.0738820420346463	PA	#FFA500
1530	4459	-0.0637108978115453	PA	#FFA500
1531	4460	-0.0423160646924011	PA	#FFD300
1532	4461	-0.0808893314821703	PA	#FFA500
1533	4462	-0.0457669372064515	PA	#FFC800
1534	4463	-0.0260623039800692	PA	#FFEC00
1537	4469	-0.418390458901021	private	#8B0000
1538	4470	-0.110441412237091	private	#F28200
1539	4480	-0.0746991507853303	PA	#FFA500
1540	4496	-0.0860788847126373	PA	#FFA500
1541	4497	-0.0938098691944841	PA	#FC9E00
1542	4499	-0.139764179027899	PA	#F73300
1543	4500	-0.0501011680096295	PA	#FFBE00
1544	4503	-0.081364264144404	private	#FFA500
1545	4506	-0.206312690006465	PA	#D11414
1546	4507.2	-0.025145028121927	PA	#FFF400
1547	4507.4	-0.0312243310174668	PA	#FFE400
1548	4507.6	-0.0302654311503073	PA	#FFEC00
1549	4509	-0.0836435866941824	PA	#FFA500
1550	4510	-0.0490558893493918	PA	#FFC800
1551	4511	-0.0723719664988613	PA	#FFA500
1552	4512	-0.0564778924867103	PA	#FFB400
1553	4513	-0.163451366487386	PA	#FE0300
1554	4514	-0.0748559178998103	PA	#FFA500
1555	4515	-0.111513990811173	PA	#F28200
1556	4518	-0.128194758908042	PA	#F44B00
1557	4519	-0.177777904295983	PA	#F10606
1558	4520	-0.153352934325529	PA	#FB1B00
1559	4521	-0.105089790433302	PA	#F58B00
1560	4525	-0.177665429154468	APA	#F10606
1561	4542	-0.00552230820875747	PA	#FFFF00
1562	4549	-0.0185240809307794	private	#FFFC00
1563	4551	-0.0236645075236474	PA	#FFF400
1564	4553	0.0327044661861606	PA	#A3C08B
1565	4555	0.0262539434168359	private	#C3D65B
1566	4557	-0.00250008526316999	private	#FFFF00
1567	4559	-0.00867779094425528	private	#FFFF00
1568	4561	-0.0302675065511733	private	#FFE400
1569	4563	0.00804381860798976	PA	#FFFF00
1570	4565	-0.0442984115794711	PA	#FFD300
1571	4567	-0.026625810115147	PA	#FFEC00
1572	4569	-0.0571274632992226	PA	#FFB400
1573	4571	-0.00823016137017513	PA	#FFFF00
1574	4576	-0.00497772247197701	other	#FFFF00
1575	4583	-0.080573772781673	other	#FFA500
1576	4584	-0.00455626812932518	private	#FFFF00
1577	4585	-0.0179326912411046	private	#FFFC00
1578	4586	-0.0849838143373148	private	#FFA500
1579	4587	-0.0663771252671883	private	#FFA500
1580	4588	-0.0717579244339217	private	#FFA500
1581	4594	0.0440339919285324	private	#83AABC
1582	4595	-0.0452228250659962	private	#FFC800
1583	4596	0.0575347878877415	private	#83AABC
1584	4597	0.0472278784621986	private	#83AABC
1585	4598	0.0184593208138117	private	#E3EB2A
1586	4599	-0.00868110743022369	private	#FFFF00
1587	4600	-0.0500737194074963	private	#FFBE00
1588	4601	-0.0992149150939633	private	#F99500
1589	4602	0.00519773514467353	private	#FFFF00
1590	4603	-0.0321191424695665	PA	#FFE400
1591	4604	-0.0369971722299175	PA	#FFDC00
1592	4606	-0.0202747373638533	private	#FFFC00
1593	4607	-0.172485850824881	private	#F10606
1594	4608	-0.0989929507928884	private	#F99500
1595	4610	-0.201516527064394	private	#D11414
1596	4612	-0.115130545929022	private	#EE7800
1597	4613	-0.140151278089978	private	#F73300
1598	4615	-0.142575633426307	private	#F73300
1599	4616	0.0281814010322625	other	#C3D65B
1600	4618	0.0485251506661246	private	#83AABC
1601	4619	0.019799286534356	private	#E3EB2A
1602	4620	0.0511263081919734	private	#83AABC
1603	4621	-0.0188258326281079	private	#FFFC00
1604	4622	-0.101221112400013	APA	#F58B00
1605	4623	-0.178946597912822	PA	#F10606
1606	4624	-0.0254925528022402	other	#FFF400
1607	4625	-0.0399934150077092	private	#FFDC00
1608	4625.3	-0.0281785555595383	private	#FFEC00
1609	4625.6	-0.00159737159478459	private	#FFFF00
1610	4625.9	-0.25732387362224	private	#CD0000
1611	4626	-0.0790598388185447	private	#FFA500
1612	4627	0.00312246978568574	private	#FFFF00
1613	4628	-0.00663261443770768	private	#FFFF00
1614	4630	-0.189067249574174	private	#E10D0D
1615	4631	-0.0694812149151958	private	#FFA500
1616	4635	-0.17031575572586	APA	#F10606
1617	4636	0.0585492451510484	private	#83AABC
1618	4637	0.0694875314647057	private	#6495ED
1619	4643	-0.165989718083176	PA	#FE0300
1620	4643.3	-0.142118923378017	PA	#F73300
1621	4643.6	-0.115162676548721	PA	#EE7800
1622	4648	-0.0302059308589055	PA	#FFEC00
1623	4650	-0.0664642067137443	other	#FFA500
1624	4651	-0.117863974718644	other	#EE7800
1625	4652	-0.0538789470136413	other	#FFBE00
1626	4657	0.0401042230986699	PA	#A3C08B
1627	4659	-0.114919759853012	other	#EE7800
1628	4854	-0.0232392870595735	PA	#FFF400
1629	4854.2	-0.00789514425011631	PA	#FFFF00
1630	4854.4	-0.0186456032100849	PA	#FFFC00
1631	4854.6	-0.00628736122878525	PA	#FFFF00
1632	4854.8	-0.0156493671180209	PA	#FFFF00
1635	4938	-0.106934937273557	APA	#F28200
1636	4938.5	-0.0292407709894577	APA	#FFEC00
1638	4954	0.0096140607608633	PA	#FFFF00
1639	4964	-0.0528309017528457	PA	#FFBE00
1640	4992	-0.0412474526583799	APA	#FFD300
1641	4992.4	-0.108524836757484	APA	#F28200
1642	4992.8	0.0413501967601283	PA	#A3C08B
1643	4994	-0.155254501983021	private	#FE0300
1644	4994.3	-0.099110184616491	private	#F99500
1645	4994.6	-0.0406673145015758	private	#FFD300
1646	4998	0.026674522082964	other	#C3D65B
1647	5000	-0.0549593577146507	other	#FFB400
1648	5003	-0.0706880114822724	private	#FFA500
1649	5004	-0.103368996428708	PA	#F58B00
1650	5011	-0.0488979610347023	APA	#FFC800
1652	5106	-0.162551955854679	PA	#FE0300
1653	5107	-0.131876943110335	APA	#F44B00
1654	5108	-0.158748474351713	private	#FE0300
1655	5112	-0.0946367471117136	PA	#F99500
1656	5113	-0.112727109347214	private	#F28200
1657	5114	-0.275259646652163	PA	#8B0000
1658	5115	-0.0780813978917157	private	#FFA500
1659	5116	-0.113357952403724	PA	#EE7800
1660	5117	-0.198931564963178	private	#E10D0D
1661	5120	-0.0497934794036662	other	#FFBE00
1662	5122	-0.129535981809156	PA	#F44B00
1663	5123	-0.166971594828134	PA	#FE0300
1664	5129	-0.0464658663492646	other	#FFC800
1665	5130	-0.209394754991562	other	#D11414
1666	5131	-0.18182202338301	PA	#E10D0D
1667	5132	-0.091629721581795	private	#FC9E00
1668	5134	-0.148985130077363	private	#FB1B00
1669	5135	-0.119296278357925	private	#EE7800
1670	5136	-0.00738450917536013	private	#FFFF00
1671	5137	-0.124660029671506	private	#F06300
1672	5138	-0.0452408442333845	private	#FFC800
1673	5142	-0.130796389296063	PA	#F44B00
1674	5143	-0.180979495200567	PA	#E10D0D
1675	5145	-0.0479813028567913	private	#FFC800
1676	5146	-0.0125068594533001	private	#FFFF00
1677	5149	-0.158267611282992	private	#FE0300
1678	5153	0.0153021497508711	private	#E3EB2A
1679	5190	-0.0959158442492579	PA	#F99500
1680	5190.3	-0.14544780795479	PA	#FB1B00
1681	5190.9	-0.137692634270715	PA	#F73300
1682	5279.6	-0.0589260875242017	private	#FFB400
1683	5390	-0.181236433835833	private	#E10D0D
1685	5394	-0.256545943442756	other	#CD0000
1686	5397	-0.0598806532330542	private	#FFAA00
1687	5401	-0.0378006296026106	PA	#FFDC00
1688	5401.5	-0.0791572813487365	PA	#FFA500
1689	5404	-0.00975015972731947	PA	#FFFF00
1692	5533.6	-0.236315192167493	PA	#CD0000
1693	5533.8	0.0356713431585054	PA	#A3C08B
1694	5533.9	0.061205075493916	PA	#6495ED
1695	5537	-0.308547525653342	private	#8B0000
1696	5537.5	-0.0913782095909282	private	#FC9E00
1697	5542.6	-0.0623053179814932	APA	#FFAA00
1698	5561	-0.0485640651637222	PA	#FFC800
1699	5561.5	0.000717014430305003	PA	#FFFF00
1700	5569.4	0.000319310050424739	other	#FFFF00
1701	5569.5	-0.0048322402895243	PA	#FFFF00
1702	5571	-0.165094164889685	APA	#FE0300
1703	5571.5	-0.0193036329588328	private	#FFFC00
1704	5600	-0.0430497823166495	PA	#FFD300
1705	5606	-0.136611262783667	PA	#F73300
1706	5606.3	-0.0591950589707198	PA	#FFAA00
1707	5606.6	-0.0349005924506805	PA	#FFE400
1708	5622	-0.0394313470631375	private	#FFDC00
1709	5654	-0.0551783790017965	APA	#FFB400
1711	5913	0.0374020845240276	PA	#A3C08B
1712	5914	0.0275299672319389	PA	#C3D65B
1713	5918	-0.230859061930369	PA	#CD0000
1714	5919	-0.157467051185021	PA	#FE0300
1715	5952	0.10360543331627	PA	#6495ED
1716	5969	-0.0862781831485165	PA	#FFA500
1717	5970	-0.00564372649000668	private	#FFFF00
1718	5980	-0.169203729295257	private	#F10606
1719	5981	-0.0451053280194822	private	#FFD300
1720	5991	-0.0748582242990023	private	#FFA500
1721	5992	-0.0135970740504018	private	#FFFF00
1722	5993	0.00883231678911371	APA	#FFFF00
1723	5994	0.0282232989261156	APA	#C3D65B
1724	5995	0.00328567947553344	other	#FFFF00
1725	5996	0.0165977947871848	other	#E3EB2A
1726	5999	-0.0769602183206565	PA	#FFA500
1727	6001	-0.143460250800544	private	#FB1B00
1728	6002	-0.042228920464667	private	#FFD300
1729	6047	-0.137697049339366	other	#F73300
1730	6054	0.0689479907567989	private	#6495ED
1731	6055	0.0402614128135005	PA	#A3C08B
1732	6056	0.0725608930916132	APA	#6495ED
1733	6065	-0.012742916860852	PA	#FFFF00
1734	6066	0.027863595493044	PA	#C3D65B
1735	6067	-0.0628297041883415	PA	#FFAA00
1736	6068	-0.0297267242010582	PA	#FFEC00
1737	6069	0.0389098433807418	PA	#A3C08B
1738	6070	-0.0417901478172795	PA	#FFD300
1739	6071	-0.0630539882645683	PA	#FFAA00
1740	295	-0.149048794844108	other	#FB1B00
1741	531	-0.0555451036166975	PA	#FFB400
1742	608	-0.207277893741398	PA	#D11414
1743	608.1	-0.0922181586926488	PA	#FC9E00
1744	608.2	-0.0716452124131779	PA	#FFA500
1745	608.3	-0.200111543003136	PA	#E10D0D
1746	608.4	-0.224283395363971	PA	#D11414
1747	608.5	-0.116772815926642	PA	#EE7800
1748	608.6	-0.0450336364037338	PA	#FFD300
1749	627	-0.138747639808579	APA	#F73300
1750	627.3	-0.0653001692155448	APA	#FFA500
1751	627.6	-0.108101621195577	APA	#F28200
1752	654	-0.0153788054809104	PA	#FFFF00
1753	671	-0.136529424084724	PA	#F73300
1754	671.3	-0.0509818948394116	PA	#FFBE00
1755	671.6	0.0648052274540701	PA	#6495ED
1756	685	-0.0521879728128048	PA	#FFBE00
1757	692	-0.103896835227277	PA	#F58B00
1758	716	-0.0292201954802892	PA	#FFEC00
1759	1237	-0.0696553625966763	PA	#FFA500
1760	1344	-0.138685194868228	PA	#F73300
1761	1354	-0.04818964183804	PA	#FFC800
1762	1366	0.0130818124585804	PA	#FFFF00
1763	1470	-0.131687529595815	PA	#F44B00
1764	1538	0.012177750207492	PA	#FFFF00
1765	1541	-0.182720470176898	PA	#E10D0D
1766	1542	-0.0707468549336096	PA	#FFA500
1767	1543	-0.110813516007943	PA	#F28200
1768	1544	-0.0928267005643532	PA	#FC9E00
1769	1551	-0.0918933755735829	PA	#FC9E00
1770	1607	-0.0130853655191808	APA	#FFFF00
1771	1609	-0.0470342577498128	other	#FFC800
1772	1615	-0.0494345116652475	PA	#FFBE00
1773	1634	-0.066055010958946	PA	#FFA500
1774	1661	-0.0369890468202005	PA	#FFDC00
1775	1684	-0.0216937338661603	other	#FFF400
1776	1702	0.038938791309209	PA	#A3C08B
1777	1980	-0.0919675393954175	PA	#FC9E00
1779	2285	-0.0517122379042993	PA	#FFBE00
1780	2426	-0.028996602899695	PA	#FFEC00
1781	2535	-0.221119404172028	PA	#D11414
1782	2547	0.0252685690753799	PA	#C3D65B
1783	3912	-0.0486205803610419	PA	#FFC800
1784	3991	-0.200278483392459	PA	#D11414
1785	3992	-0.132474356304846	PA	#F44B00
1786	4264	-0.0312207011331433	PA	#FFE400
1787	4472	-0.0234586284715068	PA	#FFF400
1788	4495	-0.11978011638988	PA	#F06300
1789	4505	-0.194586457925924	PA	#E10D0D
1790	4581	-0.157432787127523	other	#FE0300
