# Supplementary material for: The erosion of biodiversity and biomass in the Atlantic Forest biodiversity hotspot
Source: Nat Commun. 2020 Dec 11;11:6347. doi: 10.1038/s41467-020-20217-w (PMC7733445; doi:10.1038/s41467-020-20217-w)
Supplement: Supplementary file 7 — Source Data [file 41467_2020_20217_MOESM7_ESM.zip › Source Data/Figure4e.csv]

	ordem	comb.traits	cores1	long1	lat1
1	10	0.0428147464299231	#B7CE6D	-40.122508	-19.016645
2	1002	-0.204961256682828	#FA1E00	-52.889511	-30.08064
3	1003	0.00965262829520646	#EFF418	-52.888057	-30.079733
4	1004	-0.00994219865566708	#FFF400	-52.887303	-30.078628
5	1007	-0.148486802842631	#F68E00	-53.889947	-28.292112
6	1017	-0.0304197368617259	#FFED00	-50.15	-29.708333
7	1018	0.0182091516130177	#EFF418	-50.375	-29.605556
8	102	-0.128273617282558	#FFA500	-48.204825	-18.952353
9	1023	0.000648069999274824	#FFFB00	-52.791275	-29.998973
10	1024	-0.191003587603296	#F73300	-52.795133	-30.001866
11	1035	-0.300007496563724	#CD0000	-50.964038	-31.219289
12	1038	-0.140401044245173	#F99600	-53.865884	-29.779824
13	1040	-0.0273494331629703	#FFED00	-53.858551	-27.230215
14	1041	-0.159733206807186	#F07D00	-53.900305	-29.633261
15	1047	-0.0305651091429173	#FFED00	-49.976389	-29.358333
16	1057	-0.0825749191060355	#FFB400	-54.655411	-29.459143
17	1066	-0.12347964626612	#FFA500	-53.69849	-29.735498
18	1070	-0.0867349361473431	#FFB400	-53.708333	-29.666667
19	1073	-0.25936876358972	#DB0F0F	-51.908203	-31.025604
20	1082	0.0824019585794734	#7FA8C2	-50.954726	-29.6
21	1083	-0.0208897267927363	#FFED00	-50.3485	-30.365613
22	1086	-0.134014443656543	#FC9E00	-51.631247	-28.696197
23	1088	0.1057208516249	#7FA8C2	-49.838708	-29.383275
24	109	-0.189948511452028	#F73300	-43.436659	-20.275169
25	1091	0.0327695751335512	#B7CE6D	-50.937862	-29.003109
26	1112	-0.129151440374813	#FFA500	-53.809722	-29.540833
27	1113	-0.147435625201825	#F68E00	-52.383635	-30.117365
28	1114	-0.0591984581932916	#FFD800	-52.387508	-30.106942
29	1115	-0.218713440922782	#F70303	-52.38342	-30.109032
30	1121	-0.15858205822736	#F07D00	-53.034753	-31.585192
31	1123	-0.0383563919290717	#FFE600	-52.472604	-31.448282
32	1124	-0.198946029849223	#FA1E00	-52.533104	-29.389832
33	1142	-0.0948330218928121	#FFAB00	-53.867569	-27.161174
34	1146	-0.0915766295340977	#FFAB00	-53.886795	-27.924948
35	1153	-0.0761350717552632	#FFBD00	-50.166147	-29.475094
36	1154	-0.116864017878002	#FFA500	-50.187786	-29.489558
37	1155	0.0104882626936478	#EFF418	-50.22228	-29.483422
38	1156	-0.0222379773895831	#FFED00	-50.194986	-29.4904
39	1157	-0.122443265396972	#FFA500	-50.168931	-29.478267
40	118	-0.132048393322885	#FC9E00	-48.129227	-19.152134
41	1182	-0.073160915947437	#FFC600	-53.083938	-32.069623
42	1194	-0.105844124682721	#FFA500	-51.108567	-29.909641
43	1200	-0.0308622983548305	#FFED00	-52.472778	-31.447778
44	1201	-0.20774676889273	#FD0900	-52.479167	-31.449444
45	1202	-0.193038335210571	#F73300	-53.796382	-29.628054
46	1205	-0.0789298292773581	#FFBD00	-50.401784	-29.411224
47	1230	-0.0701744978684225	#FFC600	-49.574428	-28.597833
48	1231	-0.157914113647	#F07D00	-49.826009	-27.650423
49	1232	-0.152889755795183	#F38500	-53.524147	-26.9366
50	1233	-0.0908249130626411	#FFAB00	-53.62987	-27.189614
51	1235	0.00772307958474451	#EFF418	-49.866911	-27.921369
52	1237	-0.0165244333828645	#FFF400	-50.931972	-26.850665
53	124	-0.167029201673794	#EE7200	-43.505	-20.426944
54	1240	-0.15796920173184	#F07D00	-50.350576	-27.791303
55	1243	-0.110925278466409	#FFA500	-50.113035	-27.813865
56	1244	-0.1446305521297	#F68E00	-50.18894	-27.861022
57	1246	-0.0791955376818704	#FFBD00	-50.318436	-27.851008
58	1247	-0.0680790001940256	#FFC600	-52.29	-26.8786
59	1249	-0.0695847264993003	#FFC600	-48.638743	-26.074699
60	125	-0.167006911652343	#EE7200	-48.182653	-18.650934
61	1251	0.0508067140205396	#B7CE6D	-49.317888	-28.306022
62	1253	-0.0182046319108121	#FFF400	-49.733186	-28.683663
63	1258	-0.0576667903734814	#FFD800	-51.979167	-26.821111
64	1259	-0.154711900099064	#F38500	-53.065833	-26.875833
65	1260	-0.129245202203617	#FFA500	-52.784722	-27.107778
66	1261	-0.15264651341325	#F38500	-50.827642	-28.000645
67	1266	-0.0121972511757751	#FFF400	-48.936193	-26.809054
68	1271	0.0219710755497103	#D3E142	-48.941732	-26.807046
69	1272	-0.162073082105458	#F07D00	-48.670767	-26.071833
70	1280	-0.228250066830671	#F70303	-49.182374	-27.000613
71	1281	-0.0092675116278297	#FFF400	-49.178289	-27.003235
72	1285	-0.0678140991112813	#FFC600	-49.432465	-28.690159
73	129	-0.333646182981193	#CD0000	-42.863787	-20.79505
74	13	-0.184420524837532	#F44800	-40.17896	-19.248222
75	130	0.012145921521409	#EFF418	-42.851241	-20.806662
76	131	-0.175511664386147	#F15D00	-42.844591	-20.793328
77	132	-0.100446236811897	#FFA500	-46.370032	-20.686999
78	1322	0.104443579919652	#7FA8C2	-49.075718	-26.922112
79	1323	-0.0476924046139064	#FFDF00	-49.078254	-27.059131
80	1324	0.037963387710757	#B7CE6D	-48.643972	-26.093114
81	1326	-0.00164244657193631	#FFFB00	-53.580092	-26.647616
82	1327	-0.108049952121335	#FFA500	-49.833333	-28.733333
83	133	0.00413200902096559	#FFFB00	-46.460314	-20.666952
84	1330	0.111957856753945	#6495ED	-49.074222	-26.921661
85	1333	-0.133947488720458	#FC9E00	-50.918322	-26.852327
86	1338	0.0877575364440368	#7FA8C2	-49.480917	-28.122501
87	1339	-0.0911282797803629	#FFAB00	-49.562115	-28.410589
88	134	-0.0846858195461867	#FFB400	-46.038889	-22.888611
89	1342	0.0368528004340068	#B7CE6D	-46.045507	-23.796425
90	1342.5	-0.0417628616670347	#FFE600	-46.006071	-23.785116
91	1343	-0.194802645858728	#F73300	-48.648402	-23.295241
92	1349	0.0233997254384495	#D3E142	-44.832222	-23.334167
93	135	-0.11167761272276	#FFA500	-42.861303	-20.754414
94	1350	-0.111080603191875	#FFA500	-49.081931	-22.231548
95	1352|1352.3|1352.6	-0.145974347664508	#F68E00	-47.1098726666667	-23.5277373333333
96	1353	-0.223579355834342	#F70303	-47.434	-20.423
97	1356	0.0804778135022083	#7FA8C2	-48.066667	-24.233333
98	1357	-0.234343491706018	#E90909	-46.2858	-23.7689
99	1358	-0.108770763229767	#FFA500	-46.2833	-23.7694
100	1359	0.127043932219103	#6495ED	-47.783123	-24.641688
101	136	-0.202704562596388	#FA1E00	-42.862778	-20.797222
102	1360	-0.337657174224417	#CD0000	-47.780572	-24.63858
103	1361	-0.134013407611596	#FC9E00	-47.786224	-24.640794
104	1362	-0.0377160342101417	#FFE600	-47.721869	-22.415345
105	1363	-0.0823980256505415	#FFB400	-47.068542	-22.890186
106	1364	0.0818057099286892	#7FA8C2	-49.685434	-22.413951
107	1366	-0.076094509668225	#FFBD00	-46.531134	-23.179415
108	1368	-0.160671018683892	#F07D00	-48.088728	-22.256841
109	1371	0.148532663428295	#6495ED	-47.009199	-24.345705
110	1373	0.0160214152256535	#EFF418	-47.073108	-23.960372
111	1378	-0.0361734477469421	#FFE600	-52.338032	-22.587019
112	1379	-0.0325305940289038	#FFED00	-47.91976	-22.160899
113	138	-0.269688512501012	#CD1515	-48.228495	-18.91023
114	1383	0.185606519032983	#6495ED	-47.47442	-22.357523
115	142	-0.306552360180119	#CD0000	-43.369247	-21.735255
116	1420	0.0200433534441652	#EFF418	-45.080833	-23.373889
117	1421	0.0343393027498739	#B7CE6D	-45.083611	-23.366944
118	1422	0.0300162730108871	#D3E142	-45.083889	-23.366389
119	1426	0.0372741547191741	#B7CE6D	-44.833333	-23.335833
120	1428	-0.297671174090824	#CD0000	-45.078889	-23.381389
121	1429	-0.00270156411934178	#FFFB00	-45.078611	-23.381111
122	1434	0.057682409408762	#9BBB97	-47.971617	-24.068723
123	1435	0.00497283784358771	#FFFB00	-44.835556	-23.336944
124	1436	-0.101925003341566	#FFA500	-44.851572	-23.356232
125	1437	0.103717163445844	#7FA8C2	-45.068611	-23.325278
126	1438	0.0253212479292225	#D3E142	-45.072778	-23.343333
127	1439	0.0778179391671473	#9BBB97	-47.925	-24.181361
128	1440	0.00736128578542046	#EFF418	-49.701147	-22.411236
129	1445	-0.360386837559953	#8B0000	-47.623588	-23.432599
130	1446	-0.132863645106068	#FC9E00	-47.628492	-23.431664
131	1448	0.0883307120625692	#7FA8C2	-48.082059	-24.232154
132	1454	-0.147802591062388	#F68E00	-44.829011	-23.364501
133	1455	0.0330702774641216	#B7CE6D	-44.854707	-23.351514
134	1456	-0.0679443048635611	#FFC600	-44.846059	-23.353412
135	1457	0.0467019567228131	#B7CE6D	-44.848111	-23.360514
136	1458	-0.096367522807108	#FFAB00	-44.855498	-23.356745
137	147	-0.289853085933472	#CD0000	-44.175	-21.098611
138	1470	-0.113370301429795	#FFA500	-47.617697	-21.688717
139	1473	-0.120741256058362	#FFA500	-49.021869	-22.344064
140	1494	0.0425714611709967	#B7CE6D	-47.972686	-24.166173
141	1501	-0.0967132051644496	#FFA500	-50.36336	-22.593736
142	1502	-0.00903360618895733	#FFF400	-52.333058	-22.323487
143	1503	-0.0378160614080195	#FFE600	-52.347328	-22.269664
144	1505	0.0190644177225467	#EFF418	-47.109603	-22.821541
145	1506	0.0317353535854594	#B7CE6D	-48.394047	-22.814682
146	1508	-0.123826036383117	#FFA500	-44.658458	-22.647706
147	1509	-0.200631515715958	#FA1E00	-44.657175	-22.63517
148	1510	-0.213254841151536	#FD0900	-44.72343	-22.646805
149	1518	0.0868206857211651	#7FA8C2	-45.533333	-22.8
150	1524	-0.33746455263845	#CD0000	-48.616667	-23.316667
151	1525	0.0584154756642274	#9BBB97	-47.874753	-24.690352
152	1526	0.0610990065466496	#9BBB97	-47.878806	-24.612772
153	1530	-0.231437823658971	#F70303	-48.557744	-23.277858
154	1538	0.0700996418170408	#9BBB97	-47.242058	-24.545629
155	1549	-0.154688670749257	#F38500	-46.70529	-23.881151
156	1551	-0.16098244402101	#F07D00	-47.596855	-21.721158
157	1579	-0.015561316741909	#FFF400	-48.937225	-22.506419
158	158	0.0681852051501033	#9BBB97	-45.339244	-21.124425
159	1587	-0.177874660606991	#F15D00	-49.29472	-21.521
160	1588	-0.16076387604242	#F07D00	-49.493986	-21.403651
161	1589	-0.281795147742295	#CD1515	-49.980144	-20.999442
162	1590	-0.0592524655261788	#FFCF00	-50.230988	-20.50964
163	1591	-0.229216427847521	#F70303	-49.248754	-20.553108
164	1592	-0.22468829310029	#F70303	-48.8225	-20.485
165	1593	-0.264826209842474	#DB0F0F	-48.54056	-20.885
166	1594	-0.233735159126589	#E90909	-50.34861	-20.926
167	1595	-0.287417985232871	#CD1515	-49.92917	-20.743
168	1596	-0.0493626303517103	#FFDF00	-50.090186	-20.513167
169	1597	-0.0822540058944771	#FFBD00	-50.43389	-20.004
170	1598	-0.283499425014382	#CD1515	-49.506943	-20.292905
171	1599	-0.164865705176973	#EE7200	-49.508136	-20.323194
172	16	0.0821463605226828	#7FA8C2	-40.411093	-20.603233
173	160	0.116468689691199	#6495ED	-46.251331	-22.313232
174	1600	-0.250989039843624	#DB0F0F	-48.753521	-20.640253
175	1601	-0.0966892003464401	#FFA500	-48.689824	-21.404528
176	1602	-0.269927894906099	#CD1515	-48.931437	-21.227046
177	1603	-0.122641399763201	#FFA500	-49.926111	-20.921111
178	1604	0.00649390891836363	#FFFB00	-48.537222	-21.620556
179	1607	-0.0345478560154743	#FFE600	-46.940612	-23.246268
180	1608	-0.0289238832685536	#FFED00	-48.514606	-21.602923
181	1608.5	0.0897446390734597	#7FA8C2	-48.544938	-21.614558
182	1615	-0.0702162729241669	#FFC600	-45.118209	-23.413521
183	1617	-0.266819533269386	#CD1515	-47.792391	-24.901951
184	1618	0.020395814101952	#D3E142	-47.843599	-21.964232
185	1621	-0.026074188168647	#FFED00	-45.46331	-22.691958
186	1630	-0.0627092047150182	#FFCF00	-46.313577	-23.776877
187	1631	-0.463679986643943	#8B0000	-47.62426	-22.712438
188	1638	-0.075814250524552	#FFC600	-47.87355	-22.24038
189	164	-0.0547827342151626	#FFD800	-45.6621	-20.260497
190	1642	-0.165028317948337	#EE7200	-46.196521	-23.498413
191	1643	-0.195882609547032	#FA1E00	-46.191188	-23.487674
192	1644	-0.251554480807215	#DB0F0F	-46.205741	-23.499556
193	1659	0.0223085794849603	#D3E142	-46.637861	-23.417031
194	1661	-0.094045774759229	#FFAB00	-46.433333	-23.366667
195	1663	-0.274902714112498	#CD1515	-47.25	-24.416667
196	1677	0.127756115078202	#6495ED	-44.828931	-23.330584
197	1678	0.0569154178432777	#9BBB97	-44.830086	-23.329033
198	1679	0.0417929410774219	#B7CE6D	-44.811091	-23.313155
199	1680	-0.00579354746399195	#FFFB00	-44.812034	-23.295091
200	1682	-0.0981918170597626	#FFA500	-44.85182	-23.358326
201	1683	0.0163696896801709	#EFF418	-47.237847	-24.549215
202	1686	-0.0813971627169889	#FFBD00	-47.5161	-24.6207
203	1687	0.00226681484778021	#FFFB00	-47.6744	-24.7503
204	1688	0.0126497406808236	#EFF418	-47.2578	-24.5762
205	1693	0.0190199008461136	#EFF418	-44.83494	-23.336182
206	1701	-0.00261564014096023	#FFFB00	-48.026126	-22.081921
207	1702	-0.18292724744087	#F44800	-48.378274	-23.40746
208	1703	-0.0603830289443471	#FFCF00	-45.53154	-23.634877
209	1704	0.0294324397362698	#D3E142	-45.545569	-23.588799
210	171	-0.143786217109219	#F99600	-48.182916	-18.65077
211	1728	0.0379690315835048	#B7CE6D	-46.927136	-22.832954
212	1742	-0.192352810882607	#F73300	-52.645331	-31.906544
213	1743	-0.199822146252154	#FA1E00	-52.629378	-31.910379
214	177	-0.518814533106882	#8B0000	-44.247699	-21.098393
215	1776	-0.345909609429635	#8B0000	-53.320944	-22.791283
216	1778	-0.0717984503339045	#FFC600	-50.582384	-25.385668
217	1778.2	-0.0737587982060317	#FFC600	-50.585316	-25.383291
218	1778.4	-0.0647790761175919	#FFCF00	-50.578431	-25.38799
219	1778.6	-0.0942120889972188	#FFAB00	-50.576036	-25.391204
220	186	-0.0601837357858155	#FFCF00	-44.101318	-21.488711
221	187	-0.126387113265211	#FFA500	-44.749291	-21.114187
222	1873	-0.0969405832198375	#FFA500	-50.390567	-29.423391
223	1874	-0.159415528045708	#F07D00	-50.396168	-29.411496
224	1875	-0.0487592901148081	#FFDF00	-50.392722	-29.432064
225	1876	-0.148186383507494	#F68E00	-50.391767	-29.420096
226	1877	-0.0485770214165815	#FFDF00	-50.401398	-29.420509
227	1878	-0.150602414181173	#F38500	-50.389724	-29.407083
228	1879	0.0164473994615218	#EFF418	-50.372287	-29.437808
229	188	-0.179260428028687	#F44800	-44.791944	-21.225278
230	1880	-0.0814532986054013	#FFBD00	-50.378789	-29.444596
231	1881	-0.0672920604260769	#FFC600	-50.379961	-29.439467
232	1882	0.0374058911568835	#B7CE6D	-50.376609	-29.438141
233	1883	-0.11188045651451	#FFA500	-48.401438	-24.643302
234	1886	-0.141068232587089	#F99600	-53.883333	-27.15
235	189	-0.134625273919777	#FC9E00	-44.840278	-21.166667
236	190	-0.0100665408904632	#FFF400	-44.945	-21.090278
237	191	0.0132090197000949	#EFF418	-44.802222	-21.216111
238	1923|1924|1925	-0.198905219055564	#FA1E00	-51.0456098	-30.3840401
239	1928	0.0542252947332275	#9BBB97	-50.117472	-29.171141
240	1992	-0.139777594526951	#F99600	-54.243673	-26.935127
241	200	-0.124280652880426	#FFA500	-48.034444	-19.674444
242	2009	-0.189115480614377	#F73300	-49.067554	-15.763892
243	201	-0.153874481301245	#F38500	-44.963056	-21.221389
244	2011	-0.278150112515861	#CD1515	-49.103398	-18.3623
245	2011.5	-0.117784779302694	#FFA500	-49.07742	-18.349851
246	2023	-0.175616846221637	#F15D00	-49.073889	-18.348333
247	203	-0.190237777521807	#F73300	-46.5175	-21.774167
248	2125	-0.104767385628117	#FFA500	-41.825051	-19.719415
249	2127	-0.115545313951763	#FFA500	-47.509722	-18.750556
250	214	-0.210838441292171	#FD0900	-45.959	-20.2835
251	2142	-0.0613495769843993	#FFCF00	-48.888526	-21.213705
252	215	-0.202787459103466	#FA1E00	-44.793233	-17.056925
253	2151	-0.110610518107146	#FFA500	-46.6081	-21.5671
254	2157	-0.0626737579995788	#FFCF00	-52.885719	-22.59916
255	2164	-0.22287943568671	#F70303	-48.277222	-23.038889
256	2165	-0.0307677582596382	#FFED00	-45.450098	-23.640942
257	2177	-0.14634032718584	#F68E00	-52.129752	-27.549216
258	2181	-0.202626675263602	#FA1E00	-49.535873	-19.9573
259	2196	-0.316045377568311	#CD0000	-53.340528	-22.795
260	222	-0.0572237450342193	#FFD800	-45.138833	-19.284667
261	2245	-0.0614768106841624	#FFCF00	-40.113093	-13.949583
262	2246	-0.128887250909396	#FFA500	-39.035065	-15.187884
263	2247	0.00851059686937178	#EFF418	-39.121252	-15.014903
264	2248	-0.035807969991956	#FFE600	-39.11273	-15.014017
265	2249	0.0200790637142918	#EFF418	-39.049249	-15.169388
266	2250	0.0784818835609431	#7FA8C2	-39.144043	-15.140051
267	2251	0.010049772201493	#EFF418	-39.134055	-15.107148
268	2252	0.0204673915602263	#D3E142	-39.1497	-15.150854
269	2253	-0.0326837855225419	#FFED00	-39.063855	-15.160511
270	2254	0.0969842983569822	#7FA8C2	-39.192025	-15.121654
271	2255	-0.127361257963097	#FFA500	-39.097389	-15.006802
272	2256	0.0630095265742278	#9BBB97	-39.063674	-15.192036
273	2257	0.0292771395837651	#D3E142	-39.127143	-15.024001
274	228	-0.235027153736148	#E90909	-45.652833	-20.1425
275	2280	-0.171906200023589	#EE7200	-41.471587	-12.471898
276	2285	-0.0803997821695786	#FFBD00	-41.407977	-12.593904
277	230	-0.206434525388058	#FD0900	-45.62499	-20.002711
278	232	-0.0688940261072012	#FFC600	-45.174167	-16.203167
279	2327	-0.41126169974909	#8B0000	-38.916667	-4.25
280	2328	-0.580800635030188	#8B0000	-38.914617	-4.25082
281	2347	-0.0917398250042537	#FFAB00	-39.000489	-4.285537
282	2349	-0.224911703363073	#F70303	-38.905714	-4.32176
283	2350	-0.227612558431453	#F70303	-38.938548	-4.236325
284	2351	-0.22238044062868	#F70303	-38.970421	-4.206028
285	2361	-0.198911819448927	#FA1E00	-34.856194	-7.144503
286	2362	-0.222753701649068	#F70303	-34.847773	-7.134838
287	2371	-0.132338017166478	#FC9E00	-37.377966	-7.250659
288	2392	-0.0987148148217682	#FFA500	-35.467489	-7.621603
289	2393	-0.0975480548193314	#FFA500	-35.242461	-7.638642
290	2394	-0.259373300652819	#DB0F0F	-38.027071	-8.655019
291	2398	0.0517863890555424	#9BBB97	-34.984865	-8.316121
292	2404	-0.23816114788266	#E90909	-34.961874	-8.071444
293	2412	-0.244775828169191	#E90909	-35.011396	-7.80929
294	2417	-0.174859254285643	#F15D00	-35.776464	-8.630945
295	2426	-0.0828187122449632	#FFB400	-34.948442	-8.005063
296	2428	-0.100589630587493	#FFA500	-35.19475	-7.742696
297	243	-0.125180565625228	#FFA500	-49.937903	-18.724213
298	2440	-0.130630573884457	#FC9E00	-36.404881	-8.198594
299	2442	0.0362827315384604	#B7CE6D	-35.164761	-7.499638
300	2443	-0.36356398207973	#8B0000	-35.11562	-8.109718
301	2469	-0.132248379798312	#FC9E00	-35.0625	-8.208333
302	2470	-0.158039953433376	#F07D00	-35.178056	-8.7275
303	2471	-0.303142381725167	#CD0000	-34.953545	-8.099302
304	2472	-0.28041594211601	#CD1515	-34.87673	-7.925863
305	25	-0.0522237066994685	#FFD800	-40.918889	-19.890833
306	2529	-0.0190400484354067	#FFF400	-35.184455	-5.932741
307	2529.2	0.117860358364515	#6495ED	-35.225	-5.891667
308	2529.4	-0.0520896709753036	#FFD800	-35.352035	-5.891109
309	2535	-0.112262195945371	#FFA500	-35.189065	-5.815153
310	2541	-0.240604706124978	#E90909	-37.504953	-11.073077
311	2549	-0.00999104545665624	#FFF400	-35.178495	-8.059292
312	259	-0.17422497501319	#F15D00	-42.62044	-19.766923
313	267	-0.15555557153009	#F07D00	-42.875657	-20.767981
314	28	-0.157082492225225	#F07D00	-40.325943	-20.410321
315	281	-0.0647082057431832	#FFCF00	-44.003445	-20.019568
316	29	-0.0140686820446006	#FFF400	-40.32636	-20.409574
317	294	-0.0277650303032728	#FFED00	-44.61143	-21.610169
318	295	-0.1306993987732	#FC9E00	-44.967024	-21.228781
319	30	-0.113257327334299	#FFA500	-40.325524	-20.410809
320	3057	-0.123237971114159	#FFA500	-35.197778	-7.734722
321	307	-0.130182597265613	#FFA500	-42.866807	-20.759403
322	31	-0.116198285143958	#FFA500	-40.325387	-20.410554
323	317	-0.242360972974379	#E90909	-44.80823	-22.359081
324	317.2	-0.0820394924649465	#FFBD00	-44.803995	-22.366847
325	317.8	-0.181992617522887	#F44800	-44.817892	-22.375771
326	3172	0.0378608114107371	#B7CE6D	-47.480177	-22.359169
327	318	-0.0908621439633959	#FFAB00	-48.231389	-18.86
328	321	-0.328284698601306	#CD0000	-42.478729	-20.714414
329	322	-0.157308329521148	#F07D00	-45.472633	-21.155516
330	323	-0.0497623781840781	#FFDF00	-45.472717	-21.154563
331	3297	-0.250245798133588	#DB0F0F	-50.286389	-27.483333
332	334	-0.212061109043622	#FD0900	-44.798611	-22.355278
333	3343	-0.112811871789469	#FFA500	-49.320126	-28.890081
334	3344	-0.115394246138117	#FFA500	-48.689037	-26.552507
335	3345	-0.211146582589036	#FD0900	-48.689995	-26.46
336	3346	-0.233095700776926	#E90909	-48.510008	-27.180002
337	3347	-0.0521356875394553	#FFD800	-48.689597	-26.099634
338	3348	-0.14035982171757	#F99600	-48.689996	-26.010002
339	3349	-0.142305086409027	#F99600	-48.870001	-26.369998
340	335	0.0985363897603183	#7FA8C2	-42.847222	-20.795556
341	3350	-0.140356186092845	#F99600	-48.694643	-26.730149
342	3351	-0.154715477602701	#F38500	-48.600001	-26.280001
343	3352	-0.239315637833444	#E90909	-48.784324	-26.64132
344	3353	-0.153034096403896	#F38500	-48.776893	-26.548291
345	3354	0.00115323315700805	#FFFB00	-49.770206	-27.269969
346	3355	-0.20241888497512	#FA1E00	-48.960084	-27.720012
347	3356	-0.245188032032319	#E90909	-48.871509	-27.718777
348	3357	-0.257876849418871	#DB0F0F	-48.870037	-27.630056
349	3358	-0.278977150209432	#CD1515	-48.960011	-27.449807
350	3359	-0.374526414980564	#8B0000	-48.870149	-27.539364
351	3360	-0.192633635713104	#F73300	-49.410075	-27.089867
352	3361	-0.177109188831732	#F15D00	-49.32009	-27.08984
353	3362	-0.0884225030020471	#FFB400	-49.049247	-28.259529
354	3363	-0.286350648166176	#CD1515	-48.959494	-28.262477
355	3364	-0.0932433906540703	#FFAB00	-49.409981	-27.000043
356	3365	-0.218796123963354	#F70303	-49.320038	-26.999956
357	3366	-0.188197449824771	#F44800	-48.600137	-27.000015
358	3367	-0.355183562131592	#8B0000	-48.690056	-27.45003
359	3368	-0.0374671996013929	#FFE600	-48.779951	-27.359897
360	3369	-0.389363975637942	#8B0000	-48.690172	-27.36131
361	3370	0.0215821495945778	#D3E142	-49.140022	-27.000149
362	3371	-0.0521939461386087	#FFD800	-49.049333	-26.819619
363	3372	-0.0598481883241906	#FFCF00	-49.05001	-26.730003
364	3373	-0.10259813991121	#FFA500	-49.139986	-27.179958
365	3374	-0.294573728909566	#CD0000	-49.049242	-27.179789
366	3375	-0.220365433780904	#F70303	-48.869749	-27.000571
367	3376	-0.0662546971989569	#FFC600	-48.8099	-27.2708
368	3377	-0.166574289068396	#EE7200	-48.779916	-27.089952
369	3378	0.0225881795859015	#D3E142	-48.690158	-27.000059
370	3379	-0.155351932056639	#F38500	-48.871228	-27.181965
371	3380	-0.206217934080109	#FD0900	-49.315469	-28.617853
372	3381	-0.1484357623477	#F68E00	-49.232898	-26.459997
373	3382	-0.128384498110114	#FFA500	-49.409071	-28.709167
374	3383	-0.250725147541337	#DB0F0F	-48.419617	-27.451372
375	3384	-0.282366289011277	#CD1515	-48.690006	-28.080009
376	3385	0.0205431787308131	#D3E142	-48.780368	-26.10023
377	3386	-0.199241082006449	#FA1E00	-48.869998	-26.009996
378	3387	-0.100045784941829	#FFA500	-48.780046	-26.00866
379	3388	-0.00867088243948612	#FFFB00	-49.050917	-27.000442
380	3389	-0.177253730743329	#F15D00	-48.960275	-26.999447
381	3390	-0.174003042740767	#F15D00	-49.32228	-28.170117
382	3391	-0.0241404635239296	#FFED00	-49.049417	-27.090125
383	3392	0.0364842195044194	#B7CE6D	-48.871089	-26.81982
384	3393	-0.0436473792699477	#FFE600	-49.230128	-26.999838
385	3394	-0.240945768524565	#E90909	-48.780277	-26.999929
386	3395	-0.302307891166299	#CD0000	-48.599809	-27.089319
387	3396	-0.252481199713557	#DB0F0F	-49.86003	-29.070014
388	3397	-0.19053798492928	#F73300	-49.859074	-28.979503
389	3398	-0.13867727570507	#F99600	-49.860002	-28.89
390	3399	-0.141232581599632	#F99600	-49.226035	-26.552281
391	3400	-0.221505192128495	#F70303	-49.051795	-26.462362
392	3401	-0.142932483387668	#F99600	-49.140043	-26.367235
393	3402	-0.1090985518394	#FFA500	-48.961944	-26.28013
394	3403	0.0636770974660726	#9BBB97	-48.960004	-26.190004
395	3404	-0.131389511396841	#FC9E00	-48.959586	-26.09961
396	3405	-0.111785367644797	#FFA500	-49.679967	-26.820093
397	3406	-0.0770611838363999	#FFBD00	-48.870006	-28.440008
398	3407	-0.267588352020619	#CD1515	-49.499967	-28.350039
399	3408	-0.241147155644534	#E90909	-49.230109	-27.359744
400	3409	0.00536775304704649	#FFFB00	-48.959972	-27.360019
401	3410	0.103094511444854	#7FA8C2	-49.232084	-28.6193
402	3411	0.0207497026691797	#D3E142	-49.68009	-28.79995
403	3412	-0.037652790273248	#FFE600	-49.77012	-28.710079
404	3413	-0.14744472623061	#F68E00	-48.778677	-26.82246
405	3414	-0.0187541399839966	#FFF400	-49.1378	-27.359662
406	3415	-0.227335933207263	#F70303	-49.049952	-27.358318
407	3416	-0.126110978238483	#FFA500	-49.588646	-28.70792
408	3417	-0.0936231598209299	#FFAB00	-49.499466	-28.710759
409	3418	-0.20544111052457	#FA1E00	-49.319101	-28.348173
410	3419	0.0277124609577277	#D3E142	-49.231971	-28.352694
411	3420	-0.0477887381840384	#FFDF00	-49.411941	-28.259786
412	3421	-0.166438827878243	#EE7200	-49.319129	-28.260778
413	3422	-0.298553216564805	#CD0000	-49.40998	-28.169936
414	3424	-0.326238623194914	#CD0000	-48.691554	-27.63005
415	3425	-0.149823436138442	#F38500	-48.780013	-28.079979
416	3426	0.0113920430537577	#EFF418	-48.77991	-27.989878
417	3427	-0.12127760927243	#FFA500	-49.679474	-27.539356
418	3428	-0.172544749714132	#F15D00	-50.041035	-27.270264
419	3429	-0.21650875739012	#FD0900	-50.129826	-29.249849
420	3430	-0.0451212680602196	#FFDF00	-49.952371	-29.159473
421	3431	-0.120811854583699	#FFA500	-49.320267	-27.271411
422	3432	-0.0523874771784161	#FFD800	-49.857519	-27.089504
423	3433	-0.0541053292904079	#FFD800	-49.321701	-26.730599
424	3434	-0.174369000629757	#F15D00	-49.229995	-26.639996
425	3435	-0.126129274665166	#FFA500	-49.049919	-28.169306
426	3436	-0.190625428670989	#F73300	-49.136915	-28.080499
427	3437	-0.237408459496334	#E90909	-48.692396	-27.717773
428	3438	-0.306246707705121	#CD0000	-48.780724	-27.62898
429	3439	-0.154019362290567	#F38500	-49.32015	-26.370663
430	3440	-0.121567543754382	#FFA500	-49.23	-26.370001
431	3441	-0.130426735493388	#FFA500	-48.9599	-27.993877
432	3442	0.0938302473807989	#7FA8C2	-48.690007	-26.19
433	3443	-0.190917277376389	#F73300	-48.867585	-27.359703
434	3444	-0.127829509476214	#FFA500	-48.689569	-27.540205
435	3445	-0.175486425487178	#F15D00	-48.958318	-28.168458
436	3446	-0.153131825725782	#F38500	-48.960733	-28.080691
437	3447	-0.0822010177989079	#FFBD00	-48.779994	-27.540037
438	3448	-0.0170690532907067	#FFF400	-49.048693	-26.369648
439	3449	-0.193435625120128	#F73300	-49.59011	-28.619987
440	3450	-0.0666850185096568	#FFC600	-49.408916	-28.621879
441	3451	-0.102595185184161	#FFA500	-50.037394	-27.09198
442	3452	-0.104509886830949	#FFA500	-48.779816	-27.180222
443	3453	-0.151047878095268	#F38500	-49.86001	-28.800001
444	3454	0.0286865994585721	#D3E142	-49.320949	-26.818644
445	3455	-0.144579781307941	#F68E00	-49.229467	-26.820851
446	3456	-0.213545578507657	#FD0900	-49.497344	-28.529238
447	3457	0.176863581810231	#6495ED	-49.680557	-28.894572
448	3458	-0.221486604938226	#F70303	-49.412979	-28.526374
449	3459	-0.188162248507633	#F44800	-49.229925	-28.440231
450	3460	-0.193289199700846	#F73300	-49.769942	-26.910041
451	3461	-0.183500129814496	#F44800	-49.861572	-27.450553
452	3462	-0.168914138797517	#EE7200	-48.960908	-27.809636
453	3463	-0.199141583743101	#FA1E00	-49.229168	-27.720974
454	3464	-0.194010347082009	#F73300	-49.500032	-27.630007
455	3465	-0.108536298849981	#FFA500	-49.049303	-27.629932
456	3466	-0.259126937336849	#DB0F0F	-49.140033	-27.539971
457	3467	-0.125127403149629	#FFA500	-49.049974	-27.539973
458	3468	-0.179705280435168	#F44800	-48.959997	-27.540035
459	3469	-0.0661060710285003	#FFC600	-49.050091	-27.450664
460	347	-0.0929258885319414	#FFAB00	-42.859289	-20.755753
461	3470	-0.195343662109443	#FA1E00	-49.23011	-27.900071
462	3471	-0.161211653885341	#F07D00	-49.140081	-27.809991
463	3472	-0.0850706217019231	#FFB400	-48.870046	-27.450111
464	3473	-0.0184055809979926	#FFF400	-49.410029	-27.180112
465	3474	-0.117072524919478	#FFA500	-49.320013	-27.18001
466	3475	-0.096738162186298	#FFA500	-49.770876	-27.450026
467	3476	-0.0833475959870459	#FFB400	-49.499667	-26.910199
468	3477	-0.0813749798343447	#FFBD00	-49.500002	-26.819997
469	3478	-0.118540640420016	#FFA500	-49.407372	-26.727633
470	3479	-0.0686631530744505	#FFC600	-49.140052	-27.090036
471	348	-0.0779112304185932	#FFBD00	-42.868315	-20.754487
472	3480	-0.0451460999300257	#FFDF00	-49.229977	-27.270045
473	3481	-0.0254407601552989	#FFED00	-49.140034	-27.270015
474	3482	-0.0253019790281605	#FFED00	-49.052006	-27.2686
475	3483	-0.0927650044903794	#FFAB00	-49.40998	-26.460002
476	3484	-0.0911790485184114	#FFAB00	-49.591515	-26.731441
477	3485	-0.0511871194560573	#FFDF00	-49.500078	-26.729998
478	3486	-0.0468357637031332	#FFDF00	-49.589518	-26.998056
479	3487	0.0575025462248466	#9BBB97	-48.870237	-28.16948
480	3488	-0.0328418315782035	#FFE600	-49.230095	-27.089908
481	3489	-0.139386991665546	#F99600	-49.859877	-26.63998
482	3490	-0.166489361419912	#EE7200	-49.946791	-26.549628
483	3491	-0.18065890089593	#F44800	-49.410023	-27.539965
484	3492	0.0771324042918066	#9BBB97	-49.502356	-27.360556
485	3493	-0.158351422843363	#F07D00	-49.409879	-27.360255
486	3494	-0.122982267078144	#FFA500	-49.050062	-26.550144
487	3495	0.0342878645573767	#B7CE6D	-49.139999	-26.280003
488	3496	0.0147787812560789	#EFF418	-49.050025	-26.280009
489	3497	-0.0268903927840896	#FFED00	-49.140824	-26.187328
490	3498	0.0227760624800072	#D3E142	-49.047891	-26.192614
491	3499	-0.0606192560242676	#FFCF00	-49.050002	-26.099977
492	3500	-0.151975228401146	#F38500	-49.677713	-26.90844
493	3501	-0.038950149500162	#FFE600	-49.587924	-26.911786
494	3502	-0.236727794577502	#E90909	-49.230036	-27.449998
495	3503	-0.0844398588747794	#FFB400	-49.140007	-27.449998
496	3504	-0.0538096334148717	#FFD800	-50.217734	-27.181573
497	3505	-0.139140440334372	#F99600	-50.130104	-27.180009
498	3506	-0.182421138178746	#F44800	-49.499514	-28.260198
499	3507	-0.189021804318096	#F73300	-49.495816	-28.172088
500	3508	-0.154482593932816	#F38500	-50.131912	-26.731652
501	3509	-0.146813103686891	#F68E00	-49.770614	-27.54012
502	3510	-0.0556882381322406	#FFD800	-49.770018	-27.090102
503	3511	-0.0135354029209253	#FFF400	-49.410025	-27.269959
504	3512	-0.120673712956246	#FFA500	-49.230007	-27.180031
505	3513	-0.144767692604948	#F68E00	-50.219992	-27.000132
506	3514	-0.171014286583587	#EE7200	-50.219737	-26.909849
507	3515	-0.147791416071975	#F68E00	-50.12862	-26.908503
508	3516	-0.151896521709097	#F38500	-50.222716	-26.81728
509	3517	-0.19075210758572	#F73300	-49.680058	-27.179953
510	3518	-0.0963778159206992	#FFA500	-49.589992	-27.089982
511	3519	-0.101829650435459	#FFA500	-49.5	-26.639996
512	352	-0.123042540138782	#FFA500	-44.849555	-21.156885
513	3520	-0.0823851654097647	#FFB400	-49.411436	-26.638312
514	3521	-0.0335355878280421	#FFE600	-49.409925	-26.549984
515	3522	-0.129555466723148	#FFA500	-49.320003	-26.550008
516	3523	-0.266634962700269	#CD1515	-49.410872	-26.909986
517	3524	-0.173531240580159	#F15D00	-49.230917	-27.98959
518	3525	-0.0741457512961587	#FFC600	-50.039996	-26.730094
519	3526	-0.102945441804431	#FFA500	-48.86683	-27.809992
520	3527	-0.0632572557808566	#FFCF00	-48.780222	-27.809935
521	3528	-0.135778069236482	#FC9E00	-48.779958	-27.720009
522	3529	-0.119808008260291	#FFA500	-49.410004	-26.369839
523	3530	-0.0514411613746522	#FFDF00	-49.048792	-27.98904
524	3531	-0.114663883053694	#FFA500	-48.869688	-27.990081
525	3532	-0.100075488219607	#FFA500	-48.869911	-28.079961
526	3533	-0.0484347036624176	#FFDF00	-50.129991	-27.000029
527	3534	-0.00377037226997686	#FFFB00	-49.498729	-28.443679
528	3535	-0.137540549998459	#FC9E00	-49.320077	-27.450021
529	3536	-0.166046216573185	#EE7200	-49.319936	-27.359761
530	3537	-0.108119063677408	#FFA500	-49.76937	-26.821458
531	3538	-0.0166460483087391	#FFF400	-49.860107	-26.730017
532	3539	-0.121079475045902	#FFA500	-49.862477	-26.909652
533	3544	-0.0875932194140032	#FFB400	-53.987152	-26.518318
534	3545	-0.110720398811402	#FFA500	-53.987152	-26.518318
535	3546	-0.107024057144969	#FFA500	-53.987152	-26.518318
536	3557	0.0281208267600935	#D3E142	-48.891397	-28.462287
537	3585	-0.125383249792396	#FFA500	-42.847222	-20.795556
538	3592	-0.152793887723704	#F38500	-49.058617	-22.4865
539	3593	-0.20015619266685	#FA1E00	-49.055967	-22.486467
540	3602	-0.0623072816248912	#FFCF00	-39.567222	-15.397317
541	3608	-0.311476794751502	#CD0000	-38.399272	-12.942397
542	3614	-0.277063915729804	#CD1515	-38.482752	-12.794787
543	3615	-0.22475885107372	#F70303	-38.390546	-12.940523
544	3618	-0.242670127944089	#E90909	-38.406028	-12.957748
545	3621	-0.262054411987753	#DB0F0F	-38.410691	-12.872379
546	3623	-0.302474164317443	#CD0000	-38.401213	-12.929102
547	3624	-0.369373069700232	#8B0000	-38.432106	-12.853605
548	3625	-0.307636660140609	#CD0000	-38.45902	-12.882969
549	3626	-0.188602550979619	#F73300	-38.6372	-12.784585
550	3637	-0.124021538000287	#FFA500	-44.902778	-21.1575
551	3638	-0.187017271132005	#F44800	-45.961446	-20.284124
552	3639	0.0418154338249157	#B7CE6D	-45.780534	-20.163117
553	3640	-0.333948446430164	#CD0000	-45.8487	-20.154
554	3641	-0.0463715917377286	#FFDF00	-45.7738	-20.1512
555	3642	-0.0107127966087652	#FFF400	-46.291294	-20.350088
556	3643	-0.0648653525517676	#FFCF00	-44.529802	-17.887331
557	3644	-0.47106667744215	#8B0000	-44.553058	-17.951019
558	3645	-0.101133111517854	#FFA500	-44.7962	-17.0551
559	3646	-0.384514383835782	#8B0000	-44.958717	-16.790557
560	3647	-0.414691351467376	#8B0000	-44.958289	-16.790494
561	3648	-0.175076542640531	#F15D00	-45.327997	-16.902803
562	3649	0.0638276816196362	#9BBB97	-45.539226	-16.228087
563	3650	-0.221318889257505	#F70303	-45.649435	-20.15091
564	3651	-0.229628847155876	#F70303	-45.623446	-20.003163
565	3652	-0.132496580643864	#FC9E00	-44.625103	-17.159134
566	3653	-0.249180089845621	#DB0F0F	-45.98224	-17.062044
567	3656	-0.139851584459323	#F99600	-44.988959	-21.328866
568	3658	-0.0843895595590636	#FFB400	-44.3805	-21.4829
569	3659	-0.2568353781296	#DB0F0F	-44.179258	-21.099575
570	3670	-0.0619147507577832	#FFCF00	-44.4657	-22.1509
571	3671	-0.304007704815596	#CD0000	-44.565978	-22.231939
572	3672	-0.142624862852907	#F99600	-44.736481	-22.136225
573	3673	-0.138253101152659	#FC9E00	-44.730383	-22.147416
574	3675	-0.1917301556783	#F73300	-43.88491	-21.709665
575	3676	-0.136268237850331	#FC9E00	-46.044503	-22.889558
576	3677	-0.230614954046746	#F70303	-45.357192	-22.544113
577	3678	-0.0381281788270664	#FFE600	-41.744062	-19.782401
578	3679	0.0731072522645685	#9BBB97	-47.502721	-19.261526
579	3680	-0.25381623863589	#DB0F0F	-43.184425	-20.449111
580	3681	-0.212755638601597	#FD0900	-43.336204	-20.701848
581	3682	-0.180751243787972	#F44800	-43.396569	-20.614414
582	3683	-0.188636997287559	#F73300	-43.284976	-20.552027
583	3684	-0.0695037462610997	#FFC600	-46.280451	-21.369381
584	3685	-0.214485515246072	#FD0900	-46.568207	-20.518239
585	3686	-0.0514340155005805	#FFDF00	-46.542865	-18.53353
586	3687	-0.17231882902424	#EE7200	-43.460569	-20.465176
587	3688	-0.0810854123096232	#FFBD00	-47.17911	-16.708869
588	3689	-0.124239042405906	#FFA500	-43.317945	-21.749776
589	3691	-0.0712643693970408	#FFC600	-46.02851	-18.397959
590	3692	-0.242897240914451	#E90909	-44.354201	-18.466434
591	3693	-0.136730989163721	#FC9E00	-45.322169	-21.935995
592	3694	-0.231708039303115	#F70303	-42.412001	-20.619627
593	3695	-0.0912373844497532	#FFAB00	-44.970763	-21.228295
594	3696	-0.181164638646495	#F44800	-45.263081	-19.268038
595	3697	-0.0330760582322413	#FFE600	-42.554344	-19.684882
596	3698	-0.117227644012084	#FFA500	-41.064738	-16.128026
597	3699	-0.252269750045156	#DB0F0F	-41.501449	-18.074893
598	3700	-0.197101115584842	#FA1E00	-41.446283	-17.748625
599	3701	-0.145307493730988	#F68E00	-45.968023	-22.222903
600	3702	-0.108288610091277	#FFA500	-42.528218	-17.877625
601	3703	-0.186433165833777	#F44800	-41.580216	-15.401957
602	3704	-0.147171857175414	#F68E00	-43.995942	-16.60689
603	3705	-0.449614796150323	#8B0000	-47.425625	-19.887024
604	3706	-0.188165513142441	#F44800	-46.251872	-22.00809
605	3707	-0.161700512310503	#F07D00	-42.753947	-18.545868
606	3708	-0.0393071111591611	#FFE600	-42.070055	-18.493397
607	3709	-0.209657717069572	#FD0900	-43.42506	-19.166374
608	3710	-0.067037295737616	#FFC600	-43.116984	-19.847417
609	3711	-0.257404058487237	#DB0F0F	-40.438551	-17.741151
610	3712	0.0575260357567345	#9BBB97	-40.363567	-16.139201
611	3713	-0.243023842660885	#E90909	-42.926047	-19.639463
612	3714	-0.110186499855249	#FFA500	-46.687917	-19.48794
613	3715	-0.213263620067592	#FD0900	-43.903126	-20.978956
614	3716	-0.161168796484399	#F07D00	-43.396855	-17.994388
615	3717	-0.12128558139822	#FFA500	-40.83619	-17.023189
616	3718	-0.0822755109614321	#FFBD00	-43.106766	-21.255926
617	3719	-0.10778704022492	#FFA500	-49.428175	-18.958233
618	3720	-0.112034642072786	#FFA500	-42.429646	-21.083774
619	3721	-0.171505251109333	#EE7200	-47.787122	-19.172341
620	3722	-0.255194201787037	#DB0F0F	-44.74698	-21.990383
621	3723	0.0284935733529722	#D3E142	-39.443798	-17.394964
622	3726	-0.117353905756177	#FFA500	-51.934894	-27.491848
623	375	-0.178002495729092	#F15D00	-46.475595	-21.796123
624	3762|3763	-0.0666143092631065	#FFC600	-35.6218428845619	-6.63040576773296
625	3776	-0.063964341305213	#FFCF00	-35.16415	-7.498873
626	3777	-0.177893815933906	#F15D00	-35.183172	-7.427898
627	3785	-0.163807527460906	#EE7200	-52.511694	-26.92551
628	3788	-0.246546029288974	#E90909	-53.620109	-28.549441
629	3797	-0.14934689673379	#F68E00	-51.514575	-24.768865
630	3824	-0.11769025553777	#FFA500	-47.421032	-22.298718
631	3841	-0.0534984360950176	#FFD800	-42.033333	-20.766667
632	3852	-0.207589638873175	#FD0900	-45.89247	-22.694201
633	3853	-0.239801776734407	#E90909	-45.929038	-22.697481
634	3854	-0.112471781172271	#FFA500	-45.9585	-22.7812
635	3855	-0.214717186110283	#FD0900	-45.89247	-22.694201
636	3857	-0.267899104681816	#CD1515	-45.904344	-22.686321
637	3858	-0.194511318822499	#F73300	-45.8949	-22.7164
638	3863	-0.00352033256908206	#FFFB00	-49.683361	-22.381833
639	3864	0.076554818846562	#9BBB97	-49.688616	-22.408783
640	3865	-0.107352696753363	#FFA500	-49.018285	-24.46513
641	3870	-0.20820071612001	#FD0900	-42.513889	-19.798333
642	3871	-0.0333482104991661	#FFE600	-47.934047	-25.076861
643	3872	-0.263408224403257	#DB0F0F	-42.860737	-20.725412
644	3873	-0.161460811738963	#F07D00	-42.856364	-20.707226
645	3876	-0.317454295585009	#CD0000	-54.906479	-22.285218
646	3878	0.0748443964160516	#9BBB97	-49.405765	-28.584006
647	388	-0.152587842757494	#F38500	-46.349639	-22.091949
648	3884	-0.26213653060735	#DB0F0F	-46.266944	-23.0075
649	3886	-0.257268501548621	#DB0F0F	-52.699811	-30.514523
650	3888	0.00316835613803799	#FFFB00	-49.70147	-22.418195
651	3889	-0.0647974686385723	#FFCF00	-49.708334	-22.394397
652	3890	0.0759916049246613	#9BBB97	-49.688927	-22.409753
653	391	-0.176387865772358	#F15D00	-48.228314	-18.909831
654	3916	-0.328010188917882	#CD0000	-47.068666	-22.862924
655	3942	-0.00642151752245496	#FFFB00	-57.1869	-25.8887
656	3952	-0.0313846930604108	#FFED00	-47.111731	-22.824917
657	3953	-0.116570226065036	#FFA500	-47.112359	-22.824056
658	3954	-0.0533345011366749	#FFD800	-47.106169	-22.833344
659	3958	-0.0791397481728986	#FFBD00	-35.170833	-8.570917
660	3959	-0.106242251853088	#FFA500	-35.124899	-8.54899
661	3960	-0.000903127644618938	#FFFB00	-35.147639	-8.552361
662	3961	-0.137181091385946	#FC9E00	-35.185278	-8.558222
663	3962	-0.0940306387884343	#FFAB00	-35.12725	-8.569667
664	3963	-0.207338299995956	#FD0900	-35.157917	-8.562861
665	3965	-0.153190094335422	#F38500	-35.18994	-8.03513
666	3968	-0.210973924377542	#FD0900	-34.961389	-8.0775
667	3973	-0.140045323202152	#F99600	-34.982296	-7.818065
668	3974.5	-0.122312096079016	#FFA500	-34.976667	-7.8225
669	3979	0.0965479813691236	#7FA8C2	-45.0694	-23.325442
670	3980	0.0899300675028734	#7FA8C2	-45.0728	-23.327425
671	3981	0.00209886135255622	#FFFB00	-45.109778	-23.360028
672	3984	-0.0647301820696604	#FFCF00	-44.985425	-23.239583
673	3991	0.132213699904052	#6495ED	-56.0214	-22.6342
674	3992	-0.167265572046164	#EE7200	-56.0196	-22.6445
675	3996	-0.191553284690991	#F73300	-49.130278	-16.540556
676	4	-0.279687701851449	#CD1515	-40.22636	-20.158686
677	4008	-0.106422599938255	#FFA500	-53.640223	-26.280027
678	4009	-0.226318462654377	#F70303	-53.281735	-26.282328
679	4010	0.115350603204465	#6495ED	-50.495598	-26.27881
680	4011	-0.0796256494812009	#FFBD00	-50.220001	-26.279997
681	4012	0.0375619416663018	#B7CE6D	-49.949854	-26.277101
682	4013	-0.132945255190612	#FC9E00	-49.681358	-26.279381
683	4014	-0.100230158910509	#FFA500	-49.228334	-26.278033
684	4016	-0.151930640894884	#F38500	-50.670125	-28.260212
685	4017	-0.0605697326235365	#FFCF00	-49.770076	-26.19003
686	4018	0.128473737184172	#6495ED	-50.489104	-26.10079
687	4019	-0.0656450143797981	#FFCF00	-50.132936	-26.103016
688	4020	0.063237118376671	#9BBB97	-49.950813	-26.099712
689	4021	-0.168196609228771	#EE7200	-51.212513	-27.723394
690	4022	0.091806247537682	#7FA8C2	-49.228674	-26.098843
691	4023	-0.0533467834387828	#FFD800	-49.86161	-28.260661
692	4024	0.201275798363738	#6495ED	-49.76909	-28.260536
693	4025	-0.204007441452286	#FA1E00	-51.162762	-27.633365
694	4026	-0.181112998191335	#F44800	-51.120598	-27.628208
695	4027	-0.270240276161655	#CD1515	-50.940004	-27.629999
696	4028	0.0133649079849033	#EFF418	-50.130437	-28.169917
697	4029	0.0390142286522246	#B7CE6D	-49.86203	-28.169123
698	403	-0.238635406799977	#E90909	-47.964722	-19.773889
699	4031	0.195917178381648	#6495ED	-49.590092	-28.170285
700	4032	-0.0631183338836746	#FFCF00	-49.591097	-28.082521
701	4033	0.0196048359237166	#EFF418	-49.498262	-28.082899
702	4034	-0.138456440019115	#FC9E00	-49.40999	-28.080325
703	4035	-0.0451813513987998	#FFDF00	-50.758215	-27.990802
704	4036	-0.0285337232360906	#FFED00	-49.76822	-27.990138
705	4037	-0.109786704331038	#FFA500	-49.491881	-28.012936
706	4038	-0.0374657121293734	#FFE600	-49.41219	-27.992173
707	4039	0.0693971103896159	#9BBB97	-49.320053	-27.988858
708	404	-0.419684318921171	#8B0000	-47.934248	-19.763614
709	4040	-0.103524441833063	#FFA500	-51.612487	-27.179402
710	4041	-0.00301326511041422	#FFFB00	-50.579631	-27.900149
711	4042	-0.130159959224615	#FFA500	-50.399912	-27.900265
712	4043	-0.110723550146602	#FFA500	-50.129431	-27.900401
713	4044	-0.0906962770681713	#FFAB00	-49.860002	-27.899998
714	4045	-0.189189117245132	#F73300	-49.590005	-27.9
715	4046	-0.126254908813328	#FFA500	-49.497506	-27.90127
716	4047	-0.0370759362136039	#FFE600	-48.872028	-27.89829
717	4048	-0.306156954359056	#CD0000	-49.949884	-27.809913
718	4049	-0.160723922647615	#F07D00	-49.590001	-27.810002
719	405	-0.268046818185609	#CD1515	-47.942795	-19.735122
720	4050	-0.138678988402301	#F99600	-49.322116	-27.811772
721	4051	-0.125753942398583	#FFA500	-51.117105	-27.716863
722	4052	-0.139752731462699	#F99600	-51.136681	-27.6909
723	4053	-0.188475993374787	#F73300	-49.409204	-27.722096
724	4054	-0.159536407979606	#F07D00	-50.578673	-27.632026
725	4055	-0.117492947833242	#FFA500	-50.219977	-27.630834
726	4056	-0.18435205116026	#F44800	-49.950454	-27.630717
727	4057	-0.226425612740119	#F70303	-49.590005	-27.630004
728	4058	-0.142666558963971	#F99600	-49.410096	-27.629033
729	4059	-0.209910137663623	#FD0900	-49.320431	-27.631126
730	4060	-0.0655555473906274	#FFCF00	-49.233553	-27.630001
731	4061	-0.119506303669327	#FFA500	-49.144182	-27.629691
732	4062	-0.0962843813669325	#FFAB00	-51.48001	-27.540006
733	4063	-0.168899947529514	#EE7200	-50.849065	-27.539182
734	4064	-0.034305510916686	#FFE600	-50.130154	-27.541056
735	4065	-0.0750342364136877	#FFC600	-50.039551	-27.54037
736	4066	-0.275997735603942	#CD1515	-49.316716	-27.537368
737	4067	-0.154537595548334	#F38500	-49.22781	-27.539087
738	4068	-0.0546819274643667	#FFD800	-50.940719	-27.449703
739	4069	-0.192707475692065	#F73300	-50.761771	-27.450758
740	4070	-0.149319313007919	#F68E00	-50.580326	-27.450483
741	4071	-0.111077209885611	#FFA500	-51.838867	-27.36188
742	4072	-0.0842414366748765	#FFB400	-50.580802	-27.359239
743	4073	-0.090295975883399	#FFB400	-50.233636	-27.361006
744	4074	-0.0184328978502713	#FFF400	-50.038471	-27.361423
745	4075	-0.211546830868765	#FD0900	-49.679891	-27.359938
746	4076	-0.141104223171816	#F99600	-51.387925	-27.269726
747	4077	-0.125300853498404	#FFA500	-50.671342	-27.269038
748	4078	-0.0459252884497364	#FFDF00	-50.400364	-27.269855
749	4079	-0.149267103098888	#F68E00	-50.220006	-27.270004
750	4080	-0.0104036763127015	#FFF400	-50.132416	-27.275022
751	4081	-0.133633157460623	#FC9E00	-50.716115	-28.214251
752	4082	-0.0337303216294719	#FFE600	-51.2997	-27.181511
753	4083	-0.0327776424326737	#FFED00	-50.760828	-28.169977
754	4084	-0.0861576643694587	#FFB400	-51.572328	-27.089858
755	4085	-0.157827743773183	#F07D00	-51.209146	-27.091449
756	4086	-0.049791556421375	#FFDF00	-50.671426	-27.088744
757	4087	-0.084381049229179	#FFB400	-50.579798	-27.090955
758	4088	0.0451455156547777	#B7CE6D	-50.312156	-27.091896
759	4089	-0.098417790618258	#FFA500	-50.220089	-27.092498
760	4090	-0.120564172651995	#FFA500	-52.200862	-26.998678
761	4091	-0.158293063304182	#F07D00	-51.930384	-27.000289
762	4092	-0.193813883945868	#F73300	-51.028064	-27.001871
763	4093	-0.131220292831402	#FC9E00	-50.670213	-26.999792
764	4094	-0.16704371986047	#EE7200	-50.310165	-27.000169
765	4095	-0.163205636629273	#EE7200	-52.110299	-26.911205
766	4096	-0.14427458561218	#F68E00	-51.3883	-26.907336
767	4097	-0.173821799125278	#F15D00	-51.299243	-26.910315
768	4098	-0.17824044050209	#F44800	-51.03268	-26.909121
769	4099	-0.0567861509265032	#FFD800	-50.940006	-26.910096
770	4100	-0.106466313389275	#FFA500	-50.849915	-28.034886
771	4101	0.119827157412488	#6495ED	-49.947676	-28.43901
772	4102	0.0371369651897859	#B7CE6D	-49.858788	-28.437969
773	4103	-0.0535033498713755	#FFD800	-52.294059	-26.822301
774	4104	-0.0593190119477295	#FFCF00	-52.017009	-26.820049
775	4105	0.0290219408428624	#D3E142	-51.969822	-26.788683
776	4106	-0.124806681986899	#FFA500	-51.482385	-26.818087
777	4107	-0.0751725262447355	#FFC600	-51.303339	-26.8189
778	4108	-0.173708870871129	#F15D00	-50.894957	-27.990234
779	4109	-0.128829788335589	#FFA500	-51.021817	-26.818528
780	4110	-0.0924618644014087	#FFAB00	-50.674349	-26.819825
781	4111	-0.0698200931729326	#FFC600	-50.309062	-26.82217
782	4112	-0.198727349003064	#FA1E00	-50.037411	-26.818498
783	4113	0.0248715710557145	#D3E142	-51.118895	-26.731857
784	4114	-0.103096968251991	#FFA500	-50.670893	-26.730342
785	4115	-0.211760783776384	#FD0900	-50.310002	-26.730093
786	4116	-0.0585248539678541	#FFD800	-50.212208	-26.734631
787	4117	-0.0412933958474791	#FFE600	-49.949991	-26.729971
788	4118	-0.150866277369821	#F38500	-51.033634	-27.902082
789	4119	-0.0952592797545366	#FFAB00	-51.930194	-26.639901
790	4120	-0.196009632003714	#FA1E00	-51.57275	-26.641763
791	4121	-0.273534484427588	#CD1515	-51.480167	-26.637447
792	4122	-0.0987351088476967	#FFA500	-50.751269	-26.644884
793	4123	-0.138177902361059	#FC9E00	-50.580002	-26.640744
794	4124	-0.100958721710926	#FFA500	-50.400061	-26.640089
795	4125	-0.203782708874572	#FA1E00	-50.130003	-26.640093
796	4126	-0.062193054391899	#FFCF00	-49.949991	-26.64006
797	4127	-0.129695683711094	#FFA500	-49.590027	-26.639988
798	4128	-0.0228587807314362	#FFED00	-50.221382	-28.35029
799	4129	-0.164356163260625	#EE7200	-52.108858	-26.550262
800	4130	-0.0840964950654042	#FFB400	-51.033771	-27.852015
801	4131	0.0164490473394432	#EFF418	-51.02787	-26.55349
802	4132	-0.0613917443776048	#FFCF00	-50.040497	-28.348379
803	4133	-0.246010013290483	#E90909	-50.39977	-26.547759
804	4134	-0.174168855658498	#F15D00	-50.312691	-26.551456
805	4135	0.00649033802159896	#FFFB00	-49.770818	-26.549889
806	4136	-0.10075878840142	#FFA500	-49.680073	-26.550061
807	4137	-0.0997242764623704	#FFA500	-52.564242	-26.460558
808	4138	-0.144812412102408	#F68E00	-51.030005	-26.4601
809	4139	-0.0223644136105511	#FFED00	-50.940893	-26.461762
810	4140	-0.116866442993709	#FFA500	-50.489075	-26.459677
811	4141	-0.231876870793842	#E90909	-49.948858	-26.460407
812	4142	-0.0519381679571338	#FFD800	-49.85843	-26.459578
813	4143	-0.0173354837745428	#FFF400	-49.590434	-26.45983
814	4144	-0.0907337275358269	#FFAB00	-50.938012	-26.371178
815	4145	-0.242456154142801	#E90909	-50.765957	-26.373158
816	4146	-0.0127364807300161	#FFF400	-50.580303	-26.381312
817	4147	-0.08224998714211	#FFBD00	-50.488135	-26.370394
818	4148	-0.137776454795872	#FC9E00	-50.221954	-26.369746
819	4149	0.184045091340548	#6495ED	-50.040023	-26.370077
820	4150	0.0256494574838015	#D3E142	-50.400054	-28.3502
821	4170	-0.487096254266337	#8B0000	-53.258889	-22.753889
822	4175	-0.163479458242744	#EE7200	-42.345299	-22.532224
823	4193	0.0887470419770998	#7FA8C2	-39.176667	-16.365833
824	4196	0.03512775488421	#B7CE6D	-49.3525	-28.64
825	4202	-0.108486862220107	#FFA500	-48.806349	-27.551462
826	4206	-0.136162381496956	#FC9E00	-48.67982	-25.299293
827	4207	-0.103726628874119	#FFA500	-48.679013	-25.294674
828	4208	-0.0589944648923374	#FFD800	-48.679278	-25.297045
829	4210	0.0232238627625502	#D3E142	-48.659079	-25.323942
830	4211	-0.0337974770635845	#FFE600	-48.673616	-25.329704
831	4212	-0.0646920894568002	#FFCF00	-48.676854	-25.32901
832	4213	-0.16397702367585	#EE7200	-48.676698	-25.32063
833	4214	0.0358454102703343	#B7CE6D	-48.651975	-25.298638
834	4215	-0.0941234878489676	#FFAB00	-48.65779	-25.297587
835	4217	-0.0452527710224943	#FFDF00	-48.667555	-25.297556
836	4218	0.0514954726607954	#9BBB97	-49.518333	-28.592222
837	4219	0.113235717114807	#6495ED	-49.404729	-28.582962
838	4231	0.135826791729287	#6495ED	-42.846536	-20.796625
839	4251	-0.184357492138104	#F44800	-35.175194	-8.575278
840	4252	-0.0276891657549166	#FFED00	-35.169444	-8.577639
841	4253	-0.173431149644318	#F15D00	-35.16875	-8.576111
842	4263	-0.198626874042068	#FA1E00	-52.305932	-27.717727
843	4264	-0.131114311875009	#FC9E00	-39.088572	-14.778295
844	4266	0.0294870437490609	#D3E142	-39.09699	-13.327593
845	4290	-0.142451642730072	#F99600	-48.191389	-23.047222
846	4294	-0.180631221387293	#F44800	-51.975011	-27.405781
847	4295	-0.0816716031417024	#FFBD00	-53.281482	-26.46119
848	4296	-0.11368589758912	#FFA500	-53.413706	-26.547662
849	4297	-0.0792875952566584	#FFBD00	-51.121856	-27.810882
850	4298	-0.0775039950012468	#FFBD00	-51.166081	-27.765408
851	4299	-0.0530873506554333	#FFD800	-52.199248	-27.134312
852	4300	-0.175835072498845	#F15D00	-53.410384	-26.72888
853	4301	-0.0560443830229775	#FFD800	-53.418026	-26.59188
854	4302	-0.101474590807792	#FFA500	-53.235783	-26.997446
855	4303	-0.0948480957002829	#FFAB00	-51.52605	-27.320084
856	4304	-0.128393455126401	#FFA500	-51.260407	-27.629181
857	4305	-0.143262036497425	#F99600	-51.525069	-27.540195
858	4306	-0.142811387121003	#F99600	-51.706008	-27.405073
859	4307	-0.165706160344773	#EE7200	-51.567902	-27.36098
860	4308	-0.11518051901629	#FFA500	-51.302608	-27.675028
861	4309	-0.175003129853063	#F15D00	-51.302017	-27.629683
862	4310	-0.186021496353936	#F44800	-51.432694	-27.586808
863	4311	-0.121772719281861	#FFA500	-52.65116	-26.99628
864	4312	-0.158570694471129	#F07D00	-52.695841	-27.269781
865	4313	-0.26734721274102	#CD1515	-52.562286	-27.175783
866	4314	0.146671392649529	#6495ED	-52.740002	-26.954999
867	4315	-0.207437851773599	#FD0900	-52.019828	-27.27191
868	4316	-0.0898743929024316	#FFB400	-52.019849	-27.180019
869	4317	-0.13383306383779	#FC9E00	-51.974703	-27.313974
870	4318	-0.143224694703438	#F99600	-51.930062	-27.315721
871	4319	-0.128642132873206	#FFA500	-52.201183	-27.268846
872	4320	-0.174898656889506	#F15D00	-52.155009	-27.270002
873	4321	-0.148380883980988	#F68E00	-52.064945	-27.224135
874	4322	-0.104795758538161	#FFA500	-52.066404	-27.179023
875	4323	-0.0862331002893188	#FFB400	-51.975004	-27.13567
876	4324	-0.100242189764837	#FFA500	-52.651533	-26.909251
877	4325	-0.051702263135273	#FFDF00	-52.830029	-27.090041
878	4326	-0.10287434063549	#FFA500	-51.434998	-27.135004
879	4327	-0.12795312328773	#FFA500	-51.387318	-27.178985
880	4328	-0.16084710572125	#F07D00	-51.389733	-27.135814
881	4329	-0.172110781356039	#EE7200	-51.391889	-27.091425
882	4330	-0.0568872228492792	#FFD800	-51.796121	-27.360512
883	4331	-0.180897986218191	#F44800	-51.750043	-27.360625
884	4332	-0.00617596517386496	#FFFB00	-53.459905	-26.955692
885	4333	-0.140816102320257	#F99600	-52.51587	-26.773474
886	4334	-0.12382814247573	#FFA500	-52.421525	-27.223019
887	4335	-0.201080872718236	#FA1E00	-53.776088	-27.135309
888	4336	-0.102629953431456	#FFA500	-53.681889	-27.087986
889	4337	-0.155425320505152	#F07D00	-51.481073	-27.1348
890	4338	-0.114176445369009	#FFA500	-53.508651	-27.087181
891	4339	-0.392057329525012	#8B0000	-53.415195	-27.089356
892	4340	-0.205733691573791	#FA1E00	-53.415968	-27.047439
893	4341	0.0457950305741737	#B7CE6D	-52.876348	-26.998713
894	4342	-0.087279945140604	#FFB400	-52.783777	-26.953829
895	4343	-0.0817914326270475	#FFBD00	-51.61443	-27.268251
896	4344	-0.123413902994515	#FFA500	-51.749616	-27.26868
897	4345	-0.152880717750733	#F38500	-52.515001	-27.225
898	4346	-0.0505867253633563	#FFDF00	-52.470565	-27.178283
899	4347	-0.139745733047832	#F99600	-53.100085	-27.091454
900	4348	-0.0446074271736322	#FFDF00	-51.88499	-27.360205
901	4349	-0.274729320029178	#CD1515	-51.79501	-27.45021
902	4350	-0.0420045101077099	#FFE600	-52.740002	-26.729946
903	4351	-0.115180003710886	#FFA500	-53.280557	-26.640546
904	4352	-0.176731902324533	#F15D00	-53.32693	-26.595782
905	4353	-0.0263827008900583	#FFED00	-53.641385	-26.909576
906	4354	-0.160409288661154	#F07D00	-53.099622	-27.043863
907	4355	-0.110955986693404	#FFA500	-53.552872	-27.136209
908	4356	-0.100013320760457	#FFA500	-52.828834	-26.591394
909	4357	-0.0997625846380438	#FFA500	-53.279606	-26.686487
910	4358	-0.0642987194074965	#FFCF00	-52.292002	-27.2245
911	4359	-0.124037774421131	#FFA500	-52.290005	-27.179997
912	4360	-0.129236030342915	#FFA500	-52.469998	-27.134997
913	4361	-0.299125397852832	#CD0000	-52.381029	-27.134059
914	4362	-0.0898251969793337	#FFB400	-52.290003	-27.135006
915	4363	-0.112619417614419	#FFA500	-52.379403	-27.090285
916	4364	-0.176908750089849	#F15D00	-52.332856	-27.092684
917	4365	-0.187698961476175	#F44800	-53.684991	-27.043878
918	4366	-0.0843132742743929	#FFB400	-53.685675	-26.956534
919	4367	-0.145075165150729	#F68E00	-53.595452	-26.954985
920	4368	-0.178001358383226	#F15D00	-52.470335	-26.819721
921	4369	-0.212799059430034	#FD0900	-52.379575	-27.045031
922	4370	-0.140100839606035	#F99600	-52.380002	-27
923	4371	-0.1231893766516	#FFA500	-51.613785	-27.494134
924	4416	-0.141726397524602	#F99600	-42.851919	-20.807285
925	4417	-0.237598862626967	#E90909	-42.851919	-20.807285
926	4419	0.0458657101754971	#B7CE6D	-42.851919	-20.807285
927	4420	-0.0432162800226738	#FFE600	-42.851919	-20.807285
928	4421	0.00380583591540656	#FFFB00	-42.851919	-20.807285
929	4423	-0.195495564358801	#FA1E00	-42.851919	-20.807285
930	4424	-0.347770440993731	#8B0000	-42.851919	-20.807285
931	4430	-0.259455867460588	#DB0F0F	-47.435225	-21.855882
932	4430.5	-0.215264275941112	#FD0900	-47.434796	-21.857007
933	4437	0.0034106448531314	#FFFB00	-46.9	-22.9
934	4438	0.0100504177636802	#EFF418	-47.00309	-22.782955
935	4439	-0.24134991933046	#E90909	-46.953339	-22.798868
936	4440	-0.152484426457777	#F38500	-46.882809	-22.917666
937	4443	-0.097577819544825	#FFA500	-46.864767	-22.919551
938	4445	-0.120742769152183	#FFA500	-46.940703	-22.753201
939	4446	-0.017592840316449	#FFF400	-46.940209	-22.752089
940	4447	0.0557332952192493	#9BBB97	-46.929882	-22.83211
941	4448	-0.0938952232744367	#FFAB00	-46.934895	-22.826777
942	4449	-0.0838942400169828	#FFB400	-46.919946	-22.827023
943	4450	-0.235153714738316	#E90909	-46.735042	-23.02193
944	4451	-0.121888102889815	#FFA500	-50.300123	-26.2416
945	4452	-0.0908728398840041	#FFAB00	-47.933022	-24.887337
946	4453	-0.0524377248471467	#FFD800	-47.915292	-24.906754
947	4458	-0.173337089807539	#F15D00	-54.310636	-24.039545
948	4459	-0.0731966294889244	#FFC600	-54.375254	-24.375114
949	4460	-0.103711082608269	#FFA500	-54.479123	-24.760784
950	4461	-0.0464698838084383	#FFDF00	-54.675044	-25.08681
951	4462	-0.147597901291772	#F68E00	-54.708996	-25.042919
952	4463	-0.177167003264458	#F15D00	-54.603008	-25.365091
953	4465	0.0510346806863936	#9BBB97	-43.546553	-16.881939
954	4466	-0.00961252577678724	#FFF400	-43.532289	-16.864217
955	4495	-0.026099134720291	#FFED00	-48.801213	-25.505805
956	4496	-0.26809998418026	#CD1515	-48.3939	-19.168
957	4497	-0.208397016875968	#FD0900	-48.3944	-19.1687
958	4509	-0.0687062696990539	#FFC600	-47.850095	-21.224153
959	4510|4511|4512|4513|4514|4515	-0.125230810773029	#FFA500	-45.4758833333333	-22.6951905
960	4518	0.0243586049550387	#D3E142	-50.165107	-25.69013
961	4519	0.0719602670845774	#9BBB97	-50.163346	-25.691113
962	4520	-0.0303306652716909	#FFED00	-50.16451	-25.687183
963	4521	-0.0794315344230096	#FFBD00	-50.161292	-25.689741
964	4576	-0.175430522104727	#F15D00	-42.875657	-20.767981
965	4581	-0.141180004696242	#F99600	-42.875657	-20.767981
966	4584|4585|4586|4587|4588	-0.00225992319120499	#FFFB00	-42.0019922	-21.0527214
967	4594|4595|4596|4597	0.018855726634723	#EFF418	-41.402924	-21.7000154
968	4598|4599|4600|4601|4602|4603|4604	0.101696057170857	#7FA8C2	-41.1189801428571	-21.3709238571429
969	4606	-0.107915943486046	#FFA500	-39.495304	-17.660208
970	4607	-0.203781754187067	#FA1E00	-39.966209	-18.712404
971	4618	-0.118488460913796	#FFA500	-49.226571	-27.802453
972	4619	0.000701443735032952	#FFFB00	-39.871355	-18.428705
973	4620	0.056579616145475	#9BBB97	-39.512583	-17.761333
974	4621	-0.121940815377758	#FFA500	-39.91625	-18.081722
975	4622	0.00547566299854766	#FFFB00	-42.580556	-19.869444
976	4625	-0.148915582450075	#F68E00	-51.626258	-28.703689
977	4625.3	-0.112334040386895	#FFA500	-51.616107	-28.683705
978	4625.6	-0.135211524440109	#FC9E00	-51.637267	-28.689105
979	4625.9	-0.145283571757393	#F68E00	-51.622389	-28.686423
980	4626	-0.0960216808989585	#FFAB00	-43.0175	-21.585278
981	4627	-0.0583281290325284	#FFD800	-39.794985	-18.283425
982	4628	-0.0516481725435561	#FFDF00	-39.7575	-18.301944
983	4636	0.0498216977317956	#B7CE6D	-40.120923	-19.792123
984	4637	0.0953968181368214	#7FA8C2	-40.152778	-19.675
985	4643	-0.189460717490005	#F73300	-45.018603	-23.236251
986	4643.3	-0.25977347482581	#DB0F0F	-45.015003	-23.237781
987	4643.6	-0.154317687621499	#F38500	-45.013852	-23.240237
988	4648	0.0100814420593645	#EFF418	-41.285839	-20.743437
989	4650|4651|4652	0.081134090286646	#7FA8C2	-41.4683911578947	-20.7646447894737
990	4657	-0.125957560744024	#FFA500	-41.709954	-20.89205
991	48	-0.146431905698789	#F68E00	-40.010743	-19.151715
992	49	-0.0226803656400631	#FFED00	-39.873582	-18.426189
993	4952	-0.181681372332838	#F44800	-42.887531	-18.579121
994	4954	-0.131056369112835	#FC9E00	-51.187581	-27.588423
995	4964	-0.0978851005589099	#FFA500	-50.969155	-23.529978
996	4992	-0.192899212635868	#F73300	-42.438344	-22.653412
997	4992.4	-0.226585865452664	#F70303	-42.464157	-22.653784
998	4992.8	0.047884469816333	#B7CE6D	-42.056723	-22.426752
999	4994	-0.111107713544039	#FFA500	-50.750875	-28.196995
1000	4994.3	-0.119217029449782	#FFA500	-50.750723	-28.196454
1001	4994.6	-0.14569505365782	#F68E00	-50.75052	-28.196047
1002	5	-0.254029754031265	#DB0F0F	-40.218889	-20.161111
1003	500	-0.0738265292100659	#FFC600	-46.343535	-22.90047
1004	5000	-0.0960522252083565	#FFAB00	-53.435455	-27.398701
1005	5003	-0.119178845002587	#FFA500	-51.885678	-27.011535
1006	501	-0.127680042227686	#FFA500	-46.339192	-22.90315
1007	5011	-0.177819693601458	#F15D00	-44.809501	-22.374166
1008	5106	-0.334465056165909	#CD0000	-48.599697	-27.904813
1009	5107	-0.380313454574166	#8B0000	-49.218004	-28.805127
1010	5108	-0.374449332843207	#8B0000	-48.507324	-27.451048
1011	5112	-0.0848101273110936	#FFB400	-48.527578	-27.717488
1012	5113	-0.404002895186603	#8B0000	-48.6876	-27.449935
1013	5114	-0.375875467464524	#8B0000	-48.563254	-26.349745
1014	5115	-0.274986500820379	#CD1515	-48.801947	-26.030286
1015	5116	-0.156358627593215	#F07D00	-48.610557	-26.393337
1016	5117	-0.346759669586117	#8B0000	-48.645008	-26.853616
1017	5120	-0.128928900840261	#FFA500	-50.400004	-26.099996
1018	5122	0.120011693458733	#6495ED	-50.301857	-26.216573
1019	5123	0.0439104178352016	#B7CE6D	-50.293403	-26.215737
1020	5129	-0.209453444595132	#FD0900	-50.228433	-26.251303
1021	5130	-0.0966562330872867	#FFA500	-50.228881	-26.247251
1022	5131	0.0274271895190542	#D3E142	-50.963991	-26.861249
1023	5132	-0.151934463969774	#F38500	-51.119292	-27.360574
1024	5134	-0.0950721265586149	#FFAB00	-51.659886	-27.180035
1025	5135	-0.0204873285133637	#FFF400	-53.285612	-26.308971
1026	5136	-0.171985749979263	#EE7200	-53.293898	-26.328532
1027	5137	-0.0805932725355417	#FFBD00	-53.298529	-26.400648
1028	5138	-0.10637034649043	#FFA500	-53.301782	-26.432752
1029	5142	-0.0348358927053421	#FFE600	-52.571278	-26.469806
1030	5143	-0.0334987704396684	#FFE600	-52.564086	-26.465317
1031	5145	-0.0861393660588638	#FFB400	-52.200001	-26.460002
1032	5146	-0.0975086691642737	#FFA500	-50.579998	-26.460001
1033	5149	-0.196273385952944	#FA1E00	-51.659999	-27.359997
1034	5153	-0.122017930549791	#FFA500	-53.377456	-26.471861
1035	5190	-0.110449202697851	#FFA500	-35.744838	-6.967805
1036	5190.3	-0.0497754484256464	#FFDF00	-35.744838	-6.967805
1037	5190.9	9.91920639502435e-05	#FFFB00	-35.744838	-6.967805
1038	528	-0.238571376976684	#E90909	-55.005027	-22.150951
1039	53|53.3|53.6	-0.00714516473708457	#FFFB00	-39.95617836	-19.11250792
1040	531	-0.0559780772322449	#FFD800	-53.535265	-22.785544
1041	5390	-0.165628302761497	#EE7200	-50.07061	-29.632155
1042	5397	-0.118706571498253	#FFA500	-53.575556	-27.101111
1043	5401	-0.0892751972629132	#FFB400	-53.27497	-29.461793
1044	5401.5	-0.0790227046122906	#FFBD00	-53.27497	-29.461793
1045	5404	0.0652459510818141	#9BBB97	-48.890459	-27.098791
1046	55	-0.0470132717660632	#FFDF00	-40.020049	-19.056612
1047	5569.4	-0.162694776423709	#EE7200	-43.36985	-21.77871
1048	5569.5	-0.0183299955429982	#FFF400	-43.93161	-21.80465
1049	5571	-0.182201964300205	#F44800	-45.93083	-22.71111
1050	560	-0.530100645962616	#8B0000	-53.260215	-22.734714
1051	5600	-0.0595425599023849	#FFCF00	-45.140536	-23.322493
1052	561	-0.443856426348788	#8B0000	-53.281044	-22.742729
1053	562	-0.436723678759388	#8B0000	-53.238913	-22.728033
1054	571	-0.132929667964013	#FC9E00	-50.418457	-24.500579
1055	572	-0.10642680478758	#FFA500	-50.749635	-23.925934
1056	574	-0.240784593449259	#E90909	-52.887174	-22.590454
1057	576	-0.0159662370620015	#FFF400	-52.859444	-22.618333
1058	577	-0.16635775132091	#EE7200	-50.256017	-24.652469
1059	578	-0.119429838858633	#FFA500	-50.578908	-25.385567
1060	579	0.116470336775689	#6495ED	-48.531892	-25.583976
1061	580	-0.242596926763885	#E90909	-50.597634	-24.326798
1062	584	-0.222143766576929	#F70303	-50.650143	-25.454887
1063	585	-0.0762297281729224	#FFBD00	-52.979261	-25.556386
1064	586	-0.198777965815753	#FA1E00	-52.895637	-25.478523
1065	587	-0.0661356948172976	#FFC600	-52.824307	-25.473763
1066	589	-0.186089564653922	#F44800	-51.395406	-25.323829
1067	5918	-0.253202597547592	#DB0F0F	-47.92396	-25.073019
1068	5919	-0.041479972209669	#FFE600	-47.924593	-25.07824
1069	5969	-0.257947589110873	#DB0F0F	-47.484992	-23.39414
1070	5970	-0.0280492156197028	#FFED00	-46.571745	-22.547368
1071	5980	-0.0628380267256305	#FFCF00	-49.625008	-28.076921
1072	5981	-0.0776336290590816	#FFBD00	-49.738811	-28.340127
1073	5991	-0.151747100907191	#F38500	-49.756478	-25.005369
1074	5992	-0.128819291101507	#FFA500	-47.212361	-23.407556
1075	5993	-0.21189473890153	#FD0900	-47.337111	-23.391139
1076	5994	-0.0105868295212565	#FFF400	-47.193959	-23.283875
1077	5999	0.0166623999277393	#EFF418	-44.982036	-23.238185
1078	6001	-0.361243384091625	#8B0000	-48.877784	-20.240271
1079	6002	-0.0677902177167346	#FFC600	-52.841667	-29.708333
1080	6047	-0.0650787823990351	#FFCF00	-37.191439	-10.907594
1081	6054	0.0947025987394027	#7FA8C2	-46.728449	-23.925827
1082	6055	0.08455599441001	#7FA8C2	-47.004497	-23.756264
1083	6056	-0.0184967255117594	#FFF400	-47.026493	-23.570868
1084	606	0.0511054962251904	#9BBB97	-50.1647	-25.688747
1085	606.6	0.0584518042304216	#9BBB97	-50.1629	-25.689568
1086	6065	0.00695392836023108	#EFF418	-54.454992	-25.645813
1087	6066	-0.040980488228541	#FFE600	-54.019317	-25.476077
1088	6067	-0.125579601210575	#FFA500	-53.788923	-25.267255
1089	6068	0.212235083436577	#6495ED	-53.83716	-25.253571
1090	6069	-0.109981584467267	#FFA500	-53.762569	-25.124833
1091	6070	0.0866889386079199	#7FA8C2	-53.822468	-25.169662
1092	6071	-0.140052551361466	#F99600	-53.652295	-25.078821
1093	616	-0.190364884251098	#F73300	-48.216068	-25.391841
1094	617	-0.150773556001336	#F38500	-48.220481	-25.389336
1095	618	-0.0960050997400665	#FFAB00	-48.209516	-25.394186
1096	619	0.0557743893487874	#9BBB97	-48.201217	-25.397148
1097	63	-0.161667198665875	#F07D00	-45.400556	-21.573611
1098	64	-0.0874264741814094	#FFB400	-46.571968	-21.77693
1099	640	-0.344492801002262	#CD0000	-49.345833	-25.586667
1100	65	0.0253897429631582	#D3E142	-44.100906	-21.488006
1101	654	-0.0490994502285634	#FFDF00	-51.25	-23.45
1102	674	0.175482255225422	#6495ED	-48.554346	-25.730181
1103	675	0.186509585083833	#6495ED	-48.554582	-25.729441
1104	676	0.204749641149957	#6495ED	-48.554597	-25.728248
1105	68	0.0131350170641172	#EFF418	-43.423523	-19.407517
1106	682	-0.00455161822848339	#FFFB00	-50.986815	-23.302047
1107	69	-0.241140453831397	#E90909	-45.8055	-22.1001
1108	692	-0.101802346647982	#FFA500	-48.320734	-25.506771
1109	703	0.130858042668958	#6495ED	-48.315417	-25.526268
1110	704	-0.199836512107634	#FA1E00	-48.319526	-25.523727
1111	705	-0.0138235572323476	#FFF400	-48.316337	-25.524451
1112	706	-0.253314015167314	#DB0F0F	-48.30076	-25.548544
1113	707	0.0243174825210083	#D3E142	-51.95	-23.916667
1114	714	-0.146265145639737	#F68E00	-50.566585	-23.161861
1115	716	-0.00763043592026841	#FFFB00	-51.254608	-23.445185
1116	725	-0.150093242191268	#F38500	-50.816421	-25.623189
1117	726	-0.192101424834089	#F73300	-50.823731	-25.621044
1118	727	-0.152287938912169	#F38500	-51.233741	-23.457495
1119	732	-0.19300087461389	#F73300	-52.861959	-22.613124
1120	738	-0.257839930583439	#DB0F0F	-51.696889	-25.420634
1121	739	-0.0306231839694985	#FFED00	-51.697129	-25.421413
1122	740	-0.0803368797288877	#FFBD00	-51.696618	-25.423059
1123	741	-0.166100590301992	#EE7200	-51.695662	-25.423902
1124	743	-0.110358903053906	#FFA500	-50.308417	-24.143083
1125	746.6	-0.229527177669652	#F70303	-48.281586	-25.478959
1126	746.9	-0.100300909202653	#FFA500	-48.282839	-25.477749
1127	747	-0.186192824873973	#F44800	-49.3049	-25.4169
1128	750	-0.0581184384799026	#FFD800	-51.37671	-26.399418
1129	755	-0.217564270231246	#FD0900	-49.240623	-25.448107
1130	764	-0.107398325110931	#FFA500	-51.249697	-23.457614
1131	765	-0.26737996733243	#CD1515	-48.583333	-25.75
1132	77	-0.284424140325285	#CD1515	-44.892227	-21.409222
1133	777.3	-0.223849316816173	#F70303	-48.675326	-25.319185
1134	777.6	-0.179287934430787	#F44800	-48.655246	-25.29552
1135	777.9	-0.069800292990519	#FFC600	-48.66681	-25.246613
1136	78	0.119450686800598	#6495ED	-42.847222	-20.795833
1137	793	0.0496600696854046	#B7CE6D	-48.463558	-25.291608
1138	794	-0.108741501995404	#FFA500	-48.463558	-25.291608
1139	795	-0.151651412581718	#F38500	-49.985271	-25.233529
1140	796	-0.15619772472663	#F07D00	-51.513895	-24.792622
1141	797	-0.204768771525292	#FA1E00	-51.527003	-25.446767
1142	8	0.0851212148535417	#7FA8C2	-41.220908	-20.718568
1143	80	-0.159578418186422	#F07D00	-44.539861	-22.217917
1144	804	0.0316559678656283	#D3E142	-54.361705	-25.492269
1145	805	-0.253962864231291	#DB0F0F	-50.773538	-23.722557
1146	806	-0.315810597840011	#CD0000	-50.891907	-23.768103
1147	809	-0.128040497539797	#FFA500	-51.236341	-23.379928
1148	81	-0.120137683338095	#FFA500	-44.983333	-21.333333
1149	810	-0.121643770648218	#FFA500	-51.240854	-23.392632
1150	813	-0.41640295734427	#8B0000	-53.286223	-22.744912
1151	816	-0.24946282742448	#DB0F0F	-49.24023	-25.448497
1152	82	-0.187180152580007	#F44800	-45.931667	-22.710833
1153	822	-0.0328070804837235	#FFE600	-43.629167	-22.978056
1154	824	-0.21231632711073	#FD0900	-42.548235	-22.716657
1155	827	-0.00878412486244564	#FFF400	-42.837276	-22.542815
1156	828	-0.252062874025495	#DB0F0F	-42.845853	-22.575479
1157	829	-0.099662948432256	#FFA500	-42.871622	-22.480138
1158	83	-0.0853353149849441	#FFB400	-44.980089	-21.219332
1159	830	-0.076865535664916	#FFBD00	-42.758343	-22.46511
1160	831	-0.105747122900488	#FFA500	-42.80141	-22.500764
1161	832	-0.123254880776533	#FFA500	-42.908686	-22.535234
1162	834	-0.0907325818473482	#FFAB00	-42.46624	-22.632328
1163	835	-0.271493365433159	#CD1515	-42.450758	-22.61854
1164	836	-0.30084504423612	#CD0000	-42.470431	-22.602841
1165	837	-0.178673312155758	#F44800	-42.45382	-22.626705
1166	838	-0.082844106951895	#FFB400	-42.458875	-22.608832
1167	843	0.00676119153784474	#EFF418	-41.937765	-22.803244
1168	844	0.177611410394593	#6495ED	-42.916659	-22.475043
1169	845	0.0175427718880714	#EFF418	-42.247933	-22.582459
1170	846	-0.146651964725468	#F68E00	-42.248579	-22.587255
1171	847	-0.0447912455287926	#FFDF00	-42.249478	-22.58021
1172	858	-0.0537910377474106	#FFD800	-42.249455	-22.551572
1173	86	-0.227005268390405	#F70303	-44.904271	-21.483449
1174	863|864|865|866|867	-0.0309966948640137	#FFED00	-41.966136	-21.400252
1175	869	0.105801518472674	#6495ED	-41.951684	-22.802544
1176	87	-0.21686669508061	#FD0900	-48.1457	-18.7963
1177	870	-0.0795069694406206	#FFBD00	-43.828333	-22.803056
1178	873	-0.0963112839851829	#FFAB00	-42.296968	-22.557176
1179	874	-0.055490105126716	#FFD800	-42.273847	-22.577298
1180	875	0.134532100112435	#6495ED	-42.921837	-22.460269
1181	876	0.164119336886875	#6495ED	-44.613473	-22.449786
1182	878	0.0846700609214979	#7FA8C2	-42.516667	-22.408333
1183	89	-0.265945283651928	#DB0F0F	-42.916667	-20.783333
1184	9	0.02563670296828	#D3E142	-41.290191	-20.745917
1185	908	-0.118355698369776	#FFA500	-42.583333	-22.466667
1186	93	-0.0679265519333998	#FFC600	-44.881781	-21.273424
1187	937	0.0976533388724828	#7FA8C2	-43.006331	-22.459482
1188	94	-0.207028894649378	#FD0900	-48.384167	-18.497222
1189	941	-0.0482890053458433	#FFDF00	-46.679032	-23.729205
1190	942	-0.0879472364859856	#FFB400	-41.638927	-22.262064
1191	946	-0.119463841897667	#FFA500	-44.199481	-23.180446
1192	95	-0.0988302676197145	#FFA500	-44.614827	-21.356525
1193	957	-0.0458419667986792	#FFDF00	-44.193297	-23.14281
1194	96	-0.286332104402718	#CD1515	-43.878889	-21.976389
1195	960	-0.0472534543532926	#FFDF00	-52.2207	-28.0365
1196	961	-0.309016074172879	#CD0000	-51.423223	-29.822761
1197	963	0.150601324718199	#6495ED	-54.9367	-28.736722
1198	964	-0.148109871348782	#F68E00	-53.433128	-27.395667
1199	965	0.0214200923789997	#D3E142	-50.39698	-29.41942
1200	966	-0.171810388455409	#EE7200	-53.720923	-29.711886
1201	968	0.0902935121176564	#7FA8C2	-52.666667	-29.566667
1202	969	-0.137260646156119	#FC9E00	-51.877136	-30.698526
1203	97	-0.0253043651576371	#FFED00	-43.886336	-21.989457
1204	972	-0.142607431362666	#F99600	-51.454563	-29.176827
1205	974	-0.285186186034763	#CD1515	-52.776698	-30.006342
1206	98	-0.0445183979006476	#FFDF00	-43.887243	-22.003522
1207	989	-0.00827090436406725	#FFFB00	-52.810887	-29.986589
1208	990	-0.187606217747389	#F44800	-52.712117	-27.389975
1209	991	-0.224209922771984	#F70303	-51.0109	-30.38
1210	992	-0.223539370078953	#F70303	-51.0104	-30.3803
1211	993	-0.338422537277042	#CD0000	-51.008322	-30.380847
1212	994	-0.409815781004291	#8B0000	-51.0033	-30.3812
1213	995	-0.440192905383918	#8B0000	-50.979	-30.3876
