# Supplementary material for: The erosion of biodiversity and biomass in the Atlantic Forest biodiversity hotspot
Source: Nat Commun. 2020 Dec 11;11:6347. doi: 10.1038/s41467-020-20217-w (PMC7733445; doi:10.1038/s41467-020-20217-w)
Supplement: Supplementary file 7 — Source Data [file 41467_2020_20217_MOESM7_ESM.zip › Source Data/Figure4f.csv]

	ordem	comb.traits	land_use	cores1
1	10	0.0428147464299231	PA	#B7CE6D
2	1002	-0.204961256682828	private	#FA1E00
3	1003	0.00965262829520646	private	#EFF418
4	1004	-0.00994219865566708	private	#FFF400
6	1017	-0.0304197368617259	private	#FFED00
7	1018	0.0182091516130177	private	#EFF418
8	102	-0.128273617282558	private	#FFA500
9	1023	0.000648069999274824	private	#FFFB00
10	1024	-0.191003587603296	private	#F73300
11	1035	-0.300007496563724	PA	#CD0000
12	1038	-0.140401044245173	other	#F99600
13	1040	-0.0273494331629703	PA	#FFED00
14	1041	-0.159733206807186	private	#F07D00
15	1047	-0.0305651091429173	private	#FFED00
16	1057	-0.0825749191060355	private	#FFB400
17	1066	-0.12347964626612	private	#FFA500
19	1073	-0.25936876358972	private	#DB0F0F
20	1082	0.0824019585794734	private	#7FA8C2
22	1086	-0.134014443656543	private	#FC9E00
23	1088	0.1057208516249	PA	#7FA8C2
24	109	-0.189948511452028	private	#F73300
25	1091	0.0327695751335512	private	#B7CE6D
26	1112	-0.129151440374813	PA	#FFA500
27	1113	-0.147435625201825	private	#F68E00
28	1114	-0.0591984581932916	private	#FFD800
29	1115	-0.218713440922782	private	#F70303
30	1121	-0.15858205822736	private	#F07D00
31	1123	-0.0383563919290717	private	#FFE600
32	1124	-0.198946029849223	PA	#FA1E00
33	1142	-0.0948330218928121	PA	#FFAB00
34	1146	-0.0915766295340977	private	#FFAB00
35	1153	-0.0761350717552632	other	#FFBD00
36	1154	-0.116864017878002	other	#FFA500
37	1155	0.0104882626936478	other	#EFF418
38	1156	-0.0222379773895831	other	#FFED00
39	1157	-0.122443265396972	other	#FFA500
40	118	-0.132048393322885	private	#FC9E00
41	1182	-0.073160915947437	private	#FFC600
42	1194	-0.105844124682721	PA	#FFA500
43	1200	-0.0308622983548305	private	#FFED00
44	1201	-0.20774676889273	private	#FD0900
45	1202	-0.193038335210571	private	#F73300
46	1205	-0.0789298292773581	PA	#FFBD00
47	1230	-0.0701744978684225	private	#FFC600
48	1231	-0.157914113647	private	#F07D00
50	1233	-0.0908249130626411	private	#FFAB00
51	1235	0.00772307958474451	private	#EFF418
52	1237	-0.0165244333828645	PA	#FFF400
53	124	-0.167029201673794	PA	#EE7200
54	1240	-0.15796920173184	PA	#F07D00
55	1243	-0.110925278466409	private	#FFA500
56	1244	-0.1446305521297	private	#F68E00
57	1246	-0.0791955376818704	private	#FFBD00
58	1247	-0.0680790001940256	private	#FFC600
59	1249	-0.0695847264993003	PA	#FFC600
60	125	-0.167006911652343	PA	#EE7200
61	1251	0.0508067140205396	private	#B7CE6D
62	1253	-0.0182046319108121	private	#FFF400
63	1258	-0.0576667903734814	PA	#FFD800
64	1259	-0.154711900099064	private	#F38500
65	1260	-0.129245202203617	PA	#FFA500
66	1261	-0.15264651341325	PA	#F38500
67	1266	-0.0121972511757751	PA	#FFF400
68	1271	0.0219710755497103	PA	#D3E142
69	1272	-0.162073082105458	PA	#F07D00
70	1280	-0.228250066830671	PA	#F70303
71	1281	-0.0092675116278297	PA	#FFF400
72	1285	-0.0678140991112813	PA	#FFC600
73	129	-0.333646182981193	PA	#CD0000
74	13	-0.184420524837532	private	#F44800
75	130	0.012145921521409	PA	#EFF418
76	131	-0.175511664386147	private	#F15D00
77	132	-0.100446236811897	private	#FFA500
78	1322	0.104443579919652	PA	#7FA8C2
79	1323	-0.0476924046139064	PA	#FFDF00
80	1324	0.037963387710757	PA	#B7CE6D
81	1326	-0.00164244657193631	private	#FFFB00
82	1327	-0.108049952121335	private	#FFA500
83	133	0.00413200902096559	private	#FFFB00
84	1330	0.111957856753945	PA	#6495ED
85	1333	-0.133947488720458	PA	#FC9E00
86	1338	0.0877575364440368	PA	#7FA8C2
87	1339	-0.0911282797803629	private	#FFAB00
88	134	-0.0846858195461867	APA	#FFB400
89	1342	0.0368528004340068	private	#B7CE6D
90	1342.5	-0.0417628616670347	private	#FFE600
91	1343	-0.194802645858728	APA	#F73300
92	1349	0.0233997254384495	PA	#D3E142
93	135	-0.11167761272276	other	#FFA500
94	1350	-0.111080603191875	PA	#FFA500
95	1352|1352.3|1352.6	-0.145974347664508	PA	#F68E00
96	1353	-0.223579355834342	private	#F70303
97	1356	0.0804778135022083	PA	#7FA8C2
98	1357	-0.234343491706018	PA	#E90909
99	1358	-0.108770763229767	PA	#FFA500
100	1359	0.127043932219103	PA	#6495ED
101	136	-0.202704562596388	PA	#FA1E00
102	1360	-0.337657174224417	PA	#CD0000
103	1361	-0.134013407611596	PA	#FC9E00
104	1362	-0.0377160342101417	APA	#FFE600
105	1363	-0.0823980256505415	other	#FFB400
106	1364	0.0818057099286892	PA	#7FA8C2
107	1366	-0.076094509668225	PA	#FFBD00
108	1368	-0.160671018683892	PA	#F07D00
109	1371	0.148532663428295	PA	#6495ED
110	1373	0.0160214152256535	APA	#EFF418
111	1378	-0.0361734477469421	PA	#FFE600
112	1379	-0.0325305940289038	APA	#FFED00
113	138	-0.269688512501012	PA	#CD1515
114	1383	0.185606519032983	private	#6495ED
115	142	-0.306552360180119	other	#CD0000
116	1420	0.0200433534441652	PA	#EFF418
117	1421	0.0343393027498739	PA	#B7CE6D
118	1422	0.0300162730108871	PA	#D3E142
119	1426	0.0372741547191741	PA	#B7CE6D
120	1428	-0.297671174090824	private	#CD0000
121	1429	-0.00270156411934178	PA	#FFFB00
122	1434	0.057682409408762	PA	#9BBB97
123	1435	0.00497283784358771	PA	#FFFB00
124	1436	-0.101925003341566	PA	#FFA500
125	1437	0.103717163445844	PA	#7FA8C2
126	1438	0.0253212479292225	PA	#D3E142
127	1439	0.0778179391671473	PA	#9BBB97
128	1440	0.00736128578542046	PA	#EFF418
129	1445	-0.360386837559953	PA	#8B0000
130	1446	-0.132863645106068	PA	#FC9E00
131	1448	0.0883307120625692	PA	#7FA8C2
132	1454	-0.147802591062388	PA	#F68E00
133	1455	0.0330702774641216	PA	#B7CE6D
134	1456	-0.0679443048635611	PA	#FFC600
135	1457	0.0467019567228131	PA	#B7CE6D
136	1458	-0.096367522807108	PA	#FFAB00
137	147	-0.289853085933472	PA	#CD0000
138	1470	-0.113370301429795	PA	#FFA500
139	1473	-0.120741256058362	other	#FFA500
140	1494	0.0425714611709967	PA	#B7CE6D
141	1501	-0.0967132051644496	PA	#FFA500
142	1502	-0.00903360618895733	private	#FFF400
143	1503	-0.0378160614080195	private	#FFE600
144	1505	0.0190644177225467	PA	#EFF418
145	1506	0.0317353535854594	other	#B7CE6D
146	1508	-0.123826036383117	private	#FFA500
147	1509	-0.200631515715958	private	#FA1E00
148	1510	-0.213254841151536	APA	#FD0900
149	1518	0.0868206857211651	PA	#7FA8C2
150	1524	-0.33746455263845	APA	#CD0000
151	1525	0.0584154756642274	private	#9BBB97
152	1526	0.0610990065466496	PA	#9BBB97
153	1530	-0.231437823658971	APA	#F70303
154	1538	0.0700996418170408	PA	#9BBB97
155	1549	-0.154688670749257	PA	#F38500
156	1551	-0.16098244402101	PA	#F07D00
157	1579	-0.015561316741909	private	#FFF400
158	158	0.0681852051501033	APA	#9BBB97
159	1587	-0.177874660606991	private	#F15D00
160	1588	-0.16076387604242	private	#F07D00
161	1589	-0.281795147742295	private	#CD1515
162	1590	-0.0592524655261788	private	#FFCF00
163	1591	-0.229216427847521	private	#F70303
164	1592	-0.22468829310029	private	#F70303
165	1593	-0.264826209842474	private	#DB0F0F
166	1594	-0.233735159126589	private	#E90909
167	1595	-0.287417985232871	private	#CD1515
168	1596	-0.0493626303517103	private	#FFDF00
169	1597	-0.0822540058944771	private	#FFBD00
170	1598	-0.283499425014382	private	#CD1515
171	1599	-0.164865705176973	private	#EE7200
172	16	0.0821463605226828	PA	#7FA8C2
173	160	0.116468689691199	other	#6495ED
174	1600	-0.250989039843624	private	#DB0F0F
175	1601	-0.0966892003464401	private	#FFA500
176	1602	-0.269927894906099	other	#CD1515
177	1603	-0.122641399763201	private	#FFA500
178	1604	0.00649390891836363	private	#FFFB00
179	1607	-0.0345478560154743	APA	#FFE600
180	1608	-0.0289238832685536	private	#FFED00
181	1608.5	0.0897446390734597	private	#7FA8C2
182	1615	-0.0702162729241669	PA	#FFC600
183	1617	-0.266819533269386	APA	#CD1515
184	1618	0.020395814101952	PA	#D3E142
185	1621	-0.026074188168647	PA	#FFED00
186	1630	-0.0627092047150182	PA	#FFCF00
187	1631	-0.463679986643943	other	#8B0000
188	1638	-0.075814250524552	PA	#FFC600
189	164	-0.0547827342151626	private	#FFD800
190	1642	-0.165028317948337	PA	#EE7200
191	1643	-0.195882609547032	PA	#FA1E00
192	1644	-0.251554480807215	PA	#DB0F0F
193	1659	0.0223085794849603	PA	#D3E142
194	1661	-0.094045774759229	PA	#FFAB00
195	1663	-0.274902714112498	PA	#CD1515
196	1677	0.127756115078202	PA	#6495ED
197	1678	0.0569154178432777	PA	#9BBB97
198	1679	0.0417929410774219	PA	#B7CE6D
199	1680	-0.00579354746399195	PA	#FFFB00
200	1682	-0.0981918170597626	PA	#FFA500
201	1683	0.0163696896801709	PA	#EFF418
202	1686	-0.0813971627169889	private	#FFBD00
203	1687	0.00226681484778021	PA	#FFFB00
204	1688	0.0126497406808236	PA	#EFF418
205	1693	0.0190199008461136	PA	#EFF418
206	1701	-0.00261564014096023	PA	#FFFB00
207	1702	-0.18292724744087	PA	#F44800
208	1703	-0.0603830289443471	PA	#FFCF00
209	1704	0.0294324397362698	PA	#D3E142
210	171	-0.143786217109219	other	#F99600
211	1728	0.0379690315835048	APA	#B7CE6D
214	177	-0.518814533106882	other	#8B0000
215	1776	-0.345909609429635	APA	#8B0000
216	1778	-0.0717984503339045	PA	#FFC600
217	1778.2	-0.0737587982060317	PA	#FFC600
218	1778.4	-0.0647790761175919	PA	#FFCF00
219	1778.6	-0.0942120889972188	PA	#FFAB00
220	186	-0.0601837357858155	private	#FFCF00
221	187	-0.126387113265211	private	#FFA500
222	1873	-0.0969405832198375	PA	#FFA500
223	1874	-0.159415528045708	PA	#F07D00
224	1875	-0.0487592901148081	PA	#FFDF00
225	1876	-0.148186383507494	PA	#F68E00
226	1877	-0.0485770214165815	PA	#FFDF00
227	1878	-0.150602414181173	PA	#F38500
228	1879	0.0164473994615218	PA	#EFF418
229	188	-0.179260428028687	private	#F44800
230	1880	-0.0814532986054013	PA	#FFBD00
231	1881	-0.0672920604260769	PA	#FFC600
232	1882	0.0374058911568835	PA	#B7CE6D
233	1883	-0.11188045651451	PA	#FFA500
234	1886	-0.141068232587089	PA	#F99600
235	189	-0.134625273919777	private	#FC9E00
236	190	-0.0100665408904632	private	#FFF400
237	191	0.0132090197000949	private	#EFF418
238	1923|1924|1925	-0.198905219055564	PA	#FA1E00
239	1928	0.0542252947332275	PA	#9BBB97
240	1992	-0.139777594526951	PA	#F99600
241	200	-0.124280652880426	APA	#FFA500
242	2009	-0.189115480614377	private	#F73300
243	201	-0.153874481301245	other	#F38500
244	2011	-0.278150112515861	private	#CD1515
245	2011.5	-0.117784779302694	private	#FFA500
246	2023	-0.175616846221637	private	#F15D00
247	203	-0.190237777521807	PA	#F73300
248	2125	-0.104767385628117	PA	#FFA500
249	2127	-0.115545313951763	PA	#FFA500
250	214	-0.210838441292171	private	#FD0900
251	2142	-0.0613495769843993	other	#FFCF00
253	2151	-0.110610518107146	PA	#FFA500
254	2157	-0.0626737579995788	PA	#FFCF00
255	2164	-0.22287943568671	APA	#F70303
256	2165	-0.0307677582596382	private	#FFED00
257	2177	-0.14634032718584	private	#F68E00
258	2181	-0.202626675263602	PA	#FA1E00
259	2196	-0.316045377568311	APA	#CD0000
261	2245	-0.0614768106841624	private	#FFCF00
262	2246	-0.128887250909396	PA	#FFA500
263	2247	0.00851059686937178	private	#EFF418
264	2248	-0.035807969991956	private	#FFE600
265	2249	0.0200790637142918	PA	#EFF418
266	2250	0.0784818835609431	PA	#7FA8C2
267	2251	0.010049772201493	private	#EFF418
268	2252	0.0204673915602263	PA	#D3E142
269	2253	-0.0326837855225419	PA	#FFED00
270	2254	0.0969842983569822	PA	#7FA8C2
271	2255	-0.127361257963097	private	#FFA500
272	2256	0.0630095265742278	PA	#9BBB97
273	2257	0.0292771395837651	private	#D3E142
275	2280	-0.171906200023589	PA	#EE7200
276	2285	-0.0803997821695786	PA	#FFBD00
279	2327	-0.41126169974909	APA	#8B0000
280	2328	-0.580800635030188	APA	#8B0000
281	2347	-0.0917398250042537	APA	#FFAB00
282	2349	-0.224911703363073	private	#F70303
283	2350	-0.227612558431453	APA	#F70303
284	2351	-0.22238044062868	APA	#F70303
285	2361	-0.198911819448927	PA	#FA1E00
286	2362	-0.222753701649068	other	#F70303
287	2371	-0.132338017166478	PA	#FC9E00
288	2392	-0.0987148148217682	private	#FFA500
289	2393	-0.0975480548193314	private	#FFA500
290	2394	-0.259373300652819	PA	#DB0F0F
291	2398	0.0517863890555424	PA	#9BBB97
292	2404	-0.23816114788266	PA	#E90909
293	2412	-0.244775828169191	private	#E90909
294	2417	-0.174859254285643	private	#F15D00
295	2426	-0.0828187122449632	PA	#FFB400
296	2428	-0.100589630587493	private	#FFA500
297	243	-0.125180565625228	private	#FFA500
298	2440	-0.130630573884457	private	#FC9E00
299	2442	0.0362827315384604	private	#B7CE6D
300	2443	-0.36356398207973	private	#8B0000
301	2469	-0.132248379798312	PA	#FC9E00
302	2470	-0.158039953433376	PA	#F07D00
303	2471	-0.303142381725167	other	#CD0000
304	2472	-0.28041594211601	PA	#CD1515
305	25	-0.0522237066994685	private	#FFD800
306	2529	-0.0190400484354067	private	#FFF400
307	2529.2	0.117860358364515	private	#6495ED
308	2529.4	-0.0520896709753036	other	#FFD800
309	2535	-0.112262195945371	PA	#FFA500
311	2549	-0.00999104545665624	PA	#FFF400
312	259	-0.17422497501319	PA	#F15D00
313	267	-0.15555557153009	other	#F07D00
314	28	-0.157082492225225	PA	#F07D00
315	281	-0.0647082057431832	PA	#FFCF00
316	29	-0.0140686820446006	PA	#FFF400
317	294	-0.0277650303032728	private	#FFED00
318	295	-0.1306993987732	other	#FC9E00
319	30	-0.113257327334299	PA	#FFA500
320	3057	-0.123237971114159	private	#FFA500
321	307	-0.130182597265613	other	#FFA500
322	31	-0.116198285143958	PA	#FFA500
323	317	-0.242360972974379	APA	#E90909
324	317.2	-0.0820394924649465	APA	#FFBD00
325	317.8	-0.181992617522887	APA	#F44800
326	3172	0.0378608114107371	private	#B7CE6D
327	318	-0.0908621439633959	private	#FFAB00
328	321	-0.328284698601306	PA	#CD0000
329	322	-0.157308329521148	private	#F07D00
330	323	-0.0497623781840781	private	#FFDF00
331	3297	-0.250245798133588	private	#DB0F0F
332	334	-0.212061109043622	APA	#FD0900
333	3343	-0.112811871789469	private	#FFA500
334	3344	-0.115394246138117	private	#FFA500
335	3345	-0.211146582589036	private	#FD0900
336	3346	-0.233095700776926	private	#E90909
337	3347	-0.0521356875394553	private	#FFD800
338	3348	-0.14035982171757	private	#F99600
339	3349	-0.142305086409027	private	#F99600
340	335	0.0985363897603183	private	#7FA8C2
341	3350	-0.140356186092845	private	#F99600
342	3351	-0.154715477602701	PA	#F38500
343	3352	-0.239315637833444	private	#E90909
344	3353	-0.153034096403896	private	#F38500
345	3354	0.00115323315700805	private	#FFFB00
346	3355	-0.20241888497512	private	#FA1E00
347	3356	-0.245188032032319	private	#E90909
348	3357	-0.257876849418871	private	#DB0F0F
349	3358	-0.278977150209432	private	#CD1515
350	3359	-0.374526414980564	private	#8B0000
351	3360	-0.192633635713104	private	#F73300
352	3361	-0.177109188831732	private	#F15D00
353	3362	-0.0884225030020471	private	#FFB400
354	3363	-0.286350648166176	private	#CD1515
355	3364	-0.0932433906540703	private	#FFAB00
356	3365	-0.218796123963354	private	#F70303
357	3366	-0.188197449824771	PA	#F44800
358	3367	-0.355183562131592	private	#8B0000
359	3368	-0.0374671996013929	private	#FFE600
360	3369	-0.389363975637942	private	#8B0000
361	3370	0.0215821495945778	PA	#D3E142
362	3371	-0.0521939461386087	private	#FFD800
363	3372	-0.0598481883241906	private	#FFCF00
364	3373	-0.10259813991121	private	#FFA500
365	3374	-0.294573728909566	private	#CD0000
366	3375	-0.220365433780904	private	#F70303
367	3376	-0.0662546971989569	private	#FFC600
368	3377	-0.166574289068396	private	#EE7200
369	3378	0.0225881795859015	private	#D3E142
370	3379	-0.155351932056639	private	#F38500
371	3380	-0.206217934080109	private	#FD0900
372	3381	-0.1484357623477	private	#F68E00
373	3382	-0.128384498110114	private	#FFA500
374	3383	-0.250725147541337	private	#DB0F0F
375	3384	-0.282366289011277	private	#CD1515
376	3385	0.0205431787308131	private	#D3E142
377	3386	-0.199241082006449	PA	#FA1E00
378	3387	-0.100045784941829	private	#FFA500
379	3388	-0.00867088243948612	private	#FFFB00
380	3389	-0.177253730743329	private	#F15D00
381	3390	-0.174003042740767	private	#F15D00
382	3391	-0.0241404635239296	PA	#FFED00
383	3392	0.0364842195044194	private	#B7CE6D
384	3393	-0.0436473792699477	private	#FFE600
385	3394	-0.240945768524565	private	#E90909
386	3395	-0.302307891166299	private	#CD0000
387	3396	-0.252481199713557	private	#DB0F0F
388	3397	-0.19053798492928	private	#F73300
389	3398	-0.13867727570507	private	#F99600
390	3399	-0.141232581599632	private	#F99600
391	3400	-0.221505192128495	private	#F70303
392	3401	-0.142932483387668	private	#F99600
393	3402	-0.1090985518394	private	#FFA500
394	3403	0.0636770974660726	APA	#9BBB97
395	3404	-0.131389511396841	private	#FC9E00
396	3405	-0.111785367644797	other	#FFA500
397	3406	-0.0770611838363999	private	#FFBD00
398	3407	-0.267588352020619	private	#CD1515
399	3408	-0.241147155644534	private	#E90909
400	3409	0.00536775304704649	other	#FFFB00
401	3410	0.103094511444854	private	#7FA8C2
402	3411	0.0207497026691797	private	#D3E142
403	3412	-0.037652790273248	private	#FFE600
404	3413	-0.14744472623061	private	#F68E00
405	3414	-0.0187541399839966	private	#FFF400
406	3415	-0.227335933207263	private	#F70303
407	3416	-0.126110978238483	private	#FFA500
408	3417	-0.0936231598209299	private	#FFAB00
409	3418	-0.20544111052457	private	#FA1E00
410	3419	0.0277124609577277	private	#D3E142
411	3420	-0.0477887381840384	private	#FFDF00
412	3421	-0.166438827878243	private	#EE7200
413	3422	-0.298553216564805	private	#CD0000
414	3424	-0.326238623194914	private	#CD0000
415	3425	-0.149823436138442	private	#F38500
416	3426	0.0113920430537577	PA	#EFF418
417	3427	-0.12127760927243	private	#FFA500
418	3428	-0.172544749714132	private	#F15D00
419	3429	-0.21650875739012	PA	#FD0900
420	3430	-0.0451212680602196	private	#FFDF00
421	3431	-0.120811854583699	private	#FFA500
422	3432	-0.0523874771784161	private	#FFD800
423	3433	-0.0541053292904079	private	#FFD800
424	3434	-0.174369000629757	private	#F15D00
425	3435	-0.126129274665166	private	#FFA500
426	3436	-0.190625428670989	private	#F73300
427	3437	-0.237408459496334	private	#E90909
428	3438	-0.306246707705121	private	#CD0000
429	3439	-0.154019362290567	APA	#F38500
430	3440	-0.121567543754382	PA	#FFA500
431	3441	-0.130426735493388	private	#FFA500
432	3442	0.0938302473807989	private	#7FA8C2
433	3443	-0.190917277376389	private	#F73300
434	3444	-0.127829509476214	private	#FFA500
435	3445	-0.175486425487178	private	#F15D00
436	3446	-0.153131825725782	private	#F38500
437	3447	-0.0822010177989079	private	#FFBD00
438	3448	-0.0170690532907067	private	#FFF400
439	3449	-0.193435625120128	private	#F73300
440	3450	-0.0666850185096568	private	#FFC600
441	3451	-0.102595185184161	private	#FFA500
442	3452	-0.104509886830949	private	#FFA500
443	3453	-0.151047878095268	private	#F38500
444	3454	0.0286865994585721	private	#D3E142
445	3455	-0.144579781307941	private	#F68E00
446	3456	-0.213545578507657	private	#FD0900
447	3457	0.176863581810231	private	#6495ED
448	3458	-0.221486604938226	private	#F70303
449	3459	-0.188162248507633	private	#F44800
450	3460	-0.193289199700846	private	#F73300
451	3461	-0.183500129814496	private	#F44800
452	3462	-0.168914138797517	PA	#EE7200
453	3463	-0.199141583743101	private	#FA1E00
454	3464	-0.194010347082009	private	#F73300
455	3465	-0.108536298849981	private	#FFA500
456	3466	-0.259126937336849	private	#DB0F0F
457	3467	-0.125127403149629	private	#FFA500
458	3468	-0.179705280435168	private	#F44800
459	3469	-0.0661060710285003	private	#FFC600
460	347	-0.0929258885319414	other	#FFAB00
461	3470	-0.195343662109443	private	#FA1E00
462	3471	-0.161211653885341	private	#F07D00
463	3472	-0.0850706217019231	PA	#FFB400
464	3473	-0.0184055809979926	private	#FFF400
465	3474	-0.117072524919478	private	#FFA500
466	3475	-0.096738162186298	private	#FFA500
467	3476	-0.0833475959870459	private	#FFB400
468	3477	-0.0813749798343447	private	#FFBD00
469	3478	-0.118540640420016	private	#FFA500
470	3479	-0.0686631530744505	PA	#FFC600
471	348	-0.0779112304185932	other	#FFBD00
472	3480	-0.0451460999300257	private	#FFDF00
473	3481	-0.0254407601552989	PA	#FFED00
474	3482	-0.0253019790281605	private	#FFED00
475	3483	-0.0927650044903794	private	#FFAB00
476	3484	-0.0911790485184114	PA	#FFAB00
477	3485	-0.0511871194560573	private	#FFDF00
478	3486	-0.0468357637031332	private	#FFDF00
479	3487	0.0575025462248466	PA	#9BBB97
480	3488	-0.0328418315782035	PA	#FFE600
481	3489	-0.139386991665546	private	#F99600
482	3490	-0.166489361419912	PA	#EE7200
483	3491	-0.18065890089593	private	#F44800
484	3492	0.0771324042918066	private	#9BBB97
485	3493	-0.158351422843363	private	#F07D00
486	3494	-0.122982267078144	private	#FFA500
487	3495	0.0342878645573767	private	#B7CE6D
488	3496	0.0147787812560789	PA	#EFF418
489	3497	-0.0268903927840896	APA	#FFED00
490	3498	0.0227760624800072	APA	#D3E142
491	3499	-0.0606192560242676	APA	#FFCF00
492	3500	-0.151975228401146	private	#F38500
493	3501	-0.038950149500162	private	#FFE600
494	3502	-0.236727794577502	private	#E90909
495	3503	-0.0844398588747794	private	#FFB400
496	3504	-0.0538096334148717	private	#FFD800
497	3505	-0.139140440334372	private	#F99600
498	3506	-0.182421138178746	PA	#F44800
499	3507	-0.189021804318096	PA	#F73300
500	3508	-0.154482593932816	private	#F38500
501	3509	-0.146813103686891	private	#F68E00
502	3510	-0.0556882381322406	private	#FFD800
503	3511	-0.0135354029209253	private	#FFF400
504	3512	-0.120673712956246	PA	#FFA500
505	3513	-0.144767692604948	private	#F68E00
506	3514	-0.171014286583587	private	#EE7200
507	3515	-0.147791416071975	private	#F68E00
508	3516	-0.151896521709097	private	#F38500
509	3517	-0.19075210758572	private	#F73300
510	3518	-0.0963778159206992	private	#FFA500
511	3519	-0.101829650435459	private	#FFA500
512	352	-0.123042540138782	private	#FFA500
513	3520	-0.0823851654097647	private	#FFB400
514	3521	-0.0335355878280421	private	#FFE600
515	3522	-0.129555466723148	private	#FFA500
516	3523	-0.266634962700269	private	#CD1515
517	3524	-0.173531240580159	private	#F15D00
518	3525	-0.0741457512961587	private	#FFC600
519	3526	-0.102945441804431	PA	#FFA500
520	3527	-0.0632572557808566	PA	#FFCF00
521	3528	-0.135778069236482	PA	#FC9E00
522	3529	-0.119808008260291	private	#FFA500
523	3530	-0.0514411613746522	private	#FFDF00
524	3531	-0.114663883053694	PA	#FFA500
525	3532	-0.100075488219607	PA	#FFA500
526	3533	-0.0484347036624176	private	#FFDF00
527	3534	-0.00377037226997686	private	#FFFB00
528	3535	-0.137540549998459	private	#FC9E00
529	3536	-0.166046216573185	private	#EE7200
530	3537	-0.108119063677408	private	#FFA500
531	3538	-0.0166460483087391	PA	#FFF400
532	3539	-0.121079475045902	private	#FFA500
533	3544	-0.0875932194140032	PA	#FFB400
534	3545	-0.110720398811402	PA	#FFA500
535	3546	-0.107024057144969	PA	#FFA500
536	3557	0.0281208267600935	private	#D3E142
537	3585	-0.125383249792396	private	#FFA500
538	3592	-0.152793887723704	APA	#F38500
539	3593	-0.20015619266685	APA	#FA1E00
540	3602	-0.0623072816248912	PA	#FFCF00
541	3608	-0.311476794751502	private	#CD0000
542	3614	-0.277063915729804	other	#CD1515
543	3615	-0.22475885107372	private	#F70303
544	3618	-0.242670127944089	private	#E90909
545	3621	-0.262054411987753	APA	#DB0F0F
546	3623	-0.302474164317443	private	#CD0000
548	3625	-0.307636660140609	APA	#CD0000
549	3626	-0.188602550979619	APA	#F73300
550	3637	-0.124021538000287	private	#FFA500
551	3638	-0.187017271132005	private	#F44800
562	3649	0.0638276816196362	private	#9BBB97
567	3656	-0.139851584459323	PA	#F99600
568	3658	-0.0843895595590636	private	#FFB400
569	3659	-0.2568353781296	PA	#DB0F0F
570	3670	-0.0619147507577832	APA	#FFCF00
571	3671	-0.304007704815596	APA	#CD0000
572	3672	-0.142624862852907	PA	#F99600
573	3673	-0.138253101152659	PA	#FC9E00
574	3675	-0.1917301556783	PA	#F73300
575	3676	-0.136268237850331	APA	#FC9E00
576	3677	-0.230614954046746	APA	#F70303
577	3678	-0.0381281788270664	PA	#FFE600
579	3680	-0.25381623863589	APA	#DB0F0F
580	3681	-0.212755638601597	APA	#FD0900
581	3682	-0.180751243787972	APA	#F44800
582	3683	-0.188636997287559	APA	#F73300
586	3687	-0.17231882902424	PA	#EE7200
588	3689	-0.124239042405906	PA	#FFA500
591	3693	-0.136730989163721	PA	#FC9E00
592	3694	-0.231708039303115	PA	#F70303
593	3695	-0.0912373844497532	other	#FFAB00
594	3696	-0.181164638646495	private	#F44800
595	3697	-0.0330760582322413	PA	#FFE600
599	3701	-0.145307493730988	PA	#F68E00
605	3707	-0.161700512310503	APA	#F07D00
608	3710	-0.067037295737616	PA	#FFC600
611	3713	-0.243023842660885	private	#E90909
615	3717	-0.12128558139822	private	#FFA500
620	3722	-0.255194201787037	APA	#DB0F0F
621	3723	0.0284935733529722	private	#D3E142
622	3726	-0.117353905756177	PA	#FFA500
623	375	-0.178002495729092	private	#F15D00
624	3762|3763	-0.0666143092631065	private	#FFC600
625	3776	-0.063964341305213	private	#FFCF00
626	3777	-0.177893815933906	private	#F15D00
627	3785	-0.163807527460906	other	#EE7200
628	3788	-0.246546029288974	other	#E90909
629	3797	-0.14934689673379	private	#F68E00
630	3824	-0.11769025553777	private	#FFA500
631	3841	-0.0534984360950176	private	#FFD800
632	3852	-0.207589638873175	APA	#FD0900
633	3853	-0.239801776734407	APA	#E90909
634	3854	-0.112471781172271	APA	#FFA500
635	3855	-0.214717186110283	APA	#FD0900
636	3857	-0.267899104681816	APA	#CD1515
637	3858	-0.194511318822499	APA	#F73300
638	3863	-0.00352033256908206	PA	#FFFB00
639	3864	0.076554818846562	PA	#9BBB97
640	3865	-0.107352696753363	private	#FFA500
641	3870	-0.20820071612001	APA	#FD0900
642	3871	-0.0333482104991661	PA	#FFE600
643	3872	-0.263408224403257	private	#DB0F0F
644	3873	-0.161460811738963	private	#F07D00
645	3876	-0.317454295585009	private	#CD0000
646	3878	0.0748443964160516	private	#9BBB97
647	388	-0.152587842757494	private	#F38500
648	3884	-0.26213653060735	APA	#DB0F0F
649	3886	-0.257268501548621	private	#DB0F0F
650	3888	0.00316835613803799	PA	#FFFB00
651	3889	-0.0647974686385723	PA	#FFCF00
652	3890	0.0759916049246613	PA	#9BBB97
653	391	-0.176387865772358	PA	#F15D00
654	3916	-0.328010188917882	other	#CD0000
655	3942	-0.00642151752245496	PA	#FFFB00
656	3952	-0.0313846930604108	PA	#FFED00
657	3953	-0.116570226065036	PA	#FFA500
658	3954	-0.0533345011366749	PA	#FFD800
659	3958	-0.0791397481728986	private	#FFBD00
660	3959	-0.106242251853088	private	#FFA500
661	3960	-0.000903127644618938	private	#FFFB00
662	3961	-0.137181091385946	private	#FC9E00
663	3962	-0.0940306387884343	private	#FFAB00
664	3963	-0.207338299995956	private	#FD0900
665	3965	-0.153190094335422	PA	#F38500
666	3968	-0.210973924377542	other	#FD0900
667	3973	-0.140045323202152	private	#F99600
668	3974.5	-0.122312096079016	private	#FFA500
669	3979	0.0965479813691236	PA	#7FA8C2
670	3980	0.0899300675028734	PA	#7FA8C2
671	3981	0.00209886135255622	PA	#FFFB00
672	3984	-0.0647301820696604	PA	#FFCF00
673	3991	0.132213699904052	PA	#6495ED
674	3992	-0.167265572046164	PA	#EE7200
675	3996	-0.191553284690991	PA	#F73300
676	4	-0.279687701851449	APA	#CD1515
677	4008	-0.106422599938255	private	#FFA500
678	4009	-0.226318462654377	private	#F70303
679	4010	0.115350603204465	private	#6495ED
680	4011	-0.0796256494812009	other	#FFBD00
681	4012	0.0375619416663018	private	#B7CE6D
682	4013	-0.132945255190612	private	#FC9E00
683	4014	-0.100230158910509	private	#FFA500
684	4016	-0.151930640894884	private	#F38500
685	4017	-0.0605697326235365	private	#FFCF00
686	4018	0.128473737184172	private	#6495ED
687	4019	-0.0656450143797981	private	#FFCF00
688	4020	0.063237118376671	private	#9BBB97
689	4021	-0.168196609228771	private	#EE7200
690	4022	0.091806247537682	private	#7FA8C2
691	4023	-0.0533467834387828	private	#FFD800
692	4024	0.201275798363738	private	#6495ED
693	4025	-0.204007441452286	private	#FA1E00
694	4026	-0.181112998191335	private	#F44800
695	4027	-0.270240276161655	private	#CD1515
696	4028	0.0133649079849033	private	#EFF418
697	4029	0.0390142286522246	private	#B7CE6D
698	403	-0.238635406799977	other	#E90909
699	4031	0.195917178381648	PA	#6495ED
700	4032	-0.0631183338836746	private	#FFCF00
701	4033	0.0196048359237166	PA	#EFF418
702	4034	-0.138456440019115	PA	#FC9E00
703	4035	-0.0451813513987998	private	#FFDF00
704	4036	-0.0285337232360906	private	#FFED00
705	4037	-0.109786704331038	private	#FFA500
706	4038	-0.0374657121293734	private	#FFE600
707	4039	0.0693971103896159	private	#9BBB97
708	404	-0.419684318921171	other	#8B0000
709	4040	-0.103524441833063	private	#FFA500
710	4041	-0.00301326511041422	private	#FFFB00
711	4042	-0.130159959224615	private	#FFA500
712	4043	-0.110723550146602	private	#FFA500
713	4044	-0.0906962770681713	private	#FFAB00
714	4045	-0.189189117245132	private	#F73300
715	4046	-0.126254908813328	private	#FFA500
716	4047	-0.0370759362136039	PA	#FFE600
717	4048	-0.306156954359056	private	#CD0000
718	4049	-0.160723922647615	private	#F07D00
719	405	-0.268046818185609	other	#CD1515
720	4050	-0.138678988402301	private	#F99600
721	4051	-0.125753942398583	private	#FFA500
722	4052	-0.139752731462699	private	#F99600
723	4053	-0.188475993374787	private	#F73300
724	4054	-0.159536407979606	private	#F07D00
725	4055	-0.117492947833242	private	#FFA500
726	4056	-0.18435205116026	private	#F44800
727	4057	-0.226425612740119	private	#F70303
728	4058	-0.142666558963971	private	#F99600
729	4059	-0.209910137663623	private	#FD0900
730	4060	-0.0655555473906274	private	#FFCF00
731	4061	-0.119506303669327	private	#FFA500
732	4062	-0.0962843813669325	private	#FFAB00
733	4063	-0.168899947529514	private	#EE7200
734	4064	-0.034305510916686	private	#FFE600
735	4065	-0.0750342364136877	private	#FFC600
736	4066	-0.275997735603942	private	#CD1515
737	4067	-0.154537595548334	private	#F38500
738	4068	-0.0546819274643667	private	#FFD800
739	4069	-0.192707475692065	private	#F73300
740	4070	-0.149319313007919	private	#F68E00
741	4071	-0.111077209885611	private	#FFA500
742	4072	-0.0842414366748765	private	#FFB400
743	4073	-0.090295975883399	private	#FFB400
744	4074	-0.0184328978502713	private	#FFF400
745	4075	-0.211546830868765	private	#FD0900
746	4076	-0.141104223171816	private	#F99600
747	4077	-0.125300853498404	private	#FFA500
748	4078	-0.0459252884497364	private	#FFDF00
749	4079	-0.149267103098888	private	#F68E00
750	4080	-0.0104036763127015	private	#FFF400
751	4081	-0.133633157460623	private	#FC9E00
752	4082	-0.0337303216294719	private	#FFE600
753	4083	-0.0327776424326737	private	#FFED00
754	4084	-0.0861576643694587	private	#FFB400
755	4085	-0.157827743773183	private	#F07D00
756	4086	-0.049791556421375	private	#FFDF00
757	4087	-0.084381049229179	private	#FFB400
758	4088	0.0451455156547777	private	#B7CE6D
759	4089	-0.098417790618258	private	#FFA500
760	4090	-0.120564172651995	private	#FFA500
761	4091	-0.158293063304182	private	#F07D00
762	4092	-0.193813883945868	private	#F73300
763	4093	-0.131220292831402	private	#FC9E00
764	4094	-0.16704371986047	private	#EE7200
765	4095	-0.163205636629273	private	#EE7200
766	4096	-0.14427458561218	private	#F68E00
767	4097	-0.173821799125278	private	#F15D00
768	4098	-0.17824044050209	private	#F44800
769	4099	-0.0567861509265032	private	#FFD800
770	4100	-0.106466313389275	PA	#FFA500
771	4101	0.119827157412488	private	#6495ED
772	4102	0.0371369651897859	private	#B7CE6D
773	4103	-0.0535033498713755	private	#FFD800
774	4104	-0.0593190119477295	private	#FFCF00
775	4105	0.0290219408428624	private	#D3E142
776	4106	-0.124806681986899	private	#FFA500
777	4107	-0.0751725262447355	private	#FFC600
778	4108	-0.173708870871129	PA	#F15D00
779	4109	-0.128829788335589	private	#FFA500
780	4110	-0.0924618644014087	private	#FFAB00
781	4111	-0.0698200931729326	private	#FFC600
782	4112	-0.198727349003064	private	#FA1E00
783	4113	0.0248715710557145	private	#D3E142
784	4114	-0.103096968251991	private	#FFA500
785	4115	-0.211760783776384	private	#FD0900
786	4116	-0.0585248539678541	private	#FFD800
787	4117	-0.0412933958474791	private	#FFE600
788	4118	-0.150866277369821	private	#F38500
789	4119	-0.0952592797545366	private	#FFAB00
790	4120	-0.196009632003714	private	#FA1E00
791	4121	-0.273534484427588	private	#CD1515
792	4122	-0.0987351088476967	private	#FFA500
793	4123	-0.138177902361059	private	#FC9E00
794	4124	-0.100958721710926	private	#FFA500
795	4125	-0.203782708874572	private	#FA1E00
796	4126	-0.062193054391899	private	#FFCF00
797	4127	-0.129695683711094	private	#FFA500
798	4128	-0.0228587807314362	private	#FFED00
799	4129	-0.164356163260625	other	#EE7200
800	4130	-0.0840964950654042	private	#FFB400
801	4131	0.0164490473394432	private	#EFF418
802	4132	-0.0613917443776048	private	#FFCF00
803	4133	-0.246010013290483	private	#E90909
804	4134	-0.174168855658498	private	#F15D00
805	4135	0.00649033802159896	private	#FFFB00
806	4136	-0.10075878840142	private	#FFA500
807	4137	-0.0997242764623704	PA	#FFA500
808	4138	-0.144812412102408	private	#F68E00
809	4139	-0.0223644136105511	private	#FFED00
810	4140	-0.116866442993709	private	#FFA500
811	4141	-0.231876870793842	private	#E90909
812	4142	-0.0519381679571338	private	#FFD800
813	4143	-0.0173354837745428	APA	#FFF400
814	4144	-0.0907337275358269	private	#FFAB00
815	4145	-0.242456154142801	private	#E90909
816	4146	-0.0127364807300161	private	#FFF400
817	4147	-0.08224998714211	private	#FFBD00
818	4148	-0.137776454795872	private	#FC9E00
819	4149	0.184045091340548	private	#6495ED
820	4150	0.0256494574838015	private	#D3E142
821	4170	-0.487096254266337	APA	#8B0000
822	4175	-0.163479458242744	APA	#EE7200
823	4193	0.0887470419770998	PA	#7FA8C2
824	4196	0.03512775488421	private	#B7CE6D
826	4206	-0.136162381496956	PA	#FC9E00
827	4207	-0.103726628874119	PA	#FFA500
828	4208	-0.0589944648923374	PA	#FFD800
829	4210	0.0232238627625502	PA	#D3E142
830	4211	-0.0337974770635845	PA	#FFE600
831	4212	-0.0646920894568002	PA	#FFCF00
832	4213	-0.16397702367585	PA	#EE7200
833	4214	0.0358454102703343	PA	#B7CE6D
834	4215	-0.0941234878489676	PA	#FFAB00
835	4217	-0.0452527710224943	PA	#FFDF00
838	4231	0.135826791729287	private	#6495ED
839	4251	-0.184357492138104	private	#F44800
840	4252	-0.0276891657549166	private	#FFED00
841	4253	-0.173431149644318	private	#F15D00
842	4263	-0.198626874042068	other	#FA1E00
843	4264	-0.131114311875009	PA	#FC9E00
844	4266	0.0294870437490609	PA	#D3E142
845	4290	-0.142451642730072	private	#F99600
846	4294	-0.180631221387293	private	#F44800
847	4295	-0.0816716031417024	private	#FFBD00
848	4296	-0.11368589758912	private	#FFA500
849	4297	-0.0792875952566584	private	#FFBD00
850	4298	-0.0775039950012468	private	#FFBD00
851	4299	-0.0530873506554333	private	#FFD800
852	4300	-0.175835072498845	private	#F15D00
853	4301	-0.0560443830229775	private	#FFD800
854	4302	-0.101474590807792	private	#FFA500
855	4303	-0.0948480957002829	private	#FFAB00
856	4304	-0.128393455126401	private	#FFA500
857	4305	-0.143262036497425	private	#F99600
858	4306	-0.142811387121003	private	#F99600
859	4307	-0.165706160344773	private	#EE7200
860	4308	-0.11518051901629	private	#FFA500
861	4309	-0.175003129853063	private	#F15D00
862	4310	-0.186021496353936	private	#F44800
863	4311	-0.121772719281861	private	#FFA500
864	4312	-0.158570694471129	private	#F07D00
865	4313	-0.26734721274102	private	#CD1515
866	4314	0.146671392649529	private	#6495ED
867	4315	-0.207437851773599	private	#FD0900
868	4316	-0.0898743929024316	private	#FFB400
869	4317	-0.13383306383779	private	#FC9E00
870	4318	-0.143224694703438	private	#F99600
871	4319	-0.128642132873206	private	#FFA500
872	4320	-0.174898656889506	private	#F15D00
873	4321	-0.148380883980988	private	#F68E00
874	4322	-0.104795758538161	private	#FFA500
875	4323	-0.0862331002893188	private	#FFB400
876	4324	-0.100242189764837	private	#FFA500
877	4325	-0.051702263135273	private	#FFDF00
878	4326	-0.10287434063549	private	#FFA500
879	4327	-0.12795312328773	private	#FFA500
880	4328	-0.16084710572125	private	#F07D00
881	4329	-0.172110781356039	private	#EE7200
882	4330	-0.0568872228492792	private	#FFD800
883	4331	-0.180897986218191	private	#F44800
884	4332	-0.00617596517386496	private	#FFFB00
885	4333	-0.140816102320257	other	#F99600
886	4334	-0.12382814247573	private	#FFA500
887	4335	-0.201080872718236	private	#FA1E00
888	4336	-0.102629953431456	private	#FFA500
889	4337	-0.155425320505152	private	#F07D00
890	4338	-0.114176445369009	private	#FFA500
891	4339	-0.392057329525012	private	#8B0000
892	4340	-0.205733691573791	private	#FA1E00
893	4341	0.0457950305741737	private	#B7CE6D
894	4342	-0.087279945140604	private	#FFB400
895	4343	-0.0817914326270475	private	#FFBD00
896	4344	-0.123413902994515	private	#FFA500
897	4345	-0.152880717750733	private	#F38500
898	4346	-0.0505867253633563	private	#FFDF00
899	4347	-0.139745733047832	private	#F99600
900	4348	-0.0446074271736322	private	#FFDF00
901	4349	-0.274729320029178	private	#CD1515
902	4350	-0.0420045101077099	private	#FFE600
903	4351	-0.115180003710886	private	#FFA500
904	4352	-0.176731902324533	private	#F15D00
905	4353	-0.0263827008900583	private	#FFED00
906	4354	-0.160409288661154	private	#F07D00
907	4355	-0.110955986693404	private	#FFA500
908	4356	-0.100013320760457	private	#FFA500
909	4357	-0.0997625846380438	private	#FFA500
910	4358	-0.0642987194074965	private	#FFCF00
911	4359	-0.124037774421131	private	#FFA500
912	4360	-0.129236030342915	other	#FFA500
913	4361	-0.299125397852832	private	#CD0000
914	4362	-0.0898251969793337	private	#FFB400
915	4363	-0.112619417614419	private	#FFA500
916	4364	-0.176908750089849	private	#F15D00
917	4365	-0.187698961476175	private	#F44800
918	4366	-0.0843132742743929	private	#FFB400
919	4367	-0.145075165150729	private	#F68E00
920	4368	-0.178001358383226	private	#F15D00
921	4369	-0.212799059430034	private	#FD0900
922	4370	-0.140100839606035	private	#F99600
923	4371	-0.1231893766516	private	#FFA500
924	4416	-0.141726397524602	PA	#F99600
925	4417	-0.237598862626967	PA	#E90909
926	4419	0.0458657101754971	PA	#B7CE6D
927	4420	-0.0432162800226738	PA	#FFE600
928	4421	0.00380583591540656	PA	#FFFB00
929	4423	-0.195495564358801	PA	#FA1E00
930	4424	-0.347770440993731	PA	#8B0000
931	4430	-0.259455867460588	PA	#DB0F0F
932	4430.5	-0.215264275941112	PA	#FD0900
933	4437	0.0034106448531314	APA	#FFFB00
934	4438	0.0100504177636802	private	#EFF418
935	4439	-0.24134991933046	APA	#E90909
936	4440	-0.152484426457777	APA	#F38500
937	4443	-0.097577819544825	private	#FFA500
938	4445	-0.120742769152183	APA	#FFA500
939	4446	-0.017592840316449	APA	#FFF400
940	4447	0.0557332952192493	APA	#9BBB97
941	4448	-0.0938952232744367	APA	#FFAB00
942	4449	-0.0838942400169828	APA	#FFB400
943	4450	-0.235153714738316	private	#E90909
944	4451	-0.121888102889815	PA	#FFA500
945	4452	-0.0908728398840041	APA	#FFAB00
946	4453	-0.0524377248471467	APA	#FFD800
947	4458	-0.173337089807539	PA	#F15D00
948	4459	-0.0731966294889244	PA	#FFC600
949	4460	-0.103711082608269	PA	#FFA500
950	4461	-0.0464698838084383	PA	#FFDF00
951	4462	-0.147597901291772	PA	#F68E00
952	4463	-0.177167003264458	PA	#F15D00
955	4495	-0.026099134720291	PA	#FFED00
956	4496	-0.26809998418026	PA	#CD1515
957	4497	-0.208397016875968	PA	#FD0900
958	4509	-0.0687062696990539	PA	#FFC600
959	4510|4511|4512|4513|4514|4515	-0.125230810773029	PA	#FFA500
960	4518	0.0243586049550387	PA	#D3E142
961	4519	0.0719602670845774	PA	#9BBB97
962	4520	-0.0303306652716909	PA	#FFED00
963	4521	-0.0794315344230096	PA	#FFBD00
964	4576	-0.175430522104727	other	#F15D00
965	4581	-0.141180004696242	other	#F99600
966	4584|4585|4586|4587|4588	-0.00225992319120499	private	#FFFB00
967	4594|4595|4596|4597	0.018855726634723	private	#EFF418
968	4598|4599|4600|4601|4602|4603|4604	0.101696057170857	private	#7FA8C2
969	4606	-0.107915943486046	private	#FFA500
970	4607	-0.203781754187067	private	#FA1E00
971	4618	-0.118488460913796	private	#FFA500
972	4619	0.000701443735032952	private	#FFFB00
973	4620	0.056579616145475	private	#9BBB97
974	4621	-0.121940815377758	private	#FFA500
975	4622	0.00547566299854766	APA	#FFFB00
976	4625	-0.148915582450075	private	#F68E00
977	4625.3	-0.112334040386895	private	#FFA500
978	4625.6	-0.135211524440109	private	#FC9E00
979	4625.9	-0.145283571757393	private	#F68E00
980	4626	-0.0960216808989585	private	#FFAB00
981	4627	-0.0583281290325284	private	#FFD800
982	4628	-0.0516481725435561	private	#FFDF00
983	4636	0.0498216977317956	private	#B7CE6D
984	4637	0.0953968181368214	private	#7FA8C2
985	4643	-0.189460717490005	PA	#F73300
986	4643.3	-0.25977347482581	PA	#DB0F0F
987	4643.6	-0.154317687621499	PA	#F38500
988	4648	0.0100814420593645	PA	#EFF418
989	4650|4651|4652	0.081134090286646	other	#7FA8C2
990	4657	-0.125957560744024	PA	#FFA500
991	48	-0.146431905698789	PA	#F68E00
992	49	-0.0226803656400631	private	#FFED00
994	4954	-0.131056369112835	PA	#FC9E00
995	4964	-0.0978851005589099	PA	#FFA500
996	4992	-0.192899212635868	APA	#F73300
997	4992.4	-0.226585865452664	APA	#F70303
998	4992.8	0.047884469816333	PA	#B7CE6D
999	4994	-0.111107713544039	private	#FFA500
1000	4994.3	-0.119217029449782	private	#FFA500
1001	4994.6	-0.14569505365782	private	#F68E00
1002	5	-0.254029754031265	APA	#DB0F0F
1003	500	-0.0738265292100659	APA	#FFC600
1004	5000	-0.0960522252083565	other	#FFAB00
1005	5003	-0.119178845002587	private	#FFA500
1006	501	-0.127680042227686	APA	#FFA500
1007	5011	-0.177819693601458	APA	#F15D00
1008	5106	-0.334465056165909	PA	#CD0000
1009	5107	-0.380313454574166	APA	#8B0000
1010	5108	-0.374449332843207	private	#8B0000
1011	5112	-0.0848101273110936	PA	#FFB400
1012	5113	-0.404002895186603	private	#8B0000
1013	5114	-0.375875467464524	PA	#8B0000
1014	5115	-0.274986500820379	private	#CD1515
1015	5116	-0.156358627593215	PA	#F07D00
1016	5117	-0.346759669586117	private	#8B0000
1017	5120	-0.128928900840261	other	#FFA500
1018	5122	0.120011693458733	PA	#6495ED
1019	5123	0.0439104178352016	PA	#B7CE6D
1020	5129	-0.209453444595132	other	#FD0900
1021	5130	-0.0966562330872867	other	#FFA500
1022	5131	0.0274271895190542	PA	#D3E142
1023	5132	-0.151934463969774	private	#F38500
1024	5134	-0.0950721265586149	private	#FFAB00
1025	5135	-0.0204873285133637	private	#FFF400
1026	5136	-0.171985749979263	private	#EE7200
1027	5137	-0.0805932725355417	private	#FFBD00
1028	5138	-0.10637034649043	private	#FFA500
1029	5142	-0.0348358927053421	PA	#FFE600
1030	5143	-0.0334987704396684	PA	#FFE600
1031	5145	-0.0861393660588638	private	#FFB400
1032	5146	-0.0975086691642737	private	#FFA500
1033	5149	-0.196273385952944	private	#FA1E00
1034	5153	-0.122017930549791	private	#FFA500
1035	5190	-0.110449202697851	PA	#FFA500
1036	5190.3	-0.0497754484256464	PA	#FFDF00
1037	5190.9	9.91920639502435e-05	PA	#FFFB00
1038	528	-0.238571376976684	private	#E90909
1039	53|53.3|53.6	-0.00714516473708457	PA	#FFFB00
1040	531	-0.0559780772322449	PA	#FFD800
1041	5390	-0.165628302761497	private	#EE7200
1042	5397	-0.118706571498253	private	#FFA500
1043	5401	-0.0892751972629132	PA	#FFB400
1044	5401.5	-0.0790227046122906	PA	#FFBD00
1045	5404	0.0652459510818141	PA	#9BBB97
1046	55	-0.0470132717660632	private	#FFDF00
1047	5569.4	-0.162694776423709	other	#EE7200
1048	5569.5	-0.0183299955429982	PA	#FFF400
1049	5571	-0.182201964300205	APA	#F44800
1050	560	-0.530100645962616	APA	#8B0000
1051	5600	-0.0595425599023849	PA	#FFCF00
1052	561	-0.443856426348788	APA	#8B0000
1053	562	-0.436723678759388	APA	#8B0000
1054	571	-0.132929667964013	APA	#FC9E00
1055	572	-0.10642680478758	private	#FFA500
1056	574	-0.240784593449259	PA	#E90909
1057	576	-0.0159662370620015	PA	#FFF400
1058	577	-0.16635775132091	PA	#EE7200
1059	578	-0.119429838858633	PA	#FFA500
1060	579	0.116470336775689	PA	#6495ED
1061	580	-0.242596926763885	private	#E90909
1062	584	-0.222143766576929	PA	#F70303
1063	585	-0.0762297281729224	private	#FFBD00
1064	586	-0.198777965815753	private	#FA1E00
1065	587	-0.0661356948172976	private	#FFC600
1066	589	-0.186089564653922	private	#F44800
1067	5918	-0.253202597547592	PA	#DB0F0F
1068	5919	-0.041479972209669	PA	#FFE600
1069	5969	-0.257947589110873	PA	#DB0F0F
1070	5970	-0.0280492156197028	private	#FFED00
1071	5980	-0.0628380267256305	private	#FFCF00
1072	5981	-0.0776336290590816	private	#FFBD00
1073	5991	-0.151747100907191	private	#F38500
1074	5992	-0.128819291101507	private	#FFA500
1075	5993	-0.21189473890153	APA	#FD0900
1076	5994	-0.0105868295212565	APA	#FFF400
1077	5999	0.0166623999277393	PA	#EFF418
1078	6001	-0.361243384091625	private	#8B0000
1079	6002	-0.0677902177167346	private	#FFC600
1080	6047	-0.0650787823990351	other	#FFCF00
1081	6054	0.0947025987394027	private	#7FA8C2
1082	6055	0.08455599441001	PA	#7FA8C2
1083	6056	-0.0184967255117594	APA	#FFF400
1084	606	0.0511054962251904	PA	#9BBB97
1085	606.6	0.0584518042304216	PA	#9BBB97
1086	6065	0.00695392836023108	PA	#EFF418
1087	6066	-0.040980488228541	PA	#FFE600
1088	6067	-0.125579601210575	PA	#FFA500
1089	6068	0.212235083436577	PA	#6495ED
1090	6069	-0.109981584467267	PA	#FFA500
1091	6070	0.0866889386079199	PA	#7FA8C2
1092	6071	-0.140052551361466	PA	#F99600
1093	616	-0.190364884251098	PA	#F73300
1094	617	-0.150773556001336	PA	#F38500
1095	618	-0.0960050997400665	PA	#FFAB00
1096	619	0.0557743893487874	PA	#9BBB97
1097	63	-0.161667198665875	PA	#F07D00
1098	64	-0.0874264741814094	PA	#FFB400
1099	640	-0.344492801002262	private	#CD0000
1100	65	0.0253897429631582	private	#D3E142
1101	654	-0.0490994502285634	PA	#FFDF00
1102	674	0.175482255225422	private	#6495ED
1103	675	0.186509585083833	private	#6495ED
1104	676	0.204749641149957	private	#6495ED
1105	68	0.0131350170641172	APA	#EFF418
1106	682	-0.00455161822848339	private	#FFFB00
1107	69	-0.241140453831397	private	#E90909
1108	692	-0.101802346647982	PA	#FFA500
1109	703	0.130858042668958	PA	#6495ED
1110	704	-0.199836512107634	PA	#FA1E00
1111	705	-0.0138235572323476	PA	#FFF400
1112	706	-0.253314015167314	PA	#DB0F0F
1113	707	0.0243174825210083	PA	#D3E142
1114	714	-0.146265145639737	PA	#F68E00
1115	716	-0.00763043592026841	PA	#FFFB00
1116	725	-0.150093242191268	private	#F38500
1117	726	-0.192101424834089	private	#F73300
1118	727	-0.152287938912169	PA	#F38500
1119	732	-0.19300087461389	PA	#F73300
1120	738	-0.257839930583439	private	#DB0F0F
1121	739	-0.0306231839694985	private	#FFED00
1122	740	-0.0803368797288877	private	#FFBD00
1123	741	-0.166100590301992	private	#EE7200
1124	743	-0.110358903053906	private	#FFA500
1125	746.6	-0.229527177669652	PA	#F70303
1126	746.9	-0.100300909202653	PA	#FFA500
1127	747	-0.186192824873973	PA	#F44800
1128	750	-0.0581184384799026	private	#FFD800
1129	755	-0.217564270231246	other	#FD0900
1130	764	-0.107398325110931	PA	#FFA500
1131	765	-0.26737996733243	PA	#CD1515
1132	77	-0.284424140325285	private	#CD1515
1133	777.3	-0.223849316816173	PA	#F70303
1134	777.6	-0.179287934430787	PA	#F44800
1135	777.9	-0.069800292990519	PA	#FFC600
1136	78	0.119450686800598	private	#6495ED
1137	793	0.0496600696854046	PA	#B7CE6D
1138	794	-0.108741501995404	PA	#FFA500
1139	795	-0.151651412581718	PA	#F38500
1140	796	-0.15619772472663	private	#F07D00
1141	797	-0.204768771525292	private	#FA1E00
1142	8	0.0851212148535417	PA	#7FA8C2
1143	80	-0.159578418186422	APA	#F07D00
1144	804	0.0316559678656283	PA	#D3E142
1145	805	-0.253962864231291	other	#DB0F0F
1146	806	-0.315810597840011	other	#CD0000
1147	809	-0.128040497539797	private	#FFA500
1148	81	-0.120137683338095	PA	#FFA500
1149	810	-0.121643770648218	private	#FFA500
1150	813	-0.41640295734427	APA	#8B0000
1151	816	-0.24946282742448	other	#DB0F0F
1152	82	-0.187180152580007	APA	#F44800
1153	822	-0.0328070804837235	APA	#FFE600
1154	824	-0.21231632711073	APA	#FD0900
1155	827	-0.00878412486244564	private	#FFF400
1156	828	-0.252062874025495	private	#DB0F0F
1157	829	-0.099662948432256	PA	#FFA500
1158	83	-0.0853353149849441	private	#FFB400
1159	830	-0.076865535664916	private	#FFBD00
1160	831	-0.105747122900488	private	#FFA500
1161	832	-0.123254880776533	private	#FFA500
1162	834	-0.0907325818473482	APA	#FFAB00
1163	835	-0.271493365433159	APA	#CD1515
1164	836	-0.30084504423612	APA	#CD0000
1165	837	-0.178673312155758	APA	#F44800
1166	838	-0.082844106951895	APA	#FFB400
1167	843	0.00676119153784474	APA	#EFF418
1168	844	0.177611410394593	PA	#6495ED
1169	845	0.0175427718880714	PA	#EFF418
1170	846	-0.146651964725468	PA	#F68E00
1171	847	-0.0447912455287926	PA	#FFDF00
1172	858	-0.0537910377474106	PA	#FFD800
1173	86	-0.227005268390405	private	#F70303
1174	863|864|865|866|867	-0.0309966948640137	private	#FFED00
1175	869	0.105801518472674	APA	#6495ED
1176	87	-0.21686669508061	private	#FD0900
1177	870	-0.0795069694406206	PA	#FFBD00
1178	873	-0.0963112839851829	PA	#FFAB00
1179	874	-0.055490105126716	PA	#FFD800
1180	875	0.134532100112435	PA	#6495ED
1181	876	0.164119336886875	PA	#6495ED
1182	878	0.0846700609214979	PA	#7FA8C2
1183	89	-0.265945283651928	private	#DB0F0F
1184	9	0.02563670296828	PA	#D3E142
1185	908	-0.118355698369776	PA	#FFA500
1186	93	-0.0679265519333998	private	#FFC600
1187	937	0.0976533388724828	PA	#7FA8C2
1188	94	-0.207028894649378	private	#FD0900
1189	941	-0.0482890053458433	private	#FFDF00
1190	942	-0.0879472364859856	PA	#FFB400
1191	946	-0.119463841897667	PA	#FFA500
1192	95	-0.0988302676197145	private	#FFA500
1193	957	-0.0458419667986792	PA	#FFDF00
1194	96	-0.286332104402718	private	#CD1515
1195	960	-0.0472534543532926	PA	#FFDF00
1196	961	-0.309016074172879	private	#CD0000
1197	963	0.150601324718199	private	#6495ED
1198	964	-0.148109871348782	other	#F68E00
1199	965	0.0214200923789997	PA	#D3E142
1200	966	-0.171810388455409	other	#EE7200
1201	968	0.0902935121176564	private	#7FA8C2
1202	969	-0.137260646156119	private	#FC9E00
1203	97	-0.0253043651576371	private	#FFED00
1204	972	-0.142607431362666	other	#F99600
1205	974	-0.285186186034763	private	#CD1515
1206	98	-0.0445183979006476	private	#FFDF00
1207	989	-0.00827090436406725	private	#FFFB00
1208	990	-0.187606217747389	private	#F44800
1209	991	-0.224209922771984	PA	#F70303
1210	992	-0.223539370078953	PA	#F70303
1211	993	-0.338422537277042	PA	#CD0000
1212	994	-0.409815781004291	PA	#8B0000
1213	995	-0.440192905383918	PA	#8B0000
