# Supplementary material for: The erosion of biodiversity and biomass in the Atlantic Forest biodiversity hotspot
Source: Nat Commun. 2020 Dec 11;11:6347. doi: 10.1038/s41467-020-20217-w (PMC7733445; doi:10.1038/s41467-020-20217-w)
Supplement: Supplementary file 7 — Source Data [file 41467_2020_20217_MOESM7_ESM.zip › Source Data/Figure5a.csv]

	ordem	best_obs_man_eff	AreaUC1
3	8	0.0364045420463233	2.71349054309394
4	9	-0.122200378724082	2.6526717218575
5	10	0.0525610570256228	4.44496053483392
9	16	-0.0792562166674879	3.17609125905568
10	21	-0.0653514906673487	3.17609125905568
13	28	-0.0296759691439519	2.43046948599859
14	29	-0.109850351841267	2.43046948599859
15	30	-0.00458227352488504	2.43046948599859
16	31	-0.312540304513586	2.43046948599859
17	34	0.0636776633900416	4.33819743340628
19	45	-0.09500122621337	2.3384564936046
20	46	-0.0859444503956135	3.449848510266
21	46.2	-0.188613999043217	3.449848510266
22	48	-0.139659065351797	4.33819743340628
26	53.6	-0.0435011535686134	4.33819743340628
28	63	-0.144631489531888	2.04139268515822
29	64	-0.0990019791535374	2.40312052117582
36	81	-0.168502502384158	2.37106786227174
55	121	-0.108955776669989	2.11394335230684
56	124	-0.193909744121906	3.79045898781157
57	129	-0.183538681751032	2.28780172993023
58	130	-0.00073946569078201	2.28780172993023
64	136	-0.0827472247277121	2.28780172993023
66	138	-0.0922572345967416	2.13649278179056
68	147	-0.222997977760797	3.57019256109573
72	169	-0.135286269166392	2.60205999132796
76	180	-0.0518856227618148	4.49150176623733
83	199	-0.0493943547421956	1.92531209149965
86	203	-0.229672060648721	2.40312052117582
88	211.5	-0.0220614804409381	2.0542299098634
98	259	-0.0630706413275978	4.55594043781851
104	281	-0.0755585882316543	3.59549622182557
106	306	-0.309048842087437	2.60205999132796
113	321	-0.237667608206948	5.17563561892807
122	360	-0.0172261684042264	3.59549622182557
123	361	-0.0788166806204766	4.00509467507255
125	363	-0.0757794328429721	2.77959649125782
127	365	-0.0945513215069329	2.95133751879592
128	366	-0.00753291685177873	2.95999483832842
132	389	-0.185337081288486	4.55594043781851
133	390	-0.0143449949863136	4.55594043781851
146	569	-0.0336935299723729	3.5472823079633
147	570	-0.0335292828781975	3.5472823079633
150	573	-0.009011163721579	4.82434058403569
151	577	-0.0682245676065775	2.90200289135073
152	579	-0.0751864478926648	2.72427586960079
154	582	0.103423548028176	2.01703333929878
155	584	-0.0636149041071122	1.08457627793433
161	592	-0.0118458602979428	3.63265971329391
162	593	-0.0894127663870587	3.63265971329391
163	595	-0.0915594521673344	4.82434058403569
164	596	-0.0156882845595302	3.48475667613118
165	597	-0.0235928107830183	4.82434058403569
166	598	-0.0578759803341842	4.82434058403569
169	606	-0.0936742080654134	1.50514997831991
170	606.3	-0.119264666539977	1.50514997831991
171	606.6	-0.0355160451452373	1.50514997831991
172	606.9	0.00288986183840591	1.50514997831991
180	616	-0.0436413790978595	4.53132560958103
181	617	-0.050986946462406	4.53132560958103
182	618	-0.241166437571184	4.53132560958103
183	619	-0.405402373795852	4.53132560958103
192	662	-0.220091757597285	2.80071707828239
193	668	-0.0501486469361587	4.82434058403569
194	668.5	-0.00529844364291012	4.82434058403569
195	669	-0.00661898680544203	3.48475667613118
196	670	-0.0291519551318706	3.94178216115475
201	695	0.0492993463420107	4.40000234592796
202	696	0.027978279145788	4.40000234592796
203	697	0.073267166255534	4.40000234592796
204	698	0.0186625515719997	4.40000234592796
205	699	0.0222800801808147	4.40000234592796
206	700	-0.0157444298488541	4.40000234592796
207	701	-0.00217992501886606	4.40000234592796
208	702	0.0414196708438241	4.40000234592796
209	703	0.125516294359291	3.3503817759451
210	704	-0.143365260720524	3.3503817759451
211	705	0.00887937148815712	3.3503817759451
212	706	-0.110117543262891	2.52871106841685
213	707	0.0604361896772701	2.54883147317415
216	732	-0.231180953862883	3.16121222731464
224	746.6	-0.0877753453993709	4.53132560958103
225	746.9	-0.146998244084813	4.53132560958103
226	747	-0.11215095455618	2.14612803567824
231	764	-0.189911711266145	2.83895607764799
232	765	-0.048881391551673	2.07371835034612
235	777.3	-0.0594436594051231	3.63265971329391
236	777.6	-0.0269459120087619	3.63265971329391
237	777.9	0.0428750811007344	3.63265971329391
240	782	0.0247785192530801	5.26778634817631
243	785	0.0417189880890221	5.26778634817631
251	793	-0.0386374085750782	3.5472823079633
252	794	-0.027382958039464	3.5472823079633
253	795	-0.0191518361532722	3.58012632541158
256	804	-0.0445974441085539	2.38381536598043
265	821	0.067291214356858	4.35024801833416
266	821.5	0.011527289442632	4.35024801833416
268	823	-0.125607375738328	3.51321760006794
270	825	-0.0339837282364089	4.09691001300806
273	829	-0.0826372329084984	3.69196510276736
283	844	0.0978390482535226	3.69196510276736
284	845	-0.0998628812331137	3.70350890087033
285	846	-0.104527138803501	3.70350890087033
286	847	-0.0278233559173188	3.70350890087033
289	858	0.010497500738906	3.70350890087033
290	861	-0.0321102297913373	2.37106786227174
291	862	-0.0833941798389439	2.37106786227174
298	870	-0.0163927322052718	0.954242509439325
299	873	-0.061826481144922	3.70350890087033
300	874	-0.0466230250816189	3.70350890087033
301	875	0.125715580549255	3.69196510276736
302	876	-0.0388943232074552	4.44846051077237
303	878	-0.0208793484185331	3.85733249643127
307	908	-0.105782156778602	3.85733249643127
308	909	-0.15318579490077	1.21748394421391
310	916	-0.232961336948088	2.69546643695203
312	933	-0.247348593464623	3.77467094873936
313	933.3	-0.176112948264932	3.77467094873936
314	933.6	-0.0575956003120446	3.77467094873936
315	937	0.0324292147638302	4.30155083660017
316	939	-0.246551695303208	4.17223152070466
318	942	-0.0573252940119542	4.17223152070466
319	946	0.033086127039675	4.08105912300132
320	947	-0.197559121286548	4.09691001300806
321	948	-0.0353953127259421	4.09691001300806
322	949	0.0239099085137489	4.09691001300806
323	950	0.0998718285629718	4.09691001300806
324	951	-0.0763081611954535	4.09691001300806
325	952	-0.117838186215392	4.09691001300806
326	953	-0.0411003232577106	4.09691001300806
327	954	0.0169970359591111	4.09691001300806
328	955	0.0983366840150496	4.09691001300806
329	956	-0.104174196765231	4.09691001300806
330	957	0.0263075199179464	4.08105912300132
331	960	0.0209435815113849	2.69897000433602
335	965	0.130471115249611	3.05638643634725
337	967	-0.290982024693905	4.53655844257153
341	973	0.102416028414947	1.11394335230684
345	979	0.0315511099812446	0.903089986991944
346	981	-0.153974122003987	2.59328825554892
349	991	-0.059637340189171	3.74558221340446
350	992	-0.0487869627629562	3.74558221340446
351	993	-0.097830934686756	3.74558221340446
352	994	-0.0698080375440678	3.74558221340446
353	995	-0.133713091290518	3.74558221340446
364	1035	-0.215989103479761	4.53655844257153
366	1040	-0.0572111071509121	4.24281463978553
368	1052	-0.108012519406694	3
382	1088	-0.189601071789604	1.14612803567824
388	1099	-0.0976301336924007	4.53655844257153
399	1112	-0.0543277773654497	2.7770496417353
403	1118	0.0928769756160156	3.05638643634725
406	1124	-0.122515968091771	2.34515800026944
409	1142	-0.00550020808710441	4.24281463978553
411	1150	-0.0409599253049878	2.56466606425209
417	1177	-0.0598286249555739	3.74558221340446
420	1194	-0.165678934993651	2.74663419893758
424	1208	-0.104072293960779	4.24281463978553
425	1226	-0.000484328880754591	3.41587848736412
430	1240	-0.0646045012199325	2.36921585741014
435	1249	-0.0465329738678216	3.07408468902824
438	1254	-0.043641998215635	3.06351349561683
439	1258	0.0116448320000694	4.10753522938659
441	1260	-0.00242466553546182	3.20529911861598
442	1261	-0.122803910616102	3.80130764690182
443	1271	0.0680622238862242	2.8750612633917
444	1272	-0.123248694424628	3.07408468902824
445	1280	-0.137238869208429	3.72427586960079
446	1281	-0.0636964217816103	3.72427586960079
447	1285	-0.0794746160825973	0.886490725172482
448	1322	-0.0314888282805213	1.36172783601759
449	1323	-0.0438393990546427	4.75525047064277
450	1324	-0.0454910779710273	3.07408468902824
454	1330	-0.0354201531300109	1.36172783601759
455	1333	-0.0794605569319125	3.06351349561683
456	1338	0.071240678481299	4.69284691927723
461	1349	-0.0295096689123053	5.49884791913344
462	1352	-0.123106376057438	2.11394335230684
464	1356	-0.0288599101745894	4.68124123737559
465	1357	-0.135091914984792	2.62940959910272
466	1358	-0.0423340506008563	2.62940959910272
467	1359	0.0534964258425958	3.47712125471966
468	1360	-0.190066047216101	3.47712125471966
469	1361	-0.0583896356164148	3.47712125471966
472	1364	-0.0521285350227194	3.33822533962286
473	1371	0.00197405285556036	4.89894446686651
474	1376	-0.0322425833860939	2.40140054078154
478	1420	0.0185475803423625	5.49884791913344
479	1421	0.0896946556027238	5.49884791913344
480	1422	0.0183102657998841	5.49884791913344
481	1426	-0.0284807271557858	5.49884791913344
483	1429	-0.0345865747034515	5.49884791913344
484	1434	0.089565812677536	4.57569991800395
485	1435	-0.0384705932387118	5.49884791913344
486	1436	-0.0264710186415782	5.49884791913344
487	1437	0.00627270696766309	5.49884791913344
488	1438	-0.00810944975288533	5.49884791913344
489	1439	-0.0572531842160631	4.57569991800395
490	1440	-0.107497927697313	3.33822533962286
491	1445	-0.109284274827787	3.73116391840825
492	1446	-0.168800122496498	3.73116391840825
493	1448	0.0941998355796227	4.68124123737559
496	1494	0.0648834472576602	4.57569991800395
500	1500	-0.139088728852582	2.78328884629251
501	1501	-0.192856937268606	3.24567056437357
504	1505	-0.186357282945078	2.40140054078154
509	1518	0.00119222569204816	1.55630250076729
512	1526	0.0207120274575351	2.39445168082622
514	1549	-0.0996142815778738	1.72427586960079
536	1618	-0.108484941239409	3.42520805113866
537	1621	0.0593731881490255	3.91232835796041
538	1627	-0.0890157529279659	4.35218251811136
539	1627.3	-0.104403702076275	4.35218251811136
540	1627.6	-0.16034912698019	4.35218251811136
541	1642	-0.0460682275309489	2.54691264318124
542	1643	-0.135247670170835	2.54691264318124
543	1644	-0.0579399611189374	2.54691264318124
544	1659	0.027348476780115	3.89762709129044
545	1663	-0.209908236354678	4.89894446686651
546	1665	0.0389333990347318	4.57569991800395
547	1666	-0.0128303058794647	4.57569991800395
548	1667	-0.0265928261323463	4.57569991800395
549	1668	-0.040379432692991	4.57569991800395
550	1669	-0.0312102392703112	4.57569991800395
551	1670	0.0704328925437744	4.57569991800395
552	1677	0.10809790982884	5.49884791913344
553	1678	0.00304385995786107	5.49884791913344
554	1679	0.0475478290504397	5.49884791913344
555	1680	0.0489456267660739	5.49884791913344
556	1681	0.00296048710218307	5.49884791913344
557	1682	-0.056534608620615	5.49884791913344
558	1683	-0.039738485688166	4.89894446686651
560	1687	-0.0606605579952046	3.43120288455652
561	1688	0.0722866650628453	4.89894446686651
562	1693	-0.10445898595065	5.49884791913344
565	1701	0.0261993497843624	1.87656421398385
566	1703	0.0278563717516008	5.49884791913344
567	1704	0.0158029026583004	5.49884791913344
574	1743.3	0.096533976187022	4.03622954408629
575	1743.6	0.00123632076309304	4.03622954408629
576	1743.9	0.0280924294361711	4.03622954408629
577	1744	-0.0516397419662175	4.03622954408629
578	1745	-0.116169904872351	4.03622954408629
579	1746	-0.145009294628005	4.03622954408629
602	1768	-0.113943399519887	3.63687187156388
604	1770	-0.143835352214799	4.40000234592796
605	1775	-0.0612500912305706	2.13649278179056
607	1778	-0.0405822135647751	3.5800669384614
608	1778.2	-0.118121107459085	3.5800669384614
609	1778.4	-0.082693573502905	3.5800669384614
610	1778.6	-0.0748948835041589	3.5800669384614
611	1883	-0.0102035157724003	4.86860817711173
612	1886	-0.110878145679261	4.24281463978553
628	1923	-0.0529401753353714	3.74558221340446
629	1924	-0.101153076519569	3.74558221340446
630	1925	-0.0291693917175776	3.74558221340446
631	1928	-0.00215810649540073	4.11863006773422
632	1932	0.000609398651516007	4.83007516642975
633	1932.1	-0.0883566048894447	4.83007516642975
634	1932.3	-0.0602319652115074	4.21748394421391
635	1932.5	-0.135008982678243	4.83007516642975
639	1992	-0.119650125960167	3.72778517418291
644	2091	0.00582987431375965	4.33819743340628
645	2092	0.00935517763266266	4.09691001300806
646	2093	0.0155319677670393	2.39445168082622
647	2094	-0.096238693087374	4.57569991800395
648	2095	-0.0197790535917469	2.40140054078154
649	2097	0.0105425653506721	4.80891958456661
652	2117	-0.131258780401209	3.26670196688409
653	2125	-0.0861760544505341	3.11890593665589
654	2127	-0.0503049540256373	2.11394335230684
657	2151	-0.0940883518595768	0.778151250383644
658	2157	-0.0414201099671255	3.16121222731464
659	2161	-0.138354276224447	2.78922805726733
660	2162	-0.0547506906206405	2.78922805726733
661	2163	-0.0546424928067861	2.78922805726733
665	2181	-0.024494922941079	2.63921746212976
668	2193	-0.0110767384456734	4.17223152070466
671	2246	-0.211381404131041	4.36664518441718
674	2249	-0.000188023283005449	4.36664518441718
675	2250	-0.0262917833714377	4.27218983145044
677	2252	-0.0915846209735656	4.27218983145044
678	2253	-0.016429397444466	4.36664518441718
679	2254	0.0233407439172555	4.36664518441718
681	2256	-0.04392887173848	4.27219122378959
684	2280	-0.0978122256576508	5.18224874993458
685	2286	-0.205860051371242	5.18224874993458
687	2297	-0.016186903355097	2.30102999566398
696	2361	0.006377041419105	2.73319726510657
698	2371	-0.118572347394273	2.92992956008459
701	2394	0.100585083032073	2.79577577415874
702	2398	-0.0807300755042771	2.46087689648404
703	2404	-0.0468699296641557	2.01283722470517
707	2418	0.0251770321126121	2.79934054945358
713	2463	0.0153512413479972	2.56716537828503
714	2469	0.0050331185218605	3.12976354944919
715	2470	-0.0886720280222264	2.75591909096031
717	2472	-0.0616564004061665	2.53039244617511
722	2549	-0.10657654156765	2.77085201164214
736	3351	-0.0939590476859894	0.954242509439325
751	3366	-0.0880821733218724	0.778151250383644
755	3370	0.000344650126506908	4.75525047064277
771	3386	-0.137448600878145	4.12011307140768
776	3391	-0.0133584416652403	4.75525047064277
811	3426	-0.0846061257552765	4.92495088891561
814	3429	-0.0408917961779124	4.11863006773422
825	3440	-0.105350750595865	4.36172783601759
847	3462	-0.126875327064847	4.92495088891561
857	3472	-0.118384912363695	3.63928722591024
864	3479	-0.0303884496570224	4.75525047064277
866	3481	-0.102161168205785	3.14371100305934
869	3484	-0.0453380522705898	3.70861649784152
872	3487	-0.134295539031668	4.92495088891561
873	3488	-0.103902601580862	4.75525047064277
875	3490	-0.0936311965090739	1.73239375982297
881	3496	0.0235635475078798	3.66332393362821
891	3506	-0.0984917503291369	4.69284691927723
892	3507	-0.0838599872056805	4.69284691927723
897	3512	-0.108655726230759	4.75525047064277
911	3526	-0.187058285698183	4.92495088891561
912	3527	-0.185704313819899	4.92495088891561
913	3528	-0.189391836279769	4.92495088891561
916	3531	-0.10870932483099	4.92495088891561
917	3532	-0.180873440067669	4.92495088891561
923	3538	-0.103131650678902	3.70044410102775
926	3542	-0.0118360253806299	4.86860817711173
927	3544	-0.0391140438216277	2.63748972951251
928	3545	-0.186249929716695	2.63748972951251
929	3546	-0.0317879114895705	2.63748972951251
935	3602	0.00861781578783055	1.71180722904119
956	3628	-0.0124092647807858	1.85733249643127
958	3634	-0.142850770180939	3.96731391828708
976	3656	-0.147115738833562	2.37106786227174
978	3659	-0.182378572686006	3.57019256109573
981	3672	-0.0954276020287664	4.36015776474734
982	3673	-0.0512245246217207	4.36015776474734
983	3675	-0.00728571603847427	3.17260293120986
986	3678	-0.0326972701264687	2.09691001300806
995	3687	-0.110370592504583	3.79045898781157
997	3689	-0.0104000773814476	2.56937390961505
1000	3693	-0.0569100761984687	2.33041377334919
1001	3694	-0.0182816848726411	5.17563561892807
1004	3697	-0.0224385917653096	4.55594043781851
1008	3701	-0.0828162064587824	2.25767857486918
1017	3710	-0.0910285095700289	2.71516735784846
1031	3726	-0.095779898796499	2.63312492411006
1033	3735	-0.091333302547767	4.55594043781851
1034	3736	-0.131643998471912	2.7481880270062
1035	3737	0.0506646925164522	4.55594043781851
1036	3738	0.0535061981782709	2.53147891704225
1037	3739	-0.128317788223521	4.55594043781851
1039	3741	-0.12645532752038	3.26670196688409
1042	3748	-0.00688559679290677	5.49884791913344
1043	3749	0.0312011962021023	5.49884791913344
1044	3750	0.0520431404036843	5.49884791913344
1071	3863	-0.130139534797681	3.33822533962286
1072	3864	-0.0589515943394662	3.33822533962286
1075	3871	-0.0256299976340745	4.35218251811136
1078	3874	0.0449843246393402	4.39467752527163
1079	3874.2	-0.00682673982644022	4.39467752527163
1080	3874.4	0.0599710954757021	4.39467752527163
1081	3874.6	0.0546382571497289	4.39467752527163
1089	3888	-0.05199041772513	3.33822533962286
1090	3889	-0.128905107200465	3.33822533962286
1091	3890	-0.0811017880856083	3.33822533962286
1093	3899	-0.0843256212947086	4.17223152070466
1094	3902	-0.100258232837367	4.55281417292147
1095	3903	-0.0207830653918531	4.55281417292147
1096	3905	-0.0200349500273806	4.55281417292147
1099	3942	-0.173035110325365	3.40601356040163
1107	3965	-0.214603090688253	2.77085201164214
1109	3970	-0.0184644872258757	3.78756885749522
1110	3971	0.144181251136302	2.46225963809344
1115	3979	-0.0369510331988982	5.49884791913344
1116	3980	0.0335295960066766	5.49884791913344
1117	3981	0.0331240950503436	5.49884791913344
1118	3982	0.0425081225015733	5.49884791913344
1119	3984	-0.0874525655468452	5.49884791913344
1120	3996	-0.103407724535578	3.32878720035453
1147	4031	-0.167712382513401	4.69284691927723
1149	4033	-0.102893088715864	4.69284691927723
1150	4034	0.0978824101445544	4.69284691927723
1163	4047	-0.139985646346898	4.92495088891561
1216	4100	-0.181568963224102	3.80130764690182
1224	4108	-0.153890047353755	3.80130764690182
1253	4137	-0.0513962330395195	2.78675142214556
1269	4193	-0.007920474341669	3.78311713749047
1271	4199	-0.252569754730421	1.93247376467715
1274	4206	-0.0438088039995079	3.63265971329391
1275	4207	-0.0521639807388368	3.63265971329391
1276	4208	-0.0218526009819318	3.63265971329391
1277	4210	-0.0180629024060792	3.63265971329391
1278	4211	-0.0513927005244715	3.63265971329391
1279	4212	-0.0334681897675318	3.63265971329391
1280	4213	-0.0496930689781023	3.63265971329391
1281	4214	0.0359145845075223	3.63265971329391
1282	4215	-0.039892453900705	3.63265971329391
1283	4217	-0.0427408577428814	3.63265971329391
1286	4221.3	-0.0713294092181828	2.72427586960079
1287	4221.6	-0.124323304236585	2.72427586960079
1288	4223	0.0383269114046273	3.17260293120986
1289	4228	-0.0732766231574059	3.96731391828708
1290	4229	-0.074604640673523	3.96731391828708
1291	4230	0.0331322656480175	3.96731391828708
1297	4259	0.12156936251571	4.35591047641716
1298	4260	-0.143618922086575	4.35591047641716
1299	4261	0.104779935031099	4.27724237278136
1300	4262	-0.0858107385709354	4.27724237278136
1302	4265	-0.0805034399217872	2.07188200730613
1303	4266	-0.0681328263244837	1.98677173426624
1384	4372	-0.0528520466072155	3.78756885749522
1386	4416	-0.212985061197496	2.28780172993023
1387	4417	-0.0993581297945998	2.28780172993023
1388	4418	-0.13567247156847	2.28780172993023
1389	4419	-0.162136521157239	2.28780172993023
1390	4420	-0.0178796541958328	2.28780172993023
1391	4421	0.0112110133498049	2.28780172993023
1392	4422	0.0780849021429	2.28780172993023
1393	4423	-0.00779058549015856	2.28780172993023
1394	4424	-0.153721146827513	2.28780172993023
1395	4425	-0.203157981429748	2.28780172993023
1396	4430	-0.107878732884483	2.78643197050784
1397	4430.5	-0.101868958725144	2.78643197050784
1398	4434	-0.121379431285797	2.32428245529769
1399	4436	-0.263708465942544	1.26717172840301
1414	4451	-0.0410746394721771	3.64200227997949
1416	4458	-0.113930123314671	3.21145210826903
1417	4459	-0.144493615467794	3.56283641209302
1418	4460	-0.101184517248208	4.17108257735753
1419	4461	-0.0679457548214723	4.13789204241148
1420	4462	-0.0524990117363259	4.13789204241148
1421	4463	-0.124769746151401	3.30871198181313
1425	4480	-0.113830013296305	2.99154060369065
1426	4496	-0.117171604408883	2.60205999132796
1427	4497	-0.125791719778488	2.60205999132796
1428	4499	-0.0471167257850058	2.60205999132796
1429	4500	-0.0162669318166479	2.60205999132796
1430	4509	-0.270136539188342	2.2405492482826
1431	4510	-0.0037489699438214	3.91232835796041
1432	4511	0.0187455224577623	3.91232835796041
1433	4512	0.0640905502659963	3.91232835796041
1434	4513	0.00341643774239477	3.91232835796041
1435	4514	0.139814559781449	3.91232835796041
1436	4515	0.0160084773602535	3.91232835796041
1437	4518	-0.0556193685412282	1.50514997831991
1438	4519	-0.0608401540998836	1.50514997831991
1439	4520	-0.089382452519068	1.50514997831991
1440	4521	-0.044772756541939	1.50514997831991
1442	4542	-0.0852022438807518	3.12246558479771
1444	4551	-0.220223452746951	4.33819743340628
1445	4553	-0.0804860272706608	3.34478512263266
1450	4563	0.0344537721893243	3.34478512263266
1451	4565	0.136060832590723	4.44496053483392
1452	4567	0.0778732787861621	4.44496053483392
1453	4569	0.00733365238302301	4.33819743340628
1454	4571	0.0481265254425073	4.44496053483392
1470	4603	-0.142250494888835	3.51321760006794
1471	4604	-0.111215032179368	3.51321760006794
1485	4623	0.0692015012210376	3.58012632541158
1498	4643	-0.496143420341765	5.49884791913344
1499	4643.3	-0.485099477182161	5.49884791913344
1500	4643.6	-0.487387070747375	5.49884791913344
1501	4648	-0.0804487777158738	2.6526717218575
1505	4657	-0.0522369989688426	2.62138402848165
1507	4843	-0.0156882676193816	3.74036268949424
1508	4844	-0.103923875639877	3.74036268949424
1509	4845	0.0158579741235974	4.30155083660017
1511	4854	-0.00270658843506138	4.33819743340628
1512	4854.2	-0.0167692408165497	4.33819743340628
1513	4854.4	0.0283360032299945	4.33819743340628
1514	4854.6	-0.0696637866921999	4.33819743340628
1515	4854.8	-0.0296239131111683	4.33819743340628
1519	4954	0.0243290800470748	3.07918124604762
1520	4964	0.0731421002867938	3.05153839051533
1523	4992.8	-0.0122641691755383	3.8896803542535
1526	5004	0.0181014796517578	3.05638643634725
1529	5106	-0.382390914044671	4.92495088891561
1532	5112	-0.0389116242392538	3.30749603791321
1534	5114	-0.31612649962967	3.82393045512556
1536	5116	-0.027576258658279	3.82393045512556
1539	5122	-0.0551494904562927	3.64200227997949
1540	5123	-0.0129182681884069	3.64200227997949
1543	5131	0.109949222042302	3.06351349561683
1550	5142	-0.0437464851875678	2.78675142214556
1551	5143	0.04495162323252	2.78675142214556
1556	5190	-0.180736013162804	2.78318869107526
1557	5190.3	-0.178487624211275	2.78318869107526
1558	5190.9	-0.167367962650473	2.78318869107526
1563	5401	-0.125472430766946	3.26670196688409
1564	5401.5	-0.0590733048885283	3.26670196688409
1565	5404	0.0169980536130268	2.62034626635871
1566	5533.6	-0.253486075746095	3.70350890087033
1567	5533.8	-0.0636215007923595	3.70350890087033
1568	5533.9	-0.124516561984533	3.70350890087033
1573	5561	-0.183684540823895	2.37106786227174
1574	5561.5	-0.112714492879418	2.37106786227174
1576	5569.5	0.0487425985709352	1.35179630689702
1583	5594.6	0.0718227457702381	3.8896803542535
1584	5594.7	0.0549515538857004	3.8896803542535
1586	5600	-0.0415470505932537	5.49884791913344
1587	5606	-0.0772009667569545	5.49884791913344
1588	5606.3	-0.13735152445533	5.49884791913344
1589	5606.6	-0.109292788767751	5.49884791913344
1599	5913	-0.033248892932273	3.15401291841509
1600	5914	-0.0153859163562905	3.15401291841509
1601	5918	-0.115574762704635	4.35218251811136
1602	5919	-0.083058117859964	4.35218251811136
1603	5952	0.0186973459825516	3.85733249643127
1616	5999	0.0234780447546499	5.49884791913344
1621	6055	0.00203723461567458	4.03622954408629
1623	6065	-0.0393963688712688	5.26778634817631
1624	6066	-0.0758226742567751	5.26778634817631
1625	6067	-0.0308076598111205	5.26778634817631
1626	6068	0.0100766785321313	5.26778634817631
1627	6069	-0.0664392440634865	5.26778634817631
1628	6070	-0.0219586227079042	5.26778634817631
1629	6071	-0.10872970830452	5.26778634817631
1631	531	-0.0422944579194708	4.8653714010985
1632	608	-0.0281043565202393	3.5800669384614
1633	608.1	-0.0437819368797771	3.5800669384614
1634	608.2	0.0101739609111545	3.5800669384614
1635	608.3	0.0965513034810467	3.5800669384614
1636	608.4	0.0794409798029116	3.5800669384614
1637	608.5	-0.0201725155683977	3.5800669384614
1638	608.6	0.0215182520935752	3.5800669384614
1642	654	-0.0669052897100492	2.83895607764799
1643	671	-0.117052171344145	3.48475667613118
1644	671.3	-0.00851632602231633	3.48475667613118
1645	671.6	0.127850520561615	3.48475667613118
1646	685	-0.122394034899324	3.94178216115475
1647	692	0.0546112182843968	3.3503817759451
1648	716	0.032889292925855	2.83895607764799
1649	1237	-0.14528079774698	3.06351349561683
1650	1344	-0.142004948224186	3.31626816513639
1651	1366	-0.135209559102945	2.38916608436453
1652	1470	-0.174485561444861	3.31626816513639
1653	1538	0.0518083006096244	4.89894446686651
1654	1541	0.0755068743246243	5.49884791913344
1655	1542	0.143894350558382	5.49884791913344
1656	1543	0.0617775611234803	5.49884791913344
1657	1544	0.145123255674592	5.49884791913344
1658	1551	0.111986016388159	3.31626816513639
1660	1615	-0.0464866590860389	2.63042787502502
1661	1661	0.0611116231917594	3.89762709129044
1663	1702	-0.202331627993911	3.14441851860207
1664	1980	-0.0628443908117092	2.18752072083646
1666	2285	-0.0842918336725567	5.18224874993458
1667	2426	-0.012380300126662	2.61326339067777
1668	2535	-0.260624968837407	3.06892761168207
1669	2547	-0.00190120668920554	3.64167237322469
1670	3912	-0.113540529783865	2.7213158806059
1671	3991	-0.0385568566374398	4.08055433898877
1672	3992	-0.159077515312391	4.08055433898877
1673	4264	0.00985658650353171	2.64430083019087
1674	4495	-0.122551836566494	1.98263299439485
1675	4505	0.129095305136484	4.09691001300806
