# Supplementary material for: The erosion of biodiversity and biomass in the Atlantic Forest biodiversity hotspot
Source: Nat Commun. 2020 Dec 11;11:6347. doi: 10.1038/s41467-020-20217-w (PMC7733445; doi:10.1038/s41467-020-20217-w)
Supplement: Supplementary file 7 — Source Data [file 41467_2020_20217_MOESM7_ESM.zip › Source Data/Figure5b.csv]

	ordem	best_obs_man_eff	AreaUC1
3	8	-0.0156145440107099	2.71349054309394
4	9	-0.0535094735874512	2.6526717218575
5	10	0.0487055505813249	4.44496053483392
9	16	-0.147288556640704	3.17609125905568
10	21	-0.134833288944787	3.17609125905568
13	28	-0.0324022306003447	2.43046948599859
14	29	-0.102477264543896	2.43046948599859
15	30	-0.144056752676302	2.43046948599859
16	31	-0.162776629671973	2.43046948599859
17	34	0.0414895146297726	4.33819743340628
18	45	-0.115622353455706	2.3384564936046
19	46	-0.00360888957102921	3.449848510266
20	46.2	-0.019033170690844	3.449848510266
21	48	-0.190886422131457	4.33819743340628
25	53	0.0151998162233915	4.33819743340628
26	53.3	-0.0173288515405371	4.33819743340628
27	53.6	-0.0297553387279751	4.33819743340628
29	63	-0.0839739277853168	2.04139268515822
30	64	-0.00370908005100986	2.40312052117582
37	81	-0.0153774854174923	2.37106786227174
50	100	-0.300564357680512	4.55594043781851
59	121	-0.0716109055765877	2.11394335230684
60	124	-0.139202061699811	3.79045898781157
61	125	-0.0915134400499236	1.04921802267018
62	129	-0.1585486320698	2.28780172993023
63	130	-0.0872233338260012	2.28780172993023
69	136	-0.057687321518899	2.28780172993023
71	138	-0.0917707352188316	2.13649278179056
73	144	-0.0185456045357762	2.13649278179056
74	147	-0.0257256381868749	3.57019256109573
79	169	-0.049248891815344	2.60205999132796
83	180	-0.0766656402916057	4.49150176623733
90	199	-0.0806541381593532	1.92531209149965
93	203	0.0290720007222162	2.40312052117582
95	211.5	-0.0740293500649627	2.0542299098634
105	259	-0.0435438025292139	4.55594043781851
111	281	-0.0453945428330511	3.59549622182557
113	306	-0.0957720121446771	2.60205999132796
120	319	0.0595055456499482	3.87621784059164
121	321	-0.142216536592971	5.17563561892807
133	360	-0.132925836966632	3.59549622182557
134	361	-0.0817201772140819	4.00509467507255
136	363	-0.0973926140159161	2.77959649125782
138	365	-0.0194364457858583	2.95133751879592
139	366	-0.107757811545674	2.95999483832842
143	389	-0.158077453091533	4.55594043781851
144	390	-0.0885830377510186	4.55594043781851
145	391	-0.118823525138297	2.13649278179056
162	569	0.0129671918676704	3.5472823079633
163	570	-0.0289753044656734	3.5472823079633
166	573	0.0492894156762489	4.82434058403569
167	574	-0.0678249330429025	3.16121222731464
168	576	-0.102845523158199	3.16121222731464
169	577	0.0939643117740606	2.90200289135073
170	578	-0.0880423144881959	3.5800669384614
171	579	-0.0942689025749971	2.72427586960079
173	582	-0.0467322351549862	2.01703333929878
175	584	-0.198528851240525	1.08457627793433
181	592	-0.036545992401029	3.63265971329391
182	593	-0.0699711950139059	3.63265971329391
183	595	-0.175528121198394	4.82434058403569
184	596	-0.21152988782002	3.48475667613118
185	597	-0.0433986622204133	4.82434058403569
186	598	-0.0281985568013401	4.82434058403569
190	606	-0.128124393386749	1.50514997831991
191	606.3	-0.0830313281292673	1.50514997831991
192	606.6	-0.118345478462503	1.50514997831991
193	606.9	-0.14314369926092	1.50514997831991
201	616	-0.0778735812037828	4.53132560958103
202	617	-0.112932754012712	4.53132560958103
203	618	-0.142418954072685	4.53132560958103
204	619	-0.390224682346009	4.53132560958103
215	662	-0.161335736798474	2.80071707828239
216	668	0.0366525897397177	4.82434058403569
217	668.5	0.00546108020250773	4.82434058403569
218	669	-0.168932916927456	3.48475667613118
219	670	0.0562205449472169	3.94178216115475
224	691	0.020579976052207	2.92042597417752
225	695	-0.011232269498427	4.40000234592796
226	696	0.00634912569075931	4.40000234592796
227	697	-0.0427043360387424	4.40000234592796
228	698	-0.0430513519121375	4.40000234592796
229	699	-0.00750148860296387	4.40000234592796
230	700	-0.018170112975428	4.40000234592796
231	701	-0.071405202030423	4.40000234592796
232	702	0.00178229940953082	4.40000234592796
233	703	-0.0211464051606264	3.3503817759451
234	704	-0.244588666369386	3.3503817759451
235	705	-0.0209915272139935	3.3503817759451
236	706	-0.165020712971561	2.52871106841685
237	707	-0.0841823444230546	2.54883147317415
238	714	-0.0999644535443452	2.92042597417752
242	727	-0.120377473085917	2.83895607764799
243	732	-0.0501186252751872	3.16121222731464
251	746.6	-0.0914818267187486	4.53132560958103
252	746.9	-0.0480550675335889	4.53132560958103
253	747	-0.039542402137125	2.14612803567824
258	764	-0.0600459894985733	2.83895607764799
259	765	-0.081510073507265	2.07371835034612
262	777.3	-0.162545034357491	3.63265971329391
263	777.6	-0.14903331299874	3.63265971329391
264	777.9	-0.120778603994621	3.63265971329391
267	782	-0.181462673730725	5.26778634817631
270	785	-0.191278732502678	5.26778634817631
278	793	0.030918691557915	3.5472823079633
279	794	-0.00570104228390219	3.5472823079633
280	795	-0.0606689148278391	3.58012632541158
283	799	0.0086531402981568	2.38381536598043
287	803	-0.028639352640101	5.26778634817631
288	804	0.00183230989804365	2.38381536598043
297	821	0.0283420428600768	4.35024801833416
298	821.5	0.0567326150039384	4.35024801833416
300	823	-0.0538404058832239	3.51321760006794
302	825	0.0388884746926758	4.09691001300806
305	829	0.014116092829491	3.69196510276736
315	844	-0.0288786127148174	3.69196510276736
316	845	-0.00353825972293296	3.70350890087033
317	846	0.0243368093181976	3.70350890087033
318	847	0.0527412282566994	3.70350890087033
320	858	-0.266711955905026	3.70350890087033
321	861	-0.0757858968009204	2.37106786227174
322	862	0.00606260591223029	2.37106786227174
329	870	-0.036670067307539	0.954242509439325
330	873	0.0724672101248806	3.70350890087033
331	874	-0.0607695052739255	3.70350890087033
332	875	0.0103701442024141	3.69196510276736
333	876	0.0161950608452698	4.44846051077237
334	878	0.00253159184740186	3.85733249643127
338	908	-0.0622694767792927	3.85733249643127
339	909	-0.0914674026398365	1.21748394421391
341	916	-0.219015877572085	2.69546643695203
343	926	-0.0378522676805989	4.09691001300806
344	932	-0.0817773858122013	2.32428245529769
345	933	-0.136925225151963	3.77467094873936
346	933.3	-0.210336961832609	3.77467094873936
347	933.6	0.0331892017049755	3.77467094873936
351	937	0.0290525452201361	4.30155083660017
352	939	-0.131191945716448	4.17223152070466
354	942	0.0372887815865955	4.17223152070466
355	946	0.0326492697359083	4.08105912300132
356	947	-0.0320792464712344	4.09691001300806
357	948	0.0751258697979974	4.09691001300806
358	949	0.0286512953051327	4.09691001300806
359	950	0.0519208093794189	4.09691001300806
360	951	-0.134853420166238	4.09691001300806
361	952	-0.119660396222806	4.09691001300806
362	953	-0.110035882076963	4.09691001300806
363	954	0.0143917749537512	4.09691001300806
364	955	-0.00203465100338724	4.09691001300806
365	956	0.0307114593770981	4.09691001300806
366	957	0.0302333984273538	4.08105912300132
367	960	-0.0931504862576012	2.69897000433602
371	965	-0.0155355229588978	3.05638643634725
373	967	-0.131696756318704	4.53655844257153
377	973	-0.115972384566905	1.11394335230684
381	979	-0.0831092145764289	0.903089986991944
382	981	0.0329979016826881	2.59328825554892
385	991	-0.139988687369443	3.74558221340446
386	992	-0.127626620128107	3.74558221340446
387	993	-0.217753255535796	3.74558221340446
388	994	-0.152158678054352	3.74558221340446
389	995	-0.271407349321696	3.74558221340446
401	1035	-0.172017158850312	4.53655844257153
403	1040	-0.0164129681417824	4.24281463978553
406	1052	-0.0356080700776248	3
421	1088	-0.0240010898245774	1.14612803567824
427	1099	-0.0375771568465214	4.53655844257153
438	1112	-0.100469259762857	2.7770496417353
442	1118	-0.112731329384811	3.05638643634725
445	1124	0.0118762523303874	2.34515800026944
448	1142	-0.0501942970420429	4.24281463978553
449	1144	-0.139516423913652	4.51583411983874
451	1150	-0.00064044003499562	2.56466606425209
457	1158	-0.0396368483445192	1.79893776802656
458	1163	-0.0999843589712634	1.79893776802656
459	1177	-0.0688542305180401	3.74558221340446
462	1184	0.00516300617124718	4.24281463978553
467	1194	-0.0412318452043829	2.74663419893758
471	1205	0.0351399379101191	3.05638643634725
472	1208	-0.0292454632931051	4.24281463978553
473	1226	-0.167460610262118	3.41587848736412
479	1240	-0.0337210803656779	2.36921585741014
484	1249	0.0362961640656871	3.07408468902824
487	1254	-0.107886149490554	3.06351349561683
490	1258	-0.151309591447205	4.10753522938659
492	1260	-0.0654178461679673	3.20529911861598
493	1261	0.0262980200606787	3.80130764690182
494	1266	0.0221625184130527	2.8750612633917
495	1271	0.0540745882133352	2.8750612633917
496	1272	-0.128752909463586	3.07408468902824
497	1278	-0.22443784160055	4.35218251811136
498	1280	-0.100795704724965	3.72427586960079
499	1281	-0.100208675011189	3.72427586960079
500	1285	0.0242872837263243	0.886490725172482
501	1322	-0.0437566135764639	1.36172783601759
502	1323	0.0284807021193843	4.75525047064277
503	1324	-0.0497978532144241	3.07408468902824
507	1330	-0.0601246652158499	1.36172783601759
508	1333	-0.0151852668857711	3.06351349561683
509	1338	-0.314958266901682	4.69284691927723
514	1349	0.0102345766614808	5.49884791913344
515	1350	-0.105163251501772	2.45936232737296
516	1352	0.0247355075850632	2.11394335230684
517	1352.3	-0.0411542526972942	2.11394335230684
518	1352.6	-0.0195086290312532	2.11394335230684
520	1356	-0.0320055451760765	4.68124123737559
521	1357	0.00613410346913089	2.62940959910272
522	1358	0.0494810764446639	2.62940959910272
523	1359	0.0599184761428872	3.47712125471966
524	1360	-0.566805357965554	3.47712125471966
525	1361	0.0428809817125358	3.47712125471966
528	1364	-0.0616970417033872	3.33822533962286
529	1368	-0.0883215300777332	1.57978359661681
530	1371	-0.0668026347753057	4.89894446686651
533	1376	-0.0497019283531665	2.40140054078154
534	1378	-0.0643433940198134	4.52949875292819
540	1420	-0.032260749444973	5.49884791913344
541	1421	0.0121333108891294	5.49884791913344
542	1422	0.0202417156844647	5.49884791913344
543	1426	0.0231405765721064	5.49884791913344
545	1429	-0.0270779171538488	5.49884791913344
546	1434	-0.0428092569832293	4.57569991800395
547	1435	-0.00972883973307207	5.49884791913344
548	1436	-0.0867002662076147	5.49884791913344
549	1437	-0.00983656471952983	5.49884791913344
550	1438	-0.0101447845551252	5.49884791913344
551	1439	-0.0889752910877276	4.57569991800395
552	1440	-0.138051424432622	3.33822533962286
553	1444	-0.0592131814858331	4.55281417292147
554	1445	-0.0520291802867882	3.73116391840825
555	1446	-0.131848117342036	3.73116391840825
556	1448	0.0164790511161403	4.68124123737559
557	1454	0.0304495879001599	5.49884791913344
558	1455	-0.041712803911236	5.49884791913344
559	1456	-0.0328225066692766	5.49884791913344
560	1457	-0.183479311546101	5.49884791913344
561	1458	0.076086078072863	5.49884791913344
564	1494	-0.0166828276797567	4.57569991800395
568	1500	-0.0338143434957009	2.78328884629251
569	1501	-0.115529975817976	3.24567056437357
572	1505	0.0161182464934125	2.40140054078154
577	1518	-0.0919347087137954	1.55630250076729
580	1526	0.0851904739926231	2.39445168082622
582	1549	-0.0325358736132528	1.72427586960079
606	1618	-0.103859612213208	3.42520805113866
607	1621	-0.157182711472482	3.91232835796041
608	1627	-0.206590956279178	4.35218251811136
609	1627.3	-0.228313485941757	4.35218251811136
610	1627.6	-0.23572043787646	4.35218251811136
611	1628	-0.21700778312405	2.52633927738984
612	1629	-0.320197334500944	2.52633927738984
613	1630	-0.0548816874951424	2.65311514320632
615	1638	-0.179604720174107	3.36172783601759
616	1642	-0.0490439348353823	2.54691264318124
617	1643	-0.0991238837518543	2.54691264318124
618	1644	-0.116773600875406	2.54691264318124
619	1659	-0.000882938932711974	3.89762709129044
620	1663	-0.167250778801971	4.89894446686651
621	1665	-0.0753255787832767	4.57569991800395
622	1666	0.0282323752845901	4.57569991800395
623	1667	0.0309909834242263	4.57569991800395
624	1668	-0.00487978915489239	4.57569991800395
625	1669	0.00538616228575655	4.57569991800395
626	1670	-0.0232770950532768	4.57569991800395
627	1677	0.00412647313038907	5.49884791913344
628	1678	-0.0124802756454788	5.49884791913344
629	1679	0.0591922990093195	5.49884791913344
630	1680	-0.0060234723446014	5.49884791913344
631	1681	0.0491121792075734	5.49884791913344
632	1682	-0.0948987948343703	5.49884791913344
633	1683	0.0207499726561186	4.89894446686651
635	1687	-0.23916453395585	3.43120288455652
636	1688	-0.0500465371197839	4.89894446686651
637	1693	-0.0128645336492725	5.49884791913344
640	1701	-0.0332005956726019	1.87656421398385
641	1703	-0.010120970199918	5.49884791913344
642	1704	-0.0310471917976252	5.49884791913344
643	1716	-0.224091841254107	0.698970004336019
650	1743.3	-0.00671043544788764	4.03622954408629
651	1743.6	0.00470061686024166	4.03622954408629
652	1743.9	-0.0155664064039006	4.03622954408629
653	1744	-0.0857168094502591	4.03622954408629
654	1745	-0.039910460557839	4.03622954408629
655	1746	-0.013370982386134	4.03622954408629
678	1768	-0.208819686475405	3.63687187156388
680	1770	-0.152716723370848	4.40000234592796
681	1775	-0.165406881884496	2.13649278179056
683	1778	-0.0689561822008386	3.5800669384614
684	1778.2	-0.0719037385060074	3.5800669384614
685	1778.4	-0.0980659847177818	3.5800669384614
686	1778.6	-0.0776423511354319	3.5800669384614
687	1873	-0.00552087358466623	3.05638643634725
688	1874	0.0291289016926312	3.05638643634725
689	1875	-0.0112379035500753	3.05638643634725
690	1876	-0.0828915045788192	3.05638643634725
691	1877	-0.0457222408087768	3.05638643634725
692	1878	0.00322167478626055	3.05638643634725
693	1879	-0.0187849041444917	3.05638643634725
694	1880	-0.0201723493163052	3.05638643634725
695	1881	-0.0197668127067398	3.05638643634725
696	1882	-0.00709021104971588	3.05638643634725
697	1883	0.0439504062387951	4.86860817711173
698	1886	-0.0624608964802587	4.24281463978553
714	1923	-0.0908555808416758	3.74558221340446
715	1924	-0.0568480461138731	3.74558221340446
716	1925	-0.133704574242457	3.74558221340446
717	1928	-0.0944279714573609	4.11863006773422
718	1932	-0.0887387458333081	4.83007516642975
719	1932.1	-0.0684642145973701	4.83007516642975
720	1932.3	0.00630546559480353	4.21748394421391
721	1932.5	-0.107699772192446	4.83007516642975
725	1992	-0.15872569889341	3.72778517418291
730	2091	0.0605519828593483	4.33819743340628
731	2092	0.0732219340528041	4.09691001300806
732	2093	0.0268724734383359	2.39445168082622
733	2094	0.0634275014313156	4.57569991800395
734	2095	0.02609444926539	2.40140054078154
735	2097	-0.0472409619087966	4.80891958456661
738	2117	-0.0401244091693772	3.26670196688409
739	2125	-0.0477208432770386	3.11890593665589
740	2127	0.00435566915491989	2.11394335230684
745	2151	0.00653588467583754	0.778151250383644
746	2157	-0.0660427427157436	3.16121222731464
747	2161	-0.0585637037773941	2.78922805726733
748	2162	-0.109326545794294	2.78922805726733
749	2163	-0.0639315502592048	2.78922805726733
753	2181	-0.0779294606622264	2.63921746212976
756	2193	-0.160591211449241	4.17223152070466
759	2246	-0.0427055307960266	4.36664518441718
762	2249	-0.0192383136409186	4.36664518441718
763	2250	-0.0439094058597358	4.27218983145044
765	2252	-0.0223338457058457	4.27218983145044
766	2253	-0.0435710641798731	4.36664518441718
767	2254	-0.0483829132421816	4.36664518441718
769	2256	-0.0399053329916867	4.27219122378959
772	2280	-0.0547416913363308	5.18224874993458
773	2286	-0.0388681186320006	5.18224874993458
775	2297	0.0838974307171939	2.30102999566398
783	2361	-0.145321456696352	2.73319726510657
785	2371	-0.134242769486443	2.92992956008459
788	2394	-0.125891062019013	2.79577577415874
789	2398	-0.114781751561839	2.46087689648404
790	2404	-0.106717262013617	2.01283722470517
794	2418	0.0547927783899612	2.79934054945358
800	2463	0.00767595092837766	2.56716537828503
801	2469	-0.0162052519099682	3.12976354944919
802	2470	-0.0655800107365377	2.75591909096031
804	2472	-0.0531854116009019	2.53039244617511
808	2534	-0.110794894912868	2.24122820269956
810	2549	-0.0389700903651517	2.77085201164214
827	3351	-0.101445034223015	0.954242509439325
842	3366	-0.0592828478977152	0.778151250383644
846	3370	-0.0641463424379343	4.75525047064277
862	3386	-0.0245061276516189	4.12011307140768
867	3391	-0.0350463387560661	4.75525047064277
902	3426	0.00298267052471226	4.92495088891561
905	3429	-0.101351456021079	4.11863006773422
916	3440	-0.111890520299705	4.36172783601759
938	3462	-0.0827230855651597	4.92495088891561
948	3472	-0.0656814766920016	3.63928722591024
955	3479	0.0187887990991377	4.75525047064277
957	3481	-0.0490455203299376	3.14371100305934
960	3484	-0.0486864790131475	3.70861649784152
963	3487	-0.0847372317475253	4.92495088891561
964	3488	-0.0050609352512447	4.75525047064277
966	3490	-0.0242180554736408	1.73239375982297
972	3496	-0.0257568705089306	3.66332393362821
982	3506	0.0506624161407681	4.69284691927723
983	3507	-0.00042618663967064	4.69284691927723
988	3512	-0.070336274830967	4.75525047064277
1002	3526	-0.0634581946746575	4.92495088891561
1003	3527	-0.0683291494951378	4.92495088891561
1004	3528	-0.14518364541197	4.92495088891561
1007	3531	-0.0636655370774448	4.92495088891561
1008	3532	-0.0257946824202528	4.92495088891561
1014	3538	0.032860310230867	3.70044410102775
1016	3542	-0.125982226205422	4.86860817711173
1017	3544	0.0369631168041751	2.63748972951251
1018	3545	0.0417833365224384	2.63748972951251
1019	3546	0.0123226103307335	2.63748972951251
1026	3602	0.0594590154635487	1.71180722904119
1047	3628	-0.25175570599328	1.85733249643127
1049	3634	0.00739216476626316	3.96731391828708
1067	3656	-0.0183332573700543	2.37106786227174
1069	3659	0.0123901609877149	3.57019256109573
1072	3672	-0.0261881118335329	4.36015776474734
1073	3673	-0.255662824205153	4.36015776474734
1074	3675	-0.0215199542469669	3.17260293120986
1077	3678	-0.0786406606723207	2.09691001300806
1086	3687	0.0140182352105671	3.79045898781157
1088	3689	-0.0299203755331799	2.56937390961505
1091	3693	-0.00672988818220341	2.33041377334919
1092	3694	-0.00733628635741212	5.17563561892807
1095	3697	-0.0100875598954866	4.55594043781851
1099	3701	0.018387041961306	2.25767857486918
1108	3710	0.039871729812647	2.71516735784846
1122	3724	-0.0708964532574462	3.48699688843182
1123	3724.3	-0.0765255047742047	3.48699688843182
1124	3724.6	-0.0305149848873587	3.48699688843182
1125	3726	-0.0784995554309613	2.63312492411006
1127	3735	-0.000635380503945675	4.55594043781851
1128	3736	-0.0283314534299544	2.7481880270062
1129	3737	-0.0250793259893039	4.55594043781851
1130	3738	-5.95077187032957e-05	2.53147891704225
1131	3739	-0.0128300302794145	4.55594043781851
1133	3741	-0.0383455121997332	3.26670196688409
1136	3748	-0.126217979431823	5.49884791913344
1137	3749	-0.0665557707374062	5.49884791913344
1138	3750	-0.05768986695958	5.49884791913344
1157	3800	-0.141180333055085	3.70350890087033
1167	3850	0.00707277178659165	4.33819743340628
1175	3863	-0.0483445099677792	3.33822533962286
1176	3864	-0.0516607194419862	3.33822533962286
1179	3871	-0.167403399848216	4.35218251811136
1182	3874	0.0937755143986819	4.39467752527163
1183	3874.2	0.154473399435026	4.39467752527163
1184	3874.4	0.128767408618866	4.39467752527163
1185	3874.6	0.164314016610384	4.39467752527163
1193	3888	-0.104481855655591	3.33822533962286
1194	3889	-0.0894379408703321	3.33822533962286
1195	3890	-0.0695248830108509	3.33822533962286
1197	3899	-0.197948437015516	4.17223152070466
1198	3902	-0.053136319017069	4.55281417292147
1199	3903	0.0203904422970452	4.55281417292147
1200	3905	0.105003866191511	4.55281417292147
1204	3942	-0.0476407471023263	3.40601356040163
1206	3952	-0.115948048650585	2.40140054078154
1207	3953	-0.0242783790919842	2.40140054078154
1208	3954	0.0218190055756197	2.40140054078154
1215	3965	-0.15463176485119	2.77085201164214
1217	3970	0.036533928530751	3.78756885749522
1218	3971	0.0329385887054326	2.46225963809344
1223	3979	0.0161852109954109	5.49884791913344
1224	3980	0.0200437345629933	5.49884791913344
1225	3981	0.00982348716079117	5.49884791913344
1226	3982	0.00149507732744179	5.49884791913344
1227	3984	-0.0046056591184883	5.49884791913344
1228	3996	0.000515522356155082	3.32878720035453
1254	4031	-0.30117117197618	4.69284691927723
1256	4033	-0.179611807017181	4.69284691927723
1257	4034	-0.183908096735534	4.69284691927723
1270	4047	-0.159856054549589	4.92495088891561
1323	4100	-0.0216093218067198	3.80130764690182
1331	4108	-0.00866355659479341	3.80130764690182
1360	4137	-0.131865020451674	2.78675142214556
1376	4193	0.0922292161767717	3.78311713749047
1378	4199	-0.0330791388915628	1.93247376467715
1382	4206	-0.0214958556891974	3.63265971329391
1383	4207	-0.00330798378306321	3.63265971329391
1384	4208	-0.00625591832313757	3.63265971329391
1385	4210	0.0230174305333439	3.63265971329391
1386	4211	0.00942176984711113	3.63265971329391
1387	4212	0.00370648144117461	3.63265971329391
1388	4213	-0.0531948941018788	3.63265971329391
1389	4214	0.0387407536247444	3.63265971329391
1390	4215	0.000697591734458042	3.63265971329391
1391	4217	-0.000677065535461942	3.63265971329391
1394	4221.3	-0.153083706417406	2.72427586960079
1395	4221.6	0.0112575741780486	2.72427586960079
1396	4223	-0.0963690318557303	3.17260293120986
1397	4228	0.0380411489309044	3.96731391828708
1398	4229	0.0284582627149811	3.96731391828708
1399	4230	0.0365402103669535	3.96731391828708
1405	4259	0.0351833354373399	4.35591047641716
1406	4260	0.0589979207577223	4.35591047641716
1407	4261	0.0406772634972528	4.27724237278136
1408	4262	0.0070482587798452	4.27724237278136
1410	4265	0.0492328248102725	2.07188200730613
1411	4266	0.00036793866171551	1.98677173426624
1492	4372	-0.055343930999131	3.78756885749522
1494	4416	-0.214730032043143	2.28780172993023
1495	4417	-0.194345953848134	2.28780172993023
1496	4418	-0.0742782361052594	2.28780172993023
1497	4419	-0.0863068986382033	2.28780172993023
1498	4420	-0.0892724046614007	2.28780172993023
1499	4421	-0.0789979913310555	2.28780172993023
1500	4422	-0.0527704703562408	2.28780172993023
1501	4423	-0.114379578767236	2.28780172993023
1502	4424	-0.14217039180824	2.28780172993023
1503	4425	-0.0871298562341373	2.28780172993023
1506	4430	-0.086186603732101	2.78643197050784
1507	4430.5	-0.313088036711985	2.78643197050784
1510	4434	-0.167285912944672	2.32428245529769
1511	4436	-0.0613937236196385	1.26717172840301
1526	4451	-0.145718304579837	3.64200227997949
1529	4458	-0.0738820420346463	3.21145210826903
1530	4459	-0.0637108978115453	3.56283641209302
1531	4460	-0.0423160646924011	4.17108257735753
1532	4461	-0.0808893314821703	4.13789204241148
1533	4462	-0.0457669372064515	4.13789204241148
1534	4463	-0.0260623039800692	3.30871198181313
1539	4480	-0.0746991507853303	2.99154060369065
1540	4496	-0.0860788847126373	2.60205999132796
1541	4497	-0.0938098691944841	2.60205999132796
1542	4499	-0.139764179027899	2.60205999132796
1543	4500	-0.0501011680096295	2.60205999132796
1545	4506	-0.206312690006465	1.30102999566398
1546	4507.2	-0.025145028121927	2.2405492482826
1547	4507.4	-0.0312243310174668	2.2405492482826
1548	4507.6	-0.0302654311503073	2.2405492482826
1549	4509	-0.0836435866941824	2.2405492482826
1550	4510	-0.0490558893493918	3.91232835796041
1551	4511	-0.0723719664988613	3.91232835796041
1552	4512	-0.0564778924867103	3.91232835796041
1553	4513	-0.163451366487386	3.91232835796041
1554	4514	-0.0748559178998103	3.91232835796041
1555	4515	-0.111513990811173	3.91232835796041
1556	4518	-0.128194758908042	1.50514997831991
1557	4519	-0.177777904295983	1.50514997831991
1558	4520	-0.153352934325529	1.50514997831991
1559	4521	-0.105089790433302	1.50514997831991
1561	4542	-0.00552230820875747	3.12246558479771
1563	4551	-0.0236645075236474	4.33819743340628
1564	4553	0.0327044661861606	3.34478512263266
1569	4563	0.00804381860798976	3.34478512263266
1570	4565	-0.0442984115794711	4.44496053483392
1571	4567	-0.026625810115147	4.44496053483392
1572	4569	-0.0571274632992226	4.33819743340628
1573	4571	-0.00823016137017513	4.44496053483392
1590	4603	-0.0321191424695665	3.51321760006794
1591	4604	-0.0369971722299175	3.51321760006794
1605	4623	-0.178946597912822	3.58012632541158
1619	4643	-0.165989718083176	5.49884791913344
1620	4643.3	-0.142118923378017	5.49884791913344
1621	4643.6	-0.115162676548721	5.49884791913344
1622	4648	-0.0302059308589055	2.6526717218575
1626	4657	0.0401042230986699	2.62138402848165
1628	4854	-0.0232392870595735	4.33819743340628
1629	4854.2	-0.00789514425011631	4.33819743340628
1630	4854.4	-0.0186456032100849	4.33819743340628
1631	4854.6	-0.00628736122878525	4.33819743340628
1632	4854.8	-0.0156493671180209	4.33819743340628
1638	4954	0.0096140607608633	3.07918124604762
1639	4964	-0.0528309017528457	3.05153839051533
1642	4992.8	0.0413501967601283	3.8896803542535
1649	5004	-0.103368996428708	3.05638643634725
1652	5106	-0.162551955854679	4.92495088891561
1655	5112	-0.0946367471117136	3.30749603791321
1657	5114	-0.275259646652163	3.82393045512556
1659	5116	-0.113357952403724	3.82393045512556
1662	5122	-0.129535981809156	3.64200227997949
1663	5123	-0.166971594828134	3.64200227997949
1666	5131	-0.18182202338301	3.06351349561683
1673	5142	-0.130796389296063	2.78675142214556
1674	5143	-0.180979495200567	2.78675142214556
1679	5190	-0.0959158442492579	2.78318869107526
1680	5190.3	-0.14544780795479	2.78318869107526
1681	5190.9	-0.137692634270715	2.78318869107526
1687	5401	-0.0378006296026106	3.26670196688409
1688	5401.5	-0.0791572813487365	3.26670196688409
1689	5404	-0.00975015972731947	2.62034626635871
1692	5533.6	-0.236315192167493	3.70350890087033
1693	5533.8	0.0356713431585054	3.70350890087033
1694	5533.9	0.061205075493916	3.70350890087033
1698	5561	-0.0485640651637222	2.37106786227174
1699	5561.5	0.000717014430305003	2.37106786227174
1701	5569.5	-0.0048322402895243	1.35179630689702
1704	5600	-0.0430497823166495	5.49884791913344
1705	5606	-0.136611262783667	5.49884791913344
1706	5606.3	-0.0591950589707198	5.49884791913344
1707	5606.6	-0.0349005924506805	5.49884791913344
1711	5913	0.0374020845240276	3.15401291841509
1712	5914	0.0275299672319389	3.15401291841509
1713	5918	-0.230859061930369	4.35218251811136
1714	5919	-0.157467051185021	4.35218251811136
1715	5952	0.10360543331627	3.85733249643127
1716	5969	-0.0862781831485165	1.83901340247289
1726	5999	-0.0769602183206565	5.49884791913344
1731	6055	0.0402614128135005	4.03622954408629
1733	6065	-0.012742916860852	5.26778634817631
1734	6066	0.027863595493044	5.26778634817631
1735	6067	-0.0628297041883415	5.26778634817631
1736	6068	-0.0297267242010582	5.26778634817631
1737	6069	0.0389098433807418	5.26778634817631
1738	6070	-0.0417901478172795	5.26778634817631
1739	6071	-0.0630539882645683	5.26778634817631
1741	531	-0.0555451036166975	4.8653714010985
1742	608	-0.207277893741398	3.5800669384614
1743	608.1	-0.0922181586926488	3.5800669384614
1744	608.2	-0.0716452124131779	3.5800669384614
1745	608.3	-0.200111543003136	3.5800669384614
1746	608.4	-0.224283395363971	3.5800669384614
1747	608.5	-0.116772815926642	3.5800669384614
1748	608.6	-0.0450336364037338	3.5800669384614
1752	654	-0.0153788054809104	2.83895607764799
1753	671	-0.136529424084724	3.48475667613118
1754	671.3	-0.0509818948394116	3.48475667613118
1755	671.6	0.0648052274540701	3.48475667613118
1756	685	-0.0521879728128048	3.94178216115475
1757	692	-0.103896835227277	3.3503817759451
1758	716	-0.0292201954802892	2.83895607764799
1759	1237	-0.0696553625966763	3.06351349561683
1760	1344	-0.138685194868228	3.31626816513639
1761	1354	-0.04818964183804	4.52949875292819
1762	1366	0.0130818124585804	2.38916608436453
1763	1470	-0.131687529595815	3.31626816513639
1764	1538	0.012177750207492	4.89894446686651
1765	1541	-0.182720470176898	5.49884791913344
1766	1542	-0.0707468549336096	5.49884791913344
1767	1543	-0.110813516007943	5.49884791913344
1768	1544	-0.0928267005643532	5.49884791913344
1769	1551	-0.0918933755735829	3.31626816513639
1772	1615	-0.0494345116652475	2.63042787502502
1773	1634	-0.066055010958946	5.49884791913344
1774	1661	-0.0369890468202005	3.89762709129044
1776	1702	0.038938791309209	3.14441851860207
1777	1980	-0.0919675393954175	2.18752072083646
1779	2285	-0.0517122379042993	5.18224874993458
1780	2426	-0.028996602899695	2.61326339067777
1781	2535	-0.221119404172028	3.06892761168207
1782	2547	0.0252685690753799	3.64167237322469
1783	3912	-0.0486205803610419	2.7213158806059
1784	3991	-0.200278483392459	4.08055433898877
1785	3992	-0.132474356304846	4.08055433898877
1786	4264	-0.0312207011331433	2.64430083019087
1787	4472	-0.0234586284715068	3.89762709129044
1788	4495	-0.11978011638988	1.98263299439485
1789	4505	-0.194586457925924	4.09691001300806
