# Supplementary material for: The erosion of biodiversity and biomass in the Atlantic Forest biodiversity hotspot
Source: Nat Commun. 2020 Dec 11;11:6347. doi: 10.1038/s41467-020-20217-w (PMC7733445; doi:10.1038/s41467-020-20217-w)
Supplement: Supplementary file 7 — Source Data [file 41467_2020_20217_MOESM7_ESM.zip › Source Data/Figure5c.csv]

	ordem	comb.traits1	AreaUC1
1	10	0.0349213700860516	4.44496053483392
11	1035	-0.28101269568263	4.53655844257153
13	1040	-0.0305129683818878	4.24281463978553
23	1088	0.103341578418625	1.14612803567824
26	1112	-0.149491314741418	2.7770496417353
32	1124	-0.196631489723372	2.34515800026944
33	1142	-0.0961391389279685	4.24281463978553
42	1194	-0.0846954537152318	2.74663419893758
46	1205	-0.0890914783348433	3.05638643634725
52	1237	-0.0322495678351976	3.06351349561683
53	124	-0.17480522009579	3.79045898781157
54	1240	-0.170745385695643	2.36921585741014
59	1249	-0.087516894104952	3.07408468902824
60	125	-0.187491590456986	1.04921802267018
63	1258	-0.0606997466019313	4.10753522938659
65	1260	-0.127632084885058	3.20529911861598
66	1261	-0.139934395729075	3.80130764690182
67	1266	-0.0150264054511094	2.8750612633917
68	1271	0.00883526798805269	2.8750612633917
69	1272	-0.16582210046966	3.07408468902824
70	1280	-0.228870105349378	3.72427586960079
71	1281	-0.0195785869585871	3.72427586960079
72	1285	-0.0707163600367856	0.886490725172482
73	129	-0.317113503359975	2.28780172993023
75	130	0.00169202173220666	2.28780172993023
78	1322	0.0922661866738751	1.36172783601759
79	1323	-0.055822207551971	4.75525047064277
80	1324	0.018292451648022	3.07408468902824
84	1330	0.0995830118505142	1.36172783601759
85	1333	-0.140773645256333	3.06351349561683
86	1338	0.122544743040571	4.69284691927723
92	1349	0.0332599059435687	5.49884791913344
94	1350	-0.0970436946803785	2.45936232737296
95	1352|1352.3|1352.6	-0.146749197849356	2.11394335230684
97	1356	0.0741736939467888	4.68124123737559
98	1357	-0.220848980251598	2.62940959910272
99	1358	-0.103970485248885	2.62940959910272
100	1359	0.0982668447855079	3.47712125471966
101	136	-0.202077888842332	2.28780172993023
102	1360	-0.309081089293266	3.47712125471966
103	1361	-0.160781175681252	3.47712125471966
106	1364	0.0731022688643474	3.33822533962286
107	1366	-0.0918419501516475	2.38916608436453
108	1368	-0.179559167629624	1.57978359661681
109	1371	0.145194200907094	4.89894446686651
111	1378	-0.0411286702669223	4.52949875292819
113	138	-0.278012878945361	2.13649278179056
116	1420	0.0263376891819414	5.49884791913344
117	1421	0.0392013968607652	5.49884791913344
118	1422	0.0347979058606624	5.49884791913344
119	1426	0.0481365116096246	5.49884791913344
121	1429	0.00875900666487503	5.49884791913344
122	1434	0.0491231870740235	4.57569991800395
123	1435	0.0275108057265513	5.49884791913344
124	1436	-0.100268625012472	5.49884791913344
125	1437	0.102936780379368	5.49884791913344
126	1438	0.0297851462043999	5.49884791913344
127	1439	0.0749983986258399	4.57569991800395
128	1440	0.00291201299203263	3.33822533962286
129	1445	-0.360285687602302	3.73116391840825
130	1446	-0.122666026033919	3.73116391840825
131	1448	0.0862578730547705	4.68124123737559
132	1454	-0.145282843143155	5.49884791913344
133	1455	0.0280810867021382	5.49884791913344
134	1456	-0.0481752966935085	5.49884791913344
135	1457	0.0464152877366653	5.49884791913344
136	1458	-0.101362947567283	5.49884791913344
137	147	-0.288979925633	3.57019256109573
138	1470	-0.106226502793438	3.31626816513639
140	1494	0.0443339472604889	4.57569991800395
141	1501	-0.0665385177490146	3.24567056437357
144	1505	0.00227659480128954	2.40140054078154
149	1518	0.0886435462493866	1.55630250076729
152	1526	0.0639511073068948	2.39445168082622
154	1538	0.077462480994674	4.89894446686651
155	1549	-0.150266091838096	1.72427586960079
156	1551	-0.148030938976764	3.31626816513639
172	16	0.0974093986263844	3.17609125905568
182	1615	-0.0666219884098291	2.63042787502502
184	1618	0.0116834080688511	3.42520805113866
185	1621	-0.0364033685554368	3.91232835796041
186	1630	-0.0494767365761947	2.65311514320632
188	1638	-0.0899867001139291	3.36172783601759
190	1642	-0.173234663828706	2.54691264318124
191	1643	-0.202286001981649	2.54691264318124
192	1644	-0.259573595284964	2.54691264318124
193	1659	-0.0166362942087429	3.89762709129044
194	1661	-0.101888418868898	3.89762709129044
195	1663	-0.272179706909883	4.89894446686651
196	1677	0.115420902184103	5.49884791913344
197	1678	0.063600230473352	5.49884791913344
198	1679	0.043161678039517	5.49884791913344
199	1680	-0.00276967942298089	5.49884791913344
200	1682	-0.0940366363750551	5.49884791913344
201	1683	0.0153976922992787	4.89894446686651
203	1687	0.0460020346295749	3.43120288455652
204	1688	0.0557584938404684	4.89894446686651
205	1693	0.034915796920708	5.49884791913344
206	1701	-0.0150628687652574	1.87656421398385
207	1702	-0.190947566365645	3.14441851860207
208	1703	-0.0549520713200226	5.49884791913344
209	1704	0.0406697922295261	5.49884791913344
216	1778	-0.072516805360658	3.5800669384614
217	1778.2	-0.0670565819705535	3.5800669384614
218	1778.4	-0.0624247083660824	3.5800669384614
219	1778.6	-0.088632122942915	3.5800669384614
222	1873	-0.109476976523302	3.05638643634725
223	1874	-0.159476784153874	3.05638643634725
224	1875	-0.0545597999662056	3.05638643634725
225	1876	-0.14839804560428	3.05638643634725
226	1877	-0.0614800710435487	3.05638643634725
227	1878	-0.15958396953894	3.05638643634725
228	1879	0.00530025805406668	3.05638643634725
230	1880	-0.0935130079648572	3.05638643634725
231	1881	-0.0652330059103734	3.05638643634725
232	1882	0.0222381956621729	3.05638643634725
233	1883	-0.11623336443084	4.86860817711173
234	1886	-0.147885379855702	4.24281463978553
238	1923|1924|1925	-0.209475132262343	3.74558221340446
239	1928	0.0600131849450289	4.11863006773422
240	1992	-0.136977413421196	3.72778517418291
247	203	-0.198535623236768	2.40312052117582
248	2125	-0.116548809661337	3.11890593665589
249	2127	-0.135174224018354	2.11394335230684
253	2151	-0.108949000950972	0.778151250383644
254	2157	-0.0877043715429636	3.16121222731464
258	2181	-0.218642224674398	2.63921746212976
262	2246	-0.126346719861073	4.36664518441718
265	2249	0.0132017342849521	4.36664518441718
266	2250	0.0678317574931191	4.27218983145044
268	2252	0.00871144570191829	4.27218983145044
269	2253	-0.0471206201362712	4.36664518441718
270	2254	0.0846999521449086	4.36664518441718
272	2256	0.0570191881649104	4.27219122378959
275	2280	-0.187078104123943	5.18224874993458
276	2285	-0.0812223776972084	5.18224874993458
285	2361	-0.226108087282171	2.73319726510657
287	2371	-0.124226726476658	2.92992956008459
290	2394	-0.301146168508521	2.79577577415874
291	2398	0.0428159940750526	2.46087689648404
292	2404	-0.277542562425517	2.01283722470517
295	2426	-0.103053922509761	2.61326339067777
301	2469	-0.15885324471564	3.12976354944919
302	2470	-0.171671443349925	2.75591909096031
304	2472	-0.287872310833004	2.53039244617511
309	2535	-0.0977968361448417	3.06892761168207
311	2549	-0.0281845027596713	2.77085201164214
312	259	-0.183056183810922	4.55594043781851
314	28	-0.153139149072169	2.43046948599859
315	281	-0.0804019880244539	3.59549622182557
316	29	-0.00560594011991308	2.43046948599859
319	30	-0.125910179882818	2.43046948599859
322	31	-0.123761532515449	2.43046948599859
328	321	-0.317234949250622	5.17563561892807
342	3351	-0.173018658420673	0.954242509439325
357	3366	-0.198410050190881	0.778151250383644
361	3370	-0.00299658815344812	4.75525047064277
377	3386	-0.199497937337544	4.12011307140768
382	3391	-0.0391107957957124	4.75525047064277
416	3426	-0.00046044555936645	4.92495088891561
419	3429	-0.228691897393197	4.11863006773422
430	3440	-0.121389577579988	4.36172783601759
452	3462	-0.160468130148415	4.92495088891561
463	3472	-0.0812507383781111	3.63928722591024
470	3479	-0.0759672406311375	4.75525047064277
473	3481	-0.0335249765972609	3.14371100305934
476	3484	-0.104821741890748	3.70861649784152
479	3487	0.0494999448630526	4.92495088891561
480	3488	-0.0492966993856515	4.75525047064277
482	3490	-0.17171272754122	1.73239375982297
488	3496	-0.00716697029363261	3.66332393362821
498	3506	-0.179956876763888	4.69284691927723
499	3507	-0.188772092305185	4.69284691927723
504	3512	-0.104159038211247	4.75525047064277
519	3526	-0.104375479594508	4.92495088891561
520	3527	-0.0695835787241413	4.92495088891561
521	3528	-0.131390614421122	4.92495088891561
524	3531	-0.118391848116681	4.92495088891561
525	3532	-0.0953164858972497	4.92495088891561
531	3538	-0.0335910946085776	3.70044410102775
533	3544	-0.0935256910253506	2.63748972951251
534	3545	-0.124886317789915	2.63748972951251
535	3546	-0.127125449084302	2.63748972951251
540	3602	-0.0577891500067791	1.71180722904119
567	3656	-0.133479600522039	2.37106786227174
569	3659	-0.256114888943114	3.57019256109573
572	3672	-0.13790548000416	4.36015776474734
573	3673	-0.129474594482257	4.36015776474734
574	3675	-0.193249303366764	3.17260293120986
577	3678	-0.0477785505688194	2.09691001300806
586	3687	-0.175578990352607	3.79045898781157
588	3689	-0.123730173113805	2.56937390961505
591	3693	-0.140101299101411	2.33041377334919
592	3694	-0.209730155115263	5.17563561892807
595	3697	-0.0270769859636412	4.55594043781851
599	3701	-0.138575441422186	2.25767857486918
608	3710	-0.0667572845509368	2.71516735784846
622	3726	-0.130810599718367	2.63312492411006
638	3863	-0.0151836075483477	3.33822533962286
639	3864	0.0643873978934394	3.33822533962286
642	3871	-0.0309708442543361	4.35218251811136
650	3888	0.00563915608412225	3.33822533962286
651	3889	-0.0683445862944029	3.33822533962286
652	3890	0.0634637779043725	3.33822533962286
653	391	-0.184897334333445	2.13649278179056
655	3942	-0.0394820261762792	3.40601356040163
656	3952	-0.0404847727028948	2.40140054078154
657	3953	-0.110887663918412	2.40140054078154
658	3954	-0.0538120400483997	2.40140054078154
665	3965	-0.146367329740317	2.77085201164214
669	3979	0.0881435122936926	5.49884791913344
670	3980	0.0907566224664563	5.49884791913344
671	3981	0.0159769553592783	5.49884791913344
672	3984	-0.0670472618612333	5.49884791913344
673	3991	0.113756291734103	4.08055433898877
674	3992	-0.160140281477344	4.08055433898877
675	3996	-0.210232511605449	3.32878720035453
699	4031	0.177877099569171	4.69284691927723
701	4033	0.0259208852520819	4.69284691927723
702	4034	-0.127362736763212	4.69284691927723
716	4047	-0.0196086542425252	4.92495088891561
770	4100	-0.103907317091191	3.80130764690182
778	4108	-0.174864589243704	3.80130764690182
807	4137	-0.112215815369894	2.78675142214556
823	4193	0.0749068951791449	3.78311713749047
826	4206	-0.142237839546037	3.63265971329391
827	4207	-0.107553092561721	3.63265971329391
828	4208	-0.0699757954439261	3.63265971329391
829	4210	0.0124797361770349	3.63265971329391
830	4211	-0.0397246348063144	3.63265971329391
831	4212	-0.0642798965583922	3.63265971329391
832	4213	-0.172485870347393	3.63265971329391
833	4214	0.0208653797828763	3.63265971329391
834	4215	-0.0982768336155837	3.63265971329391
835	4217	-0.0544340739289853	3.63265971329391
843	4264	-0.151126520500522	2.64430083019087
844	4266	0.0229622752567531	1.98677173426624
924	4416	-0.127744942078604	2.28780172993023
925	4417	-0.25219462649639	2.28780172993023
926	4419	0.0335230487024204	2.28780172993023
927	4420	-0.0529706627671732	2.28780172993023
928	4421	0.0134651792471195	2.28780172993023
929	4423	-0.18039169990235	2.28780172993023
930	4424	-0.332283642213945	2.28780172993023
931	4430	-0.267493793132853	2.78643197050784
932	4430.5	-0.225208932364954	2.78643197050784
944	4451	-0.12439669151685	3.64200227997949
947	4458	-0.1867002844564	3.21145210826903
948	4459	-0.0721747266355803	3.56283641209302
949	4460	-0.123063193318532	4.17108257735753
950	4461	-0.0532111004908286	4.13789204241148
951	4462	-0.133613891301379	4.13789204241148
952	4463	-0.179910144658152	3.30871198181313
955	4495	0.0127591150513479	1.98263299439485
956	4496	-0.281043633190059	2.60205999132796
957	4497	-0.210103480035472	2.60205999132796
958	4509	-0.0500780274428347	2.2405492482826
959	4510|4511|4512|4513|4514|4515	-0.141633603088193	3.91232835796041
960	4518	0.00773696834079413	1.50514997831991
961	4519	0.0580196432718522	1.50514997831991
962	4520	-0.038170852805651	1.50514997831991
963	4521	-0.0720935119988411	1.50514997831991
985	4643	-0.193018484644434	5.49884791913344
986	4643.3	-0.260990140570823	5.49884791913344
987	4643.6	-0.166532222399058	5.49884791913344
988	4648	0.0059574250181414	2.6526717218575
990	4657	-0.13380785596198	2.62138402848165
991	48	-0.148326385761357	4.33819743340628
994	4954	-0.146722444036969	3.07918124604762
995	4964	-0.102444753980139	3.05153839051533
998	4992.8	0.0323627202076317	3.8896803542535
1008	5106	-0.335251275037588	4.92495088891561
1011	5112	-0.0739201541450312	3.30749603791321
1013	5114	-0.375825854166251	3.82393045512556
1015	5116	-0.176862406009844	3.82393045512556
1018	5122	0.0966899246563059	3.64200227997949
1019	5123	0.032855860183986	3.64200227997949
1022	5131	-0.00542694287918847	3.06351349561683
1029	5142	-0.0594869908100891	2.78675142214556
1030	5143	-0.0573469365214762	2.78675142214556
1035	5190	-0.0969564959789274	2.78318869107526
1036	5190.3	-0.0331897580615547	2.78318869107526
1037	5190.9	0.0190266993217908	2.78318869107526
1039	53|53.3|53.6	-0.0125649806306805	4.33819743340628
1040	531	-0.0887083981074359	4.8653714010985
1043	5401	-0.0933409915430191	3.26670196688409
1044	5401.5	-0.0892462871323544	3.26670196688409
1045	5404	0.0500960380142471	2.62034626635871
1048	5569.5	-0.0284306698039593	1.35179630689702
1051	5600	-0.0560573003658286	5.49884791913344
1056	574	-0.259814852247692	3.16121222731464
1057	576	-0.0376849620895091	3.16121222731464
1058	577	-0.189035633796916	2.90200289135073
1059	578	-0.110662196967559	3.5800669384614
1060	579	0.104707986569977	2.72427586960079
1062	584	-0.21849617013533	1.08457627793433
1067	5918	-0.24292113026909	4.35218251811136
1068	5919	-0.0364383965990166	4.35218251811136
1069	5969	-0.272014618441615	1.83901340247289
1077	5999	0.00612791616544515	5.49884791913344
1082	6055	0.075344775543629	4.03622954408629
1084	606	0.0382237878572917	1.50514997831991
1085	606.6	0.0522196873956403	1.50514997831991
1086	6065	0.0090484645628681	5.26778634817631
1087	6066	-0.0516656949518535	5.26778634817631
1088	6067	-0.132790735775853	5.26778634817631
1089	6068	0.204274974918188	5.26778634817631
1090	6069	-0.111052565503872	5.26778634817631
1091	6070	0.083900900064111	5.26778634817631
1092	6071	-0.13824113978995	5.26778634817631
1093	616	-0.191878613646973	4.53132560958103
1094	617	-0.164973080691548	4.53132560958103
1095	618	-0.102086333086251	4.53132560958103
1096	619	0.0848986226898938	4.53132560958103
1097	63	-0.168552155271489	2.04139268515822
1098	64	-0.0834259000617301	2.40312052117582
1101	654	-0.0667784151235782	2.83895607764799
1108	692	-0.0887152212917557	3.3503817759451
1109	703	0.140088686278399	3.3503817759451
1110	704	-0.193924657936982	3.3503817759451
1111	705	-0.019785120300816	3.3503817759451
1112	706	-0.242509886647223	2.52871106841685
1113	707	0.018843131236109	2.54883147317415
1114	714	-0.138805660420911	2.92042597417752
1115	716	-0.0120204839921147	2.83895607764799
1118	727	-0.160119701612264	2.83895607764799
1119	732	-0.197013648947815	3.16121222731464
1125	746.6	-0.234853679029862	4.53132560958103
1126	746.9	-0.0863684161137043	4.53132560958103
1127	747	-0.178254674968457	2.14612803567824
1130	764	-0.113461015568502	2.83895607764799
1131	765	-0.263132224651357	2.07371835034612
1133	777.3	-0.219597796268083	3.63265971329391
1134	777.6	-0.180747905355997	3.63265971329391
1135	777.9	-0.0776052405177244	3.63265971329391
1137	793	0.0359731549807197	3.5472823079633
1138	794	-0.115455781793651	3.5472823079633
1139	795	-0.156281613150476	3.58012632541158
1142	8	0.0765781991861013	2.71349054309394
1144	804	0.0366975672476828	2.38381536598043
1148	81	-0.112374672074521	2.37106786227174
1157	829	-0.085079747608875	3.69196510276736
1168	844	0.164431665006863	3.69196510276736
1169	845	-0.0147152826278261	3.70350890087033
1170	846	-0.160713534109695	3.70350890087033
1171	847	-0.0661497943494158	3.70350890087033
1172	858	-0.0654691204663819	3.70350890087033
1177	870	-0.0903170309273915	0.954242509439325
1178	873	-0.101468911310167	3.70350890087033
1179	874	-0.0478726461134785	3.70350890087033
1180	875	0.121327731447058	3.69196510276736
1181	876	0.157693501849751	4.44846051077237
1182	878	0.105617645024631	3.85733249643127
1184	9	0.0241325945535792	2.6526717218575
1185	908	-0.0999968173492543	3.85733249643127
1187	937	0.10230948835728	4.30155083660017
1190	942	-0.097281319163723	4.17223152070466
1191	946	-0.107344822529835	4.08105912300132
1193	957	-0.0417907459433162	4.08105912300132
1195	960	-0.0609286290942801	2.69897000433602
1199	965	-0.00707376943059965	3.05638643634725
1209	991	-0.234027958224444	3.74558221340446
1210	992	-0.223316113830695	3.74558221340446
1211	993	-0.33788876848569	3.74558221340446
1212	994	-0.410923768463132	3.74558221340446
1213	995	-0.440094209165465	3.74558221340446
