# Supplementary material for: The erosion of biodiversity and biomass in the Atlantic Forest biodiversity hotspot
Source: Nat Commun. 2020 Dec 11;11:6347. doi: 10.1038/s41467-020-20217-w (PMC7733445; doi:10.1038/s41467-020-20217-w)
Supplement: Supplementary file 7 — Source Data [file 41467_2020_20217_MOESM7_ESM.zip › Source Data/Figure5d.csv]

	ordem	wsg.loss	AreaUC1
1	10	-0.0137496908701206	4.44496053483392
11	1035	-0.65427687583455	4.53655844257153
13	1040	-0.0852384082142033	4.24281463978553
23	1088	-0.292864049103082	1.14612803567824
26	1112	-0.0663755816792771	2.7770496417353
32	1124	-0.468634959017745	2.34515800026944
33	1142	-0.134448298617993	4.24281463978553
42	1194	-0.0533793526929711	2.74663419893758
46	1205	0.00153926592381492	3.05638643634725
52	1237	-0.106456023932123	3.06351349561683
53	124	-0.0893396732769638	3.79045898781157
54	1240	0.0167881998791594	2.36921585741014
59	1249	0.0426827821705988	3.07408468902824
60	125	0.0185212714288562	1.04921802267018
63	1258	-0.108667358746128	4.10753522938659
65	1260	-0.148801069150004	3.20529911861598
66	1261	0.10663219081827	3.80130764690182
67	1266	-0.0167686577900937	2.8750612633917
68	1271	-0.0218143382301591	2.8750612633917
69	1272	0.162061986803126	3.07408468902824
70	1280	-0.0104697334783128	3.72427586960079
71	1281	-0.0263594561092073	3.72427586960079
72	1285	-0.0992253063912329	0.886490725172482
73	129	-0.204652388102927	2.28780172993023
75	130	-0.165287156131976	2.28780172993023
78	1322	0.024708522442872	1.36172783601759
79	1323	-0.00599583041218824	4.75525047064277
80	1324	-0.01706349696519	3.07408468902824
84	1330	0.0223504521904051	1.36172783601759
85	1333	-0.0667433146358382	3.06351349561683
86	1338	0.0367986320830861	4.69284691927723
92	1349	-0.059148095535003	5.49884791913344
94	1350	-0.073709053245878	2.45936232737296
95	1352|1352.3|1352.6	-0.113284293415754	2.11394335230684
97	1356	0.11936964944102	4.68124123737559
98	1357	-0.14338819963614	2.62940959910272
99	1358	-0.057628561860893	2.62940959910272
100	1359	0.216360558643568	3.47712125471966
101	136	-0.165903788147806	2.28780172993023
102	1360	-0.19179707963127	3.47712125471966
103	1361	0.0498801484137657	3.47712125471966
106	1364	0.133103379315521	3.33822533962286
107	1366	0.111612700060978	2.38916608436453
108	1368	-0.13425689763726	1.57978359661681
109	1371	0.019399135858324	4.89894446686651
111	1378	0.0705513319180795	4.52949875292819
113	138	-0.140473961448349	2.13649278179056
116	1420	0.0410299826409842	5.49884791913344
117	1421	-0.0355227561081946	5.49884791913344
118	1422	0.0365837115595326	5.49884791913344
119	1426	-0.121352814120691	5.49884791913344
121	1429	-0.0737731203421735	5.49884791913344
122	1434	0.0471501379638836	4.57569991800395
123	1435	-0.0828789410281482	5.49884791913344
124	1436	0.0190489326558382	5.49884791913344
125	1437	0.0146331911334399	5.49884791913344
126	1438	-0.0573762525283937	5.49884791913344
127	1439	0.0237272133694922	4.57569991800395
128	1440	0.0367521256722558	3.33822533962286
129	1445	-0.423925404325516	3.73116391840825
130	1446	-0.375476086655185	3.73116391840825
131	1448	0.097345503304103	4.68124123737559
132	1454	-0.244402267450872	5.49884791913344
133	1455	0.121449877479366	5.49884791913344
134	1456	-0.206014513900118	5.49884791913344
135	1457	0.0186197726049844	5.49884791913344
136	1458	-0.040752439725996	5.49884791913344
137	147	-0.115987797173877	3.57019256109573
138	1470	-0.0795698925815695	3.31626816513639
140	1494	0.0186943689729357	4.57569991800395
141	1501	-0.0652095594481633	3.24567056437357
144	1505	0.140958639904996	2.40140054078154
149	1518	-0.145757172242348	1.55630250076729
152	1526	-0.256105100687754	2.39445168082622
154	1538	-0.114116594763314	4.89894446686651
155	1549	0.0515810730177255	1.72427586960079
156	1551	-0.274931570399276	3.31626816513639
172	16	-0.00110429206519926	3.17609125905568
182	1615	-0.0247664800766881	2.63042787502502
184	1618	0.0377224908570235	3.42520805113866
185	1621	-0.164586805935696	3.91232835796041
186	1630	-0.0240303440732615	2.65311514320632
188	1638	-0.00329822189390269	3.36172783601759
190	1642	0.00538810826590519	2.54691264318124
191	1643	-0.00462158267270392	2.54691264318124
192	1644	-0.0703628717658896	2.54691264318124
193	1659	0.222267193139263	3.89762709129044
194	1661	-0.213579424407499	3.89762709129044
195	1663	0.180772584119459	4.89894446686651
196	1677	0.13421287202338	5.49884791913344
197	1678	-0.0689953194724308	5.49884791913344
198	1679	-0.10051622035167	5.49884791913344
199	1680	0.0754736178708514	5.49884791913344
200	1682	-0.127563385416943	5.49884791913344
201	1683	-0.0544277389016367	4.89894446686651
203	1687	-0.282689646207182	3.43120288455652
204	1688	-0.449209836111975	4.89894446686651
205	1693	-0.0806994009647869	5.49884791913344
206	1701	-0.0759510086396464	1.87656421398385
207	1702	0.0903351444580652	3.14441851860207
208	1703	-0.00330846822269261	5.49884791913344
209	1704	-0.00937289324635149	5.49884791913344
216	1778	-0.244269593147367	3.5800669384614
217	1778.2	-0.206053472103109	3.5800669384614
218	1778.4	-0.184668991353981	3.5800669384614
219	1778.6	-0.178782358573168	3.5800669384614
222	1873	0.176917902037356	3.05638643634725
223	1874	0.0630309171596924	3.05638643634725
224	1875	-0.00267030716519424	3.05638643634725
225	1876	0.100547712799661	3.05638643634725
226	1877	0.034654974763257	3.05638643634725
227	1878	0.168406764554636	3.05638643634725
228	1879	0.0312202727966081	3.05638643634725
230	1880	0.105315257915601	3.05638643634725
231	1881	-0.111767737926928	3.05638643634725
232	1882	-0.0927611159195637	3.05638643634725
233	1883	0.0599515752324044	4.86860817711173
234	1886	0.0293548748837248	4.24281463978553
238	1923|1924|1925	0.0915395766654174	3.74558221340446
239	1928	-0.0256564083257585	4.11863006773422
240	1992	-0.0636666670389299	3.72778517418291
247	203	0.0382145654696795	2.40312052117582
248	2125	0.0220270712230902	3.11890593665589
249	2127	0.104992502503526	2.11394335230684
253	2151	-0.0988972771422496	0.778151250383644
254	2157	0.0265996831994239	3.16121222731464
258	2181	-0.297628356613719	2.63921746212976
262	2246	-0.0454094454213428	4.36664518441718
265	2249	0.0767525429140162	4.36664518441718
266	2250	0.12912870748936	4.27218983145044
268	2252	0.146639471886191	4.27218983145044
269	2253	0.0430510144101826	4.36664518441718
270	2254	0.197329310582243	4.36664518441718
272	2256	0.214552061657724	4.27219122378959
275	2280	-0.0167224163216556	5.18224874993458
276	2285	-0.0483907053529387	5.18224874993458
285	2361	-0.0856364621587032	2.73319726510657
287	2371	0.120495826197377	2.92992956008459
290	2394	0.228596072980916	2.79577577415874
291	2398	0.0804125007574566	2.46087689648404
292	2404	-0.056393996570607	2.01283722470517
295	2426	-0.0297699166934728	2.61326339067777
301	2469	0.000727070427491304	3.12976354944919
302	2470	0.0253836824088151	2.75591909096031
304	2472	-0.255643110059452	2.53039244617511
309	2535	0.108492167609966	3.06892761168207
311	2549	0.291383176076051	2.77085201164214
312	259	-0.171724783016476	4.55594043781851
314	28	-0.105448428285156	2.43046948599859
315	281	0.0883620023732237	3.59549622182557
316	29	0.122325812582545	2.43046948599859
319	30	-0.193777749061409	2.43046948599859
322	31	-0.060254096293353	2.43046948599859
328	321	-0.217388184925713	5.17563561892807
342	3351	-0.0393708531282955	0.954242509439325
357	3366	0.0954848081537144	0.778151250383644
361	3370	0.0988779640821228	4.75525047064277
377	3386	-0.0628487284754016	4.12011307140768
382	3391	-0.00254844265517471	4.75525047064277
416	3426	0.113651918732822	4.92495088891561
419	3429	-0.24828501435938	4.11863006773422
430	3440	-0.169262728504722	4.36172783601759
452	3462	-0.15731224688247	4.92495088891561
463	3472	-0.0191668127395876	3.63928722591024
470	3479	-0.0723068907570951	4.75525047064277
473	3481	0.0154599933418563	3.14371100305934
476	3484	-3.92230789364757e-05	3.70861649784152
479	3487	0.0843196315358741	4.92495088891561
480	3488	0.0679807452662255	4.75525047064277
482	3490	0.0252734070351907	1.73239375982297
488	3496	0.11001171952793	3.66332393362821
498	3506	-0.14344072212903	4.69284691927723
499	3507	-0.210747801057776	4.69284691927723
504	3512	-0.257693955248221	4.75525047064277
519	3526	-0.019729360830213	4.92495088891561
520	3527	0.172751629867047	4.92495088891561
521	3528	0.0493804305693094	4.92495088891561
524	3531	-0.11682735566485	4.92495088891561
525	3532	0.0271156300152768	4.92495088891561
531	3538	0.216173489784092	3.70044410102775
533	3544	-0.266324984863245	2.63748972951251
534	3545	-0.0857041791765615	2.63748972951251
535	3546	0.0346513326261238	2.63748972951251
540	3602	-0.183162209811878	1.71180722904119
567	3656	-0.13675051942164	2.37106786227174
569	3659	-0.0900392882220299	3.57019256109573
572	3672	-0.170541679599028	4.36015776474734
573	3673	-0.465107103039242	4.36015776474734
574	3675	-0.102366748901437	3.17260293120986
577	3678	0.0518287922859595	2.09691001300806
586	3687	-0.0959378801402856	3.79045898781157
588	3689	-0.173822938942705	2.56937390961505
591	3693	-0.0685911791266216	2.33041377334919
592	3694	-0.376289851793946	5.17563561892807
595	3697	-0.146581245275797	4.55594043781851
599	3701	-0.096882565634795	2.25767857486918
608	3710	-0.0399292525878052	2.71516735784846
622	3726	0.0659856477318021	2.63312492411006
638	3863	0.264469488751061	3.33822533962286
639	3864	0.213301029405889	3.33822533962286
642	3871	-0.106053833292705	4.35218251811136
650	3888	-0.0255690133986786	3.33822533962286
651	3889	-0.0490712064515394	3.33822533962286
652	3890	0.228920726556854	3.33822533962286
653	391	-0.0792413419600566	2.13649278179056
655	3942	0.14758710776956	3.40601356040163
656	3952	0.0437259884997351	2.40140054078154
657	3953	-0.221873287723894	2.40140054078154
658	3954	-0.17264965444004	2.40140054078154
665	3965	0.0129496435935615	2.77085201164214
669	3979	0.0787732526591602	5.49884791913344
670	3980	0.0248291013787622	5.49884791913344
671	3981	-0.0658107865532219	5.49884791913344
672	3984	0.102230389409521	5.49884791913344
673	3991	0.167971791739708	4.08055433898877
674	3992	-0.0968425536021203	4.08055433898877
675	3996	-0.0431858010250981	3.32878720035453
699	4031	-0.13962459372941	4.69284691927723
701	4033	-0.0384769551496146	4.69284691927723
702	4034	-0.166756357560811	4.69284691927723
716	4047	0.0298545551453833	4.92495088891561
770	4100	-0.0930137055994315	3.80130764690182
778	4108	0.0847746177632472	3.80130764690182
807	4137	0.0366819690686131	2.78675142214556
823	4193	0.147891836539415	3.78311713749047
826	4206	-0.0289927613897367	3.63265971329391
827	4207	-0.0666345255620671	3.63265971329391
828	4208	0.0104144405028883	3.63265971329391
829	4210	0.0302309274354478	3.63265971329391
830	4211	-0.0822375389123463	3.63265971329391
831	4212	-0.0884989943880819	3.63265971329391
832	4213	0.028186995670959	3.63265971329391
833	4214	0.0449506892081818	3.63265971329391
834	4215	-0.0698150878255637	3.63265971329391
835	4217	-0.0398365656144545	3.63265971329391
843	4264	0.125518219206303	2.64430083019087
844	4266	0.00269474328469689	1.98677173426624
924	4416	-0.0796611928218115	2.28780172993023
925	4417	0.219434193343211	2.28780172993023
926	4419	0.0991773061590598	2.28780172993023
927	4420	-0.271154812360023	2.28780172993023
928	4421	-0.162464386887568	2.28780172993023
929	4423	-0.246000513777312	2.28780172993023
930	4424	-0.227395204069294	2.28780172993023
931	4430	0.0901438405863704	2.78643197050784
932	4430.5	0.0972091925494645	2.78643197050784
944	4451	-0.236911633431829	3.64200227997949
947	4458	-0.10216640055211	3.21145210826903
948	4459	-0.0597456104605638	3.56283641209302
949	4460	0.191490152595161	4.17108257735753
950	4461	-0.00274138695865893	4.13789204241148
951	4462	-0.0789311753314233	4.13789204241148
952	4463	-0.0395258479658658	3.30871198181313
955	4495	-0.103628591522569	1.98263299439485
956	4496	-0.11214285880307	2.60205999132796
957	4497	0.106773738246282	2.60205999132796
958	4509	-0.290522693505627	2.2405492482826
959	4510|4511|4512|4513|4514|4515	-0.180596644229498	3.91232835796041
960	4518	-0.16207620647077	1.50514997831991
961	4519	-0.257675178529048	1.50514997831991
962	4520	-0.109482518514067	1.50514997831991
963	4521	-0.0464794548446938	1.50514997831991
985	4643	-0.0889111311739367	5.49884791913344
986	4643.3	-0.00251199340165285	5.49884791913344
987	4643.6	0.0295908900908118	5.49884791913344
988	4648	0.141721673010995	2.6526717218575
990	4657	-0.0444167472460096	2.62138402848165
991	48	0.0857003943881039	4.33819743340628
994	4954	-0.188836820519208	3.07918124604762
995	4964	-0.230948663387539	3.05153839051533
998	4992.8	0.0178887727303803	3.8896803542535
1008	5106	-0.188498362427396	4.92495088891561
1011	5112	-0.239352691622392	3.30749603791321
1013	5114	0.0265613949586884	3.82393045512556
1015	5116	-0.0386512752030195	3.82393045512556
1018	5122	-0.191321708425207	3.64200227997949
1019	5123	-0.0767964465377618	3.64200227997949
1022	5131	-0.145943818280419	3.06351349561683
1029	5142	-0.0936479091505492	2.78675142214556
1030	5143	0.012686452748425	2.78675142214556
1035	5190	-0.117569445206596	2.78318869107526
1036	5190.3	-0.105298602940085	2.78318869107526
1037	5190.9	-0.015594118040917	2.78318869107526
1039	53|53.3|53.6	0.0802901238715767	4.33819743340628
1040	531	0.122696429271995	4.8653714010985
1043	5401	-0.313867526827582	3.26670196688409
1044	5401.5	-0.122213598784171	3.26670196688409
1045	5404	-0.0118853572943354	2.62034626635871
1048	5569.5	-0.10891744852656	1.35179630689702
1051	5600	-0.250808271739152	5.49884791913344
1056	574	-0.0492373293114209	3.16121222731464
1057	576	0.31128641811172	3.16121222731464
1058	577	0.206377869285011	2.90200289135073
1059	578	-0.131979238872171	3.5800669384614
1060	579	0.0723773058262536	2.72427586960079
1062	584	-0.181509702032376	1.08457627793433
1067	5918	-0.00550953040256944	4.35218251811136
1068	5919	0.122099411667445	4.35218251811136
1069	5969	0.113225365819858	1.83901340247289
1077	5999	0.0381895268429956	5.49884791913344
1082	6055	0.119837899478369	4.03622954408629
1084	606	-0.124864652976588	1.50514997831991
1085	606.6	-0.144252725746592	1.50514997831991
1086	6065	-0.173503168936353	5.26778634817631
1087	6066	0.061347536625367	5.26778634817631
1088	6067	0.0260180252819148	5.26778634817631
1089	6068	0.0630669329982266	5.26778634817631
1090	6069	-0.0974659369593347	5.26778634817631
1091	6070	-0.107762252806537	5.26778634817631
1092	6071	-0.222405749561047	5.26778634817631
1093	616	-0.0696001921563322	4.53132560958103
1094	617	0.0386806077143975	4.53132560958103
1095	618	0.0442445572203154	4.53132560958103
1096	619	-0.17075430082486	4.53132560958103
1097	63	0.0112953918199353	2.04139268515822
1098	64	-0.0902034902173126	2.40312052117582
1101	654	0.0954651618131565	2.83895607764799
1108	692	-0.0990029791971015	3.3503817759451
1109	703	-0.130753458672295	3.3503817759451
1110	704	-0.0285010109417652	3.3503817759451
1111	705	-0.105518900566839	3.3503817759451
1112	706	-0.184213075174515	2.52871106841685
1113	707	-0.229877848940645	2.54883147317415
1114	714	-0.193017170723337	2.92042597417752
1115	716	-0.096956552422074	2.83895607764799
1118	727	0.0622199245595821	2.83895607764799
1119	732	-0.163305006947939	3.16121222731464
1125	746.6	0.0766272851980987	4.53132560958103
1126	746.9	-0.0265019986436026	4.53132560958103
1127	747	-0.259983749773674	2.14612803567824
1130	764	0.0674840216634648	2.83895607764799
1131	765	-0.0356177360533893	2.07371835034612
1133	777.3	-0.173991703151252	3.63265971329391
1134	777.6	-0.0587093267954877	3.63265971329391
1135	777.9	-0.0168568489253054	3.63265971329391
1137	793	0.0911006384719603	3.5472823079633
1138	794	-0.000649611615343994	3.5472823079633
1139	795	-0.0456974548884353	3.58012632541158
1142	8	0.191026439299767	2.71349054309394
1144	804	-0.214044680813553	2.38381536598043
1148	81	-0.111667146108253	2.37106786227174
1157	829	-0.156931181445576	3.69196510276736
1168	844	0.0834884775236969	3.69196510276736
1169	845	0.18319343216695	3.70350890087033
1170	846	-0.0666889093286718	3.70350890087033
1171	847	0.0653437007409811	3.70350890087033
1172	858	-0.00532891709452582	3.70350890087033
1177	870	0.0601738808203513	0.954242509439325
1178	873	0.0609844282713709	3.70350890087033
1179	874	-0.275577163138487	3.70350890087033
1180	875	0.0948147552134273	3.69196510276736
1181	876	0.134119189728243	4.44846051077237
1182	878	-0.0675530717150964	3.85733249643127
1184	9	0.144791087673303	2.6526717218575
1185	908	-0.169368638890203	3.85733249643127
1187	937	-0.115811698817095	4.30155083660017
1190	942	-0.216676082114925	4.17223152070466
1191	946	-0.223864547833455	4.08105912300132
1193	957	-0.0109160517189706	4.08105912300132
1195	960	-0.141003542217865	2.69897000433602
1199	965	-0.256714295869777	3.05638643634725
1209	991	0.00965168931728812	3.74558221340446
1210	992	0.0199951814711397	3.74558221340446
1211	993	-0.00939351408970417	3.74558221340446
1212	994	-0.189486096546823	3.74558221340446
1213	995	0.0432604932118872	3.74558221340446
