# Supplementary material for: The erosion of biodiversity and biomass in the Atlantic Forest biodiversity hotspot
Source: Nat Commun. 2020 Dec 11;11:6347. doi: 10.1038/s41467-020-20217-w (PMC7733445; doi:10.1038/s41467-020-20217-w)
Supplement: Supplementary file 7 — Source Data [file 41467_2020_20217_MOESM7_ESM.zip › Source Data/Figure5f.csv]

	ordem	SS.loss	AreaUC1
1	10	0.00135755498223141	4.44496053483392
11	1035	-0.0721227161191724	4.53655844257153
13	1040	0.0381655450573378	4.24281463978553
23	1088	0.188783825193756	1.14612803567824
26	1112	-0.0540683096913957	2.7770496417353
32	1124	-0.0808652089888109	2.34515800026944
33	1142	-0.0213362420136703	4.24281463978553
42	1194	-0.237256753479226	2.74663419893758
46	1205	0.0759471546912461	3.05638643634725
52	1237	-0.00622791540210666	3.06351349561683
53	124	-0.177587583794428	3.79045898781157
54	1240	-0.16072475656855	2.36921585741014
59	1249	0.0524924879393725	3.07408468902824
60	125	-0.00960081362778548	1.04921802267018
63	1258	-0.176306444596993	4.10753522938659
65	1260	-0.104913528896982	3.20529911861598
66	1261	-0.300075093385761	3.80130764690182
67	1266	0.0517917584077896	2.8750612633917
68	1271	0.0151783627945361	2.8750612633917
69	1272	-0.257727699476418	3.07408468902824
70	1280	-0.468887445142337	3.72427586960079
71	1281	-0.049818312954748	3.72427586960079
72	1285	-0.0320610009450055	0.886490725172482
73	129	-0.521098624720293	2.28780172993023
75	130	0.216343278633587	2.28780172993023
78	1322	0.102440148520103	1.36172783601759
79	1323	-0.0598160365038296	4.75525047064277
80	1324	0.239276387363403	3.07408468902824
84	1330	0.117916942738388	1.36172783601759
85	1333	-0.131015201792493	3.06351349561683
86	1338	0.15527242763572	4.69284691927723
92	1349	0.0543402487032093	5.49884791913344
94	1350	-0.185960892498778	2.45936232737296
95	1352|1352.3|1352.6	-0.144622210055209	2.11394335230684
97	1356	0.0498004743403824	4.68124123737559
98	1357	-0.371198105913592	2.62940959910272
99	1358	-0.111560094412177	2.62940959910272
100	1359	0.150851147816847	3.47712125471966
101	136	-0.162166492068131	2.28780172993023
102	1360	-0.356973053064735	3.47712125471966
103	1361	0.172381385808041	3.47712125471966
106	1364	-0.137783583525781	3.33822533962286
107	1366	0.00679915814963094	2.38916608436453
108	1368	0.0129261011851203	1.57978359661681
109	1371	0.1477790272296	4.89894446686651
111	1378	-0.194137963085474	4.52949875292819
113	138	-0.143543785452196	2.13649278179056
116	1420	0.018396307115666	5.49884791913344
117	1421	0.0381335675331433	5.49884791913344
118	1422	-0.00940473434845735	5.49884791913344
119	1426	0.0498467730915422	5.49884791913344
121	1429	0.0168360982796476	5.49884791913344
122	1434	0.0445047081432971	4.57569991800395
123	1435	0.036863840766287	5.49884791913344
124	1436	-0.164633780927348	5.49884791913344
125	1437	0.146054998344415	5.49884791913344
126	1438	0.1015736796168	5.49884791913344
127	1439	0.0815854617881024	4.57569991800395
128	1440	-0.0928088766283959	3.33822533962286
129	1445	-0.164595471818859	3.73116391840825
130	1446	0.148989072465941	3.73116391840825
131	1448	0.0625677913964405	4.68124123737559
132	1454	0.00489640971393308	5.49884791913344
133	1455	0.242298153723411	5.49884791913344
134	1456	-0.303776421675644	5.49884791913344
135	1457	0.0205607246317323	5.49884791913344
136	1458	-0.114828752144026	5.49884791913344
137	147	-0.201634349241171	3.57019256109573
138	1470	-0.120769846704552	3.31626816513639
140	1494	0.0245910750532482	4.57569991800395
141	1501	-0.215141128626092	3.24567056437357
144	1505	-0.157053790541425	2.40140054078154
149	1518	0.0937508697074543	1.55630250076729
152	1526	-0.0435784411992107	2.39445168082622
154	1538	0.154393849731692	4.89894446686651
155	1549	-0.368497351824484	1.72427586960079
156	1551	-0.109194904486636	3.31626816513639
172	16	0.0546605440014446	3.17609125905568
182	1615	-0.130268990348581	2.63042787502502
184	1618	-0.0280998225207066	3.42520805113866
185	1621	0.0372940613755192	3.91232835796041
186	1630	-0.441512371613278	2.65311514320632
188	1638	0.118041453000552	3.36172783601759
190	1642	-0.0900895528466491	2.54691264318124
191	1643	-0.0584959897322105	2.54691264318124
192	1644	-0.145679786981246	2.54691264318124
193	1659	0.0725666420902052	3.89762709129044
194	1661	0.0271478122160538	3.89762709129044
195	1663	-0.548216450326967	4.89894446686651
196	1677	0.153006238744992	5.49884791913344
197	1678	0.0382308668156317	5.49884791913344
198	1679	0.0535493771632817	5.49884791913344
199	1680	0.0289078823387702	5.49884791913344
200	1682	-0.154501224779926	5.49884791913344
201	1683	0.0834707432300548	4.89894446686651
203	1687	-0.300410742312152	3.43120288455652
204	1688	-0.0780207029070663	4.89894446686651
205	1693	-0.0010621098133841	5.49884791913344
206	1701	0.0119629678549646	1.87656421398385
207	1702	-0.0736821230685655	3.14441851860207
208	1703	-0.0659247624041751	5.49884791913344
209	1704	0.0220502661289329	5.49884791913344
216	1778	-0.0730285048442031	3.5800669384614
217	1778.2	-0.117607035160628	3.5800669384614
218	1778.4	-0.0430334360480622	3.5800669384614
219	1778.6	-0.124319031878473	3.5800669384614
222	1873	-0.0134372104299889	3.05638643634725
223	1874	-0.220550230074185	3.05638643634725
224	1875	0.05431608434845	3.05638643634725
225	1876	-0.167532504900019	3.05638643634725
226	1877	0.0794570811208098	3.05638643634725
227	1878	0.00637126481997652	3.05638643634725
228	1879	0.141032502974139	3.05638643634725
230	1880	0.0368919685637454	3.05638643634725
231	1881	-0.0862643301174973	3.05638643634725
232	1882	0.233060849459119	3.05638643634725
233	1883	-0.153086295207477	4.86860817711173
234	1886	-0.0504143744627323	4.24281463978553
238	1923|1924|1925	-0.045214674957851	3.74558221340446
239	1928	-0.00223953573740688	4.11863006773422
240	1992	-0.122771692804839	3.72778517418291
247	203	-0.217174748911626	2.40312052117582
248	2125	-0.129375379830251	3.11890593665589
249	2127	-0.0804925160432702	2.11394335230684
253	2151	-0.181938257451941	0.778151250383644
254	2157	-0.0126211929063718	3.16121222731464
258	2181	-0.0450446336346927	2.63921746212976
262	2246	-0.158453121151526	4.36664518441718
265	2249	-0.0174614138952393	4.36664518441718
266	2250	0.0259165259202228	4.27218983145044
268	2252	-0.0214414694509843	4.27218983145044
269	2253	-0.0692439932087373	4.36664518441718
270	2254	-0.025586028597298	4.36664518441718
272	2256	-0.000542503479555961	4.27219122378959
275	2280	-0.0940343651053599	5.18224874993458
276	2285	-0.152575881718053	5.18224874993458
285	2361	-0.0377772410567144	2.73319726510657
287	2371	0.0903247072392288	2.92992956008459
290	2394	-0.036480718881268	2.79577577415874
291	2398	-0.057393812334755	2.46087689648404
292	2404	-0.0398150357618842	2.01283722470517
295	2426	-0.103606213501372	2.61326339067777
301	2469	-0.00857180471190327	3.12976354944919
302	2470	-0.201654793179619	2.75591909096031
304	2472	-0.110849315231335	2.53039244617511
309	2535	-0.0306368300940754	3.06892761168207
311	2549	-0.156297896921315	2.77085201164214
312	259	-0.0069661658415444	4.55594043781851
314	28	-0.0588210758036387	2.43046948599859
315	281	0.0032299921355593	3.59549622182557
316	29	0.00920290484615102	2.43046948599859
319	30	0.184599587686882	2.43046948599859
322	31	0.185858083002333	2.43046948599859
328	321	-0.389643797119103	5.17563561892807
342	3351	0.0811471738099569	0.954242509439325
357	3366	-0.0760074537922857	0.778151250383644
361	3370	0.122957442438987	4.75525047064277
377	3386	-0.296686591354741	4.12011307140768
382	3391	0.00557971037988407	4.75525047064277
416	3426	0.0188790618799435	4.92495088891561
419	3429	0.0933187000883475	4.11863006773422
430	3440	-0.0964129005016586	4.36172783601759
452	3462	-0.275634530035726	4.92495088891561
463	3472	-0.297681121030302	3.63928722591024
470	3479	0.0694633499942462	4.75525047064277
473	3481	0.0307335984704987	3.14371100305934
476	3484	-0.0900845971104786	3.70861649784152
479	3487	0.119694638036138	4.92495088891561
480	3488	-0.0103210708779514	4.75525047064277
482	3490	-0.174065547137633	1.73239375982297
488	3496	0.00133800320548956	3.66332393362821
498	3506	-0.187755354585577	4.69284691927723
499	3507	-0.274752323279775	4.69284691927723
504	3512	-0.244663436583618	4.75525047064277
519	3526	-0.0357907323010258	4.92495088891561
520	3527	-0.0679741847204943	4.92495088891561
521	3528	-0.185204822572862	4.92495088891561
524	3531	-0.173383620351706	4.92495088891561
525	3532	-0.217627496511369	4.92495088891561
531	3538	0.113422642315616	3.70044410102775
533	3544	-0.0407914068479522	2.63748972951251
534	3545	-0.177087697259367	2.63748972951251
535	3546	-0.0951459085942392	2.63748972951251
540	3602	-0.108283215926269	1.71180722904119
567	3656	-0.119254751304359	2.37106786227174
569	3659	-0.184359836019835	3.57019256109573
572	3672	-0.0392546716399103	4.36015776474734
573	3673	-0.111837085987734	4.36015776474734
574	3675	-0.0885068512252131	3.17260293120986
577	3678	-0.164969524473231	2.09691001300806
586	3687	-0.0754582010151423	3.79045898781157
588	3689	-0.0537194224325879	2.56937390961505
591	3693	0.0313379548875762	2.33041377334919
592	3694	-0.293825325737569	5.17563561892807
595	3697	0.0121458014696964	4.55594043781851
599	3701	-0.19745568231761	2.25767857486918
608	3710	-0.0388069168398905	2.71516735784846
622	3726	-0.103676706155828	2.63312492411006
638	3863	-0.316077430792208	3.33822533962286
639	3864	-0.158613298529082	3.33822533962286
642	3871	-0.0638393141880453	4.35218251811136
650	3888	-0.0930994456717048	3.33822533962286
651	3889	-0.0589568489168322	3.33822533962286
652	3890	-0.13057421882712	3.33822533962286
653	391	-0.143381999528621	2.13649278179056
655	3942	0.0876392619343794	3.40601356040163
656	3952	-0.188940773066023	2.40140054078154
657	3953	-0.16022508116829	2.40140054078154
658	3954	-0.055492417794585	2.40140054078154
665	3965	-0.159994228640522	2.77085201164214
669	3979	0.187725441248331	5.49884791913344
670	3980	0.269369874111735	5.49884791913344
671	3981	0.0024934303239485	5.49884791913344
672	3984	-0.0495252623804578	5.49884791913344
673	3991	0.0115881233988385	4.08055433898877
674	3992	-0.0937036226965592	4.08055433898877
675	3996	-0.0980943673841767	3.32878720035453
699	4031	0.511552581985255	4.69284691927723
701	4033	-0.230653557283949	4.69284691927723
702	4034	-0.497887544796426	4.69284691927723
716	4047	-0.193278790213029	4.92495088891561
770	4100	-0.242068671729777	3.80130764690182
778	4108	-0.316303227942061	3.80130764690182
807	4137	-0.03887562180566	2.78675142214556
823	4193	0.00879928909149839	3.78311713749047
826	4206	-0.159325513024346	3.63265971329391
827	4207	-0.0901225465391004	3.63265971329391
828	4208	-0.0576430445187136	3.63265971329391
829	4210	0.0443383807372454	3.63265971329391
830	4211	-0.0307317236509604	3.63265971329391
831	4212	-0.0621766240700174	3.63265971329391
832	4213	-0.179824423879414	3.63265971329391
833	4214	0.0570320147368629	3.63265971329391
834	4215	-0.028180781631874	3.63265971329391
835	4217	0.00345863783396799	3.63265971329391
843	4264	-0.132019230293126	2.64430083019087
844	4266	0.0353357979257235	1.98677173426624
924	4416	-0.294514571584302	2.28780172993023
925	4417	-0.290022726389857	2.28780172993023
926	4419	0.0843357543288703	2.28780172993023
927	4420	0.258327951194167	2.28780172993023
928	4421	0.0937734027686721	2.28780172993023
929	4423	-0.277670729010869	2.28780172993023
930	4424	-0.513820951403145	2.28780172993023
931	4430	-0.0116028694180626	2.78643197050784
932	4430.5	0.0563459750853786	2.78643197050784
944	4451	-0.019422917084763	3.64200227997949
947	4458	-0.0866416609014724	3.21145210826903
948	4459	-0.0290523711101173	3.56283641209302
949	4460	0.0430352244156448	4.17108257735753
950	4461	-0.0642187310254446	4.13789204241148
951	4462	-0.138507256552215	4.13789204241148
952	4463	-0.154712363395404	3.30871198181313
955	4495	-0.44293550598664	1.98263299439485
956	4496	-0.0643966011528544	2.60205999132796
957	4497	-0.127892879019403	2.60205999132796
958	4509	-0.182282059368937	2.2405492482826
959	4510|4511|4512|4513|4514|4515	-0.135997874651091	3.91232835796041
960	4518	0.111337460291759	1.50514997831991
961	4519	0.119562105474231	1.50514997831991
962	4520	-0.0288539310386622	1.50514997831991
963	4521	-0.0750031678715626	1.50514997831991
985	4643	-0.187696057336327	5.49884791913344
986	4643.3	-0.357216591739644	5.49884791913344
987	4643.6	-0.0633941673124298	5.49884791913344
988	4648	-0.111309228783137	2.6526717218575
990	4657	-0.060726133821451	2.62138402848165
991	48	-0.108218846634439	4.33819743340628
994	4954	-0.0824598891787132	3.07918124604762
995	4964	0.0346678037706952	3.05153839051533
998	4992.8	0.159977907363694	3.8896803542535
1008	5106	-0.21407986725319	4.92495088891561
1011	5112	-0.197701690609513	3.30749603791321
1013	5114	-0.493288397990226	3.82393045512556
1015	5116	0.109399693744513	3.82393045512556
1018	5122	0.356521087362742	3.64200227997949
1019	5123	0.0695241534396157	3.64200227997949
1022	5131	0.0689899768339274	3.06351349561683
1029	5142	0.0520597016124634	2.78675142214556
1030	5143	0.0719528974263975	2.78675142214556
1035	5190	-0.11931767954688	2.78318869107526
1036	5190.3	-0.0710918413095744	2.78318869107526
1037	5190.9	-0.0681133835140788	2.78318869107526
1039	53|53.3|53.6	-0.0729391364815036	4.33819743340628
1040	531	-0.0158896235691001	4.8653714010985
1043	5401	-0.0634567795448743	3.26670196688409
1044	5401.5	0.00412410487686474	3.26670196688409
1045	5404	0.158268468114221	2.62034626635871
1048	5569.5	0.0683458321709769	1.35179630689702
1051	5600	0.0255024709006681	5.49884791913344
1056	574	-0.164498934252373	3.16121222731464
1057	576	-0.052822379974832	3.16121222731464
1058	577	-0.0358461332486582	2.90200289135073
1059	578	-0.0900566148682554	3.5800669384614
1060	579	0.130061428915203	2.72427586960079
1062	584	-0.116297115897616	1.08457627793433
1067	5918	-0.396101685604965	4.35218251811136
1068	5919	-0.198846233721793	4.35218251811136
1069	5969	-0.0727309443623237	1.83901340247289
1077	5999	0.134923662546222	5.49884791913344
1082	6055	0.178483900321541	4.03622954408629
1084	606	0.137241098100235	1.50514997831991
1085	606.6	0.0608763890606164	1.50514997831991
1086	6065	0.00920851255270169	5.26778634817631
1087	6066	-0.0872755918650446	5.26778634817631
1088	6067	-0.12307349475117	5.26778634817631
1089	6068	0.0987123368876675	5.26778634817631
1090	6069	-0.149011971462457	5.26778634817631
1091	6070	0.0421583240373221	5.26778634817631
1092	6071	-0.060188583056182	5.26778634817631
1093	616	-0.142129356843026	4.53132560958103
1094	617	-0.131419209710449	4.53132560958103
1095	618	-0.0031177146837676	4.53132560958103
1096	619	-0.0466566243298452	4.53132560958103
1097	63	-0.258268128070992	2.04139268515822
1098	64	-0.0604592040728128	2.40312052117582
1101	654	0.0166726792476956	2.83895607764799
1108	692	-0.187032577745215	3.3503817759451
1109	703	0.0973713062091011	3.3503817759451
1110	704	-0.195139951300324	3.3503817759451
1111	705	-0.0138063349715258	3.3503817759451
1112	706	-0.243530293258408	2.52871106841685
1113	707	0.129612309158538	2.54883147317415
1114	714	-0.103497087876553	2.92042597417752
1115	716	0.00684479831127982	2.83895607764799
1118	727	-0.0482723439694721	2.83895607764799
1119	732	-0.179953992812927	3.16121222731464
1125	746.6	-0.148112464555069	4.53132560958103
1126	746.9	-0.128526981594241	4.53132560958103
1127	747	-0.225658522883515	2.14612803567824
1130	764	-0.0298221978454464	2.83895607764799
1131	765	-0.321895018143283	2.07371835034612
1133	777.3	-0.266488348059263	3.63265971329391
1134	777.6	-0.196603458644311	3.63265971329391
1135	777.9	-0.0737338775953381	3.63265971329391
1137	793	0.0672064366418688	3.5472823079633
1138	794	-0.154826147920115	3.5472823079633
1139	795	-0.036243973979233	3.58012632541158
1142	8	-0.234476563288861	2.71349054309394
1144	804	0.0741949781907354	2.38381536598043
1148	81	-0.108743541402641	2.37106786227174
1157	829	-0.00251640791970889	3.69196510276736
1168	844	0.189547586000739	3.69196510276736
1169	845	0.108354014654737	3.70350890087033
1170	846	-0.058624741825535	3.70350890087033
1171	847	0.0221319558412477	3.70350890087033
1172	858	0.232311093784575	3.70350890087033
1177	870	-0.127414601298074	0.954242509439325
1178	873	-0.213756977926783	3.70350890087033
1179	874	-0.0770587391766285	3.70350890087033
1180	875	0.191019329276494	3.69196510276736
1181	876	0.166130130643106	4.44846051077237
1182	878	-0.116853993861063	3.85733249643127
1184	9	-0.111925292008404	2.6526717218575
1185	908	-0.312547390736327	3.85733249643127
1187	937	0.120797618672589	4.30155083660017
1190	942	0.0978796245538629	4.17223152070466
1191	946	-0.146862883059144	4.08105912300132
1193	957	-0.028068783042647	4.08105912300132
1195	960	0.105099625545618	2.69897000433602
1199	965	0.0998432481165925	3.05638643634725
1209	991	-0.160360494191138	3.74558221340446
1210	992	-0.250493206692406	3.74558221340446
1211	993	-0.249205446955433	3.74558221340446
1212	994	-0.281259104771109	3.74558221340446
1213	995	-0.358261349563931	3.74558221340446
