# Supplementary material for: The erosion of biodiversity and biomass in the Atlantic Forest biodiversity hotspot
Source: Nat Commun. 2020 Dec 11;11:6347. doi: 10.1038/s41467-020-20217-w (PMC7733445; doi:10.1038/s41467-020-20217-w)
Supplement: Supplementary file 7 — Source Data [file 41467_2020_20217_MOESM7_ESM.zip › Source Data/Figure5g.csv]

	ordem	GS.loss	AreaUC1
1	10	0.0426646660730649	4.44496053483392
11	1035	-0.21630900682423	4.53655844257153
13	1040	0.1283943692565	4.24281463978553
23	1088	0.0695201512939407	1.14612803567824
26	1112	-0.124111823630615	2.7770496417353
32	1124	-0.278347127874315	2.34515800026944
33	1142	-0.214516357834297	4.24281463978553
42	1194	-0.21253199290985	2.74663419893758
46	1205	-0.139081403862243	3.05638643634725
52	1237	-0.281231070800699	3.06351349561683
53	124	-0.203159478486888	3.79045898781157
54	1240	-0.164605979884352	2.36921585741014
59	1249	-0.106588767781791	3.07408468902824
60	125	-0.191048553067821	1.04921802267018
63	1258	0.10150734271119	4.10753522938659
65	1260	-0.0103769800200112	3.20529911861598
66	1261	-0.478974170389651	3.80130764690182
67	1266	-0.0194074236872063	2.8750612633917
68	1271	0.124134819835548	2.8750612633917
69	1272	-0.364458884992884	3.07408468902824
70	1280	-0.411872154181075	3.72427586960079
71	1281	0.0690176302865811	3.72427586960079
72	1285	0.0281424222396874	0.886490725172482
73	129	-0.620296147825185	2.28780172993023
75	130	-0.027423160699012	2.28780172993023
78	1322	0.134465971124124	1.36172783601759
79	1323	-0.0126905455117367	4.75525047064277
80	1324	0.0948954131881515	3.07408468902824
84	1330	0.154289588342739	1.36172783601759
85	1333	-0.290560978430288	3.06351349561683
86	1338	0.370845428083182	4.69284691927723
92	1349	0.0566226741724794	5.49884791913344
94	1350	-0.37524465385326	2.45936232737296
95	1352|1352.3|1352.6	-0.291728682406353	2.11394335230684
97	1356	0.0517359373382326	4.68124123737559
98	1357	-0.321554511770132	2.62940959910272
99	1358	-0.154039358210772	2.62940959910272
100	1359	0.161403073583973	3.47712125471966
101	136	-0.494017140491213	2.28780172993023
102	1360	0.0648985605648471	3.47712125471966
103	1361	-0.0829942205524938	3.47712125471966
106	1364	0.119152573262588	3.33822533962286
107	1366	-0.212247844035833	2.38916608436453
108	1368	-0.0701014141091822	1.57978359661681
109	1371	0.0496374246166876	4.89894446686651
111	1378	-0.217290324171448	4.52949875292819
113	138	-0.375451762951217	2.13649278179056
116	1420	0.0329827570372501	5.49884791913344
117	1421	-0.0210020001962529	5.49884791913344
118	1422	-0.0128483982723532	5.49884791913344
119	1426	0.0370615834402143	5.49884791913344
121	1429	0.00540520532729878	5.49884791913344
122	1434	-0.00447714591403711	4.57569991800395
123	1435	0.0736853754248386	5.49884791913344
124	1436	-0.110206070089474	5.49884791913344
125	1437	-0.0106775574014238	5.49884791913344
126	1438	-0.0277317328942549	5.49884791913344
127	1439	0.0306437710955156	4.57569991800395
128	1440	-0.0530311007745687	3.33822533962286
129	1445	-0.309549096572642	3.73116391840825
130	1446	-0.537296362689053	3.73116391840825
131	1448	0.0851855222083291	4.68124123737559
132	1454	-0.0197289929634049	5.49884791913344
133	1455	-0.0307749286666352	5.49884791913344
134	1456	-0.0660314039283776	5.49884791913344
135	1457	0.108911492880897	5.49884791913344
136	1458	-0.0937473888865686	5.49884791913344
137	147	-0.372004953052649	3.57019256109573
138	1470	-0.19855723639869	3.31626816513639
140	1494	0.0401014540091693	4.57569991800395
141	1501	-0.337973309441305	3.24567056437357
144	1505	-0.0458952183823907	2.40140054078154
149	1518	-0.0796524739584339	1.55630250076729
152	1526	0.0685886284609803	2.39445168082622
154	1538	0.0642298391108132	4.89894446686651
155	1549	-0.42583413122972	1.72427586960079
156	1551	-0.213814533869833	3.31626816513639
172	16	0.0250954446237206	3.17609125905568
182	1615	-0.231747412242963	2.63042787502502
184	1618	0.0470379569421556	3.42520805113866
185	1621	-0.0859372670712342	3.91232835796041
186	1630	-0.380938878088006	2.65311514320632
188	1638	-0.267365467648294	3.36172783601759
190	1642	-0.238572167067658	2.54691264318124
191	1643	-0.244451738809979	2.54691264318124
192	1644	-0.358671848911031	2.54691264318124
193	1659	0.126585760266997	3.89762709129044
194	1661	-0.162012114277118	3.89762709129044
195	1663	-0.759154040682246	4.89894446686651
196	1677	0.0465041502380495	5.49884791913344
197	1678	0.023525946248247	5.49884791913344
198	1679	-0.0477272451764367	5.49884791913344
199	1680	0.0567294781537056	5.49884791913344
200	1682	-0.121564287342042	5.49884791913344
201	1683	-0.0366952951274548	4.89894446686651
203	1687	-0.176710053170866	3.43120288455652
204	1688	-0.123914950517763	4.89894446686651
205	1693	0.0529765823027285	5.49884791913344
206	1701	-0.0343937790727987	1.87656421398385
207	1702	-0.476017575103811	3.14441851860207
208	1703	-0.163228164057607	5.49884791913344
209	1704	-0.0594229727606638	5.49884791913344
216	1778	-0.0854409681051209	3.5800669384614
217	1778.2	-0.0504369331179094	3.5800669384614
218	1778.4	-0.0364861861470022	3.5800669384614
219	1778.6	-0.0877143856445066	3.5800669384614
222	1873	0.00727542047049198	3.05638643634725
223	1874	-0.166466760541171	3.05638643634725
224	1875	-0.11562313299941	3.05638643634725
225	1876	-0.204958004323729	3.05638643634725
226	1877	-0.134451311502739	3.05638643634725
227	1878	-0.151602536080785	3.05638643634725
228	1879	-0.16183121226282	3.05638643634725
230	1880	-0.000746845853699238	3.05638643634725
231	1881	-0.204213980665912	3.05638643634725
232	1882	-0.227809247051899	3.05638643634725
233	1883	-0.224910573102862	4.86860817711173
234	1886	-0.18516262248496	4.24281463978553
238	1923|1924|1925	-0.111366136164446	3.74558221340446
239	1928	-0.0691222647382169	4.11863006773422
240	1992	-0.36372384400894	3.72778517418291
247	203	-0.287554084202613	2.40312052117582
248	2125	-0.279005152174344	3.11890593665589
249	2127	-0.264383257733992	2.11394335230684
253	2151	-0.377439280325356	0.778151250383644
254	2157	-0.0402730953055349	3.16121222731464
258	2181	-0.184433307153906	2.63921746212976
262	2246	-0.19238499181338	4.36664518441718
265	2249	-0.0680369261936906	4.36664518441718
266	2250	-0.0588253080696743	4.27218983145044
268	2252	-0.0462493854214096	4.27218983145044
269	2253	-0.201708490666218	4.36664518441718
270	2254	-0.0856426250325923	4.36664518441718
272	2256	-0.0311289660844967	4.27219122378959
275	2280	-0.228483387969054	5.18224874993458
276	2285	-0.166137915928853	5.18224874993458
285	2361	0.0702781670256067	2.73319726510657
287	2371	-0.295274777671879	2.92992956008459
290	2394	-0.327365724224097	2.79577577415874
291	2398	-0.116398277601409	2.46087689648404
292	2404	-0.354985308824113	2.01283722470517
295	2426	-0.171489436589928	2.61326339067777
301	2469	-0.216208905567345	3.12976354944919
302	2470	-0.332439326081744	2.75591909096031
304	2472	-0.44888329525848	2.53039244617511
309	2535	-0.1118746451488	3.06892761168207
311	2549	-0.130953541532035	2.77085201164214
312	259	-0.264238583784933	4.55594043781851
314	28	-0.264231603559544	2.43046948599859
315	281	-0.0305034763231035	3.59549622182557
316	29	-0.187087847187861	2.43046948599859
319	30	-0.0673220249899085	2.43046948599859
322	31	-0.0482183225516266	2.43046948599859
328	321	-0.499769408598727	5.17563561892807
342	3351	-0.156462522283542	0.954242509439325
357	3366	-0.318234027166337	0.778151250383644
361	3370	0.0455971624062066	4.75525047064277
377	3386	-0.40480754789069	4.12011307140768
382	3391	-0.0451748885325598	4.75525047064277
416	3426	0.0584312016721518	4.92495088891561
419	3429	-0.349471249994694	4.11863006773422
430	3440	-0.389703011576852	4.36172783601759
452	3462	-0.247555124465004	4.92495088891561
463	3472	-0.0710022286688819	3.63928722591024
470	3479	0.00230969766748121	4.75525047064277
473	3481	-0.021386510741598	3.14371100305934
476	3484	-0.0706872355477668	3.70861649784152
479	3487	0.109143981752972	4.92495088891561
480	3488	0.0404617624044547	4.75525047064277
482	3490	-0.0963962314420632	1.73239375982297
488	3496	0.095887509362238	3.66332393362821
498	3506	-0.124265589304545	4.69284691927723
499	3507	-0.122038186098346	4.69284691927723
504	3512	-0.0831719327269964	4.75525047064277
519	3526	-0.203507993049578	4.92495088891561
520	3527	-0.00484399767764162	4.92495088891561
521	3528	-0.134756508939431	4.92495088891561
524	3531	-0.0417873902082826	4.92495088891561
525	3532	-0.108895384485833	4.92495088891561
531	3538	-0.0967434070753112	3.70044410102775
533	3544	-0.0175332116301059	2.63748972951251
534	3545	-0.285394148083557	2.63748972951251
535	3546	0.118697111459541	2.63748972951251
540	3602	-0.0826291257368509	1.71180722904119
567	3656	-0.160492502612525	2.37106786227174
569	3659	-0.327437618563247	3.57019256109573
572	3672	-0.273655383599007	4.36015776474734
573	3673	-0.309024344183078	4.36015776474734
574	3675	-0.0789082645312588	3.17260293120986
577	3678	-0.13632235282027	2.09691001300806
586	3687	-0.220539706823678	3.79045898781157
588	3689	-0.176699096351472	2.56937390961505
591	3693	-0.188466003519023	2.33041377334919
592	3694	-0.232993445979954	5.17563561892807
595	3697	-0.118753534517266	4.55594043781851
599	3701	-0.300116460903741	2.25767857486918
608	3710	-0.184720835824666	2.71516735784846
622	3726	0.15467674274145	2.63312492411006
638	3863	-0.0634510843809951	3.33822533962286
639	3864	0.117246163630748	3.33822533962286
642	3871	-0.193163162043464	4.35218251811136
650	3888	0.00358454829609809	3.33822533962286
651	3889	-0.153252505823242	3.33822533962286
652	3890	0.114844115754974	3.33822533962286
653	391	-0.330284325828515	2.13649278179056
655	3942	0.00670434458457943	3.40601356040163
656	3952	-0.0638517742662987	2.40140054078154
657	3953	-0.332045668526071	2.40140054078154
658	3954	-0.245633852834102	2.40140054078154
665	3965	-0.317656013007443	2.77085201164214
669	3979	0.00873232790249231	5.49884791913344
670	3980	-0.0235705227263228	5.49884791913344
671	3981	0.0224562210451126	5.49884791913344
672	3984	-0.039839858741276	5.49884791913344
673	3991	0.0899607586274673	4.08055433898877
674	3992	-0.437246580022208	4.08055433898877
675	3996	-0.346127538839882	3.32878720035453
699	4031	-0.428275987514874	4.69284691927723
701	4033	-0.0907964745162666	4.69284691927723
702	4034	-0.127896207440183	4.69284691927723
716	4047	-0.27139482539168	4.92495088891561
770	4100	-0.203755307906382	3.80130764690182
778	4108	-0.36432259864808	3.80130764690182
807	4137	-0.159039103695652	2.78675142214556
823	4193	-0.0699776051230726	3.78311713749047
826	4206	-0.109827302386349	3.63265971329391
827	4207	-0.0812910820977021	3.63265971329391
828	4208	-0.0508814770004134	3.63265971329391
829	4210	0.120818408266091	3.63265971329391
830	4211	0.030571322399319	3.63265971329391
831	4212	-0.0319941230861675	3.63265971329391
832	4213	-0.212528141158602	3.63265971329391
833	4214	0.111482500297736	3.63265971329391
834	4215	-0.0670440805065442	3.63265971329391
835	4217	-0.00384489404430722	3.63265971329391
843	4264	-0.212899956100324	2.64430083019087
844	4266	-0.103447100277309	1.98677173426624
924	4416	-0.598512494516946	2.28780172993023
925	4417	-0.70562028915976	2.28780172993023
926	4419	0.0342456032013283	2.28780172993023
927	4420	0.0990743469670973	2.28780172993023
928	4421	0.0465983872270334	2.28780172993023
929	4423	-0.631754294899655	2.28780172993023
930	4424	-0.796497100894707	2.28780172993023
931	4430	-0.313966657504311	2.78643197050784
932	4430.5	-0.472633652362341	2.78643197050784
944	4451	-0.344359317344193	3.64200227997949
947	4458	-0.0523874458442064	3.21145210826903
948	4459	-0.245641688738342	3.56283641209302
949	4460	-0.0754990494795231	4.17108257735753
950	4461	-0.253355690258393	4.13789204241148
951	4462	-0.251128672120764	4.13789204241148
952	4463	-0.309466584151997	3.30871198181313
955	4495	-0.400114864714803	1.98263299439485
956	4496	-0.223673772702912	2.60205999132796
957	4497	-0.395008304156637	2.60205999132796
958	4509	-0.0670827084783107	2.2405492482826
959	4510|4511|4512|4513|4514|4515	-0.228174562566184	3.91232835796041
960	4518	-0.266221106475761	1.50514997831991
961	4519	-0.114804078297679	1.50514997831991
962	4520	-0.313146787492276	1.50514997831991
963	4521	-0.147844341408874	1.50514997831991
985	4643	-0.305860811340437	5.49884791913344
986	4643.3	-0.402412316437909	5.49884791913344
987	4643.6	-0.302563856818203	5.49884791913344
988	4648	0.0603740544682019	2.6526717218575
990	4657	-0.255483200629481	2.62138402848165
991	48	-0.162492971320477	4.33819743340628
994	4954	-0.27784986587692	3.07918124604762
995	4964	0.0770262581680247	3.05153839051533
998	4992.8	-0.111733133984643	3.8896803542535
1008	5106	-0.378256184933352	4.92495088891561
1011	5112	-0.327536486910458	3.30749603791321
1013	5114	-0.633015153350859	3.82393045512556
1015	5116	-0.212920862521621	3.82393045512556
1018	5122	-0.248649415047613	3.64200227997949
1019	5123	-0.259507049173579	3.64200227997949
1022	5131	0.115217241802626	3.06351349561683
1029	5142	-0.122712995690806	2.78675142214556
1030	5143	-0.102491743603779	2.78675142214556
1035	5190	-0.438376159683233	2.78318869107526
1036	5190.3	-0.417347873310597	2.78318869107526
1037	5190.9	-0.42655284850873	2.78318869107526
1039	53|53.3|53.6	-0.0358311718359163	4.33819743340628
1040	531	-0.0185254920670941	4.8653714010985
1043	5401	-0.358753890687582	3.26670196688409
1044	5401.5	-0.0228101910058912	3.26670196688409
1045	5404	0.0814227903026751	2.62034626635871
1048	5569.5	-0.0330253029829612	1.35179630689702
1051	5600	-0.198338644248281	5.49884791913344
1056	574	-0.317615909806842	3.16121222731464
1057	576	-0.159350343445698	3.16121222731464
1058	577	-0.0996171047247894	2.90200289135073
1059	578	-0.0845358920328801	3.5800669384614
1060	579	-0.00583571779602001	2.72427586960079
1062	584	-0.463895822362308	1.08457627793433
1067	5918	-0.687050696906065	4.35218251811136
1068	5919	-0.399510103207836	4.35218251811136
1069	5969	-0.318529834733702	1.83901340247289
1077	5999	-0.0690570550150055	5.49884791913344
1082	6055	0.167171226522901	4.03622954408629
1084	606	-0.154609594029935	1.50514997831991
1085	606.6	-0.0901738700387071	1.50514997831991
1086	6065	-0.0843576335598433	5.26778634817631
1087	6066	-0.118110772865719	5.26778634817631
1088	6067	-0.291789128556461	5.26778634817631
1089	6068	0.0927044321703884	5.26778634817631
1090	6069	-0.2518248873667	5.26778634817631
1091	6070	0.124431564908233	5.26778634817631
1092	6071	-0.207067149770284	5.26778634817631
1093	616	-0.340314405933203	4.53132560958103
1094	617	-0.129201714674374	4.53132560958103
1095	618	-0.272920446478674	4.53132560958103
1096	619	-0.251712670169264	4.53132560958103
1097	63	-0.200910934317864	2.04139268515822
1098	64	-0.0987008276912732	2.40312052117582
1101	654	-0.219550943783069	2.83895607764799
1108	692	-0.316073042299081	3.3503817759451
1109	703	0.0910072060672627	3.3503817759451
1110	704	-0.275052956581954	3.3503817759451
1111	705	0.0813991489469398	3.3503817759451
1112	706	-0.296201276640754	2.52871106841685
1113	707	0.0595386172311081	2.54883147317415
1114	714	-0.292131196470068	2.92042597417752
1115	716	-0.043975680445708	2.83895607764799
1118	727	-0.189946230583856	2.83895607764799
1119	732	-0.402647658784114	3.16121222731464
1125	746.6	-0.399890492577661	4.53132560958103
1126	746.9	-0.256012921747986	4.53132560958103
1127	747	-0.0634409414443285	2.14612803567824
1130	764	-0.196882064648459	2.83895607764799
1131	765	-0.489313804226571	2.07371835034612
1133	777.3	-0.319727409739535	3.63265971329391
1134	777.6	-0.205963195472208	3.63265971329391
1135	777.9	-0.0388329407701806	3.63265971329391
1137	793	-0.0129401177532632	3.5472823079633
1138	794	-0.259420956872848	3.5472823079633
1139	795	-0.0983697964192609	3.58012632541158
1142	8	0.0860056142327663	2.71349054309394
1144	804	-0.0700606212165685	2.38381536598043
1148	81	-0.170819549839368	2.37106786227174
1157	829	-0.15781509924456	3.69196510276736
1168	844	0.106678663894917	3.69196510276736
1169	845	0.171340953227216	3.70350890087033
1170	846	-0.130525806887136	3.70350890087033
1171	847	0.0398229983233101	3.70350890087033
1172	858	-0.337023285234878	3.70350890087033
1177	870	-0.217240101767385	0.954242509439325
1178	873	-0.242280821166637	3.70350890087033
1179	874	-0.311342688133436	3.70350890087033
1180	875	0.116489540239819	3.69196510276736
1181	876	0.033393289262411	4.44846051077237
1182	878	-0.0245779934492603	3.85733249643127
1184	9	0.0627261962130265	2.6526717218575
1185	908	-0.23801852823821	3.85733249643127
1187	937	0.0081258037842184	4.30155083660017
1190	942	-0.166885744409949	4.17223152070466
1191	946	-0.170622090634139	4.08105912300132
1193	957	-0.148776752912747	4.08105912300132
1195	960	-0.295403476760676	2.69897000433602
1199	965	-0.112155431563359	3.05638643634725
1209	991	-0.157013978178643	3.74558221340446
1210	992	-0.310230168436357	3.74558221340446
1211	993	-0.357212489140761	3.74558221340446
1212	994	-0.512160303935038	3.74558221340446
1213	995	-0.413168711278927	3.74558221340446
