# Supplementary material for: The erosion of biodiversity and biomass in the Atlantic Forest biodiversity hotspot
Source: Nat Commun. 2020 Dec 11;11:6347. doi: 10.1038/s41467-020-20217-w (PMC7733445; doi:10.1038/s41467-020-20217-w)
Supplement: Supplementary file 7 — Source Data [file 41467_2020_20217_MOESM7_ESM.zip › Source Data/Figure5i.csv]

	ordem	end.loss	AreaUC1
1	10	0.071928238146594	4.44496053483392
11	1035	-0.205739201768409	4.53655844257153
13	1040	-0.0603335720349379	4.24281463978553
23	1088	-0.181171560425027	1.14612803567824
26	1112	-0.431868963943074	2.7770496417353
32	1124	-0.456426611656978	2.34515800026944
33	1142	-0.155948863599075	4.24281463978553
42	1194	-0.151887471999955	2.74663419893758
46	1205	-0.307123081781583	3.05638643634725
52	1237	-0.100378730946378	3.06351349561683
53	124	-0.217638802042597	3.79045898781157
54	1240	-0.64956654225434	2.36921585741014
59	1249	-0.431490394052606	3.07408468902824
60	125	-0.64829851614978	1.04921802267018
63	1258	-0.436723992247799	4.10753522938659
65	1260	-0.160330853158857	3.20529911861598
66	1261	0.107025028060078	3.80130764690182
67	1266	-0.268871055471709	2.8750612633917
68	1271	-0.220781468753791	2.8750612633917
69	1272	-0.156718924932253	3.07408468902824
70	1280	-0.316719081634443	3.72427586960079
71	1281	-0.380893210122376	3.72427586960079
72	1285	-0.109327082176418	0.886490725172482
73	129	-0.155425084407387	2.28780172993023
75	130	-0.360344307292151	2.28780172993023
78	1322	-0.218090846017453	1.36172783601759
79	1323	-0.281886901644549	4.75525047064277
80	1324	-0.335584488111061	3.07408468902824
84	1330	-0.228819776679911	1.36172783601759
85	1333	-0.212391433177458	3.06351349561683
86	1338	0.873142238762229	4.69284691927723
92	1349	0.0958485547670836	5.49884791913344
94	1350	-0.115442109270499	2.45936232737296
95	1352|1352.3|1352.6	-0.282455045972033	2.11394335230684
97	1356	0.0214200492798423	4.68124123737559
98	1357	-0.0630425968529012	2.62940959910272
99	1358	0.0265152770429939	2.62940959910272
100	1359	-0.131281753690622	3.47712125471966
101	136	-0.311763093976993	2.28780172993023
102	1360	-0.197094851436483	3.47712125471966
103	1361	-0.520340674304215	3.47712125471966
106	1364	0.14214783895052	3.33822533962286
107	1366	-0.274597448143297	2.38916608436453
108	1368	-0.773509409111182	1.57978359661681
109	1371	0.218037263328636	4.89894446686651
111	1378	-0.00679233654935433	4.52949875292819
113	138	-0.508455237282224	2.13649278179056
116	1420	0.180289835314461	5.49884791913344
117	1421	0.22707300602128	5.49884791913344
118	1422	0.138767622553313	5.49884791913344
119	1426	0.121982403372621	5.49884791913344
121	1429	0.160635464857744	5.49884791913344
122	1434	-0.00148024218111822	4.57569991800395
123	1435	0.165371925937272	5.49884791913344
124	1436	-0.368020875511036	5.49884791913344
125	1437	0.0196105744512001	5.49884791913344
126	1438	-0.0386545982436662	5.49884791913344
127	1439	0.0599125611751608	4.57569991800395
128	1440	-0.0195616698416403	3.33822533962286
129	1445	-0.740218677650796	3.73116391840825
130	1446	-0.25574652583154	3.73116391840825
131	1448	0.102100021860431	4.68124123737559
132	1454	-0.315970084390375	5.49884791913344
133	1455	0.0989578229622467	5.49884791913344
134	1456	0.0113825785435914	5.49884791913344
135	1457	-0.161726808052624	5.49884791913344
136	1458	-0.363362733590174	5.49884791913344
137	147	-0.268410046937807	3.57019256109573
138	1470	-0.08226210413205	3.31626816513639
140	1494	0.0764879407090416	4.57569991800395
141	1501	0.513901829328428	3.24567056437357
144	1505	-0.343933267814168	2.40140054078154
149	1518	-0.157247473847402	1.55630250076729
152	1526	-0.0997015259229578	2.39445168082622
154	1538	0.0654841409928386	4.89894446686651
155	1549	0.0331277144293399	1.72427586960079
156	1551	-0.121937073232379	3.31626816513639
172	16	0.292199102372854	3.17609125905568
182	1615	0.0183694141569085	2.63042787502502
184	1618	-0.122955677597443	3.42520805113866
185	1621	-0.0518526560544019	3.91232835796041
186	1630	0.0783426417042155	2.65311514320632
188	1638	-0.454137775251436	3.36172783601759
190	1642	-0.40664995864717	2.54691264318124
191	1643	-0.292313080222564	2.54691264318124
192	1644	-0.526473171612133	2.54691264318124
193	1659	-0.277470744870618	3.89762709129044
194	1661	-0.352284860175511	3.89762709129044
195	1663	-0.0954579544771585	4.89894446686651
196	1677	0.0699645109140741	5.49884791913344
197	1678	0.162069615863947	5.49884791913344
198	1679	0.012810333925464	5.49884791913344
199	1680	-0.0349164430600103	5.49884791913344
200	1682	-0.375340420580665	5.49884791913344
201	1683	-0.0690381229562587	4.89894446686651
203	1687	0.327461732517756	3.43120288455652
204	1688	0.211704753054202	4.89894446686651
205	1693	0.167606021920916	5.49884791913344
206	1701	-0.231591504190959	1.87656421398385
207	1702	-0.254889521635894	3.14441851860207
208	1703	-0.0151538165047097	5.49884791913344
209	1704	0.132751849383729	5.49884791913344
216	1778	-0.186886573169343	3.5800669384614
217	1778.2	-0.126691786777884	3.5800669384614
218	1778.4	-0.243433678606312	3.5800669384614
219	1778.6	-0.164157996104018	3.5800669384614
222	1873	-0.250357467390764	3.05638643634725
223	1874	-0.22826065717814	3.05638643634725
224	1875	-0.226924354960618	3.05638643634725
225	1876	-0.203039766294648	3.05638643634725
226	1877	-0.342605598885478	3.05638643634725
227	1878	-0.309677023430931	3.05638643634725
228	1879	-0.105705777514883	3.05638643634725
230	1880	-0.454393243546379	3.05638643634725
231	1881	-0.150582065471645	3.05638643634725
232	1882	-0.174815663600737	3.05638643634725
233	1883	-0.170780712396187	4.86860817711173
234	1886	-0.228391504453428	4.24281463978553
238	1923|1924|1925	-0.518758108137747	3.74558221340446
239	1928	0.37507792718776	4.11863006773422
240	1992	-0.162586950261964	3.72778517418291
247	203	-0.255388070792985	2.40312052117582
248	2125	-0.299282718144199	3.11890593665589
249	2127	-0.597206794638062	2.11394335230684
253	2151	-0.223644591658935	0.778151250383644
254	2157	-0.479927403798761	3.16121222731464
258	2181	-0.647410616390966	2.63921746212976
262	2246	-0.238347858301204	4.36664518441718
265	2249	-0.041884533898227	4.36664518441718
266	2250	-0.00522727305912042	4.27218983145044
268	2252	-0.0133589130397328	4.27218983145044
269	2253	-0.167490126052826	4.36664518441718
270	2254	0.191418396131758	4.36664518441718
272	2256	0.125688397839897	4.27219122378959
275	2280	-0.391219691358968	5.18224874993458
276	2285	-0.287881372047922	5.18224874993458
285	2361	-0.835265476535959	2.73319726510657
287	2371	-0.212420098326905	2.92992956008459
290	2394	-0.632765254794026	2.79577577415874
291	2398	0.173915326618525	2.46087689648404
292	2404	-0.847104311876898	2.01283722470517
295	2426	-0.681187088075646	2.61326339067777
301	2469	-0.373120051736967	3.12976354944919
302	2470	-0.429502471717327	2.75591909096031
304	2472	-0.727850064408275	2.53039244617511
309	2535	0.300093622876242	3.06892761168207
311	2549	-0.24510129780616	2.77085201164214
312	259	-0.497888395187956	4.55594043781851
314	28	-0.290003919558869	2.43046948599859
315	281	-0.287871397487732	3.59549622182557
316	29	0.199396299574675	2.43046948599859
319	30	-0.315892800903394	2.43046948599859
322	31	-0.113312905492655	2.43046948599859
328	321	-0.329185551352075	5.17563561892807
342	3351	-0.500193872751675	0.954242509439325
357	3366	-0.227853018690483	0.778151250383644
361	3370	-0.354621102534904	4.75525047064277
377	3386	-0.311924559008235	4.12011307140768
382	3391	-0.378995695466099	4.75525047064277
416	3426	-0.100158757847396	4.92495088891561
419	3429	-0.712808204552284	4.11863006773422
430	3440	-0.316199925611838	4.36172783601759
452	3462	-0.26000248338304	4.92495088891561
463	3472	-0.0603025047401921	3.63928722591024
470	3479	-0.210853169081868	4.75525047064277
473	3481	-0.21531099225363	3.14371100305934
476	3484	-0.277850522583905	3.70861649784152
479	3487	-0.0378370796528751	4.92495088891561
480	3488	-0.258333795717093	4.75525047064277
482	3490	-0.29952556832376	1.73239375982297
488	3496	-0.147291140114297	3.66332393362821
498	3506	-0.0759502708640307	4.69284691927723
499	3507	-0.390229219967554	4.69284691927723
504	3512	-0.13851655372413	4.75525047064277
519	3526	-0.0796682002274206	4.92495088891561
520	3527	-0.0299126376671118	4.92495088891561
521	3528	0.000120951646238604	4.92495088891561
524	3531	-0.322601525463195	4.92495088891561
525	3532	-0.0338217595140057	4.92495088891561
531	3538	-0.0137548445305132	3.70044410102775
533	3544	-0.34639120289954	2.63748972951251
534	3545	-0.351484801970626	2.63748972951251
535	3546	-0.572301383936224	2.63748972951251
540	3602	-0.176359831252181	1.71180722904119
567	3656	-0.166126251182935	2.37106786227174
569	3659	-0.215056749731666	3.57019256109573
572	3672	-0.335359996764513	4.36015776474734
573	3673	-0.238329352913109	4.36015776474734
574	3675	-0.300986236511025	3.17260293120986
577	3678	-0.34568934093126	2.09691001300806
586	3687	-0.355703196787079	3.79045898781157
588	3689	-0.285905166011862	2.56937390961505
591	3693	-0.204244788611517	2.33041377334919
592	3694	-0.38489817577134	5.17563561892807
595	3697	-0.0209219288652749	4.55594043781851
599	3701	-0.235867091811209	2.25767857486918
608	3710	-0.157048637400819	2.71516735784846
622	3726	-0.51725221079052	2.63312492411006
638	3863	0.0117426279159822	3.33822533962286
639	3864	0.131159493520028	3.33822533962286
642	3871	-0.209809884802513	4.35218251811136
650	3888	0.0510930554527423	3.33822533962286
651	3889	-0.144176700395109	3.33822533962286
652	3890	0.0884001087019385	3.33822533962286
653	391	-0.471794984490283	2.13649278179056
655	3942	-0.375397232258444	3.40601356040163
656	3952	-0.0747557231216883	2.40140054078154
657	3953	-0.31170853318135	2.40140054078154
658	3954	-0.328955169064784	2.40140054078154
665	3965	-0.313238496791393	2.77085201164214
669	3979	-0.0853894619998877	5.49884791913344
670	3980	0.00558177245304674	5.49884791913344
671	3981	0.214886997395914	5.49884791913344
672	3984	-0.0659036869853237	5.49884791913344
673	3991	-0.22751068312754	4.08055433898877
674	3992	-0.0569874529580215	4.08055433898877
675	3996	-0.575600138230842	3.32878720035453
699	4031	0.541005110038642	4.69284691927723
701	4033	-0.114766669852443	4.69284691927723
702	4034	-0.577851700242811	4.69284691927723
716	4047	0.252390144191254	4.92495088891561
770	4100	-0.355088204041658	3.80130764690182
778	4108	-0.310924224159053	3.80130764690182
807	4137	-0.273267640086266	2.78675142214556
823	4193	0.132741002948158	3.78311713749047
826	4206	-0.287016190456426	3.63265971329391
827	4207	-0.242094062762889	3.63265971329391
828	4208	-0.287672678337513	3.63265971329391
829	4210	-0.0944777404228414	3.63265971329391
830	4211	-0.159848157241249	3.63265971329391
831	4212	-0.13435014509945	3.63265971329391
832	4213	-0.300740444131865	3.63265971329391
833	4214	-0.167562312686738	3.63265971329391
834	4215	-0.142717925814747	3.63265971329391
835	4217	-0.183891476085097	3.63265971329391
843	4264	-0.433928847043022	2.64430083019087
844	4266	0.0625157801464089	1.98677173426624
924	4416	-0.0727995922891104	2.28780172993023
925	4417	-0.293277106449705	2.28780172993023
926	4419	-0.11092942910582	2.28780172993023
927	4420	-0.490130287349624	2.28780172993023
928	4421	0.107176194666482	2.28780172993023
929	4423	-0.285964011417983	2.28780172993023
930	4424	-0.184448548436579	2.28780172993023
931	4430	-0.456800360946117	2.78643197050784
932	4430.5	-0.612731911694468	2.78643197050784
944	4451	-0.223739847385883	3.64200227997949
947	4458	-0.758953357002592	3.21145210826903
948	4459	-0.254623337177755	3.56283641209302
949	4460	-0.328479571138054	4.17108257735753
950	4461	-0.204585035550813	4.13789204241148
951	4462	-0.000618197102868614	4.13789204241148
952	4463	-0.497757803594344	3.30871198181313
955	4495	0.365354204773485	1.98263299439485
956	4496	-0.372371005705167	2.60205999132796
957	4497	-0.278980106651322	2.60205999132796
958	4509	0.129370696564651	2.2405492482826
959	4510|4511|4512|4513|4514|4515	-0.271836261295568	3.91232835796041
960	4518	-0.0480960517463199	1.50514997831991
961	4519	0.0315204268499347	1.50514997831991
962	4520	-0.0370154594091831	1.50514997831991
963	4521	-0.137133211231643	1.50514997831991
985	4643	-0.546227040876451	5.49884791913344
986	4643.3	-0.427268256332158	5.49884791913344
987	4643.6	-0.390924717708524	5.49884791913344
988	4648	0.204002323599715	2.6526717218575
990	4657	-0.392057545825736	2.62138402848165
991	48	-0.168310341852368	4.33819743340628
994	4954	-0.334542198807051	3.07918124604762
995	4964	-0.469585834543691	3.05153839051533
998	4992.8	-0.19148383955792	3.8896803542535
1008	5106	-0.318983641079531	4.92495088891561
1011	5112	-0.234526900100554	3.30749603791321
1013	5114	-0.223545038309975	3.82393045512556
1015	5116	-0.488249457080932	3.82393045512556
1018	5122	0.0939505098590444	3.64200227997949
1019	5123	0.18076192777173	3.64200227997949
1022	5131	-0.689911744902467	3.06351349561683
1029	5142	-0.511664287692491	2.78675142214556
1030	5143	-0.374059331877064	2.78675142214556
1035	5190	-0.171110314509861	2.78318869107526
1036	5190.3	-0.0474804956497551	2.78318869107526
1037	5190.9	0.0818034304581196	2.78318869107526
1039	53|53.3|53.6	0.0552742242597875	4.33819743340628
1040	531	-0.660413622381261	4.8653714010985
1043	5401	-0.367834682269782	3.26670196688409
1044	5401.5	-0.382314909671923	3.26670196688409
1045	5404	-0.334702588667471	2.62034626635871
1048	5569.5	-0.169538630072873	1.35179630689702
1051	5600	-0.24653223361905	5.49884791913344
1056	574	-0.612511461233136	3.16121222731464
1057	576	-0.289891411022393	3.16121222731464
1058	577	-0.423597471581648	2.90200289135073
1059	578	-0.263301485842296	3.5800669384614
1060	579	-0.168844834770438	2.72427586960079
1062	584	-0.386299170216247	1.08457627793433
1067	5918	-0.114877364629589	4.35218251811136
1068	5919	-0.0164446143902696	4.35218251811136
1069	5969	-0.271207280256507	1.83901340247289
1077	5999	-0.114828270389865	5.49884791913344
1082	6055	-0.0750232630212469	4.03622954408629
1084	606	-0.0288918219140581	1.50514997831991
1085	606.6	0.0735243028629288	1.50514997831991
1086	6065	-0.184098833675401	5.26778634817631
1087	6066	-0.180973010292474	5.26778634817631
1088	6067	-0.138353390408481	5.26778634817631
1089	6068	0.0557970366715465	5.26778634817631
1090	6069	-0.288836261442081	5.26778634817631
1091	6070	-0.0821433687244657	5.26778634817631
1092	6071	-0.240276599686364	5.26778634817631
1093	616	-0.293862632198994	4.53132560958103
1094	617	-0.396185811543496	4.53132560958103
1095	618	-0.33644949623997	4.53132560958103
1096	619	0.183428889582872	4.53132560958103
1097	63	-0.583294425894725	2.04139268515822
1098	64	-0.091807213089964	2.40312052117582
1101	654	-0.247911565345787	2.83895607764799
1108	692	-0.0854017687319946	3.3503817759451
1109	703	0.159897927451582	3.3503817759451
1110	704	-0.184070214112524	3.3503817759451
1111	705	-0.154516223573308	3.3503817759451
1112	706	-0.191023806642653	2.52871106841685
1113	707	-0.299575053375674	2.54883147317415
1114	714	-0.220211831940692	2.92042597417752
1115	716	-0.235390170676691	2.83895607764799
1118	727	-0.251722023726534	2.83895607764799
1119	732	-0.462649806745641	3.16121222731464
1125	746.6	-0.331181940625787	4.53132560958103
1126	746.9	-0.129795719663043	4.53132560958103
1127	747	-0.144230727011432	2.14612803567824
1130	764	-0.097965915796349	2.83895607764799
1131	765	-0.15825347264277	2.07371835034612
1133	777.3	-0.250826438002199	3.63265971329391
1134	777.6	-0.224294345433537	3.63265971329391
1135	777.9	-0.208923967796875	3.63265971329391
1137	793	-0.0857273015886152	3.5472823079633
1138	794	-0.128965136647634	3.5472823079633
1139	795	-0.346541084174576	3.58012632541158
1142	8	0.440550308498271	2.71349054309394
1144	804	-0.225312119417166	2.38381536598043
1148	81	-0.12737327276452	2.37106786227174
1157	829	-0.0907355246934256	3.69196510276736
1168	844	0.262056335003879	3.69196510276736
1169	845	-0.0733138205475337	3.70350890087033
1170	846	-0.308669925158969	3.70350890087033
1171	847	-0.171699910043078	3.70350890087033
1172	858	-0.425206061485494	3.70350890087033
1177	870	-0.236491176612349	0.954242509439325
1178	873	-0.177057461083689	3.70350890087033
1179	874	-0.129654566718932	3.70350890087033
1180	875	0.260142242677084	3.69196510276736
1181	876	0.134287984911076	4.44846051077237
1182	878	0.458822047412562	3.85733249643127
1184	9	0.238194159164653	2.6526717218575
1185	908	-0.133551252412257	3.85733249643127
1187	937	0.0814610392996755	4.30155083660017
1190	942	-0.338509833136124	4.17223152070466
1191	946	0.0201862679217133	4.08105912300132
1193	957	0.0594169078670612	4.08105912300132
1195	960	-0.105718099912732	2.69897000433602
1199	965	-0.200541358231235	3.05638643634725
1209	991	-0.322411274529782	3.74558221340446
1210	992	-0.557575402570576	3.74558221340446
1211	993	-0.488257988677319	3.74558221340446
1212	994	-0.681359612633238	3.74558221340446
1213	995	-0.871622284495306	3.74558221340446
