# Supplementary material for: The erosion of biodiversity and biomass in the Atlantic Forest biodiversity hotspot
Source: Nat Commun. 2020 Dec 11;11:6347. doi: 10.1038/s41467-020-20217-w (PMC7733445; doi:10.1038/s41467-020-20217-w)
Supplement: Supplementary file 7 — Source Data [file 41467_2020_20217_MOESM7_ESM.zip › Source Data/Figure6a.csv]

	cat	Mean	SD	low.CI	high.CI
traitbiomass_loss:usoPA	biomass_loss:APA	-0.0583392867610016	0.00418636660650012	-0.0667405489804878	-0.0498445810894509
traitrich_loss:usoPA	rich_loss:APA	-0.0590215635665893	0.00370525283295384	-0.0657217087404206	-0.0520472864041949
traitbiomass_loss:usoother	biomass_loss:other	-0.0992729418384039	0.0103766085965276	-0.119191335543474	-0.0794079105908168
traitrich_loss:usoother	rich_loss:other	-0.0870019333247573	0.00927814111423203	-0.105516782827726	-0.0692892533243139
traitbiomass_loss:usoAPA	biomass_loss:PA	-0.0985086706464673	0.00800529321261149	-0.115217454340745	-0.0833696310859523
traitrich_loss:usoAPA	rich_loss:PA	-0.0864936799347973	0.00688577772642882	-0.100558893570087	-0.0723964340930252
traitbiomass_loss:usoprivate	biomass_loss:private	-0.107648609017952	0.00353653825955714	-0.114737788930188	-0.100546572340863
traitrich_loss:usoprivate	rich_loss:private	-0.0767150094859665	0.00318950440935874	-0.0825800724091096	-0.0701130313493195
traitbiomass_loss:HumanInf	biomass_loss:HumanInf	0.000411707877167613	0.00248492490787815	-0.00441648022206209	0.00516760827449616
traitrich_loss:HumanInf	rich_loss:HumanInf	-0.00604543534896767	0.00218596129148273	-0.0101690814473841	-0.00203494467277778
