# Supplementary material for: The erosion of biodiversity and biomass in the Atlantic Forest biodiversity hotspot
Source: Nat Commun. 2020 Dec 11;11:6347. doi: 10.1038/s41467-020-20217-w (PMC7733445; doi:10.1038/s41467-020-20217-w)
Supplement: Supplementary file 7 — Source Data [file 41467_2020_20217_MOESM7_ESM.zip › Source Data/Figure6b.csv]

	cat	Mean	SD	low.CI	high.CI
traitwsg.loss:usoPA	wsg.loss:APA	-0.04216200374783	0.00893922572147449	-0.0599031618336085	-0.0252800188911351
traitH.loss:usoPA	H.loss:APA	0.0449733465843995	0.00560069769861976	0.0343800414375437	0.0552132437557702
traitSS.loss:usoPA	SS.loss:APA	-0.0620731564369763	0.00855391355456016	-0.0783659860662738	-0.0456980701372231
traitGS.loss:usoPA	GS.loss:APA	-0.153121863068303	0.0102255319028148	-0.173740624902712	-0.132159652333212
traitext.loss:usoPA	ext.loss:APA	-0.0670919731636027	0.0164733047411877	-0.10010524595782	-0.0337056488660437
traitend.loss:usoPA	end.loss:APA	-0.190497119330883	0.012357995233306	-0.213288612737324	-0.16703485130962
traitwsg.loss:usoother	wsg.loss:other	-0.0661783506522088	0.0225928808542403	-0.1112922560882	-0.0221018404023198
traitH.loss:usoother	H.loss:other	0.0263986005588702	0.0148101064850729	-0.00305490641312645	0.0554850676354363
traitSS.loss:usoother	SS.loss:other	-0.127333051754644	0.0209605067325932	-0.168588482338123	-0.0887591052465723
traitGS.loss:usoother	GS.loss:other	-0.250617940116832	0.0246089753131423	-0.298557089750307	-0.203062915567716
traitext.loss:usoother	ext.loss:other	-0.169358879013215	0.041500396234677	-0.255110196079659	-0.0911518708517179
traitend.loss:usoother	end.loss:other	-0.305209461028176	0.032038748792298	-0.365130936971946	-0.24212108287611
traitwsg.loss:usoAPA	wsg.loss:PA	-0.035219106878276	0.0163969392676337	-0.0686405041909893	-0.00257900318356406
traitH.loss:usoAPA	H.loss:PA	0.0108030446075599	0.0109824277962421	-0.0103959251442575	0.0331150252354291
traitSS.loss:usoAPA	SS.loss:PA	-0.120942615272182	0.0165540358116429	-0.154237306346863	-0.0895501203892764
traitGS.loss:usoAPA	GS.loss:PA	-0.256865761608404	0.0181728239017894	-0.291942726909474	-0.223177970975667
traitext.loss:usoAPA	ext.loss:PA	-0.2746595900933	0.0314670293802301	-0.336175655051193	-0.211979902233725
traitend.loss:usoAPA	end.loss:PA	-0.358129105542407	0.0238922018756241	-0.407002313458088	-0.313636968332958
traitwsg.loss:usoprivate	wsg.loss:private	-0.0403671978595581	0.00651544085404294	-0.0531064288097696	-0.0282155265756956
traitH.loss:usoprivate	H.loss:private	0.0293863715069795	0.00422472799546169	0.0210081923969483	0.037728464369502
traitSS.loss:usoprivate	SS.loss:private	-0.114726160009267	0.00618139783455661	-0.126798065604453	-0.102331866614452
traitGS.loss:usoprivate	GS.loss:private	-0.211319782795893	0.00719213730603098	-0.226409701320245	-0.19774720903697
traitext.loss:usoprivate	ext.loss:private	-0.0999238537347163	0.012428322458003	-0.123289026525526	-0.0753612013921156
traitend.loss:usoprivate	end.loss:private	-0.250396032449274	0.00989705262012952	-0.269208915421041	-0.231774630013751
traitwsg.loss:HumanInf	wsg.loss:HumanInf	-0.0116511483384605	0.00498942652933459	-0.0219425464175174	-0.00210041681020812
traitH.loss:HumanInf	H.loss:HumanInf	0.00419150996805111	0.00319817959709713	-0.00183237982437276	0.0105203653900389
traitSS.loss:HumanInf	SS.loss:HumanInf	0.00178469408847575	0.00479873416317491	-0.00748194212574163	0.0114851368253312
traitGS.loss:HumanInf	GS.loss:HumanInf	-0.0145093394512971	0.00541133672126427	-0.0255720801138523	-0.00429355258225997
traitext.loss:HumanInf	ext.loss:HumanInf	-0.00992766219424492	0.00885173354486547	-0.0276730315585155	0.00791955200823509
traitend.loss:HumanInf	end.loss:HumanInf	-0.0378500515412305	0.00704857437428559	-0.0516695104124665	-0.0241498108978703
