# Supplementary material for: The erosion of biodiversity and biomass in the Atlantic Forest biodiversity hotspot
Source: Nat Commun. 2020 Dec 11;11:6347. doi: 10.1038/s41467-020-20217-w (PMC7733445; doi:10.1038/s41467-020-20217-w)
Supplement: Supplementary file 7 — Source Data [file 41467_2020_20217_MOESM7_ESM.zip › Source Data/Table2and3.csv]

	region.x	eco.w.x	dbh	DoA.mean	DoA.2.5	DoA.97.5	C	C.2.5	C.97.5	S.mean	S.2.5	S.97.5	C.prop.loss	C.loss.forest	C.loss.tons	C.loss.dolar	sp.prop.loss	wsg2.obs	H2.obs	SS4.obs	GS.ridit.obs	ext.ridit.obs	end.ridit.obs
1	AltoParana	45883175	4.8	32.7372618982812	29.9970954277362	35.4774283688263	80.109	72.481	87.831	84.6150060940908	72.8910076680671	98.2247260033369	0.239011846359335	1.66319457933373	133.236854555846	0.66618427277923	0.358744019465961	0.629258773235123	22.5448195987035	0.146776099850884	0.932223479926369	0.120175475186494	0.570560693440876
11	AltoParana	45883175	10	30.15415	19.1934841178197	41.1148158821803	72.915	43.473	103.984	58.8497976074658	44.2296279983697	78.3026861217857	0.424302269766166	2.95256174881444	215.286039914805	1.07643019957402	0.262531066548011	NA	NA	NA	NA	NA	NA
2	Araucaria	21568137	4.8	45.0875826284615	40.7884557657532	49.3867094911699	115.565	103.039	128.264	83.8912021460873	69.5854786120461	101.137966396014	0.163163587591399	0.459507315881627	53.1029629598602	0.265514814799301	0.220735970688082	0.620424522760977	23.3082882631839	0.119929191607942	0.895525284424046	0.216597268486352	0.80698147421455
10	Araucaria	21568137	10	39.1191592592593	34.9003969942097	43.3379215243088	98.226	86.197	110.445	53.0484759818404	45.8483004618301	61.379391943628	0.319691324089345	0.900326503060308	88.4354710896018	0.442177355448009	0.296969299768738	NA	NA	NA	NA	NA	NA
3	AtlanticDry	11944346	4.8	19.8663727272727	13.2568425120651	26.4759029424803	45.222	28.46	62.826	80	39.7443722763064	161.029087477005	0.24534518597143	0.56966968552536	25.7616025188278	0.128808012594139	0.367339435659675	0.658538952488651	20.2966402418824	0.157920967473105	0.739552428327696	0.127244527683502	0.449227169741166
13	AtlanticDry	11944346	10	18.5094257389108	12.2161414258585	25.6963404772396	41.704	25.917	60.713	56.2598018219243	26.1807497766017	119.21859805989	0.466642459784604	1.08350225934016	45.1863782235221	0.22593189111761	NA	NA	NA	NA	NA	NA	NA
4	BA_Coast	11362960	4.8	35.9404813333333	30.2804178099962	41.6005448566704	89.144	73.265	105.391	201.738171460185	154.866345946122	262.796216798826	0.271291393700081	0.403100982843223	35.9340340145763	0.179670170072881	0.177890032240978	0.651470697353956	24.230846289623	0.369178648351031	1.02528627857579	0.307971995416083	0.794049488965729
16	BA_Coast	11362960	10	28.2342771428571	19.9487925348801	36.5197617508341	67.626	45.437	90.791	141.871869328343	89.6843576455269	236.656652068613	0.228018809333688	0.338803988197153	22.9119585058206	0.114559792529103	0.0626793085040075	NA	NA	NA	NA	NA	NA
5	BA_Interior	24649309	4.8	28.2364909090909	23.5628472734602	32.9101345447216	67.632	54.978	80.594	124.819244548484	104.19263544709	149.52922289374	0.262139224035959	0.633106425568534	42.8182537740511	0.214091268870255	0.410185388833421	0.630095730070858	22.4691230006369	0.130151759047282	0.853432861339109	0.354418291883616	0.629053405033261
19	BA_Interior	24649309	10	28.0072978405571	23.5976128007731	33.0336431260307	67.004	55.071	80.94	89.7316494079177	58.1995547214751	143.347127757936	0.208927825204465	0.504592737326718	33.8097317718394	0.169048658859197	0.264441731090814	NA	NA	NA	NA	NA	NA
6	NE_forests	5995871	4.8	31.7738	23.488315392023	40.059284607977	77.416	54.779	100.933	86.9272725286394	65.3317612491988	115.661212322835	0.364950397850574	0.319179007186191	24.7095620203262	0.123547810101631	0.320753012863893	0.659400348100624	21.6635695468371	0.286873957491024	0.802802024191523	0.0632351541377421	0.429170900827061
18	NE_forests	5995871	10	35.7943	13.8729682356394	57.7156317643606	88.729	29.979	153.316	111	55.1453165333753	223.427858874344	0.0262371941529827	0.0229465747411767	2.03602663020987	0.0101801331510493	0.131864224139812	NA	NA	NA	NA	NA	NA
7	SerraDoMar	11175870	4.8	38.4794114942529	36.129198037762	40.8296249507438	96.39	89.68	103.159	134.873207558776	121.225625255941	150.057234836173	0.215478784106235	0.987043187485783	95.1410928417546	0.475705464208773	0.132040329731138	0.600560882839988	22.7483509375128	0.256720612539111	1.09398022789902	0.455317959632146	0.872894520147414
21	SerraDoMar	11175870	10	38.2095585205	34.7434916345211	41.6756254064789	95.616	85.754	105.609	88.9124333106368	66.8237446794622	118.302570966935	0.214671184738956	0.983343818858857	94.0234025840084	0.470117012920042	0.272825694379011	NA	NA	NA	NA	NA	NA
8	Uruguai	5599810	4.8	36.2412714285714	27.9557868205944	44.5267560365484	89.999	66.863	113.92	53.6706022242866	43.8563840700641	65.6810542911087	0.215102390026556	0.134292142327875	12.0861585173664	0.0604307925868321	0.276146130823463	0.648209727242432	20.9023171234193	0.0947633001162263	0.94770584200311	0.0243805014245014	0.604643191489037
24	Uruguai	5599810	10	30.1025733333333	17.4462865381846	42.758860128482	72.772	38.973	108.757	59	29.311474553776	118.758952014291	0.296996097400099	0.18541980020749	13.4933697006994	0.0674668485034972	0.141697180643337	NA	NA	NA	NA	NA	NA
